# Supplementary material for: Qualitative and quantitative analyses of artificial intelligence ethics in education using VOSviewer and CitNetExplorer
Source: Front Psychol. 2023 Mar 9;14:1061778. doi: 10.3389/fpsyg.2023.1061778 (PMC10035335; doi:10.3389/fpsyg.2023.1061778)
Supplement: Supplementary file 1 [file Data_Sheet_1.ZIP]

Archive with 8 entries (7 files):
- dataset/JOI (1).txt
- dataset/JOI.txt
- dataset/demographic info.sav
- dataset/opinions from the questionnaire.docx
- dataset/opinions submitted.docx
- dataset/savedrecs (1).txt
- dataset/savedrecs.txt
- dataset/
