# Supplementary material for: Qualitative and quantitative analyses of artificial intelligence ethics in education using VOSviewer and CitNetExplorer
Source: Front Psychol. 2023 Mar 9;14:1061778. doi: 10.3389/fpsyg.2023.1061778 (PMC10035335; doi:10.3389/fpsyg.2023.1061778)
Supplement: Supplementary file 1 [file Data_Sheet_1.ZIP › dataset/JOI (1).txt]

FN Clarivate Analytics Web of Science
VR 1.0
PT J
AU McAleenan, P
AF McAleenan, Philip
TI Moral responsibility and action in the use of artificial intelligence in
   construction
SO PROCEEDINGS OF THE INSTITUTION OF CIVIL ENGINEERS-MANAGEMENT PROCUREMENT
   AND LAW
LA English
DT Article
DE codes of practice & standards; corporate responsibility; social impact
ID OCCUPATIONAL-SAFETY; ETHICS; DESIGN; HEALTH
AB Rapid increases in processing power and speed of computing coupled with development of self-learning algorithms capable of autonomous decision making are central to current technological developments. This has fed dystopian visions of either out-of-control robots malevolently destroying humanity or benevolent robots enslaving humanity as a result of acting for its own good. A more nuanced assessment demonstrates that inherent in any benevolent intent is the unintended potential for harm, which must be addressed in parallel with if not in advance of developments in the field. This paper examines the hazards and challenges presented by artificial intelligence in respect of construction. In conjunction with developments and guidelines on machine ethics, it outlines the issues and posits how they may be addressed by governments, designers, contractors and worker organisations to access the growth potential of the sector as a socially responsible industry.
C1 [McAleenan, Philip] Expert Ease Int, Downpatrick, North Ireland.
RP McAleenan, P (corresponding author), Expert Ease Int, Downpatrick, North Ireland.
EM philip@expertease.ie
CR AI HIGH LEVEL EXPERT GROUP (HLEG) EUROPEAN COMMISSION, 2019, ETH GUID TRUSTW ART
   Andolfo C, 2015, PROCEDIA ENGINEER, V123, P15, DOI 10.1016/j.proeng.2015.10.052
   Ashe L, 2019, 4S NEW ORLEANS 2019
   Baker H, 2019, AI BASED PREDICTION
   Barbosa F, 2017, REINVENTING CONSTRUC
   Blanco J.L., 2018, ARTIFICIAL INTELLIGE
   BSI, 2016, 86112016 BSI
   Cayley D, 2015, CHRIST ANTICHRIST TH
   Choi B, 2017, AUTOMAT CONSTR, V84, P31, DOI 10.1016/j.autcon.2017.08.005
   du Sautoy M, 2019, CREATIVITY CODE IS A
   FLI (Future of Life Institute), 2019, AS PRINC
   Floridi L, 2018, MIND MACH, V28, P689, DOI 10.1007/s11023-018-9482-5
   Floridi L, 2016, PHILOS T R SOC A, V374, DOI 10.1098/rsta.2016.0112
   Hodson H, 2014, NEW SCI, V223, P17, DOI 10.1016/S0262-4079(14)61296-3
   Hogan -Doran Dominique, 2017, JUDICIAL REV, V13, P345
   Hovden J, 2010, SAFETY SCI, V48, P950, DOI 10.1016/j.ssci.2009.06.002
   IEEE GIEAIS (Institute of Electrical and Electronics Engineers Global Initiative on Ethics of Autonomous and Intelligent Systems), 2019, ETH AL DES VIS PRIOR
   Johnston J, 2019, PBC TODAY       0201
   Karaca Kucuk S, 2013, THESIS
   Kortuem G, 2007, LECT NOTES COMPUT SC, V4717, P465
   Leyden J., 2008, REGISTER
   Li H, 2015, SAFETY SCI, V75, P107, DOI 10.1016/j.ssci.2015.01.013
   McAleenan P, 2019, PROC INST CIV ENG-MA, V172, P93, DOI 10.1680/jmapl.18.00027
   Meyer D, 2017, YAHOO FINANCE   1019
   Myung S, 2001, EXPERT SYST APPL, V21, P99, DOI 10.1016/S0957-4174(01)00030-6
   Pereira L, 2018, P CIENC 2018 LISB PO
   Rolf M, 2018, J IEEE I C DEVELOP L, P204, DOI 10.1109/DEVLRN.2018.8761023
   Salge C, 2017, CONVERSATION
   Sekiguchi K, 2020, AI SOC, V35, P51, DOI 10.1007/s00146-018-0867-z
   Sekiguchi K, 2010, FRONT ARTIF INTEL AP, V206, P307, DOI 10.3233/978-1-60750-477-1-307
   Skillett G, 2017, P JOINT CIB W099 TG5
   Waber BN, BEN AI CONSTR
   Wang W, 2018, P 24 AM C INF SYST A, P438
   Wilson E, 2018, WORKFORCE FATIGUE RI
   Winfield A., 2017, ROUND ROBOTICS ETHIC
   Winfield A, 2019, NAT ELECTRON, V2, P46, DOI 10.1038/s41928-019-0213-6
   Winfield AF, 2019, P IEEE, V107, P509, DOI 10.1109/JPROC.2019.2900622
   Yu YT, 2017, AUTOMAT CONSTR, V82, P193, DOI 10.1016/j.autcon.2017.05.002
   Zeng Y, 2019, RESPONSIBLE FACIAL R
NR 39
TC 2
Z9 2
U1 7
U2 30
PU ICE PUBLISHING
PI WESTMINISTER
PA INST CIVIL ENGINEERS, 1 GREAT GEORGE ST, WESTMINISTER SW 1P 3AA, ENGLAND
SN 1751-4304
EI 1751-4312
J9 PROC INST CIV ENG-MA
JI Proc. Inst. Civ. Eng.-Manag. Procure. Law
PD NOV
PY 2020
VL 173
IS 4
BP 166
EP 174
DI 10.1680/jmapl.19.00056
PG 9
WC Management
SC Business & Economics
GA OG5NY
UT WOS:000581931700006
OA Bronze
DA 2021-12-12
ER

PT C
AU Goldsmith, J
   Burton, E
   Dueber, DM
   Goldstein, B
   Sampson, S
   Toland, MD
AF Goldsmith, Judy
   Burton, Emanuelle
   Dueber, David M.
   Goldstein, Beth
   Sampson, Shannon
   Toland, Michael D.
GP Assoc Advancement Artificial Intelligence
TI Assessing Ethical Thinking about AI
SO THIRTY-FOURTH AAAI CONFERENCE ON ARTIFICIAL INTELLIGENCE, THE
   THIRTY-SECOND INNOVATIVE APPLICATIONS OF ARTIFICIAL INTELLIGENCE
   CONFERENCE AND THE TENTH AAAI SYMPOSIUM ON EDUCATIONAL ADVANCES IN
   ARTIFICIAL INTELLIGENCE
SE AAAI Conference on Artificial Intelligence
LA English
DT Proceedings Paper
CT 34th AAAI Conference on Artificial Intelligence / 32nd Innovative
   Applications of Artificial Intelligence Conference / 10th AAAI Symposium
   on Educational Advances in Artificial Intelligence
CY FEB 07-12, 2020
CL New York, NY
SP Assoc Advancement Artificial Intelligence
ID COMPUTER ETHICS
AB As is evidenced by the associated AI, Ethics and Society conference, we now take as given the need for ethics education in the AI and general CS curricula. The anticipated surge in AI ethics education will force the field to reckon with delineating and then evaluating learner outcomes to determine what is working and improve what is not. We argue for a more descriptive than normative focus of this ethics education, and propose the development of assessments that can measure descriptive ethical thinking about AI. Such an assessment tool for measuring ethical reasoning capacity in CS contexts must be designed to produce reliable scores for which there is established validity evidence concerning their interpretation and use.
C1 [Goldsmith, Judy; Dueber, David M.; Goldstein, Beth; Sampson, Shannon; Toland, Michael D.] Univ Kentucky, Lexington, KY 40506 USA.
   [Burton, Emanuelle] Univ Illinois, Chicago, IL 60680 USA.
RP Goldsmith, J (corresponding author), Univ Kentucky, Lexington, KY 40506 USA.
CR Bebeau MJ, 2002, J MORAL EDUC, V31, P271, DOI 10.1080/0305724022000008115
   Borenstein J., 2008, AM SOC ENG ED ANN C
   Borenstein J, 2010, SCI ENG ETHICS, V16, P387, DOI 10.1007/s11948-009-9148-z
   Burton E, 2018, COMMUN ACM, V61, P54, DOI 10.1145/3154485
   Cronbach L. J., 1983, EVALUATION MODELS, P405
   Drake MJ, 2005, J ENG EDUC, V94, P223, DOI 10.1002/j.2168-9830.2005.tb00843.x
   Flanagan O. J, 2009, VARIETIES MORAL PERS
   Goldsmith J., 2017, P AAAI
   Mead A. D, 2014, ASEE ANN C
   Narvaez D., 1998, GUIDE FOR DIT 2
   Plato, 2006, PROTAGORAS
   Quinn MJ, 2006, SCI ENG ETHICS, V12, P335, DOI 10.1007/s11948-006-0032-9
   Rest J., 1999, EXPLORING MORA UNPUB
   Rest JR, 1999, J EDUC PSYCHOL, V91, P644, DOI 10.1037/0022-0663.91.4.644
   Thoma SJ., 2014, BEHAV DEV B, V19, P55
   Titus C., 2011, P 2011 ASEE ANN C
   Woodward B., 2007, ISSUES INFORM SYSTEM, V8, P220
NR 17
TC 0
Z9 0
U1 2
U2 2
PU ASSOC ADVANCEMENT ARTIFICIAL INTELLIGENCE
PI PALO ALTO
PA 2275 E BAYSHORE RD, STE 160, PALO ALTO, CA 94303 USA
SN 2159-5399
EI 2374-3468
BN 978-1-57735-835-0
J9 AAAI CONF ARTIF INTE
PY 2020
VL 34
BP 13525
EP 13528
PG 4
WC Computer Science, Artificial Intelligence; Computer Science,
   Interdisciplinary Applications; Education, Scientific Disciplines
SC Computer Science; Education & Educational Research
GA BR7JR
UT WOS:000668126805129
DA 2021-12-12
ER

PT J
AU Cheng, ASK
   Ng, PHF
   Sin, ZPT
   Lai, SHS
   Law, SW
AF Cheng, Andy S. K.
   Ng, Peter H. F.
   Sin, Zackary P. T.
   Lai, Sun H. S.
   Law, S. W.
TI Smart Work Injury Management (SWIM) System: Artificial Intelligence in
   Work Disability Management
SO JOURNAL OF OCCUPATIONAL REHABILITATION
LA English
DT Article
DE Artificial intelligence; Machine learning; Work disability management;
   Prediction; Return to work
AB Purpose This paper aims to illustrate an example of how to set up a work injury database: the Smart Work Injury Management (SWIM) system. It is a secure and centralized cloud platform containing a set of management tools for data storage, data analytics, and machine learning. It employs artificial intelligence to perform in-depth analysis via text-mining techniques in order to extract both dynamic and static data from work injury case files. When it is fully developed, this system can provide a more accurate prediction model for cost of work injuries. It can also predict return-to-work (RTW) trajectory and provide advice on medical care and RTW interventions to all RTW stakeholders. The project will comprise three stages. Stage one: to identify human factors in terms of both facilitators and barriers RTW through face-to-face interviews and focus group discussions with different RTW stakeholders in order to collect opinions related to facilitators, barriers, and essential interventions for RTW of injured workers; Stage two: to develop a machine learning model which employs artificial intelligence to perform in-depth analysis. The technologies used will include: 1. Text-mining techniques including English and Chinese work segmentation as well as N-Gram to extract both dynamic and static data from free-style text as well as sociodemographic information from work injury case files; 2. Principle component/independent component analysis to identify features of significant relationships with RTW outcomes or combine raw features into new features; 3. A machine learning model that combines Variational Autoencoder, Long and Short Term Memory, and Neural Turning Machines. Stage two will also include the development of an interactive dashboard and website to query the trained machine learning model. Stage three: to field test the SWIM system. Conclusion SWIM ia secure and centralized cloud platform containing a set of management tools for data storage, data analytics, and machine learning. When it is fully developed, SWIM can provide a more accurate prediction model for the cost of work injuries and advice on medical care and RTW interventions to all RTW stakeholders. Ethics The project has been approved by the Ethics Committee for Human Subjects at the Hong Kong Polytechnic University and is funded by the Innovation and Technology Commission (Grant # ITS/249/18FX).
C1 [Cheng, Andy S. K.] Hong Kong Polytech Univ, Dept Rehabil Sci, Hung Hom, Kowloon, Hong Kong, Peoples R China.
   [Ng, Peter H. F.; Sin, Zackary P. T.] Hong Kong Polytech Univ, Dept Comp, Hung Hom, Kowloon, Hong Kong, Peoples R China.
   [Lai, Sun H. S.] Total Rehabil Management HK Ltd, Wanchai Rd, Hong Kong, Peoples R China.
   [Law, S. W.] Tai Po Hosp, Alice Ho Miu Ling Nethersole Hosp, Dept Orthopaed & Traumatol, Tai Po, Hong Kong, Peoples R China.
RP Cheng, ASK (corresponding author), Hong Kong Polytech Univ, Dept Rehabil Sci, Hung Hom, Kowloon, Hong Kong, Peoples R China.
EM andy.cheng@polyu.edu.hk
RI Cheng, Andy S.K./AAW-1120-2020
OI Cheng, Andy S.K./0000-0001-7503-5273
FU Innovation and Technology Commission [ITS/249/18FX]
FX This project was funded by Innovation and Technology Commission (Grant
   Number ITS/249/18FX).
CR Abhari S, 2019, HEALTHC INFORM RES, V25, P248, DOI 10.4258/hir.2019.25.4.248
   [Anonymous], 2003, TRANSF DIS AB POL PR
   Cheng ASK, 2011, J OCCUP REHABIL
   Eddy SR, 2004, NAT BIOTECHNOL, V22, P1315, DOI 10.1038/nbt1004-1315
   Franche RL, 2005, J OCCUP REHABIL, V15, P525, DOI 10.1007/s10926-005-8032-1
   Gross DP, 2019, J OCCUP REHABIL
   Hamet P, 2017, METABOLISM, V69, pS36, DOI 10.1016/j.metabol.2017.01.011
   Han K, 2019, NEUROIMAGE, V198, P125, DOI 10.1016/j.neuroimage.2019.05.039
   Hartvigsen J, 2018, LANCET, V391, P2356, DOI 10.1016/S0140-6736(18)30480-X
   Khorshidi HA, 2020, J OCCUP REHABIL, V30, P331, DOI 10.1007/s10926-019-09863-0
   Lee J, 2018, J KOREAN MED SCI, V33, DOI 10.3346/jkms.2018.33.e144
   Leigh JP, 2001, PREV MED, V32, P393, DOI 10.1006/pmed.2001.0841
   Loisel P, 2005, J OCCUP REHABIL, V15, P507, DOI 10.1007/s10926-005-8031-2
   Lopez-Martin M., 2017, SENSORS
   Madsen A<Angstrom>, 2019, SCAND J PUBLIC HLTH
   Milea D, 2019, CURR OPIN NEUROL
   Na KS, 2019, J OCCUP ENVIRON MED, V61, pE191, DOI 10.1097/JOM.0000000000001567
   Reker D, 2010, COMPUT BIOL CHEM, V34, P328, DOI 10.1016/j.compbiolchem.2010.08.005
   Williams Renee M, 2002, Work, V19, P87
   WorkSafe Victoria, EMPL RET WORK OBL
   Young AE, 2005, J OCCUP REHABIL, V15, P543, DOI 10.1007/s10926-005-8033-0
NR 21
TC 1
Z9 1
U1 0
U2 11
PU SPRINGER/PLENUM PUBLISHERS
PI NEW YORK
PA 233 SPRING ST, NEW YORK, NY 10013 USA
SN 1053-0487
EI 1573-3688
J9 J OCCUP REHABIL
JI J. Occup. Rehabil.
PD SEP
PY 2020
VL 30
IS 3
BP 354
EP 361
DI 10.1007/s10926-020-09886-y
EA MAR 2020
PG 8
WC Rehabilitation; Social Issues
SC Rehabilitation; Social Issues
GA MV2WH
UT WOS:000522691600001
PM 32236811
DA 2021-12-12
ER

PT C
AU Zhou, JL
   Chen, F
   Berry, A
   Reed, M
   Zhang, SJ
   Savage, S
AF Zhou, Jianlong
   Chen, Fang
   Berry, Adam
   Reed, Mike
   Zhang, Shujia
   Savage, Siobhan
GP IEEE
TI A Survey on Ethical Principles of AI and Implementations
SO 2020 IEEE SYMPOSIUM SERIES ON COMPUTATIONAL INTELLIGENCE (SSCI)
LA English
DT Proceedings Paper
CT IEEE Symposium Series on Computational Intelligence (IEEE SSCI)
CY DEC 01-04, 2020
CL ELECTR NETWORK
SP IEEE, IEEE Computat Intelligence Soc
DE AI; ethical principles; implementation
ID TECHNICAL CONSEQUENCES
AB AI has powerful capabilities in prediction, automation, planning, targeting, and personalisation. Generally, it is assumed that AI can enable machines to exhibit human-like intelligence, and is claimed to benefit to different areas of our lives. Since AI is fueled by data and is a distinct form of autonomous and self-learning agency, we are seeing increasing ethical concerns related to AI uses. In order to mitigate various ethical concerns, national and international organisations including governmental organisations, private sectors as well as research institutes have made extensive efforts by drafting ethical principles of AI, and having active discussions on ethics of AI within and beyond the AI community. This paper investigates these efforts with a focus on the identification of fundamental ethical principles of AI and their implementations. The review found that there is a convergence around limited principles and the most prevalent principles are transparency, justice and fairness, responsibility, non-maleficence, and privacy. The investigation suggests that ethical principles need to be combined with every stages of the AI lifecycle in the implementation to ensure that the AI system is designed, implemented and deployed in an ethical manner. Similar to ethical framework used in biomedical and clinical research, this paper suggests checklist-style questionnaires as benchmarks for the implementation of ethical principles of AI.
C1 [Zhou, Jianlong; Chen, Fang; Berry, Adam] Univ Technol Sydney, Data Sci Inst, Sydney, NSW, Australia.
   [Reed, Mike; Zhang, Shujia; Savage, Siobhan] Reejig Pty Ltd, Sydney, NSW, Australia.
RP Zhou, JL (corresponding author), Univ Technol Sydney, Data Sci Inst, Sydney, NSW, Australia.
EM Jianlong.Zhou@uts.edu.au; Fang.Chen@uts.edu.au; Adam.Berry@uts.edu.au;
   Mike@reejig.com; Shujia@reejig.com; Siobhan@reejig.com
OI Zhou, Jianlong/0000-0001-6034-644X
CR Adamson G, 2019, P IEEE, V107, P518, DOI 10.1109/JPROC.2018.2884923
   AI-RFX Committee, 2019, AI RFX PROC FRAM V 1
   [Anonymous], WIKIPEDIA
   [Anonymous], 2019, KPMG           0509
   [Anonymous], 2017, SENTRYO         0223
   [Anonymous], 2019, WIKIPEDIA
   [Anonymous], 2019, CAPGEMINI WORLD 0705
   Arya V., 2019, ONE EXPLANATION DOES
   Baxter K., 2019, SALESFORCE RES
   Bellamy R. K. E., 2018, ABS181001943 CORR
   Bird E., 2020, 634452 PE EUR PARL R
   Bossmann J., 2016, WORLD EC FORUM
   Bughin Jacques, 2017, ARTIFICIAL INTELLIGE
   Canca C., FORBES
   Caron M. S., 2019, SOCIAL CONTRACT AI
   China National Artificial Intelligence Standardization Group, 2019, AI ETH RISK AN REP
   Corinium, 2019, ETH AI
   Cowls, 2019, HARVARD DATA SCI REV, DOI [DOI 10.1162/99608F92.8CD550D1, 10.1162/99608f92.8cd550d1]
   Dawson D., 2019, ARTIFICIAL INTELLIGE
   Deane M., 2018, DATA SCI
   Emanuel E. J., 2011, OXFORD TXB CLIN RES, P123
   Eurpoean Commission, 2018, ETH GUID TRUSTW AI
   Gebru T, 2018, P 5 WORKSH FAIRN ACC
   Google, GOOGLE AI
   Gupta A., 2020, ARXIV200614662CS
   IEEE, IEEE GLOB IN ETH AUT
   IEEE, 2018, IEEE LAUNCH ETH CERT
   Ito J., 2017, RESISTING REDUCTION, DOI [10.21428/8f7503e4, DOI 10.21428/8F7503E4]
   Jobin A, 2019, NAT MACH INTELL, V1, P389, DOI 10.1038/s42256-019-0088-2
   KOENE A, 2018, P INT WORKSH SOFTW F, P38, DOI DOI 10.1145/3194770.3194773
   Lo Piano S, 2020, HUM SOC SCI COMMUN, V7, DOI 10.1057/s41599-020-0501-9
   McLay R., 2018, MANAGING RISE ARTIFI
   McMahan H. B., 2018, ARXIV181206210
   Mitchell M, 2019, FAT*'19: PROCEEDINGS OF THE 2019 CONFERENCE ON FAIRNESS, ACCOUNTABILITY, AND TRANSPARENCY, P220, DOI 10.1145/3287560.3287596
   Morley J, 2019, ARXIV PREPRINT ARXIV
   Nguyen T. T., 2020, ARXIV190911573CSEESS
   Reid K., 2019, KPMG            0405
   Rovatsos M., 2019, IJCAI 2019 TUTORIAL
   SAMUEL AL, 1960, SCIENCE, V132, P741, DOI 10.1126/science.132.3429.741
   Samuel J., 2019, KPMG            0213
   SAP, 2018, SAPS GUID PRINC ART
   Select Committee on Artificial Intelligence, 2018, AI UK READ WILL ABL
   Taddeo M, 2018, SCIENCE, V361, P751, DOI 10.1126/science.aat5991
   The IEEE Global Initiative on Ethics of Autonomous and Intelligent Systems, 2019, ETH AL DES VIS PRIOR
   WIENER N, 1960, SCIENCE, V131, P1355, DOI 10.1126/science.131.3410.1355
   Zhou J., 2019, CLOSER MACHINE TECHN
NR 46
TC 0
Z9 0
U1 1
U2 1
PU IEEE
PI NEW YORK
PA 345 E 47TH ST, NEW YORK, NY 10017 USA
BN 978-1-7281-2547-3
PY 2020
BP 3010
EP 3017
PG 8
WC Computer Science, Artificial Intelligence; Computer Science,
   Interdisciplinary Applications; Engineering, Electrical & Electronic
SC Computer Science; Engineering
GA BS0GU
UT WOS:000682772903009
OA Green Published
DA 2021-12-12
ER

PT C
AU Manikonda, L
   Deotale, A
   Kambhampati, S
AF Manikonda, Lydia
   Deotale, Aditya
   Kambhampati, Subbarao
GP ACM
TI What's up with Privacy? User Preferences and Privacy Concerns in
   Intelligent Personal Assistants
SO PROCEEDINGS OF THE 2018 AAAI/ACM CONFERENCE ON AI, ETHICS, AND SOCIETY
   (AIES'18)
LA English
DT Proceedings Paper
CT AAAI/ACM Conference on AI, Ethics, and Society (AIES)
CY FEB 02-03, 2018
CL New Orleans, LA
SP AAAI, Assoc Comp Machinery, ACM SIGAI, Berkeley Existential Risk Initiat, DeepMind Eth & Soc, Future Life Inst, IBM Res AI, PriceWaterhouse Coopers, Tulane Univ
DE Intelligent personal assistants; Automated Systems; privacy; User
   reviews; user studies
ID TASK
AB The recent breakthroughs in Artificial Intelligence (AI) have allowed individuals to rely on automated systems for a variety of reasons. Some of these systems are the currently popular voice-enabled systems like Echo by Amazon and Home by Google that are also called as Intelligent Personal Assistants (IPAs). Though there are rising concerns about privacy and ethical implications, users of these IPAs seem to continue using these systems. We aim to investigate to what extent users are concerned about privacy and how they are handling these concerns while using the IPAs. By utilizing the reviews posted online along with the responses to a survey, this paper provides a set of insights about the detected markers related to user interests and privacy challenges. The insights suggest that users of these systems irrespective of their concerns about privacy, are generally positive in terms of utilizing IPAs in their everyday lives. However, there is a significant percentage of users who are concerned about privacy and take further actions to address related concerns. Some percentage of users expressed that they do not have any privacy concerns but when they learned about the "always listening" feature of these devices, their concern about privacy increased.
C1 [Manikonda, Lydia; Deotale, Aditya; Kambhampati, Subbarao] Arizona State Univ, Tempe, AZ 85287 USA.
RP Manikonda, L (corresponding author), Arizona State Univ, Tempe, AZ 85287 USA.
EM lmanikon@asu.edu; adeotale@asu.edu; rao@asu.edu
FU Google Faculty Research AwardGoogle Incorporated; AFOSRUnited States
   Department of DefenseAir Force Office of Scientific Research (AFOSR)
   [FA9550-18-1-0067]; ONROffice of Naval Research [N00014161-2892,
   N00014-13-1-0176, N00014-13-1-0519, N00014-15-1-2027]; NASANational
   Aeronautics & Space Administration (NASA) [NNX17AD06G]
FX This research is supported in part by a Google Faculty Research Award,
   an AFOSR grant FA9550-18-1-0067, the ONR grants N00014161-2892,
   N00014-13-1-0176, N00014-13-1-0519, N00014-15-1-2027, and the NASA grant
   NNX17AD06G.
CR Baldwin T, 2013, P 6 INT JOINT C NAT
   Blei DM, 2003, J MACH LEARN RES, V3, P993, DOI 10.1162/jmlr.2003.3.4-5.993
   Brill Eric, 2002, P EMNLP ASS COMP LIN
   Czibula G, 2009, INT C INTELL COMP CO, P31, DOI 10.1109/ICCP.2009.5284791
   Duan N, 2011, PROCEDIA ENVIRON SCI, V5, P71, DOI 10.1016/j.proenv.2011.03.050
   Dumais Susan, 2015, ACM SIGIR Forum, V49, P28, DOI 10.1145/2888422.2888425
   Ferguson G, 1998, FIFTEENTH NATIONAL CONFERENCE ON ARTIFICIAL INTELLIGENCE (AAAI-98) AND TENTH CONFERENCE ON INNOVATIVE APPLICATIONS OF ARTIFICAL INTELLIGENCE (IAAI-98) - PROCEEDINGS, P567
   Kim J, 2013, ACM IEEE INT CONF CY, P31, DOI 10.1109/ICCPS.2013.6603997
   Lee S., 2009, MEMS 2009, V2009, P3, DOI DOI 10.1038/0NC.2008.377
   Manikonda Lydia, 2017, ABS170408389 CORR
   Manikonda Lydia, 2014, 2 AAAI C HUM COMP CR
   Mikolov T., 2013, ARXIV13013781, DOI DOI 10.1109/TNN.2003.820440]
   MITCHELL T, 1994, COMMUN ACM, V37, P81, DOI 10.1145/176789.176798
   Myers K, 2007, AI MAG, V28, P47
   Park DH, 2007, INT J ELECTRON COMM, V11, P125, DOI 10.2753/JEC1086-4415110405
   Ravichandran D, 2002, 40TH ANNUAL MEETING OF THE ASSOCIATION FOR COMPUTATIONAL LINGUISTICS, PROCEEDINGS OF THE CONFERENCE, P41
   ROSENTRAUB MS, 1981, POLICY STUD J, V9, P990, DOI 10.1111/j.1541-0072.1981.tb01206.x
   Soper DS, 2012, COMMUN ACM, V55, P81, DOI 10.1145/2160718.2160737
   Tausczik YR, 2010, J LANG SOC PSYCHOL, V29, P24, DOI 10.1177/0261927X09351676
   Zhang Haoqi, 2013, CHI, P3011, DOI DOI 10.1145/2468356.2479597
NR 20
TC 9
Z9 9
U1 1
U2 3
PU ASSOC COMPUTING MACHINERY
PI NEW YORK
PA 1515 BROADWAY, NEW YORK, NY 10036-9998 USA
BN 978-1-4503-6012-8
PY 2018
BP 229
EP 235
DI 10.1145/3278721.3278773
PG 7
WC Computer Science, Artificial Intelligence; Computer Science,
   Interdisciplinary Applications; Social Sciences, Biomedical
SC Computer Science; Biomedical Social Sciences
GA BO3EM
UT WOS:000510018100039
DA 2021-12-12
ER

PT J
AU Zhao, IY
   Ma, YX
   Yu, MWC
   Liu, J
   Dong, WN
   Pang, Q
   Lu, XQ
   Molassiotis, A
   Holroyd, E
   Wong, CWW
AF Zhao, Ivy Y.
   Ma, Ye Xuan
   Yu, Man Wai Cecilia
   Liu, Jia
   Dong, Wei Nan
   Pang, Qin
   Lu, Xiao Qin
   Molassiotis, Alex
   Holroyd, Eleanor
   Wong, Chi Wai William
TI Ethics, Integrity, and Retributions of Digital Detection Surveillance
   Systems for Infectious Diseases: Systematic Literature Review
SO JOURNAL OF MEDICAL INTERNET RESEARCH
LA English
DT Review
DE artificial intelligence; electronic medical records; ethics; infectious
   diseases; machine learning
ID BIG DATA
AB Background: The COVID-19 pandemic has increased the importance of the deployment of digital detection surveillance systems to support early warning and monitoring of infectious diseases. These opportunities create a "double-edge sword," as the ethical governance of such approaches often lags behind technological achievements.
   Objective: The aim was to investigate ethical issues identified from utilizing artificial intelligence-augmented surveillance or early warning systems to monitor and detect common or novel infectious disease outbreaks.
   Methods: In a number of databases, we searched relevant articles that addressed ethical issues of using artificial intelligence, digital surveillance systems, early warning systems, and/or big data analytics technology for detecting, monitoring, or tracing infectious diseases according to PRISMA (Preferred Reporting Items for Systematic Reviews and Meta-Analyses) guidelines, and further identified and analyzed them with a theoretical framework.
   Results: This systematic review identified 29 articles presented in 6 major themes clustered under individual, organizational, and societal levels, including awareness of implementing digital surveillance, digital integrity, trust, privacy and confidentiality, civil rights, and governance. While these measures were understandable during a pandemic, the public had concerns about receiving inadequate information; unclear governance frameworks; and lack of privacy protection, data integrity, and autonomy when utilizing infectious disease digital surveillance. The barriers to engagement could widen existing health care disparities or digital divides by underrepresenting vulnerable and at-risk populations, and patients' highly sensitive data, such as their movements and contacts, could be exposed to outside sources, impinging significantly upon basic human and civil rights.
   Conclusions: Our findings inform ethical considerations for service delivery models for medical practitioners and policymakers involved in the use of digital surveillance for infectious disease spread, and provide a basis for a global governance structure.
C1 [Zhao, Ivy Y.; Molassiotis, Alex] Hong Kong Polytech Univ, Sch Nursing, WHO Collaborating Ctr Community Hlth Serv, Hong Kong, Peoples R China.
   [Ma, Ye Xuan; Yu, Man Wai Cecilia; Dong, Wei Nan; Wong, Chi Wai William] Univ Hong Kong, Li Ka Shing Fac Med, Dept Family Med & Primary Care, 3-F Ap Lei Chau Clin,161 Main St, Hong Kong, Peoples R China.
   [Liu, Jia] Chinese Acad Sci, Shenzhen Inst Adv Technol, Shenzhen, Peoples R China.
   [Pang, Qin] Univ Hong Kong, Shenzhen Hosp, Dept Informat Technol, Shenzhen, Peoples R China.
   [Lu, Xiao Qin] Capital Med Univ, Sch Gen Practice & Continuing Educ, Beijing, Peoples R China.
   [Holroyd, Eleanor] Auckland Univ Technol, Sch Clin Sci, Auckland, New Zealand.
   [Wong, Chi Wai William] Univ Hong Kong, Shenzhen Hosp, Dept Family Med & Primary Care, Shenzhen, Peoples R China.
RP Wong, CWW (corresponding author), Univ Hong Kong, Li Ka Shing Fac Med, Dept Family Med & Primary Care, 3-F Ap Lei Chau Clin,161 Main St, Hong Kong, Peoples R China.
EM wongwcw@hku.hk
OI DONG, Weinan/0000-0002-3541-1649; ZHAO, YAN/0000-0003-4597-8929; Wong,
   William/0000-0003-2540-4055; Ma, Yexuan/0000-0001-7609-2309
CR [Anonymous], 2021, COVID 19 BOOSTS CHIN
   [Anonymous], INT HLTH REG
   [Anonymous], 2018, BBC
   [Anonymous], 2021, WHO COR COVID 19 DAS
   Asadi SI, 2016, EUR C INF SYST ECIS
   Barbieri C., 2020, I AFFARI INTERNAZION, P1
   Bernier C, 2015, U NEW BRUNSWICK LAW
   de Jong Bouke C, 2019, Emerg Infect Dis, V25, DOI 10.3201/eid2507.181421
   de Montjoye YA, 2020, EVALUATING COVID 19
   Degeling C, 2020, BMJ OPEN, V10, DOI 10.1136/bmjopen-2020-041592
   Degeling C, 2020, BMC MED ETHICS, V21, DOI 10.1186/s12910-020-00474-6
   Degeling C, 2019, HEALTH RES POLICY SY, V17, DOI 10.1186/s12961-019-0440-3
   Denecke K, 2017, LIFE SCI SOC POLICY, V13, DOI 10.1186/s40504-017-0062-x
   Floridi L, 2016, PHILOS T R SOC A, V374, DOI 10.1098/rsta.2016.0360
   Fraser C, 2020, DIGITAL CONTACT TRAC
   Garattini Chiara, 2019, Philos Technol, V32, P69, DOI 10.1007/s13347-017-0278-y
   Garg S, 2020, JMIR PUBLIC HLTH SUR, V6, P221, DOI 10.2196/18795
   Gilbert GL, 2019, ASIAN BIOETHICS REV, V11, P173, DOI 10.1007/s41649-019-00087-1
   Hong QN, 2018, EDUC INFORM, V34, P285, DOI 10.3233/EFI-180221
   Ienca M, 2020, NAT MED, V26, P463, DOI 10.1038/s41591-020-0832-5
   Kakade S., 2020, ARXIV PREPRINT ARXIV
   Katapally TR, 2020, J MED INTERNET RES, V22, DOI 10.2196/19357
   Kim ES, 2021, SOC SCI MED, V270, DOI 10.1016/j.socscimed.2021.113673
   Kind C, 2020, PATTERNS, V1, DOI 10.1016/j.patter.2020.100054
   Klenk M, 2020, ETHICS INF TECHNOL, DOI 10.1007/s10676-020-09544-0
   Kostkova P, 2018, LIFE SCI SOC POLICY, V14, DOI 10.1186/s40504-018-0078-x
   Lazer D, 2014, SCIENCE, V343, P1203, DOI 10.1126/science.1248506
   Lewis P., 2020, GUARDIAN
   Mbunge E, 2020, DIABETES METAB SYND, V14, P1631, DOI 10.1016/j.dsx.2020.08.029
   McCarthy M, 2016, BMJ-BRIT MED J, V354, DOI 10.1136/bmj.i3814
   Park S, 2020, JAMA-J AM MED ASSOC, V323, P2129, DOI 10.1001/jama.2020.6602
   Parker MJ, 2020, J MED ETHICS, V46, P427, DOI 10.1136/medethics-2020-106314
   Salerno J, 2017, ANN EPIDEMIOL, V27, P297, DOI 10.1016/j.annepidem.2017.05.002
   Schwalbe N, 2020, LANCET, V395, P1579, DOI 10.1016/S0140-6736(20)30226-9
   Someh I, 2019, COMMUN ASSOC INF SYS, V44, P718, DOI 10.17705/1CAIS.04434
   Sweeney Y, 2020, NAT MACH INTELL, V2, P301, DOI 10.1038/s42256-020-0194-1
   Tanner A., 2017, TIME
   Temko A, 2015, DECIS SUPPORT SYST, V70, P86, DOI 10.1016/j.dss.2014.12.006
   Thomas R, 2020, JMIR PUBLIC HLTH SUR, V6, P238, DOI 10.2196/23081
   Vanessa T, 2017, PURSUIT
   Vayena E, 2015, PLOS COMPUT BIOL, V11, DOI 10.1371/journal.pcbi.1003904
   Vlieg WL, 2017, BMC PUBLIC HEALTH, V17, DOI 10.1186/s12889-017-4319-3
   Whittemore R, 2005, J ADV NURS, V52, P546, DOI 10.1111/j.1365-2648.2005.03621.x
   Yasaka TM, 2020, JMIR MHEALTH UHEALTH, V8, DOI 10.2196/18936
   Yu Y, CONTACT TRACING MOBI
NR 45
TC 0
Z9 0
U1 3
U2 3
PU JMIR PUBLICATIONS, INC
PI TORONTO
PA 130 QUEENS QUAY E, STE 1102, TORONTO, ON M5A 0P6, CANADA
SN 1438-8871
J9 J MED INTERNET RES
JI J. Med. Internet Res.
PD OCT 20
PY 2021
VL 23
IS 10
AR e32328
DI 10.2196/32328
PG 18
WC Health Care Sciences & Services; Medical Informatics
SC Health Care Sciences & Services; Medical Informatics
GA WW1DL
UT WOS:000717666100003
PM 34543228
OA Green Published, gold
DA 2021-12-12
ER

PT J
AU Cordeiro, JV
AF Cordeiro, Joao V.
TI Digital Technologies and Data Science as Health Enablers: An Outline of
   Appealing Promises and Compelling Ethical, Legal, and Social Challenges
SO FRONTIERS IN MEDICINE
LA English
DT Review
DE digital health; ethics; law; artificial intelligence; telemedicine; big
   data; patient-doctor relationship
ID ARTIFICIAL-INTELLIGENCE; BIG DATA; MEDICINE; CARE; PHYSICIAN; QUALITY;
   JUSTICE; ACCESS; ROBOT; STOP
AB Digital technologies and data science have laid down the promise to revolutionize healthcare by transforming the way health and disease are analyzed and managed in the future. Digital health applications in healthcare include telemedicine, electronic health records, wearable, implantable, injectable and ingestible digital medical devices, health mobile apps as well as the application of artificial intelligence and machine learning algorithms to medical and public health prognosis and decision-making. As is often the case with technological advancement, progress in digital health raises compelling ethical, legal, and social implications (ELSI). This article aims to succinctly map relevant ELSI of the digital health field. The issues of patient autonomy; assessment, value attribution, and validation of health innovation; equity and trustworthiness in healthcare; professional roles and skills and data protection and security are highlighted against the backdrop of the risks of dehumanization of care, the limitations of machine learning-based decision-making and, ultimately, the future contours of human interaction in medicine and public health. The running theme to this article is the underlying tension between the promises of digital health and its many challenges, which is heightened by the contrasting pace of scientific progress and the timed responses provided by law and ethics. Digital applications can prove to be valuable allies for human skills in medicine and public health. Similarly, ethics and the law can be interpreted and perceived as more than obstacles, but also promoters of fairness, inclusiveness, creativity and innovation in health.
C1 [Cordeiro, Joao V.] Univ Nova Lisboa, NOVA Natl Sch Publ Hlth, Publ Hlth Res Ctr, Lisbon, Portugal.
   [Cordeiro, Joao V.] Univ Nova Lisboa, Comprehens Hlth Res Ctr, Lisbon, Portugal.
   [Cordeiro, Joao V.] Ctr Interdisciplinar Ciencias Sociais, Lisbon, Portugal.
RP Cordeiro, JV (corresponding author), Univ Nova Lisboa, NOVA Natl Sch Publ Hlth, Publ Hlth Res Ctr, Lisbon, Portugal.; Cordeiro, JV (corresponding author), Univ Nova Lisboa, Comprehens Hlth Res Ctr, Lisbon, Portugal.; Cordeiro, JV (corresponding author), Ctr Interdisciplinar Ciencias Sociais, Lisbon, Portugal.
EM joao.cordeiro@ensp.unl.pt
FU Fundacao Ciencia e Tecnologia, IP national support through CHRC
   [UIDP/04923/2020]
FX This present publication was funded by Fundacao Ciencia e Tecnologia, IP
   national support through CHRC (UIDP/04923/2020).
CR Abdolkhani R, 2019, JAMIA OPEN, V2, P471, DOI 10.1093/jamiaopen/ooz036
   Abnousi F, 2019, JAMA-J AM MED ASSOC, V321, P247, DOI 10.1001/jama.2018.19763
   Adamson AS, 2018, JAMA DERMATOL, V154, P1247, DOI 10.1001/jamadermatol.2018.2348
   Adjekum A, 2018, J MED INTERNET RES, V20, DOI 10.2196/11254
   Aicardi C, 2016, CROAT MED J, V57, P207, DOI 10.3325/cmj.2016.57.207
   Ajana B, 2017, DIGIT HEALTH, V3, DOI 10.1177/2055207616689509
   American Medical Association, 2020, DIG HLTH IMPL PLAYB DIG HLTH IMPL PLAYB
   Anderson M, 2010, SCI AM, V303, P72, DOI 10.1038/scientificamerican1010-72
   Angwin J, 2016, PROPUBLICA
   Annas GJ., 2010, WORST CASE BIOETHICS, P235
   [Anonymous], 2019, NATURE, V572, P5, DOI 10.1038/d41586-019-02322-z
   Anthes E, 2017, NATURE, V550, P316, DOI 10.1038/550316a
   Atasoy H, 2019, ANNU REV PUBL HEALTH, V40, P487, DOI 10.1146/annurev-publhealth-040218-044206
   Atkinson K, 2020, ARTIF INTELL, V289, DOI 10.1016/j.artint.2020.103387
   Aungst TD, 2020, J MED EDUC CURRIC DE, V7, DOI 10.1177/2382120519901275
   Babic B, 2021, NAT MACH INTELL, V3, P283, DOI 10.1038/s42256-021-00331-0
   Baker DB., 2016, EGEMS, V4, P7, DOI [10.13063/2327-9214.1207, DOI 10.13063/2327-9214.1207]
   Baron RJ, 2019, NEW ENGL J MED, V381, P182, DOI 10.1056/NEJMms1813043
   Beauchamp T., 2019, PRINCIPLES BIOMEDICA, V8th
   Benjamens S, 2020, NPJ DIGIT MED, V3, DOI 10.1038/s41746-020-00324-0
   Bitterman DS, 2020, LANCET DIGIT HEALTH, V2, pE447, DOI 10.1016/S2589-7500(20)30187-4
   Bjerring JC, 2020, PHILOS TECHNOL, DOI [10.1007/s13347-019-00391-6, DOI 10.1007/S13347-019-00391-6]
   Bollmeier Suzanne G, 2020, Mo Med, V117, P303
   Botrugno C, 2019, NURS ETHICS, V26, P357, DOI 10.1177/0969733017705004
   Brall C, 2019, EUR J PUBLIC HEALTH, V29, P18, DOI 10.1093/eurpub/ckz167
   Brody JE., 2020, NEW YORK TIMES
   Brouillette M., 2017, MIT TECHNOL REV
   Buchner B., 2017, European Health Law, P273
   Burdick A., 2017, NEW YORKER
   Buttarelli G, 2016, INT DATA PRIV LAW, V6, P77, DOI 10.1093/idpl/ipw006
   Carreyrou J, 2018, BAD BLOOD SECRETS LI
   Castelvecchi D, 2021, NATURE, V589, P12, DOI 10.1038/d41586-020-03611-8
   Castelvecchi D, 2020, NATURE, V587, P347, DOI 10.1038/d41586-020-03186-4
   CBS News, 2019, CBS NEWS
   Cervantes JA, 2020, SCI ENG ETHICS, V26, P501, DOI 10.1007/s11948-019-00151-x
   Chesser A, 2016, INFORM HEALTH SOC CA, V41, P1, DOI 10.3109/17538157.2014.948171
   Cohen IG, 2020, LANCET DIGIT HEALTH, V2, pE376, DOI 10.1016/S2589-7500(20)30112-6
   Cook-Deegan R, 2017, ANNU REV GENOM HUM G, V18, P389, DOI 10.1146/annurev-genom-083115-022515
   Cordeiro João V., 2014, Rev. Port. Sau. Pub., V32, P164, DOI 10.1016/j.rpsp.2014.10.002
   Costello RA, 2020, EUR PAP J LAW INTEGR, V2020, P1045
   Courtland R, 2018, NATURE, V558, P357, DOI 10.1038/d41586-018-05469-3
   Davenport Thomas, 2019, Future Healthc J, V6, P94, DOI 10.7861/futurehosp.6-2-94
   de Faria PL., 2014, ROUTLEDGE HDB MED LA, P381
   Digital EconomyTaskForce., 2020, G20 DIAL OECD G20 DIAL OECD
   Donabedian A, 2005, MILBANK Q, V83, P691, DOI 10.1111/j.1468-0009.2005.00397.x
   Elenko E, 2015, NAT BIOTECHNOL, V33, P456, DOI 10.1038/nbt.3222
   Elliott T, 2019, CURR ALLERGY ASTHM R, V19, DOI 10.1007/s11882-019-0837-7
   EMC EducationServices., 2015, DATA SCI BIG DATA AN
   Etzioni A., 2017, J ETHICS, V21, P403
   European Commission, 2020, DAT PROT EU
   European Commission, 2018, COM2018233 EUR COMM COM2018233 EUR COMM
   Faria Paula Lobato, 2014, Rev. Port. Sau. Pub., V32, P121
   Faria Paula Lobato de, 2014, Rev. Port. Sau. Pub., V32, P123, DOI 10.1016/j.rpsp.2014.10.001
   Food and Drug Administration (FDA), 2020, MED DEVICE CYBERSECU MED DEVICE CYBERSECU
   Garell C, 2016, JMIR MED INF, V4, P47, DOI 10.2196/medinform.5401
   Gasser U, 2020, LANCET DIGIT HEALTH, V2, pE425, DOI 10.1016/S2589-7500(20)30137-0
   Ghassemi M, 2019, LANCET DIGIT HEALTH, V1, pE157, DOI 10.1016/S2589-7500(19)30084-6
   Gibney E, 2020, NATURE, V577, P609, DOI 10.1038/d41586-020-00160-y
   Gigerenzer Gerd, 2007, Psychol Sci Public Interest, V8, P53, DOI 10.1111/j.1539-6053.2008.00033.x
   Gillum J., 2019, Anyone Can Take a Peek. ProPublica
   Global Alliance for Genomics and Health, 2020, GA4GH GDPR BRIEF TRA
   Godlee F., 2016, BMJ-BRIT MED J, V354, pI3907, DOI [10.1136/bmj.i3907, DOI 10.1136/bmj.i3907]
   Golinelli D, 2020, J MED INTERNET RES, V22, DOI 10.2196/22280
   Gonz?lez Fuster G., 2014, EMERGENCE PERSONAL D
   Gornick Michele C, 2019, AMA J Ethics, V21, pE906, DOI 10.1001/amajethics.2019.906
   Grady C, 2017, NEW ENGL J MED, V376, P856, DOI 10.1056/NEJMra1603773
   Grady C, 2015, NEW ENGL J MED, V372, P855, DOI 10.1056/NEJMra1411250
   Guibas JT., 2018, ARXIV170901872 ARXIV170901872
   High CommissionerforHumanRights, 2018, RIGHT PRIV DIG AG RIGHT PRIV DIG AG
   High-Level ExpertGrouponAI., 2019, ETHICS GUIDELINES TR
   High-Level ExpertGrouponAI., 2020, ASSESSMENT LIST TRUS
   Ho A, 2018, BMC MED ETHICS, V19, DOI 10.1186/s12910-018-0255-8
   Ho D, 2020, TRENDS BIOTECHNOL, V38, P497, DOI 10.1016/j.tibtech.2019.12.021
   Intelligence Unit., 2017, THE ECONOMIST THE ECONOMIST
   Jain SH, 2015, NAT BIOTECHNOL, V33, P462, DOI 10.1038/nbt.3223
   Kabat GC, 2017, EMBO REP, V18, P1052, DOI 10.15252/embr.201744294
   Kaplan B, 2020, INT J MED INFORM, V143, DOI 10.1016/j.ijmedinf.2020.104239
   Keenan AJ, 2021, J MED INTERNET RES, V23, DOI 10.2196/25698
   Khoury MJ, 2018, GENET MED, V20, P574, DOI 10.1038/gim.2017.211
   Khoury MJ, 2016, AM J PREV MED, V50, P398, DOI 10.1016/j.amepre.2015.08.031
   Kish LJ, 2015, NAT BIOTECHNOL, V33, P921, DOI 10.1038/nbt.3340
   Knight W, 2017, TECHNOL REV, V120, P54
   Kosinski M, 2013, P NATL ACAD SCI USA, V110, P5802, DOI 10.1073/pnas.1218772110
   Kosseim P, 2014, GENOME BIOL, V15, DOI 10.1186/s13059-014-0430-2
   Kramer ADI, 2014, P NATL ACAD SCI USA, V111, P8788, DOI 10.1073/pnas.1320040111
   Kruse CS, 2016, J MED SYST, V40, DOI 10.1007/s10916-016-0628-9
   Lamanna Camillo, 2018, AMA J Ethics, V20, pE902, DOI 10.1001/amajethics.2018.902
   Land MK, 2020, ANNU REV LAW SOC SCI, V16, P223, DOI 10.1146/annurev-lawsocsci-060220-081955
   Lima MR, 2021, FRONT ROBOT AI, V8, DOI 10.3389/frobt.2021.618866
   Lordon RJ, 2020, HEALTH INFORM J, V26, P2689, DOI 10.1177/1460458220928184
   Lorentz A., 2018, WIRED
   Lupton D., 2017, DIGITAL HLTH CRITICA
   Mann SP, 2016, PHILOS T R SOC A, V374, DOI 10.1098/rsta.2016.0130
   Martinez-Martin Nicole, 2019, AMA J Ethics, V21, pE180, DOI 10.1001/amajethics.2019.180
   McAuley A, 2014, PUBLIC HEALTH, V128, P1118, DOI 10.1016/j.puhe.2014.10.008
   McDermott Y, 2017, BIG DATA SOC, V4, P1, DOI 10.1177/2053951716686994
   Miller A P, 2018, HARVARD BUS REV
   Murdoch TB, 2013, JAMA-J AM MED ASSOC, V309, P1351, DOI 10.1001/jama.2013.393
   Nedelkoska Ljubica., 2018, AUTOMATION SKILLS US
   Neves A., 2020, BMJ QUAL SAF, V29, P1019, DOI [10.1136/bmjqs-2019-010581, DOI 10.1136/bmjqs-2019-010581]
   Nissim K, 2018, PHILOS T R SOC A, V376, DOI 10.1098/rsta.2017.0358
   Nittari G, 2020, TELEMED E-HEALTH, V26, P1427, DOI 10.1089/tmj.2019.0158
   Obermeyer Z., 2019, HEALTH AFFAIR
   Obermeyer Z, 2016, NEW ENGL J MED, V375, P1216, DOI 10.1056/NEJMp1606181
   Papernot N., 2017, ARXIV161005755 ARXIV161005755
   Perakslis E, 2021, JAMA-J AM MED ASSOC, V325, P127, DOI 10.1001/jama.2020.22919
   Pilgrim D., 2011, Examining Trust in Healthcare: A Multidisciplinary Perspective
   Powles J, 2017, HEALTH TECHNOL-GER, V7, P351, DOI 10.1007/s12553-017-0179-1
   Raposo Vera Lucia, 2016, GMS Health Technol Assess, V12, pDoc03, DOI 10.3205/hta000126
   Rasiah S, 2020, BMJ OPEN, V10, DOI 10.1136/bmjopen-2018-028061
   Rasmussen SA, 2020, JAMA-J AM MED ASSOC, V324, P933, DOI 10.1001/jama.2020.14992
   Rezaeibagha F, 2015, HEALTH INF MANAG J, V44, P23, DOI 10.1177/183335831504400304
   Rigby M, 2016, STUD HEALTH TECHNOL, V222, P3, DOI 10.3233/978-1-61499-635-4-3
   Rocher L, 2019, NAT COMMUN, V10, DOI 10.1038/s41467-019-10933-3
   Rodriguez-Villa E, 2019, BMC MED, V17, DOI 10.1186/s12916-019-1447-x
   Ross C, 2018, STAT
   Rothstein MA., 2015, ROUTLEDGE HDB MED LA, P52
   Rubeis G, 2018, SCI ENG ETHICS, V24, P93, DOI 10.1007/s11948-017-9885-3
   Ruckenstein M, 2017, ANNU REV ANTHROPOL, V46, P261, DOI 10.1146/annurev-anthro-102116-041244
   Schmietow B, 2019, MED HEALTH CARE PHIL, V22, P623, DOI 10.1007/s11019-019-09900-y
   Schneble CO, 2020, J MED INTERNET RES, V22, DOI 10.2196/16879
   Schulke DF, 2013, BOSTON U LAW REV, V93, P1699
   Schwartz Suzanne, 2018, Biomed Instrum Technol, V52, P103, DOI 10.2345/0899-8205-52.2.103
   Several authors., 2012, THE ECONOMIST THE ECONOMIST
   Sharon T., 2017, PHILOS TECHNOLOGY, V30, P93, DOI [10.1007/s13347-016-0215-5, DOI 10.1007/S13347-016-0215-5]
   Shi SY, 2020, COMPUT SECUR, V97, DOI 10.1016/j.cose.2020.101966
   SIEGLER M, 1982, NEW ENGL J MED, V307, P1518, DOI 10.1056/NEJM198212093072411
   Simonite T., 2018, WIRED
   Singletary B, 2017, JAMA SURG, V152, P1169, DOI 10.1001/jamasurg.2017.3851
   Sousa-Duarte F, 2020, SOCIOL COMPASS, V14, DOI 10.1111/soc4.12828
   Sunstein CR, 2015, YALE J REGUL, V32, P413
   Thierer AD., 2015, SSRN ELECT J, DOI [10.2139/ssrn.2494382, DOI 10.2139/SSRN.2494382]
   Thomas R., 2018, FASTAI
   Topol E., 2019, TOPOL REV INDEPENDEN
   Topol E.J, 2019, DEEP MED ARTIFICIAL
   Topol EJ, 2019, SCI TRANSL MED, V11, DOI 10.1126/scitranslmed.aaw7610
   Topol EJ, 2019, NAT MED, V25, P44, DOI 10.1038/s41591-018-0300-7
   Topol EJ, 2014, CELL, V157, P241, DOI 10.1016/j.cell.2014.02.012
   UN, 2000, EC1220004 UN CESCR EC1220004 UN CESCR
   van der Vaart Rosalie, 2017, J Med Internet Res, V19, pe27, DOI 10.2196/jmir.6709
   Van Noorden R, 2020, NATURE, V587, P354, DOI 10.1038/d41586-020-03187-3
   Vaughan A., 2019, NEW SCI
   Vayena E, 2017, J BIOETHIC INQ, V14, P501, DOI 10.1007/s11673-017-9809-6
   VELIZ CARISSA, 2020, PRIVACY IS POWER WHY
   Verghese A., 2018, NEW YORK TIMES MAGAZ
   Volpp KG., 2017, NEJM CATALYST
   Wensing M, 2019, BMC MED, V17, DOI 10.1186/s12916-019-1322-9
   Whear R, 2020, COCHRANE DB SYST REV, DOI 10.1002/14651858.CD010763.pub2
   White Ryen W, 2009, AMIA Annu Symp Proc, V2009, P696
   Wilbanks JT, 2016, NATURE, V535, P345, DOI 10.1038/535345a
   Williams PAH, 2015, MED DEVICES-EVID RES, V8, P305, DOI 10.2147/MDER.S50048
   Woolley JP, 2016, BMC MED ETHICS, V17, DOI 10.1186/s12910-016-0117-1
   World Health Organisation, 2016, MON EV DIG HLTH INT MON EV DIG HLTH INT
   World Medical Association, 2018, WMA STAT ETH TEL WMA STAT ETH TEL
   Yang Y, 2020, P NATL ACAD SCI USA, V117, P10762, DOI 10.1073/pnas.1909046117
   Zaner RM., 1991, ETH TRUST PROF, P45
   Zou J, 2018, NATURE, V559, P324, DOI 10.1038/d41586-018-05707-8
   Zuiderveen Borgesius F. J., 2018, DISCRIMINATION ARTIF
NR 158
TC 0
Z9 0
U1 9
U2 9
PU FRONTIERS MEDIA SA
PI LAUSANNE
PA AVENUE DU TRIBUNAL FEDERAL 34, LAUSANNE, CH-1015, SWITZERLAND
EI 2296-858X
J9 FRONT MED-LAUSANNE
JI Front. Med.
PD JUL 8
PY 2021
VL 8
AR 647897
DI 10.3389/fmed.2021.647897
PG 9
WC Medicine, General & Internal
SC General & Internal Medicine
GA TM2KT
UT WOS:000675381100001
PM 34307394
OA Green Published, gold
DA 2021-12-12
ER

PT J
AU Njuguna, J
AF Njuguna, Joseph
TI Constructions of Moral Values in Reader Comments of the Samantha Sex
   Robot Discourse in East African Newspapers
SO JOURNAL OF RELIGION MEDIA AND DIGITAL CULTURE
LA English
DT Article
DE Samantha; sex robot; framing; newspapers; East Africa
AB Although artificial intelligence (AI) has been touted as revolutionary, this technology has sparked ethical concerns, with man accused of attempting to create a 'play God' with it. While creators of sex robots have been hailed for reigniting sexual relationships, they have received flack in equal measure for their apparent moral absurdity. From a Christian values perspective, this study interrogates how the Samantha sex robot invention was framed in 129 online reader comments in two East African newspapers - The Standard and The Daily Monitor. Findings showed that comments fell under the value themes of 'family bond', 'compromised conscience, and 'apocalypse'. While a few positioned sex robots as a panacea to domestic instability, the majority opinion viewed the robots as 'destroyers' of the God-ordained family unit and tools of dehumanizing women, and thus morally contradictory to Christian teachings. justifying sex robots was considered to be 'negotiating' or 'rationalizing' with established Christian values and therefore 'rebelling against God'. Man's extremity with the creation and use of sex robots sparked predictions of a self-fulfilling prophecy of his extermination for inciting the wrath of God. The preservation of culture also underpinned the ethical evaluations of robots by some commenters.
C1 [Njuguna, Joseph] Jomo Kenyatta Univ Agr & Technol, Nairobi, Kenya.
RP Njuguna, J (corresponding author), Jomo Kenyatta Univ Agr & Technol, Nairobi, Kenya.
EM jnjugunano@gmail.com
CR Alcon R., 2019, ARTIF INTELL
   Amuda Y. J., 2012, OIDA INT J SUSTAINAB, V3, P19
   [Anonymous], 2017, MERRIAM WEBSTER DICT
   Bandura A, 1996, J PERS SOC PSYCHOL, V71, P364, DOI 10.1037/0022-3514.71.2.364
   Bostrom N, 2013, GLOB POLICY, V4, P15, DOI 10.1111/1758-5899.12002
   Brennen J., 2018, IND LED DEBATE UK ME
   Brossard D, 2013, P NATL ACAD SCI USA, V110, P14096, DOI 10.1073/pnas.1212744110
   Bruggemann M, 2014, COMMUN THEOR, V24, P61, DOI 10.1111/comt.12027
   Campbell H., 2010, RELIG MEETS NEW MEDI
   Carter J., 2018, FAQS CHRISTIANS MORA
   Nascimento ECC, 2018, ASIAN BIOETHICS REV, V10, P231, DOI 10.1007/s41649-018-0061-0
   Castells Manuel, 2012, NETWORKS OUTRAGE HOP
   Cave S, 2019, AIES '19: PROCEEDINGS OF THE 2019 AAAI/ACM CONFERENCE ON AI, ETHICS, AND SOCIETY, P331, DOI 10.1145/3306618.3314232
   Chan J., 2017, NEW INT
   Crosbie J., 2017, INVERSE
   Danaher J, 2019, AI SOC, V34, P129, DOI 10.1007/s00146-017-0773-9
   de Graaf MMA, 2016, IEEE ROMAN, P755, DOI 10.1109/ROMAN.2016.7745204
   Doring N, 2019, INT J SOC ROBOT, V11, P665, DOI 10.1007/s12369-019-00517-y
   Domingo D, 2008, NORD REV, V29, P3, DOI 10.1515/nor-2017-0159
   Domke D, 1998, INT J PUBLIC OPIN R, V10, P51, DOI 10.1093/ijpor/10.1.51
   Dormehl L., 2014, FORMULA ALGORITHMS S
   Duffer E., 2017, ARTIF INTELL
   Entman R., 2010, JOURNALISM, V11, P389
   Estes D., 2017, CHRISTIANITY TODAY
   Ezin E. C., 2018, FOR ART INT AFR MOH
   Ford M., 2015, RISE ROBOTS TECHNOLO
   Gaus A., 2019, AUTOMATION FUTURE WO
   Geers A., 2013, SHOULD CHRISTIANS EN
   Goodman JR, 2006, PUBLIC UNDERST SCI, V15, P359, DOI 10.1177/0963662506062468
   Holton A, 2014, J HEALTH COMMUN, V19, P825, DOI 10.1080/10810730.2013.837554
   Hornyak T., 2010, CNET NEWS
   Johnson DG, 2020, INT J SOC ROBOT, V12, P415, DOI 10.1007/s12369-019-00586-z
   Jones S., 2015, THESIS U ALBERTA
   Lupton D., 1994, QUAL HEALTH RES, V4, P304
   Manosevitch E., 2009, 10 INT S ON LIN JOUR
   Metzler T., 2008, ETHICAL VIEWS RELIG, P15
   Ndonye M. M., 2019, J MEDIA COMMUNICATIO, V1, P1
   Onyeji E., 2018, ALLAFRICA
   Parikh J., 2017, WHY IT IS TIME START
   Richardson K., 2016, ACM SIGCAS COMPUTERS, V45, P290
   Santana A., 2011, NEWS RES J, V32, P66, DOI DOI 10.1177/073953291103200306
   Schaap G., 2012, J COMMUNICATION SCI, V40, P71
   Scheufele D., 2012, OXFORD HDB POLITICAL, P1, DOI [10.1093/oxfordhb/9780199793471, DOI 10.1093/OXFORDHB/9780199793471]
   Scheutz M, 2016, ACMIEEE INT CONF HUM, P351, DOI 10.1109/HRI.2016.7451772
   Schoenbach K, 2005, EUR J COMMUN, V20, P245, DOI 10.1177/0267323105052300
   Semetko HA, 2000, J COMMUN, V50, P93, DOI 10.1093/joc/50.2.93
   SHELLEY M, 1984, J AM STAT ASSOC, V79, P240, DOI 10.2307/2288384
   Silk M., 1995, UNSECULAR MEDIA MAKI
   Snell JC, 1997, FUTURIST, V31, P32
   Stassa E., 2016, JEZEBEL
   Swiatczak B, 2011, MIND MACH, V21, P19, DOI 10.1007/s11023-010-9214-y
   Tillich P., 1995, MORALITY AND BEYOND
   Travaly Y., 2020, FUTURE IS INTELLIGEN
   unesco, 2017, ROBOTICS ETHICS TECH
   Vergeer M, 2020, COMMUN STUD, V71, P373, DOI 10.1080/10510974.2020.1733038
   Vicsek L, 2011, SCI COMMUN, V33, P309, DOI 10.1177/1075547010389820
   Wartiainen M., 2020, THESIS UPPSALA U
   Welch D., 2017, WORLD RELIG NEWS
   Wynne B, 2014, PUBLIC UNDERST SCI, V23, P60, DOI 10.1177/0963662513505397
NR 59
TC 0
Z9 0
U1 0
U2 0
PU BRILL
PI LEIDEN
PA PLANTIJNSTRAAT 2, P O BOX 9000, 2300 PA LEIDEN, NETHERLANDS
SN 2588-8099
EI 2165-9214
J9 J RELIG MEDIA DIGIT
JI J. Relig. Media Digit. Cult.
PD NOV
PY 2021
VL 10
IS 3
BP 382
EP 403
DI 10.1163/21659214-BJA10013
PG 22
WC Communication; Religion
SC Communication; Religion
GA XJ4KK
UT WOS:000726758800002
DA 2021-12-12
ER

PT J
AU Poulsen, A
   Fosch-Villaronga, E
   Burmeister, OK
AF Poulsen, Adam
   Fosch-Villaronga, Eduard
   Burmeister, Oliver K.
TI Cybersecurity, value sensing robots for LGBTIQ+ elderly, and the need
   for revised codes of conduct
SO AUSTRALASIAN JOURNAL OF INFORMATION SYSTEMS
LA English
DT Article; Proceedings Paper
CT 8th Australasian-Institute-of-Computer-Ethics (AiCE) Conference
CY AUG 19-20, 2019
CL Melbourne, AUSTRALIA
SP Australasian Inst Comp Eth
DE aged care; AI; ethics; LGBTIQ+; healthcare robots; responsibility; value
   sensitive design
ID ETHICS; CARE
AB Until now, each profession has developed their professional codes of conduct independently. However, the use of robots and artificial intelligence is blurring professional delineations: aged care nurses work with lifting robots, tablet computers, and intelligent diagnostic systems, and health information system designers work with clinical teams. While robots assist the medical staff in extending the professional service they provide, it is not clear how professions adhere and adapt to the new reality. In this article, we reflect on how the insertion of robots may shape codes of conduct, in particular with regards to cybersecurity. We do so by focusing on the use of social robots for helping LGBTIQ+ elderly cope with loneliness and depression. Using robots in such a delicate domain of application changes how care is delivered, as now alongside the caregiver, there is a cyber-physical health information system that can learn from experience and act autonomously. Our contribution stresses the importance of including cybersecurity considerations in codes of conduct for both robot developers and caregivers as it is the human and not the machine which is responsible for ensuring the system's security and the user's safety.
C1 [Poulsen, Adam; Burmeister, Oliver K.] Charles Sturt Univ, Bathurst, NSW, Australia.
   [Fosch-Villaronga, Eduard] Leiden Univ, Leiden Law Sch, Leiden, Netherlands.
RP Poulsen, A (corresponding author), Charles Sturt Univ, Bathurst, NSW, Australia.
EM apoulsen@csu.edu.au
RI Fosch-Villaronga, Eduard/AAP-9356-2021; Burmeister, Oliver/G-6723-2013
OI Fosch-Villaronga, Eduard/0000-0002-8325-5871; Poulsen,
   Adam/0000-0002-0001-3894; Burmeister, Oliver/0000-0002-1800-9551
FU LEaDing Fellows Marie Curie COFUND fellowship; European Union's Horizon
   2020 research and innovation programme under the Marie Sklodowska-Curie
   grant [707404]
FX Part of this project was funded by the LEaDing Fellows Marie Curie
   COFUND fellowship, a project that has received funding from the European
   Union's Horizon 2020 research and innovation programme under the Marie
   Sklodowska-Curie grant agreement no. 707404.
CR Al-Saggaf Y, 2017, AUSTRALAS J INF SYST, V21
   Bennett E, 2017, J CLIN NURS, V26, P1021, DOI 10.1111/jocn.13595
   Bryson JJ, 2017, ARTIF INTELL LAW, V25, P273, DOI 10.1007/s10506-017-9214-9
   Burmeister O. K., 2018, INFORM COMMUNICATION
   Burmeister O. K., 2013, ETHICAL SPACE INT J, V10, P25
   Burmeister OK, 2017, J INF COMMUN ETHICS, V15, P348, DOI 10.1108/JICES-11-2016-0045
   Capurro R, 2010, ETHICAL SPACE INT J, V7, P28
   Carter-Templeton H, 2018, J NURS SCHOLARSHIP, V50, P582, DOI 10.1111/jnu.12399
   Clark GW, 2017, IEEE CONF COGNIT
   Constantin L, 2020, BMC BIOL, V18, DOI 10.1186/s12915-020-00857-6
   Coronado Anthony J, 2014, Biomed Instrum Technol, VSuppl, P26, DOI 10.2345/0899-8205-48.s1.26
   Cresswell K, 2018, J MED INTERNET RES, V20, DOI 10.2196/10410
   Datteri E, 2013, SCI ENG ETHICS, V19, P139, DOI 10.1007/s11948-011-9301-3
   Denning T., 2014, P 30 ANN COMP SEC AP, DOI [10.1145/2664243.2664289, DOI 10.1145/2664243.2664289]
   European Parliament, 2017, RES CIV LAW RUL ROB
   Fjeld J., 2019, PRINCIPLED ARTIFICIA
   Floridi L, 2019, NAT MACH INTELL, V1, P261, DOI 10.1038/s42256-019-0055-y
   Floridi L, 2018, MIND MACH, V28, P689, DOI 10.1007/s11023-018-9482-5
   Food and Drug Administration FDA, 2019, CYBERSECURITY
   Fosch Villaronga E., 2017, THESIS
   Fosch-Villaronga E, 2018, IEEE INT C INT ROBOT, P290, DOI 10.1109/IROS.2018.8593591
   Fosch-Villaronga E, 2019, ROBOTS HEALTHCARE LA
   Fosch-Villaronga E, 2019, ROBOT AUTON SYST, V119, P77, DOI 10.1016/j.robot.2019.06.003
   Friedman B, 2006, ADV MANAG INFORM SYS, V5, P348
   General Data Protection Regulation GDPR, 2018, ART 25 EU GEN DAT PR
   Gomes A., 2019, DRAG QUEENS ARTIFICI
   Henschke A., 2017, J CYBER POLICY, V2, P82, DOI [10.1080/23738871.2016.1243721, DOI 10.1080/23738871.2016.1243721]
   High Level Expert Group (HLEG), 2019, ETH GUID TRUSTW AI
   Huygen Christian, 2006, MedGenMed, V8, P29
   Jobin A, 2019, NAT MACH INTELL, V1, P389, DOI 10.1038/s42256-019-0088-2
   Johnson DG, 2015, J BUS ETHICS, V127, P707, DOI 10.1007/s10551-014-2180-1
   Khosla R., 2012, P 20 ACM INT C MULT
   Latham JR, 2015, AUSTRALAS J AGEING, V34, P19, DOI 10.1111/ajag.12275
   Legassick S., 2017, WHY WE LAUNCHED DEEP
   Martin G., 2017, BMJ-BRIT MED J, V358, P1
   Melkas H, 2020, INT J MED INFORM, V134, DOI 10.1016/j.ijmedinf.2019.104041
   Moyle W, 2020, AUSTRALAS J AGEING, V39, pE127, DOI 10.1111/ajag.12713
   Pasquale F., 2017, OHIO STATE LAW J, V78
   Pether, 2016, J AGING RES, V2016, P1, DOI [10.1155/2016/8569602, DOI 10.1155/2016/8569602]
   Pino M, 2015, FRONT AGING NEUROSCI, V7, DOI 10.3389/fnagi.2015.00141
   Poulsen A., 2018, P AUSTR C INF SYST
   Poulsen A., 2018, THIS CHANGES EVERYTH, P314, DOI [10.1007/978-3- 319- 99605-9_24, DOI 10.1007/978-3-319-99605-9_24]
   POULSEN A, 2019, AUSTRALAS J INF SYST, V23
   Poulsen A, 2020, NAT MACH INTELL, V2, P152, DOI 10.1038/s42256-020-0157-6
   Poulsen A, 2019, AUSTRALAS J INF SYST, V23, DOI 10.3127/ajis.v23i0.2137
   Quarta D, 2017, P IEEE S SECUR PRIV, P268, DOI 10.1109/SP.2017.20
   Razzaki S, 2018, COMP STUDY ARTIFICIA, V1806, P10698
   Sharkey A, 2014, ETHICS INF TECHNOL, V16, P63, DOI 10.1007/s10676-014-9338-5
   Shields Linda, 2018, Evid Based Nurs, V21, P47, DOI 10.1136/eb-2017-102853
   Tanev G., 2015, TECHNOLOGY INNOVATIO, V5
   Tenenbaum E. M., 2011, TEMPLE POLITICAL CIV, V21, P459
   THOMAS G, 2019, AUSTRALAS J INF SYST, V23
   United Kingdom Department of Health & Social Care, 2019, COD COND DAT DRIV HL
   Waite H, 2015, AUSTRALAS J AGEING, V34, P8, DOI 10.1111/ajag.12272
   Waling A, 2017, SEX EDUC-SEX SOC LEA, V17, P302, DOI 10.1080/14681811.2017.1294535
   Zardiashvili L., 2020, MIND MACH, P1
NR 56
TC 0
Z9 0
U1 2
U2 8
PU UNIV CANBERRA, FAC INFORMATION SCIENCES & ENGINEERING
PI BRUCE
PA BLDG 11, KIRINARI ST, BRUCE, ACT 2617, AUSTRALIA
SN 1449-8618
EI 1326-2238
J9 AUSTRALAS J INF SYST
JI Australas. J. Inf. Syst.
PY 2020
VL 24
DI 10.3127/ajis.v24i0.2789
PG 16
WC Computer Science, Information Systems
SC Computer Science
GA OV4MD
UT WOS:000592185200034
OA gold
DA 2021-12-12
ER

PT J
AU Grmusa, T
   Prelog, L
AF Grmusa, Tanja
   Prelog, Lordan
TI THE ROLE OF NEW TECHNOLOGIES IN COMBATTING FAKE NEWS-EXPERIENCES AND
   CHALLENGES OF CROATIAN MEDIA ORGANISATIONS
SO MEDIJSKE STUDIJE-MEDIA STUDIES
LA Unspecified
DT Article
DE MEDIA CONVERGENCE; INTEGRATED NEWSROOM; PROFESSIONAL STANDARDS; MEDIA
   CREDIBILITY; JOURNALISTS; FAKE NEWS; ARTIFICIAL INTELLIGENCE
ID JOURNALISM; AGE
AB Convergence of the media accompanied by the development of new technologies is intended to ensure that received information is used on all the channels of a media organization. In this sense, an integrated newsroom is a prerequisite for this mode of operation. Such an approach entails the collaboration of departments that used to be separate not long ago, technology and the personnel that have to be educated and trained in a digital environment. It is a great challenge for professional journalistic standards due to the imperative of speed, as well as due to a new, different way in which the sources communicate with the media. On the other hand, the altered role of audiences made by active mass communication creators requires continuous checking of the ethics of channels and communicators, all with the aim of strengthening the credibility of the media that are losing consumer confidence in comparison to social networks. Furthermore, the depth of the communication crisis, culminating in the inflation of fake news, has been recognized by the European Commission, which emphasizes the importance of self-regulation. At the same time, technology giants and platforms are trying to contribute to the development of automated (fact-check) systems driven by artificial intelligence, which should make it easier for journalists, editors, as well as for users to identify socially harmful forms of communication. The aim of this paper is to explore the experiences of Croatian journalists working in integrated newsrooms, as well as their relationship to lifelong education and professional standards in the digital age, seriously challenged by fake news. Moreover, the goal of this paper is to examine the use of artificial intelligence in verifying information and combatting disinformation.
C1 [Grmusa, Tanja] Poslovno Veleuciliste Zagreb, Zagreb, Croatia.
   [Prelog, Lordan] Sveuciliste Zagrebu, Zagreb, Croatia.
RP Grmusa, T (corresponding author), Poslovno Veleuciliste Zagreb, Zagreb, Croatia.
EM tanja.grmusa@pvzg.hr; lprelog@unizg.hr
CR Bardoel J., 2001, AUSTR JOURNALISM REV, V23, P91, DOI [10.18352/lq.8445, DOI 10.18352/LQ.8445]
   Beck Boris, 2019, VJERODOSTOJNOST MEDI, P87
   Beckett C., 2019, NEW POWERS NEW RESPO
   Bobc Drago, 1987, STO S DOGADAJEM UMIJ
   Brautovie Mato, 2008, MEDIJSKI DIJALOZI, V1, P27
   Brennen J., 2019, IND EXPERTS IND EXPE
   Brennen J.S., 2018, IND LED DEBATE UK ME
   Car Viktorija, 2019, VJERODOSTOJNOST MEDI, P101
   Cing Lucy, 2020, JOURNALISM MEDIA TEC, P33
   Dukie Marina, 2019, VJERODOSTOJNOST MEDI, P19
   Franklin B, 2014, DIGIT JOURNAL, V2, P254, DOI 10.1080/21670811.2014.930253
   Garton-Ash Timoty, 2019, GLASNOST 9 WAYS FACE
   Grbavac Jacinta, 2013, MEDIA CULTURE PUBLIC, V4, P173
   Grmusa Tanja, 2016, MEDIJSKA ISTRAZIVANJ, V22, P27, DOI [10.22572/mi.22.2.2, DOI 10.22572/MI.22.2.2]
   Hall Stefan, 2018, CAN YOU TELL THIS WA
   Husejnefendic S., 2011, MEDIANALI, V5, P49
   Iordanidou S, 2014, MEDIJSKE STUD, V5, P43
   Kanizaj Igor, 2010, THESIS
   Karaduman Murad, 2011, MEDIAANALI, V5, P41
   Koponen Jarno M., 2020, DOES JOURNALISM BELO
   Kovaeie Sinisa, 2018, HUM CASOPIS FILOZOFS, VXIII, P271
   Krajina Z, 2009, DRUS ISTRAZ, V18, P935
   Kroll Anja, 2015, ROLE JOURNALISM DIGI
   Ksenija Herljevic, 2014, MEDIA CULTURE PUBLIC, V5, P17
   Kulic Milica, 2019, VJERODOSTOJNOST MEDI, P5
   Kung L., 2017, GOING DIGITAL ROADMA
   Labas Danijel, 2011, KROATOLOGIJA EASOPIS, V2, P87
   Lecheler S, 2016, NEW MEDIA SOC, V18, P156, DOI 10.1177/1461444815600412
   Lind?n C.G., 2019, NEWS AUTOMATION REWA
   MALOVIC Stjepan, 2005, OSNOVE NOVINARSTVA
   Malovie Stjepan, 2009, MEDIANALI, V3, P225
   Marconi F., 2020, NEWSMAKERS ARTIFICIA
   Mols Bennie, 2020, EUROSCIENTIST
   Newmann Nic, 2018, DIGITAL NEWS REPORT
   Newmann Nic, 2020, JOURNALISM MEDIA TEC
   Newmann Nic, 2021, JOURNALISM MEDIA TEC
   Newmann Nic, 2017, BIAS BULLSHIT LIES A
   Obradovie Horde, 2011, MEDIJSKI DIJALOZI, V4, P45
   Omdal Sven Egil, 2009, MEDIANAL, V3, P1
   Owen Diana, 2019, STATE TECHNOLOGY GLO
   Papie Anita, 2011, LIBELLARIUM, V4, P83
   Perisin Tena, 2009, MEDIANALI, V3, P203
   Perisin Tena, 2010, TELEVIZIJSKE VIJESTI
   Perisin Tena, 2004, POLITICKA MISAO, V41, P85
   Perusko Zrinjka, 2019, DIGITAL NEWS REPORT, P76
   Podnar Ozren, 2018, NOVINAR GLASILO HRVA, V1-3, P23
   Polovie Jadranka, 2019, MEDIAS RES CASOPIS F, V8, P2455
   Prelog Nenad, 2011, UVOD MEDIJE, P203
   RICCHIARDI Sherry, 2012, LIBURNA, V1, P6
   Saltzis K, 2008, ASLIB PROC, V60, P216, DOI 10.1108/00012530810879097
   Selva Meera, 2020, JOURNALISM MEDIA TEC, P28
   Smokvina Kerevan Tanja, 2019, MEDIA SELF REGULATIO
   Tkalac Verde, 2010, PRIRUCNIK METODOLOGI
   Vilovic Gordana, 2014, MASOVNO KOMUNICIRANJ, P226
   Vilovic Gordana, 2007, POVIJEST VIJESTI
   Vobic Igor, 2009, MEDIJSKA ISTRAZIVANJ, V15, P5
   Vukanovie Zvezdan, 2018, INFORMATOLOGIA, V51, P43
   Vukic T, 2019, CROAT J EDUC, V21, P253, DOI 10.15516/cje.v21i0.3449
   Vukic Tijana, 2018, NOVINARA NOVINARSTVA
   Wilkinson Jeffrey S., 2008, PRINCIPLES CONVERGEN
NR 60
TC 0
Z9 0
U1 5
U2 5
PU SVEUCILISTE & ZAGREBU, FAK POLITICKIH ZNANOSTI
PI ZAGREB
PA LEPUSICEVA 6, ZAGREB, 10000, CROATIA
SN 1847-9758
EI 1848-5030
J9 MEDIJSKE STUD
JI Medijske Stud.
PY 2020
VL 11
IS 22
BP 62
EP 80
DI 10.20901/ms.11.22.5
PG 19
WC Communication
SC Communication
GA QV1HB
UT WOS:000627727000004
OA gold
DA 2021-12-12
ER

PT J
AU Bock, JG
   Haque, Z
   McMahon, KA
AF Bock, Joseph G.
   Haque, Ziaul
   McMahon, Kevin A.
TI Displaced and dismayed: how ICTs are helping refugees and migrants, and
   how we can do better*
SO INFORMATION TECHNOLOGY FOR DEVELOPMENT
LA English
DT Article
DE Crowdsourcing; digital platforms; machine learning; ICT4D; refugees;
   artificial intelligence
ID COMMUNICATION TECHNOLOGY; USER ENGAGEMENT; GROUNDED THEORY; INFORMATION;
   PLATFORM; INNOVATION
AB Employing ICT platforms has the potential to improve efforts to assist displaced people, or to liberate them in being more able to help each other, or both. And while platform development has resulted in a patchwork of initiatives - an electronic version of 'letting a thousand flowers bloom' - there are patterns emerging as to which flowers grow and have 'staying power' as compared to ones that wilt and die. Using a partial application of grounded theory, we analyze 47 platforms, categorizing the services they provide, the functionalities they use, and the extent to which end users are involved in initial design and ongoing modification. We found that 23% offer one-way communication, 72%, provide two-way communication, 74% involve crowdsourcing and 43% use artificial intelligence. For future developers, we offer a preliminary list of what leads to a successful ICT initiative for refugees and migrants. Finally, we list ethical considerations for all stakeholders.
C1 [Bock, Joseph G.] Kennesaw State Univ, Sch Conflict Management Peacebldg & Dev, Kennesaw, GA 30144 USA.
   [Haque, Ziaul] Kennesaw State Univ, Sch Conflict Management Peacebldg & Dev, Int Conflict Management, Kennesaw, GA 30144 USA.
   [McMahon, Kevin A.] Providence Coll, Finance, Providence, RI 02918 USA.
RP McMahon, KA (corresponding author), Providence Coll, Finance, Providence, RI 02918 USA.
EM kmcmaho8@kennesaw.edu
RI Haque, Ziaul/ABC-2089-2021
FU Fulbright Foundation in Greece; Bureau of Educational and Cultural
   Affairs of the U.S. State Department; American Arbitration
   Association-International Center for Dispute Resolution Foundation
FX We are grateful to the Fulbright Foundation in Greece and the Bureau of
   Educational and Cultural Affairs of the U.S. State Department, which
   supported Joseph G. Bock's work in Greece to assist the Mayor of Athens
   and his staff in responding to the influx of displaced people during
   2015-2016. We also are grateful for the support we received from the
   American Arbitration Association-International Center for Dispute
   Resolution Foundation for subsequent work in Athens on violence
   prevention in 2017-2019. Finally, we appreciate the insights very much
   provided by reviewers of this article, whose feedback and guidance are
   reflected on these pages.
CR Andrade AD, 2016, MIS QUART, V40, P405
   [Anonymous], 2016, SYRIAN REFUGEES INVE
   [Anonymous], 2016, MOBILE CONNECTIVITY
   Asylum Information Database, AS INF DAT
   Bellman S, 2011, J INTERACT MARK, V25, P191, DOI 10.1016/j.intmar.2011.06.001
   Benton M., 2016, DIGITAL HUMANITARIAN
   Bohm A., 2004, COMPANION QUALITATIV, P270
   Boudreau K, 2010, MANAGE SCI, V56, P1849, DOI 10.1287/mnsc.1100.1215
   BrainPOP, INCR REF ACC LEARN R
   Breakfast Television. [Tech & Trending], 2017, BOTL AI CHATB ANSW Q
   Buckholtz A., 2019, EYEING MORE SECURE F
   Caidi N, 2010, ANNU REV INFORM SCI, V44, P493
   Carlson S., 2013, USING INFORM COMMUNI
   Chen WL, 2010, CYBERPSYCH BEH SOC N, V13, P387, DOI 10.1089/cyber.2009.0249
   Chhabra E., 2013, NY TIMES
   Davenport TH, 1998, SLOAN MANAGE REV, V39, P43
   Duffield M, 2013, DISASTER RESILIENCE, V2013, P23
   Fernandez W. D., 2018, MOBILE PLATFORMS CAN
   Fitch N., 2016, SMARTPHONE USE REFUG SMARTPHONE USE REFUG
   Gillespie M, 2016, MAPPING REFUGEE MEDI
   Gillespie M, 2018, SOC MEDIA SOC, V4, DOI 10.1177/2056305118764440
   Glaser B. G., 2005, GROUNDED THEORY PERS
   Glaser B.G., 1967, DISCOVERY GROUNDED T, DOI [https://doi.org/10.4324/9780203793206, 10. 4324/9780203793206]
   Graham Luke, 2015, SMARTPHONES ARE HELP
   GSMA Intelligence, 2018, MOB EC 2018
   Hemmadi M., 2017, MEET BOTLER AI CHATB
   ICRC, REST FAM LINKS
   Instant Network Schools, LEV MOB TECHN IMPR Q
   International Federation of Red Cross and Red Crescent, TERA TRIL EM REL APP
   International IDEA, TOOLS
   ITU, 2017, ICT FACTS FIG
   Jacobsen KL, 2015, POLITICS HUMANITARIA
   Jansen S., 2009, 1 WORKSH SOFTW EC FA
   Kaplan WA, 2006, GLOBALIZATION HEALTH, V2, DOI 10.1186/1744-8603-2-9
   Karas T, 2018, DEV PRACT, V28, P591, DOI 10.1080/09614524.2018.1445200
   Kim YH, 2013, DECIS SUPPORT SYST, V56, P361, DOI 10.1016/j.dss.2013.07.002
   Kirchner S., 2016, WASHINGTON POST
   Kiron, PARTN US AC I
   Krasnova, 2017, P 25 EUR C INF SYST, P1792
   Latonero M, 2018, REFUGEE CONNECTIVITY
   Latonero M., 2015, REG DIG PASS EUR
   Lee G, 2014, J MANAGE INFORM SYST, V31, P133, DOI 10.2753/MIS0742-1222310206
   Lepeska D., 2016, WILSON Q, V40
   LITTLE JW, 1982, AM EDUC RES J, V19, P325, DOI 10.2307/1162717
   Luo N., 2016, WORLD ED NEWS R 1206
   MARTIN PY, 1986, J APPL BEHAV SCI, V22, P141, DOI 10.1177/002188638602200207
   Martin-Shields C. P., 2016, THESIS
   Mason JS, 2016, LUNG TRANSPLANTATION: PRINCIPLES AND PRACTICE, P29
   Mathieson S. A., 2009, GUARDIAN
   Menashy F., 2017, INVESTING CRISIS PRI
   Nambisan S, 2013, J ASSOC INF SYST, V14, P215
   Nyoka R, 2017, PLOS ONE, V12, DOI 10.1371/journal.pone.0180864
   O'Brien HL, 2008, J AM SOC INF SCI TEC, V59, P938, DOI 10.1002/asi.20801
   Olson M., 1971, LOGIC COLLECTIVE ACT
   Osborne Louise, 2015, GUARDIAN
   Papaioannou T., 2014, INNOV DEV, V4, P187
   Petzinger J., 2018, MORE 300 000 REFUGEE
   Qayyum M. A, 2015, INFORM RES, V19, P1
   Qureshi S, 2015, INFORM TECHNOL DEV, V21, P511, DOI 10.1080/02681102.2015.1080428
   REFUNITE, OUR MISSION
   Reichel D., 2015, ICT EMPLOYABILITY IN
   Sandvik KB, 2016, THIRD WORLD Q, V37, P17, DOI 10.1080/01436597.2015.1043992
   Schreieck M., 2016, SIG GLOBDEV 9 ANN WO
   Schreieck M, 2017, INFORM TECHNOL DEV, V23, P618, DOI 10.1080/02681102.2017.1335280
   Sen Amartya, 1999, DEV FREEDOM
   Shilton K, 2009, COMMUN ACM, V52, P48, DOI 10.1145/1592761.1592778
   Strauss A., 1987, QUALITATIVE ANAL SOC
   Tauson M., 2018, EDTECH LEARNING EMER
   Tiwana A., 2014, PLATFORM ECOSYSTEMS
   Tiwana A, 2010, INFORM SYST RES, V21, P675, DOI 10.1287/isre.1100.0323
   Toor AA, 2016, J R SOC INTERFACE, V13, DOI 10.1098/rsif.2015.0911
   UNHCR, 2014, INN UNCHR 2014
   UNHCR,, 2016, CONN REF INT MOB CON
   UNHCR, 2007, NOT INT REF EUR UN
   UNHCR, 2017, APPL US CTR DES PROT
   UNHCR, RAIS REF ASS INF SYS
   UNHCR, TRANSL CARDS
   UNHCR-Innovation, SOC MED SMS OUTR LEV
   UNHCR-Innovation, ASCEND
   University of the West England, POW FUT
   UPS ReliefLink, LINK REF REG DISTR D
   Wiesche M, 2017, MIS QUART, V41, P685
   WILL MC, 1986, EXCEPT CHILDREN, V52, P411, DOI 10.1177/001440298605200502
   World Bank Grp, 2012, INFORMATION AND COMMUNICATIONS FOR DEVELOPMENT 2012: MAXIMIZING MOBILE, P1, DOI 10.1596/978-0-8213-8991-1
   Ye J., 2006, J COMPUT-MEDIAT COMM, V11, P863, DOI [DOI 10.1111/J.1083-6101.2006.00039.X, 10.1111/j.1083-6101.2006.00039.x]
NR 85
TC 6
Z9 6
U1 2
U2 5
PU ROUTLEDGE JOURNALS, TAYLOR & FRANCIS LTD
PI ABINGDON
PA 2-4 PARK SQUARE, MILTON PARK, ABINGDON OX14 4RN, OXON, ENGLAND
SN 0268-1102
EI 1554-0170
J9 INFORM TECHNOL DEV
JI Inform. Technol. Dev.
PD OCT 1
PY 2020
VL 26
IS 4
BP 670
EP 691
DI 10.1080/02681102.2020.1727827
EA FEB 2020
PG 22
WC Development Studies; Information Science & Library Science
SC Development Studies; Information Science & Library Science
GA NW7JN
UT WOS:000517034400001
DA 2021-12-12
ER

PT J
AU Leong, TKM
   Lo, WS
   Lee, WEZ
   Tan, B
   Lee, XZ
   Lee, LWJN
   Lee, JYJ
   Suresh, N
   Loo, LH
   Szu, E
   Yeong, J
AF Leong, Tze Ker Matthew
   Lo, Wen Shern
   Lee, Wei En Zen
   Tan, Benedict
   Lee, Xing Zhao
   Lee, Li Wen Justina Nadia
   Lee, Jia-Ying Joey
   Suresh, Nivedita
   Loo, Lit-Hsin
   Szu, Evan
   Yeong, Joe
TI Leveraging advances in immunopathology and artificial intelligence to
   analyze in vitro tumor models in composition and space
SO ADVANCED DRUG DELIVERY REVIEWS
LA English
DT Review
DE Machine learning; Deep learning; Tumor models; Immunohistochemistry;
   Digital pathology; Tumor microenvironment
ID 3-DIMENSIONAL CELL-CULTURE; CANCER; MICROENVIRONMENT; PROGRESSION;
   COCULTURE; SYSTEMS
AB Cancer is the leading cause of death worldwide. Unfortunately, efforts to understand this disease are confounded by the complex, heterogenous tumor microenvironment (TME). Better understanding of the TME could lead to novel diagnostic, prognostic, and therapeutic discoveries. One way to achieve this involves in vitro tumor models that recapitulate the in vivo TME composition and spatial arrangement. Here, we review the potential of harnessing in vitro tumor models and artificial intelligence to delineate the TME. This includes (i) identification of novel features, (ii) investigation of higher-order relationships, and (iii) analysis and interpretation of multiomics data in a (iv) holistic, objective, reproducible, and efficient manner, which surpasses previous methods of TME analysis. We also discuss limitations of this approach, namely inadequate datasets, indeterminate biological correlations, ethical concerns, and logistical constraints; finally, we speculate on future avenues of research that could overcome these limitations, ultimately translating to improved clinical outcomes. (c) 2021 Elsevier B.V. All rights reserved.
C1 [Leong, Tze Ker Matthew; Lo, Wen Shern; Lee, Wei En Zen] Nanyang Technol Univ, Lee Kong Chian Sch Med, Headquarters & Clin Sci Bldg,11 Mandalay Rd, Singapore 308232, Singapore.
   [Tan, Benedict; Lee, Li Wen Justina Nadia; Yeong, Joe] ASTAR, Inst Mol & Cell Biol IMCB, 61 Biopolis Dr, Singapore 138673, Singapore.
   [Lee, Xing Zhao; Suresh, Nivedita; Szu, Evan] Arrive PTE LTD, 1 Maritime Sq, Singapore 099253, Singapore.
   [Lee, Jia-Ying Joey; Loo, Lit-Hsin] ASTAR, Bioinformat Inst, 30 Biopolis St, Singapore 138671, Singapore.
   [Yeong, Joe] Singapore Gen Hosp, Dept Anat Pathol, 20 Coll Rd,Level 10 Diagnost Tower, Singapore 169856, Singapore.
RP Yeong, J (corresponding author), 61 Biopolis Dr, Singapore 138673, Singapore.
EM yeongps@imcb.a-star.edu.sg
OI Loo, Lit-Hsin/0000-0001-6303-9840; Tan, Benedict/0000-0002-2521-0763
CR Abdelmoula WM, 2016, P NATL ACAD SCI USA, V113, P12244, DOI 10.1073/pnas.1510227113
   Abels E, 2019, J PATHOL, V249, P286, DOI 10.1002/path.5331
   Adjei IM, 2015, J FUNCT BIOMATER, V6, P81, DOI 10.3390/jfb6010081
   Ainscough BJ, 2018, NAT GENET, V50, P1735, DOI 10.1038/s41588-018-0257-y
   Alfares AA, 2015, GENET MED, V17, P880, DOI [10.1038/gim.2014.205, 10.1038/gim.2015.16]
   Amann A, 2017, SCI REP-UK, V7, DOI 10.1038/s41598-017-03010-6
   Amgad M, 2019, BIOINFORMATICS, V35, P3461, DOI 10.1093/bioinformatics/btz083
   Ando Y, 2019, ADV HEALTHC MATER, V8, DOI 10.1002/adhm.201900001
   [Anonymous], 2019, ONCOLOGY TIMES, V41, P8, DOI [10.1097/01.COT.0000557859.34662.c2, DOI 10.1097/01.COT.0000557859.34662.C2]
   Antmen E, 2019, COLLOID SURFACE B, V183, DOI 10.1016/j.colsurfb.2019.110402
   Antoni D, 2015, INT J MOL SCI, V16, P5517, DOI 10.3390/ijms16035517
   Ardekani Ali M, 2002, Expert Rev Mol Diagn, V2, P312, DOI 10.1586/14737159.2.4.312
   Bartlett R, 2014, TRANSL ONCOL, V7, P657, DOI 10.1016/j.tranon.2014.10.006
   Beekhuijzen Manon, 2017, Reprod Toxicol, V72, P86, DOI 10.1016/j.reprotox.2017.05.006
   Benien P, 2014, FUTURE ONCOL, V10, P1311, DOI 10.2217/fon.13.274
   Bhattacharya S, 2020, J EXP CLIN CANC RES, V39, DOI 10.1186/s13046-020-01583-1
   Bougen-Zhukov N, 2017, CYTOM PART A, V91A, P115, DOI 10.1002/cyto.a.22909
   Breslin S, 2013, DRUG DISCOV TODAY, V18, P240, DOI 10.1016/j.drudis.2012.10.003
   Caldara J, 2019, CANCER RES, V79, DOI 10.1158/1538-7445.AM2019-4923
   Caldwell C, 2019, CANCER RES, V79, DOI 10.1158/1538-7445.AM2019-3130
   Chaicharoenaudomrung N, 2019, WORLD J STEM CELLS, V11, P1065, DOI 10.4252/wjsc.v11.i12.1065
   Chauvin L, 2020, NEUROIMAGE, V204, DOI 10.1016/j.neuroimage.2019.116208
   Coroller TP, 2017, J THORAC ONCOL, V12, P467, DOI 10.1016/j.jtho.2016.11.2226
   Courau T, 2019, J IMMUNOTHER CANCER, V7, DOI 10.1186/s40425-019-0553-9
   Cox MC, 2015, ACS BIOMATER SCI ENG, V1, P877, DOI 10.1021/acsbiomaterials.5b00172
   Deutsch E, 2019, ANN ONCOL, V30, P879, DOI 10.1093/annonc/mdz150
   Duval K, 2017, PHYSIOLOGY, V32, P266, DOI 10.1152/physiol.00036.2016
   Edmondson R, 2014, ASSAY DRUG DEV TECHN, V12, P207, DOI 10.1089/adt.2014.573
   Ehsani R, 2020, CANCER INFORM, V19, DOI 10.1177/1176935120965542
   Elmusrati M, 2018, J CRANIOFAC SURG, V29, P1682, DOI 10.1097/SCS.0000000000004703
   Faust K, 2018, BMC BIOINFORMATICS, V19, DOI 10.1186/s12859-018-2184-4
   Fetah KL, 2019, SMALL, V15, DOI 10.1002/smll.201901985
   Gavgiotaki E, 2019, J BIOPHOTONICS, V12, DOI 10.1002/jbio.201800277
   Groher M, 2019, ANN ONCOL, V30, P505
   Hanahan D, 2012, CANCER CELL, V21, P309, DOI 10.1016/j.ccr.2012.02.022
   Heindl A, 2015, LAB INVEST, V95, P377, DOI 10.1038/labinvest.2014.155
   Henke E, 2020, FRONT MOL BIOSCI, V6, DOI 10.3389/fmolb.2019.00160
   Herter S, 2017, CANCER IMMUNOL IMMUN, V66, P129, DOI 10.1007/s00262-016-1927-1
   Ho BX, 2018, INT J MOL SCI, V19, DOI 10.3390/ijms19040936
   Hoarau-Vechot J, 2018, INT J MOL SCI, V19, DOI 10.3390/ijms19010181
   Hsu YL, 2014, TRANSL CANCER RES, V3, P182, DOI 10.3978/j.issn.2218-676X.2014.05.06
   Indini A, 2019, AM J CLIN ONCOL-CANC, V42, P643, DOI 10.1097/COC.0000000000000566
   Jensen C, 2020, FRONT MOL BIOSCI, V7, DOI 10.3389/fmolb.2020.00033
   Kann BH, 2019, ONCOLOGY-NY, V33, P46
   Kapalczynska M, 2018, ARCH MED SCI, V14, P910, DOI 10.5114/aoms.2016.63743
   Katt ME, 2016, FRONT BIOENG BIOTECH, V4, DOI 10.3389/fbioe.2016.00012
   Kim JB, 2004, BREAST CANCER RES TR, V85, P281, DOI 10.1023/B:BREA.0000025418.88785.2b
   Kim SA, 2015, EXP CELL RES, V335, P187, DOI 10.1016/j.yexcr.2015.05.016
   Koelzer VH, 2019, VIRCHOWS ARCH, V474, P511, DOI 10.1007/s00428-018-2485-z
   Krieg C, 2019, CANCER RES, V79, DOI 10.1158/1538-7445.AM2019-4225
   Laksameethanasan D, 2013, BMC BIOINFORMATICS, V14, DOI 10.1186/1471-2105-14-S16-S4
   Lee G, 2019, J THORAC IMAG, V34, P103, DOI 10.1097/RTI.0000000000000390
   LH L, 2019, IMMUNOATLAS
   de Andres JL, 2020, J HEMATOL ONCOL, V13, DOI 10.1186/s13045-020-00966-3
   Low SK, 2019, JPN J CLIN ONCOL, V49, P596, DOI 10.1093/jjco/hyz073
   Lv DL, 2017, ONCOL LETT, V14, P6999, DOI 10.3892/ol.2017.7134
   Lyons SM, 2016, BIOL OPEN, V5, P289, DOI 10.1242/bio.013409
   Mali SB, 2015, J CRANIOFAC SURG, V26, P1013, DOI 10.1097/SCS.0000000000001705
   McMillin DW, 2013, NAT REV DRUG DISCOV, V12, P217, DOI 10.1038/nrd3870
   Modi S, 2020, ANN ONCOL, V31, pS355, DOI 10.1016/j.annonc.2020.08.388
   MuellerKlieser W, 1997, AM J PHYSIOL-CELL PH, V273, pC1109, DOI 10.1152/ajpcell.1997.273.4.C1109
   Nelson CM, 2006, ANNU REV CELL DEV BI, V22, P287, DOI 10.1146/annurev.cellbio.22.010305.104315
   Nie J, 2020, ADV HEALTHC MATER, V9, DOI 10.1002/adhm.201901773
   Nyga A, 2011, J CELL COMMUN SIGNAL, V5, P239, DOI 10.1007/s12079-011-0132-4
   Paeng K, 2019, CANCER RES, V79, DOI 10.1158/1538-7445.AM2019-2445
   Penson A, 2020, JAMA ONCOL, V6, P84, DOI 10.1001/jamaoncol.2019.3985
   Pietras K, 2010, EXP CELL RES, V316, P1324, DOI 10.1016/j.yexcr.2010.02.045
   Price WN, 2019, NAT MED, V25, P37, DOI 10.1038/s41591-018-0272-7
   Pucci C, 2019, ECANCERMEDICALSCIENC, V13, DOI 10.3332/ecancer.2019.961
   Quail DF, 2013, NAT MED, V19, P1423, DOI 10.1038/nm.3394
   Rabbani M, 2018, EUR J CLIN INVEST, V48, DOI 10.1111/eci.12901
   Cajal SRY, 2019, HISTOPATHOLOGY, V75, P4, DOI 10.1111/his.13828
   Reichling C, 2020, GUT, V69, P681, DOI 10.1136/gutjnl-2019-319292
   Ribeiro MT, 2016, KDD'16: PROCEEDINGS OF THE 22ND ACM SIGKDD INTERNATIONAL CONFERENCE ON KNOWLEDGE DISCOVERY AND DATA MINING, P1135, DOI 10.1145/2939672.2939778
   Robertson S, 2018, TRANSL RES, V194, P19, DOI 10.1016/j.trsl.2017.10.010
   Roma-Rodrigues C, 2019, INT J MOL SCI, V20, DOI 10.3390/ijms20040840
   Runa F, 2017, Curr Mol Biol Rep, V3, P218, DOI 10.1007/s40610-017-0073-7
   Salazar Y, 2020, J CLIN INVEST, V130, P3560, DOI 10.1172/JCI124037
   Saltz J, 2018, CELL REP, V23, P181, DOI 10.1016/j.celrep.2018.03.086
   Sanghvi AB, 2019, CANCER CYTOPATHOL, V127, P658, DOI 10.1002/cncy.22176
   Seierstad T, 2008, MOL CANCER, V7, DOI 10.1186/1476-4598-7-33
   Sha Lingdao, 2019, J Pathol Inform, V10, P24, DOI 10.4103/jpi.jpi_24_19
   Shimizu H, 2020, CANCER SCI, V111, P1452, DOI 10.1111/cas.14377
   Sorensen MD, 2018, NEUROPATH APPL NEURO, V44, P185, DOI 10.1111/nan.12428
   Swift B, 2010, DRUG METAB REV, V42, P446, DOI 10.3109/03602530903491881
   Thery M, 2010, J CELL SCI, V123, P4201, DOI 10.1242/jcs.075150
   Trebeschi S, 2019, ANN ONCOL, V30, P998, DOI 10.1093/annonc/mdz108
   Tsai Ming-Ju, 2014, ISRN Biochem, V2014, P351959, DOI 10.1155/2014/351959
   Vanherberghen B, 2013, BLOOD, V121, P1326, DOI 10.1182/blood-2012-06-439851
   Varthya S, 2019, INT J CURR LIFE SCI, DOI [10.31782/IJCRR.2019.11242, DOI 10.31782/IJCRR.2019.11242]
   Voigt W, 2018, CURR OPIN ONCOL, V30, P77, DOI 10.1097/CCO.0000000000000430
   Walsh AJ, 2021, NAT BIOMED ENG, V5, P77, DOI 10.1038/s41551-020-0592-z
   Wang MN, 2017, J CANCER, V8, P761, DOI 10.7150/jca.17648
   Wang S, 2019, TECHNOL CANCER RES T, V18, DOI 10.1177/1533033819851520
   Wang Y, 2019, CHINESE MED J-PEKING, V132, P1983, DOI 10.1097/CM9.0000000000000360
   Wei R, 2020, ANAL CELL PATHOL, V2020, DOI 10.1155/2020/6283796
   Weigel K, 2019, CANCER RES, V79, DOI 10.1158/1538-7445.AM2019-4918
   Wood-Trageser MA, 2019, TRANSPLANTATION, V103, P1306, DOI 10.1097/TP.0000000000002656
   Wu MM, 2014, J BIOMECH ENG-T ASME, V136, DOI 10.1115/1.4026447
   Xin X, 2019, PROCESS BIOCHEM, V78, P148, DOI 10.1016/j.procbio.2018.12.028
   Yan YL, 2019, TECHNOL CANCER RES T, V18, DOI 10.1177/1533033819875766
   Yu KH, 2016, NAT COMMUN, V7, DOI 10.1038/ncomms12474
   Yuan Y, 2016, ONCOL REP, V35, P2499, DOI 10.3892/or.2016.4660
   Yuan YY, 2016, CSH PERSPECT MED, V6, DOI 10.1101/cshperspect.a026583
   Yuan YY, 2015, J R SOC INTERFACE, V12, DOI 10.1098/rsif.2014.1153
NR 105
TC 0
Z9 0
U1 2
U2 2
PU ELSEVIER
PI AMSTERDAM
PA RADARWEG 29, 1043 NX AMSTERDAM, NETHERLANDS
SN 0169-409X
EI 1872-8294
J9 ADV DRUG DELIVER REV
JI Adv. Drug Deliv. Rev.
PD OCT
PY 2021
VL 177
AR 113959
DI 10.1016/j.addr.2021.113959
PG 12
WC Pharmacology & Pharmacy
SC Pharmacology & Pharmacy
GA WA8XY
UT WOS:000703167300010
PM 34481035
DA 2021-12-12
ER

PT J
AU Cui, C
   Chou, SHS
   Brattain, L
   Lehman, CD
   Samir, AE
AF Cui, Chen
   Chou, Shinn-Huey S.
   Brattain, Laura
   Lehman, Constance D.
   Samir, Anthony E.
TI Data Engineering for Machine Learning in Women's Imaging and Beyond
SO AMERICAN JOURNAL OF ROENTGENOLOGY
LA English
DT Review
DE artificial intelligence; breast imaging; data engineering; machine
   learning; women's imaging
ID BREAST-CANCER; ARTIFICIAL-INTELLIGENCE; DIAGNOSTIC-ACCURACY;
   AFRICAN-AMERICANS; MEDICAL DIAGNOSIS; DE-IDENTIFICATION; MITOSIS
   DETECTION; NEURAL-NETWORKS; BIG DATA; PATIENT
AB OBJECTIVE. Data engineering is the foundation of effective machine learning model development and research. The accuracy and clinical utility of machine learning models fundamentally depend on the quality of the data used for model development. This article aims to provide radiologists and radiology researchers with an understanding of the core elements of data preparation for machine learning research. We cover key concepts from an engineering perspective, including databases, data integrity, and characteristics of data suitable for machine learning projects, and from a clinical perspective, including the HIPAA, patient consent, avoidance of bias, and ethical concerns related to the potential to magnify health disparities. The focus of this article is women's imaging; nonetheless, the principles described apply to all domains of medical imaging.
   CONCLUSION. Machine learning research is inherently interdisciplinary: effective collaboration is critical for success. In medical imaging, radiologists possess knowledge essential for data engineers to develop useful datasets for machine learning model development.
C1 [Cui, Chen; Brattain, Laura; Samir, Anthony E.] Harvard Med Sch, Ctr Ultrasound Res & Translat, Massachusetts Gen Hosp, Dept Radiol, Boston, MA 02114 USA.
   [Chou, Shinn-Huey S.; Lehman, Constance D.] Harvard Med Sch, Massachusetts Gen Hosp, Dept Radiol, Boston, MA 02115 USA.
   [Brattain, Laura] MIT, Lincoln Lab, Bioengn & Syst Technol, 244 Wood St, Lexington, MA 02173 USA.
RP Samir, AE (corresponding author), Harvard Med Sch, Ctr Ultrasound Res & Translat, Massachusetts Gen Hosp, Dept Radiol, Boston, MA 02114 USA.
EM asamir@mgh.harvard.edu
FU Air Force from the Assistant Secretary of Defense for Research and
   Engineering [FA8702-15-D-001]; National Institute of Biomedical Imaging
   and Bioengineering of the National Institutes of HealthUnited States
   Department of Health & Human ServicesNational Institutes of Health (NIH)
   - USANIH National Institute of Biomedical Imaging & Bioengineering
   (NIBIB) [K23 EB020710]
FX Supported in part by Air Force Contract No. FA8702-15-D-001 from the
   Assistant Secretary of Defense for Research and Engineering. Any
   opinions, findings, conclusions, or recommendations expressed in this
   material are those of the authors and do not necessarily reflect the
   views of the Assistant Secretary of Defense for Research and
   Engineering. This work is also supported by award numbers K23 EB020710
   from the National Institute of Biomedical Imaging and Bioengineering of
   the National Institutes of Health.
CR Adler-Milstein J, 2017, HEALTH AFFAIR, V36, P1416, DOI 10.1377/hlthaff.2016.1651
   Al-antari MA, 2018, INT J MED INFORM, V117, P44, DOI 10.1016/j.ijmedinf.2018.06.003
   Al-masni MA, 2018, COMPUT METH PROG BIO, V157, P85, DOI 10.1016/j.cmpb.2018.01.017
   Albarqouni S, 2016, IEEE T MED IMAGING, V35, P1313, DOI 10.1109/TMI.2016.2528120
   Allen B, 2018, J AM COLL RADIOL, V15, P1455, DOI 10.1016/j.jacr.2018.02.032
   American College of Radiology (ACR), ACR DSI REL IN US CA
   [Anonymous], DIG MAMM DREAM CHALL
   Arevalo J, 2016, COMPUT METH PROG BIO, V127, P248, DOI 10.1016/j.cmpb.2015.12.014
   Armato SG, 2011, MED PHYS, V38, P915, DOI 10.1118/1.3528204
   Aryanto KYE, 2015, EUR RADIOL, V25, P3685, DOI 10.1007/s00330-015-3794-0
   Ayer T, 2010, CANCER-AM CANCER SOC, V116, P3310, DOI 10.1002/cncr.25081
   Bahl M, 2018, RADIOLOGY, V286, P810, DOI 10.1148/radiol.2017170549
   Balthazar P, 2018, J AM COLL RADIOL, V15, P580, DOI 10.1016/j.jacr.2017.11.035
   Diniz JOB, 2018, COMPUT METH PROG BIO, V156, P191, DOI 10.1016/j.cmpb.2018.01.007
   Becker AS, 2017, INVEST RADIOL, V52, P434, DOI 10.1097/RLI.0000000000000358
   Bejnordi BE, 2017, JAMA-J AM MED ASSOC, V318, P2199, DOI 10.1001/jama.2017.14585
   Bunke H, 1994, DOCUMENT IMAGE ANAL, P315
   Butterworth M, 2018, COMPUT LAW SECUR REV, V34, P257, DOI 10.1016/j.clsr.2018.01.004
   Char DS, 2018, NEW ENGL J MED, V378, P981, DOI 10.1056/NEJMp1714229
   Chartrand G, 2017, RADIOGRAPHICS, V37, P2113, DOI 10.1148/rg.2017170077
   Chen JH, 2017, NEW ENGL J MED, V376, P2507, DOI 10.1056/NEJMp1702071
   Cheng JZ, 2016, SCI REP-UK, V6, DOI 10.1038/srep24454
   Chougrad H, 2018, COMPUT METH PROG BIO, V157, P19, DOI 10.1016/j.cmpb.2018.01.011
   Clark K, 2013, J DIGIT IMAGING, V26, P1045, DOI 10.1007/s10278-013-9622-7
   Davenport T, REVOLUTIONIZING RADI
   DeSantis CE, 2017, CA-CANCER J CLIN, V67, P439, DOI 10.3322/caac.21412
   Dhungel N, 2017, MED IMAGE ANAL, V37, P114, DOI 10.1016/j.media.2017.01.009
   Dreyer KJ, 2017, RADIOLOGY, V285, P713, DOI 10.1148/radiol.2017171183
   Goodfellow I., NIPS 2016 TUTORIAL G
   Goodfellow I.J., GENERATIVE ADVERSARI
   Greco G, 2016, ACAD RADIOL, V23, P237, DOI 10.1016/j.acra.2015.10.012
   Gurumurthy S, DELIGAN GENERATIVE A
   Hartz SM, 2011, AM J EPIDEMIOL, V174, P336, DOI 10.1093/aje/kwr084
   Heath M, 2001, IWDM 2000: 5TH INTERNATIONAL WORKSHOP ON DIGITAL MAMMOGRAPHY, P212
   Information Commission's Office (ICO), DAT PROT ACT GEN DAT
   Jemal A, 2018, J CLIN ONCOL, V36, P14, DOI 10.1200/JCO.2017.73.7932
   Jha S, 2018, J AM COLL RADIOL, V15, P509, DOI 10.1016/j.jacr.2017.12.025
   Ju K., DEIDENTIFICATION KNO
   Katz Ralph V, 2008, Cancer Control, V15, P344
   Khazendar S, 2015, FACTS VIEWS VIS OBGY, V7, P7
   Kohli A, 2018, J AM COLL RADIOL, V15, P535, DOI 10.1016/j.jacr.2017.12.029
   Kohli M, 2018, J AM COLL RADIOL, V15, P1317, DOI 10.1016/j.jacr.2018.05.020
   Kohli M, 2017, AM J ROENTGENOL, V208, P754, DOI 10.2214/AJR.16.17224
   Kononenko I, 2001, ARTIF INTELL MED, V23, P89, DOI 10.1016/S0933-3657(01)00077-X
   Kooi T, 2017, MED IMAGE ANAL, V35, P303, DOI 10.1016/j.media.2016.07.007
   Krishnan MMR, 2010, EXPERT SYST APPL, V37, P470, DOI 10.1016/j.eswa.2009.05.045
   Lee RS, 2017, SCI DATA, V4, DOI 10.1038/sdata.2017.177
   Madabhushi A, 2016, MED IMAGE ANAL, V33, P170, DOI 10.1016/j.media.2016.06.037
   McDonald JA, 2012, J NATL MED ASSOC, V104, P324, DOI 10.1016/S0027-9684(15)30172-3
   McGinty GB, 2018, J AM COLL RADIOL, V15, P577, DOI 10.1016/j.jacr.2017.12.024
   Mendelson DS, 2008, RADIOGRAPHICS, V28, P1817, DOI 10.1148/rg.287085174
   Mikk KA, 2017, JAMA-J AM MED ASSOC, V318, P1433, DOI 10.1001/jama.2017.12145
   Miotto R, 2016, SCI REP-UK, V6, DOI 10.1038/srep26094
   Moore SM, 2015, RADIOGRAPHICS, V35, P727, DOI 10.1148/rg.2015140244
   Moreira IC, 2012, ACAD RADIOL, V19, P236, DOI 10.1016/j.acra.2011.09.014
   National Commission for the Protection of Human Subjects of Biomedical and Behavioral Research, 1978, BELM REP ETH PRINC G, P172
   National Institute of Health, NIH DAT SHAR POL
   Obermeyer Z, 2016, NEW ENGL J MED, V375, P1216, DOI 10.1056/NEJMp1606181
   Park SH, 2018, RADIOLOGY, V286, P800, DOI 10.1148/radiol.2017171920
   Pathak H, IDENTIFICATION OVARI
   Perez L., EFFECTIVENESS DATA A
   Prior F, 2017, SCI DATA, V4, DOI 10.1038/sdata.2017.124
   Ribli D, 2018, SCI REP-UK, V8, DOI 10.1038/s41598-018-22437-z
   Samala RK, 2016, MED PHYS, V43, P6654, DOI 10.1118/1.4967345
   Stapleton SM, 2018, JAMA SURG, V153, P594, DOI 10.1001/jamasurg.2018.0035
   Stites M, 2016, AM J ROENTGENOL, V206, P797, DOI 10.2214/AJR.15.15283
   Suzuki K, 2012, INT J BIOMED IMAGING, V2012, DOI 10.1155/2012/792079
   Taichman DB, 2017, NEW ENGL J MED, V376, P2277, DOI 10.1056/NEJMe1705439
   U. S. Department of Health & Human Services (HHS), GUID REG METH DEID P
   U. S. Department of Health & Human Services; National Institutes of Health (NIH), NIH COMM 24 MILL ANN
   U. S. Department of Health & Human Services; U. S. Food & Drug Administration (FDA), COMP ASS DET DEV APP
   Vasconcelos C. N., INCREASING DEEP LEAR
   Veta M, 2015, MED IMAGE ANAL, V20, P237, DOI 10.1016/j.media.2014.11.010
   Wang DF, 2009, NEUROCOMPUTING, V72, P3296, DOI 10.1016/j.neucom.2009.02.015
   Wang JH, 2016, SCI REP-UK, V6, DOI 10.1038/srep27327
   Wang SJ, 2012, MED IMAGE ANAL, V16, P933, DOI 10.1016/j.media.2012.02.005
   Wong SC, UNDERSTANDING DATA A
   Wu M, 2018, BIOSCIENCE REP, V38, DOI 10.1042/BSR20180289
   Zech J, 2018, RADIOLOGY, V287, P570, DOI 10.1148/radiol.2018171093
NR 79
TC 1
Z9 1
U1 1
U2 13
PU AMER ROENTGEN RAY SOC
PI LEESBURG
PA 44211 SLATESTONE CT, LEESBURG, VA USA
SN 0361-803X
EI 1546-3141
J9 AM J ROENTGENOL
JI Am. J. Roentgenol.
PD JUL
PY 2019
VL 213
IS 1
BP 216
EP 226
DI 10.2214/AJR.18.20464
PG 11
WC Radiology, Nuclear Medicine & Medical Imaging
SC Radiology, Nuclear Medicine & Medical Imaging
GA IE6NW
UT WOS:000472493900039
PM 30779668
OA Green Accepted
DA 2021-12-12
ER

PT J
AU McStay, A
AF McStay, Andrew
TI Emotional AI and EdTech: serving the public good?
SO LEARNING MEDIA AND TECHNOLOGY
LA English
DT Article
DE Affective computing; creepiness; EdTech; emotional AI; human rights
ID EXPRESSIONS
AB Education Technology (EdTech) companies are deploying emotional AI to quantify social and emotional learning. Focusing on facial coding emotional AI that uses computer vision and algorithms to see, recognise, categorise and learn about facial expressions of emotion, this paper evaluates nascent usage of these technologies in education. To do this, it assesses the nature of child rights, the history and modern usage of face-based emotional AI, methodology and efficacy, and what this paper sees as a clash of private and public interests. Concern is shown to be two-fold: first is on method, especially given scope for material effects on students; second are ethical and legal concerns. While proposing a list of considerations for any implementation for these technologies in the classroom, the paper concludes that significant risks exist in deployment of these technologies in the classroom.
C1 [McStay, Andrew] Bangor Univ, Sch Mus & Media, Bangor LL57 2DG, Gwynedd, Wales.
RP McStay, A (corresponding author), Bangor Univ, Sch Mus & Media, Bangor LL57 2DG, Gwynedd, Wales.
EM mcstay@bangor.ac.uk
OI McStay, Andrew/0000-0001-8928-3825
FU Engineering and Physical Sciences Research CouncilUK Research &
   Innovation (UKRI)Engineering & Physical Sciences Research Council
   (EPSRC) [EP/R045178/1]; EPSRCUK Research & Innovation (UKRI)Engineering
   & Physical Sciences Research Council (EPSRC) [EP/R045178/1] Funding
   Source: UKRI
FX This work is supported by Engineering and Physical Sciences Research
   Council [grant number EP/R045178/1].
CR Achterhuis Hans, 2001, AM PHILOS TECHNOLOGY
   Agre P. E., 1994, Information Society, V10, P101
   Aspen Institute, 2019, NAT COMM SOC EM AC D
   Baron-Cohen S, 2003, MIND READING INTERAC
   Barrett LF, 2006, PERSPECT PSYCHOL SCI, V1, P28, DOI 10.1111/j.1745-6916.2006.00003.x
   Barrett LF, 2019, PSYCHOL SCI PUBL INT, V20, P1, DOI 10.1177/1529100619832930
   Blackford EB, 2018, PROC SPIE, V10501, DOI 10.1117/12.2291073
   Boden MargaretA., 2006, MIND MACHINE HIST CO
   Cawsey A., 1998, ESSENCE ARTIFICIAL I
   Darwin C., 2009, 1872 EXPRESSION EMOT
   DEBOULOGNE GBD, 1990, MECH HUMAN FACIAL EX
   Edgeworth Francis Ysidro, 1881, MATH PSYCHICS
   EKMAN P, 1971, J PERS SOC PSYCHOL, V17, P124, DOI 10.1037/h0030377
   Ekman P., 1977, ANTHR BODY, P34
   Ekman P., 1978, MANUAL FACIAL ACTION
   Fridlund A. J., 1995, HUMAN FACIAL EXPRESS
   FRIDLUND AJ, 1991, J PERS SOC PSYCHOL, V60, P229, DOI 10.1037/0022-3514.60.2.229
   Gendron M, 2014, EMOTION, V14, P251, DOI 10.1037/a0036052
   Gunes Hatice, 2010, International Journal of Strategic Synthetic Emotions, V1, P68, DOI 10.4018/jse.2010101605
   Gupta O., 2016, REAL TIME PHYSL MEAS
   Harre Rom., 1986, SOCIAL CONSTRUCTION
   Idhe D., 2002, BODIES TECHNOLOGY
   Idhe D., 1990, TECHNOLOGY LIFEWORLD
   Intel Education, 2014, EM TECHN ACCL DEEP L
   Jasper JM, 1998, SOCIOL FORUM, V13, P397, DOI 10.1023/A:1022175308081
   Joler, 2018, ANATOMY AI SYSTEM AM
   Kennedy H, 2016, INFORM COMMUN SOC, V19, P715, DOI 10.1080/1369118X.2016.1153126
   Lepper Mark R, 1988, LEARNING ISSUES INTE, P242, DOI DOI 10.1007/978-1-4684-6350-7_10
   Lewis M., 2010, HDB EMOTIONS
   Leys R., 2012, BOTH US DISGUSTED MY
   Leys R, 2011, CRIT INQUIRY, V37, P434, DOI 10.1086/659353
   Leys R, 2010, U TORONTO QUART, V79, P656, DOI 10.3138/UTQ.79.2.656
   Lupton D, 2017, NEW MEDIA SOC, V19, P780, DOI 10.1177/1461444816686328
   McDuff D. I., 2014, THESIS
   McStay A., 2018, EMOTIONAL AI RISE EM
   Microsoft Azure, 2018, FACE
   Morozov, 2013, SAVE EVERYTHING CLIC
   Office of the United Nations High Commissioner for Human Rights, 1990, CONV RIGHTS CHILD
   Organization for Economic Co-operation and Development, 2018, WORLD CLASS BUILD 21
   Peters MA, 2016, LEARN TEACH, V9, P66, DOI 10.3167/latiss.2016.090204
   Philibert C. T., 2017, EVERYDAY SEL EARLY C
   Picard R., 2001, EXPLORING ROLE EMOTI
   Picard R., 2001, AFFECTIVE LEARNING C
   Polonetsky J., 2014, YALE J LAW TECHNOLOG, V16
   Ramiel H., 2017, DISCOURSE STUDIES CU, V40, P487
   Rorty R., 2010, THE RORTY READER, P351
   RUSSELL JA, 1994, PSYCHOL BULL, V115, P102, DOI 10.1037/0033-2909.115.1.102
   SCHAUER F, 1978, BOSTON U LAW REV, V58, P685
   Scherer POJ, 2010, COMPUTATIONAL PHYSICS: SIMULATION OF CLASSICAL AND QUANTUM SYSTEMS, P3, DOI 10.1007/978-3-642-13990-1_1
   Selwyn N., 2017, ED TECHNOLOGY KEY IS, V2nd
   Szeliski R., 2010, COMPUTER VISION ALGO
   THOITS PA, 1989, ANNU REV SOCIOL, V15, P317
   Tomkins S. S., 1963, AFFECT IMAGERY CONSC, V2
   Tomkins S. S., 1962, AFFECT IMAGERY CONSC, V1
   Verbeek P. -P., 2011, MORALIZING TECHNOLOG
   Verbeek Peter -Paul, 2005, WHAT THINGS DO PHILO
   Warwick K., 2012, ARTIFICIAL INTELLIGE
   Watters A., 2014, TEACHING MACHINES BR
   WEF, 2016, NEW VIS ED FOST SOC
   Whitehead Mark, 2018, NEUROLIBERALISM BEHA
   Williamson, 2019, POSTDIGITAL SCI ED, V1, P65, DOI [10.1007/s42438-018-0008-5, DOI 10.1007/S42438-018-0008-5]
   Williamson B, 2018, INT J EDUC TECHNOL H, V15, DOI 10.1186/s41239-018-0094-1
   Williamson B, 2017, EDUC MEDIA INT, V54, P267, DOI 10.1080/09523987.2017.1407080
   Williamson B, 2018, CRIT STUD EDUC, V59, P218, DOI 10.1080/17508487.2016.1186710
   Wright N, 2017, OPEN REV EDUC RES, V4, P164, DOI 10.1080/23265507.2017.1365623
   Wundt W., 1902, PRINCIPLES PHYSL PSY
   Zelenski JM, 2000, J RES PERS, V34, P178, DOI 10.1006/jrpe.1999.2275
NR 67
TC 9
Z9 9
U1 11
U2 21
PU ROUTLEDGE JOURNALS, TAYLOR & FRANCIS LTD
PI ABINGDON
PA 2-4 PARK SQUARE, MILTON PARK, ABINGDON OX14 4RN, OXON, ENGLAND
SN 1743-9884
EI 1743-9892
J9 LEARN MEDIA TECHNOL
JI Learn. Media Technol.
PD JUL 2
PY 2020
VL 45
IS 3
SI SI
BP 270
EP 283
DI 10.1080/17439884.2020.1686016
EA NOV 2019
PG 14
WC Education & Educational Research
SC Education & Educational Research
GA NA8SG
UT WOS:000494585900001
OA Green Submitted
DA 2021-12-12
ER

PT C
AU Adamo, A
AF Adamo, Alfredo
BE DiFrancia, G
   DiNatale, C
   Alfano, B
   DeVito, S
   Esposito, E
   Fattoruso, G
   Formisano, F
   Massera, E
   Miglietta, ML
   Polichetti, T
TI Taming the Techno Leviathan: Why We Should Adopt a Society-in-the-Loop
   Model Inside IoT Utilities
SO SENSORS AND MICROSYSTEMS, AISEM 2019
SE Lecture Notes in Electrical Engineering
LA English
DT Proceedings Paper
CT 20th Associazione-Italiana-Sensori-e-Microsistemi (AISEM) National
   Conference on Sensors and Microsystems
CY FEB 11-13, 2019
CL Napoli, ITALY
SP Assoc Italiana Sensori & Microsistemi, Italian Natl Agcy New Technologies, Energy & Sustainable Econ Dev
DE IoT (Internet of Things); Artificial intelligence; Machine learning;
   HITL (human in the loop); SITL (society in the loop); Humanities
AB While the Internet of Things (IoT) has made significant progress along the lines of supporting individual applications, it is only recently that the importance of people as an integral component of the overall IoT infrastructure has started to be fully recognized. Several powerful concepts have emerged to facilitate this vision, whether involving the human context whenever required or directly impacting user behavior and decisions. As these become the stepping stones to develop the IoT into a people-centric utility, this paper outlines how to include the "Society-in-the-loop" approach to govern a lot of ethical, moral concerns. Rapid advances in IoT, Artificial Intelligence and Machine Learning have raised many questions about the regulatory and governance mechanisms for autonomous sensors, machines and infrastructures. We discuss about, in the context of the IoT utility, a lot of concerns raised about algorithms governing our lives, and how the adoption of "Society-in-the-loop" paradigm could be a solution.
C1 [Adamo, Alfredo] Alan Advantage, Rome, Italy.
RP Adamo, A (corresponding author), Alan Advantage, Rome, Italy.
EM alfredo.adamo@alanadvantage.com
CR Citron DK, 2014, WASH LAW REV, V89, P1
   Conitzer V, 2015, P 2015 INT C AUT AG, P1213
   Delvaux M, 2016, 20152103INL EUR COMM 20152103INL EUR COMM
   Etzioni A, 2016, ETHICS INF TECHNOL, V18, P149, DOI 10.1007/s10676-016-9400-6
   Floridi L, 2015, THE ONLIFE MANIFESTO, DOI [10.1007/978-3-319-04093-6_4, DOI 10.1007/978-3-319-04093-6_4]
   Floridi L, 2015, THE ONLIFE MANIFESTO, DOI [10.1007/978-3-319-04093-6_4, DOI 10.1007/978-3-319-04093-6_4]
   Helbing D, 2015, NATURE, V527, P33, DOI 10.1038/527033a
   MIT, 2017, MORAL MACHINE
   Pentland A, 2013, SCI AM, V309, P78, DOI 10.1038/scientificamerican1013-78
   Procaccia A, 2016, HDB COMPUTATIONAL SO, P311, DOI [10.1017/CBO9781107446984.014, DOI 10.1017/CBO9781107446984.014]
   Rahwan I, 2018, ETHICS INF TECHNOL, V20, P5, DOI 10.1007/s10676-017-9430-8
NR 11
TC 0
Z9 0
U1 0
U2 0
PU SPRINGER INTERNATIONAL PUBLISHING AG
PI CHAM
PA GEWERBESTRASSE 11, CHAM, CH-6330, SWITZERLAND
SN 1876-1100
EI 1876-1119
BN 978-3-030-37558-4; 978-3-030-37557-7
J9 LECT NOTES ELECTR EN
PY 2020
VL 629
BP 119
EP 129
DI 10.1007/978-3-030-37558-4_18
PG 11
WC Engineering, Electrical & Electronic
SC Engineering
GA BR8YR
UT WOS:000674703300018
DA 2021-12-12
ER

PT J
AU Muhlhoff, R
AF Muehlhoff, Rainer
TI Automated Inequality Ethics of AI in the biopolitical Turn of Digital
   Capitalism
SO DEUTSCHE ZEITSCHRIFT FUR PHILOSOPHIE
LA German
DT Article
DE ethics of AI; Machine Learning; Predictive Analytics; biopolitics;
   social selection; digital capitalism; automated decision-making;
   critical theory; social philosophy
ID BIG DATA; COMPUTER
AB This paper sets out the notion of a current "biopolitical turn of digital capitalism" resulting from the increasing deployment of AI and data analytics technologies in the public sector. With applications of AI-based automated decisions currently shifting from the domain of business to customer (B2C) relations to government to citizen (G2C) relations, a new form of governance arises that operates through "algorithmic social selection". Moreover, the paper describes how the ethics of AI is at an impasse concerning these larger societal and socio-economic trends and calls for an ethics of AI that includes, and acts in close alliance with, social and political philosophy. As an example, the problem of Predictive Analytics is debated to make the point that data-driven AI (Machine Learning) is currently one of the main ethical challenges in the ethics of AI.
C1 [Muehlhoff, Rainer] Tech Univ Berlin, Cluster Sci Intelligence, Marchstr 23, D-10587 Berlin, Germany.
RP Muhlhoff, R (corresponding author), Tech Univ Berlin, Cluster Sci Intelligence, Marchstr 23, D-10587 Berlin, Germany.
EM muehlhoff@tu-berlin.de
CR Adebayo J, 2017, YALE J LAW TECHNOLOG, V18, P5
   Anderson M., 2011, MACHINE ETHICS
   Baker R.S.J.D., 2014, LEARNING ANAL, DOI DOI 10.1007/978-1-4614-3305-7_4
   Bogen, 2019, HARVARD BUS REV
   Bond RM, 2012, NATURE, V489, P295, DOI 10.1038/nature11421
   Bostrom N, 2014, CAMBRIDGE HANDBOOK OF ARTIFICIAL INTELLIGENCE, P316
   Breljak A., 2019, AFFEKT MACHT NETZ WE, P7
   Brockling U, 2000, GOUVERNEMENTALITAT G
   Daum T., 2019, KUNSTLICHE INTELLIGE
   Dignum V, 2019, ARTIF INTELL-FOUND, P1, DOI 10.1007/978-3-030-30371-6
   Duhigg, 2012, NEW YORK TIMES
   Eslami M, 2015, CHI 2015: PROCEEDINGS OF THE 33RD ANNUAL CHI CONFERENCE ON HUMAN FACTORS IN COMPUTING SYSTEMS, P153, DOI 10.1145/2702123.2702556
   Etzioni A., 2017, J ETHICS, V21, P403
   Eubanks V., 2017, AUTOMATING INEQUALIT
   Foucault, 2006, SICHERHEIT TERRITORI
   Foucault M., 2006, GEBURT BIOPOLITIK GE
   Foucault M., 2007, ASTHETIK EXISTENZ SC, P171
   Friedman B, 1996, ACM T INFORM SYST, V14, P330, DOI 10.1145/230538.230561
   Goggin, 2019, INSIDE FACEBOOKS SUI
   Gonzalez RJ, 2017, ANTHROPOL TODAY, V33, P9, DOI 10.1111/1467-8322.12348
   Grindrod, 2014, MATH UNDERPINNINGS A
   Grunwald A., 2013, HDB TECHNIKETHIK
   Hagendorff T, 2020, MIND MACH, V30, P99, DOI 10.1007/s11023-020-09517-8
   Hao K., 2019, MITS TECHNOL REV
   Hildebrandt M, 2011, PHILOS TECHNOLOGY, V24, P371, DOI DOI 10.1007/S13347-011-0041-8
   Horkheimer M., 1992, TRADITIONELLE KRITIS, P205
   Jobin A, 2019, NAT MACH INTELL, V1, P389, DOI 10.1038/s42256-019-0088-2
   Kaerlein T., 2018, SMARTPHONES ALS DIGI
   Kosinski M, 2013, P NATL ACAD SCI USA, V110, P5802, DOI 10.1073/pnas.1218772110
   Kramer ADI, 2014, P NATL ACAD SCI USA, V111, P8788, DOI 10.1073/pnas.1320040111
   Lippert, 2014, WASHINGTON POST OCT
   M?hlhoff R., 2018, LEVIATHAN J SOCIAL S, V46, P551, DOI 10.5771/0340-0425-2018-4-551
   Matzner T., 2019, Z MEDIENWISSENSCHAFT, V21, P46
   Matzner T, 2016, SURVEILL SOC, V14, P197
   Merchant RM, 2019, PLOS ONE, V14, DOI 10.1371/journal.pone.0215476
   Misselhorn C., 2018, GRUNDFRAGEN MASCHINE
   Mittelstadt B., 2017, PHILOS TECHNOLOGY, V30, P475, DOI [10.1007/s13347-017-0253-7, DOI 10.1007/S13347-017-0253-7]
   Mittelstadt B, 2019, NAT MACH INTELL, V1, P501, DOI 10.1038/s42256-019-0114-4
   Mittelstadt BD, 2016, BIG DATA SOC, V3, P1, DOI 10.1177/2053951716679679
   Muhlhoff R, 2019, ROU ST AFFECTIVE SOC, P198
   Muhlhoff R., 2019, AFFEKT MACHT NETZ WE, P81
   Noble S.U., 2018, ALGORITHMS OPPRESSIO
   O'Neil, 2016, WEAPONS MATH DESTRUC
   ODwyer, 2018, UNDARK MAGAZINE
   Owen R, 2013, RESPONSIBLE INNOVATI, P27
   Persily N, 2017, J DEMOCR, V28, P63, DOI 10.1353/jod.2017.0025
   Saslow K., 2019, ARTIFICIAL INTELLIGE
   Schultz, 2014, BOSTON COLL LAW REV, V55, P93
   STAAB Philipp, 2019, DIGITALER KAPITALISM
   Tufekci Zeynep, 2014, First Monday, V19, P152, DOI 10.5210/fm.v19i7.4901
   Tufekci Zeynep., 2015, J TELECOMMUNICATIONS, V13, P203
   Veliz C, 2019, NAT ELECTRON, V2, P316, DOI 10.1038/s41928-019-0294-2
   Wachter S, 2018, COMPUT LAW SECUR REV, V34, P436, DOI 10.1016/j.clsr.2018.02.002
   Wagner B., 2019, BEING PROFILED COGIT, P84, DOI DOI 10.2307/J.CTVHRD092.18
   WEISER M, 1991, SCI AM, V265, P94, DOI 10.1038/scientificamerican0991-94
   Wong P.-H., 2020, IDEES, V48
   Zittrain Jonathan, 2013, HARVARD LAW REV FORU, V127, P335
   Zwitter A, 2014, BIG DATA SOC, V1, DOI 10.1177/2053951714559253
NR 58
TC 1
Z9 1
U1 4
U2 24
PU WALTER DE GRUYTER GMBH
PI BERLIN
PA GENTHINER STRASSE 13, D-10785 BERLIN, GERMANY
SN 0012-1045
EI 2192-1482
J9 DEUT Z PHILOS
JI Dtsch. Z. Philos.
PD DEC
PY 2020
VL 68
IS 6
BP 867
EP 890
DI 10.1515/dzph-2020-0059
PG 24
WC Philosophy
SC Philosophy
GA PG0HW
UT WOS:000599426700003
DA 2021-12-12
ER

PT J
AU Chklovski, T
   Jung, R
   Anderson, R
   Young, K
AF Chklovski, Tara
   Jung, Richard
   Anderson, Rebecca
   Young, Kathryn
TI Comparing 2 Years of Empowering Families to Solve Real-World Problems
   with AI
SO KUNSTLICHE INTELLIGENZ
LA English
DT Article
DE Under-resourced families; Mentoring; AI-ethics curriculum
AB Over the course of 2 years a global technology education nonprofit engaged similar to 20,000 under-resourced 3rd-8th grade students, parents and educators from 13 countries in a multi-week AI competition. Families worked together with the help of educators to identify meaningful problems in their communities and developed AI-prototypes to address them. Key findings included: (1) Identifying a high level of interest in underserved communities to develop and apply AI-literacy skills; (2) Determining curricular and program implementation elements that enable families to apply AI knowledge and skills to real problems; (3) Identifying effective methods of engaging industry mentors to support participants; (4) Measuring and identifying changes in self-efficacy and ability to apply AI-based tools to real-world problems; (5) Determining effective curricula around value-sensitive design and ethical innovation.
C1 [Chklovski, Tara; Jung, Richard; Anderson, Rebecca; Young, Kathryn] Technovation, Los Angeles, CA 90007 USA.
RP Chklovski, T (corresponding author), Technovation, Los Angeles, CA 90007 USA.
EM tara@technovation.org; richard@technovation.org;
   rebecca@technovation.org; kathryn@technovation.org
CR Astrachan O., 1995, SIGCSE Bulletin, V27, P1
   Bandura A, 1997, SELF EFFICACY EXERCI
   Bennett NJ, 2018, ENVIRON MANAGE, V61, P597, DOI 10.1007/s00267-017-0993-2
   Christenson S. L., 2001, SCH FAMILIES CREATIN
   Cole M., 1978, DEV HIGHER PSYCHOL P
   Elliott S.W., 2017, COMPUTERS FUTURE SKI, DOI [10.1787/9789264284395-en, DOI 10.1787/9789264284395-EN]
   Ericsson K. A., 2018, CAMBRIDGE HDB EXPERT, V2nd, P745, DOI [10.1017/9781316480748.038, DOI 10.1017/9781316480748, 10.1017/9781316480748]
   Fleming, 1997, PARENT INVOLVEMENT L
   Friedman B, 2019, VALUE SENSITIVE DESIGN: SHAPING TECHNOLOGY WITH MORAL IMAGINATION, P1, DOI 10.7551/mitpress/7585.001.0001
   Gee J. P., 2007, GOOD VIDEO GAMES GOO
   Gonzales P, 2019, TECHNOVATION
   GRANOVETTER MS, 1973, AM J SOCIOL, V78, P1360, DOI 10.1086/225469
   Gunderson L.H., 2002, PANARCHY UNDERSTANDI
   Henderson A. T., 2002, NEW WAVE EVIDENCE IM
   Hidi S, 2006, EDUC PSYCHOL-US, V41, P111, DOI 10.1207/s15326985ep4102_4
   Hoidn S., 2014, OECD ED WORKING PAPE, DOI [10.1787/5k3tsj67l226-en, DOI 10.1787/5K3TSJ67L226-EN]
   Hupert N, 2015, SUMMATIVE EVALUATION
   Institute of Medicine and National Research Council, 2012, NEURONS NEIGHBORHOOD
   Jeynes WH, 2005, URBAN EDUC, V40, P237, DOI 10.1177/0042085905274540
   Kabeer N, 1999, DEV CHANGE, V30, P435, DOI 10.1111/1467-7660.00125
   Kinnunen P., 2006, P 2 INT WORKSH COMP, P97
   Kozlowski SWJ, 1996, ADV INT ST, V3, P253
   Margolis J., 2010, STUCK SHALLOW END ED
   Margolis J., 2001, UNLOCKING CLUBHOUSE
   Meyer J, 2005, ENHANCING LEARNING T
   National Research Council, 2000, PEOPLE LEARN BRAIN M, DOI [10.17226/9853, DOI 10.17226/9853]
   National Science Foundation, 2019, WOM MIN PERS DIS SCI
   Onah DFO, 2014, EDULEARN PROC, P5825
   Patrikakou EN, 2004, ADOLESCENCE ARE PARE
   Pintrich P. R., 1996, MOTIVATION ED THEORY
   Rogoff B, 2003, ANNU REV PSYCHOL, V54, P175, DOI 10.1146/annurev.psych.54.101601.145118
   Sharifi A, 2016, ECOL INDIC, V69, P629, DOI 10.1016/j.ecolind.2016.05.023
   Shen RQ, 2019, PROCEEDINGS OF THE ACM CONFERENCE ON GLOBAL COMPUTING EDUCATION (COMPED '19), P2, DOI 10.1145/3300115.3309506
   Shonkoff JP, 2000, NEURONS NEIGHBORHOOD
   Storksdieck M, 2019, INVESTING IMPACT CUR
   Taylor C., 2014, ARXIV PREPRINT ARXIV
   Tissenbaum M, 2019, COMMUN ACM, V62, P34, DOI 10.1145/3265747
   United Nations Development Program, 2020, HUM DEV REP 2020
   United Nations Development Programme, 2019, HUMAN DEV REPORT 201
   Valian, 1997, WHY SO SLOW ADVANCEM
   Webster-Stratton C, 2001, J CLIN CHILD PSYCHOL, V30, P283, DOI 10.1207/S15374424JCCP3003_2
   Wilson BC, 2001, SIGCSE BULL, V33, P184, DOI 10.1145/364447.364581
   Wilson GA., 2012, COMMUNITY RESILIENCE, DOI [10.4324/9780203144916, DOI 10.4324/9780203144916]
   World Economic Forum, 2016, FUT JOBS
   Wright J, 2019, IDEAS42
NR 45
TC 0
Z9 0
U1 4
U2 4
PU SPRINGER HEIDELBERG
PI HEIDELBERG
PA TIERGARTENSTRASSE 17, D-69121 HEIDELBERG, GERMANY
SN 0933-1875
EI 1610-1987
J9 KUNSTL INTELL
JI Kunstl. Intell.
PD JUN
PY 2021
VL 35
IS 2
SI SI
BP 207
EP 219
DI 10.1007/s13218-021-00738-2
EA JUL 2021
PG 13
WC Computer Science, Artificial Intelligence
SC Computer Science
GA UP7JX
UT WOS:000675732600001
PM 34316096
OA Green Published, Bronze
DA 2021-12-12
ER

PT J
AU Senbekov, M
   Saliev, T
   Bukeyeva, Z
   Almabayeva, A
   Zhanaliyeva, M
   Aitenova, N
   Toishibekov, Y
   Fakhradiyev, I
AF Senbekov, Maksut
   Saliev, Timur
   Bukeyeva, Zhanar
   Almabayeva, Aigul
   Zhanaliyeva, Marina
   Aitenova, Nazym
   Toishibekov, Yerzhan
   Fakhradiyev, Ildar
TI The Recent Progress and Applications of Digital Technologies in
   Healthcare: A Review
SO INTERNATIONAL JOURNAL OF TELEMEDICINE AND APPLICATIONS
LA English
DT Review
ID ARTIFICIAL-INTELLIGENCE; RURAL HEALTH; TELEMEDICINE; EDUCATION;
   CLASSIFICATION; CHALLENGES; PREDICTION; BLOCKCHAIN; DIAGNOSIS; SERVICES
AB Background. The implementation of medical digital technologies can provide better accessibility and flexibility of healthcare for the public. It encompasses the availability of open information on the health, treatment, complications, and recent progress on biomedical research. At present, even in low-income countries, diagnostic and medical services are becoming more accessible and available. However, many issues related to digital health technologies remain unmet, including the reliability, safety, testing, and ethical aspects. Purpose. The aim of the review is to discuss and analyze the recent progress on the application of big data, artificial intelligence, telemedicine, block-chain platforms, smart devices in healthcare, and medical education. Basic Design. The publication search was carried out using Google Scholar, PubMed, Web of Sciences, Medline, Wiley Online Library, and CrossRef databases. The review highlights the applications of artificial intelligence, "big data," telemedicine and block-chain technologies, and smart devices (internet of things) for solving the real problems in healthcare and medical education. Major Findings. We identified 252 papers related to the digital health area. However, the number of papers discussed in the review was limited to 152 due to the exclusion criteria. The literature search demonstrated that digital health technologies became highly sought due to recent pandemics, including COVID-19. The disastrous dissemination of COVID-19 through all continents triggered the need for fast and effective solutions to localize, manage, and treat the viral infection. In this regard, the use of telemedicine and other e-health technologies might help to lessen the pressure on healthcare systems. Summary. Digital platforms can help optimize diagnosis, consulting, and treatment of patients. However, due to the lack of official regulations and recommendations, the stakeholders, including private and governmental organizations, are facing the problem with adequate validation and approbation of novel digital health technologies. In this regard, proper scientific research is required before a digital product is deployed for the healthcare sector.
C1 [Senbekov, Maksut; Saliev, Timur; Fakhradiyev, Ildar] SD Asfendiyarov Kazakh Natl Med Univ, Alma Ata, Kazakhstan.
   [Bukeyeva, Zhanar; Almabayeva, Aigul; Zhanaliyeva, Marina; Aitenova, Nazym] NJSC Astana Med Univ, Nur Sultan, Kazakhstan.
   [Toishibekov, Yerzhan] Inst Expt Biol, Alma Ata, Kazakhstan.
RP Fakhradiyev, I (corresponding author), SD Asfendiyarov Kazakh Natl Med Univ, Alma Ata, Kazakhstan.
EM senbekov.m@kaznmu.kz; tim.saliev@gmail.com; zbukeyeva@gmail.com;
   topaika@mail.ru; marinazhmk@mail.ru; aitenova.nazym@mail.ru;
   toishibekov@yandex.ru; fakhradiyev.i@kaznmu.kz
RI Fakhradiyev, Ildar/ABI-2183-2020
OI Fakhradiyev, Ildar/0000-0003-0528-3874
CR Acharibasam JW, 2018, INT J TELEMED APPL, V2018, DOI 10.1155/2018/9602821
   Agbo CC, 2020, INT J HEALTHC INF SY, V15, P82, DOI 10.4018/IJHISI.2020070105
   Ahuja AS, 2020, INTEGR MED RES, V9, DOI 10.1016/j.imr.2020.100434
   Aimar A, 2019, J HEALTHC ENG, V2019, DOI 10.1155/2019/5340616
   Al-Kaisey AM, 2020, INT J CARDIOL, V300, P161, DOI 10.1016/j.ijcard.2019.11.120
   Albahri AS, 2020, INT J INF TECH DECIS, V19, P1247, DOI 10.1142/S0219622020500285
   Albahri AS, 2020, J MED SYST, V44, DOI 10.1007/s10916-020-01582-x
   Albahri OS, 2020, J INFECT PUBLIC HEAL, V13, P1381, DOI 10.1016/j.jiph.2020.06.028
   Amisha, 2019, J FAM MED PRIM CARE, V8, P2328, DOI 10.4103/jfmpc.jfmpc_440_19
   Anaya LHS, 2018, SCI ENG ETHICS, V24, P1, DOI 10.1007/s11948-017-9872-8
   Anderson S, 2019, EUR J MARKETING, V53, P1521, DOI 10.1108/EJM-10-2017-0779
   Angermueller C, 2017, GENOME BIOL, V18, DOI 10.1186/s13059-017-1189-z
   Angus DC, 2020, JAMA-J AM MED ASSOC, V323, P1043, DOI 10.1001/jama.2020.1039
   [Anonymous], 2020, EUR J GEN PRACT, V26, P42, DOI 10.1080/13814788.2020.1719994
   [Anonymous], 2016, Nature, V539, P467, DOI 10.1038/539467b
   Appuswamy AV, 2020, CURR DIABETES REP, V20, DOI 10.1007/s11892-020-01310-2
   Arendash G, 2019, J ALZHEIMERS DIS, V71, P57, DOI 10.3233/JAD-190367
   Arora VM, 2018, ACAD MED, V93, P833, DOI 10.1097/ACM.0000000000002209
   Attia ZI, 2019, NAT MED, V25, P70, DOI 10.1038/s41591-018-0240-2
   Ayutthaya NSN, 2018, INT J TELEMED APPL, V2018, DOI 10.1155/2018/7503421
   Bansal S, 2020, J EVOL MED DENT SCI-, V9, P10, DOI 10.14260/jemds/2020/3
   Battineni G, 2020, DIGIT HEALTH, V6, DOI 10.1177/2055207620948996
   Birckhead B, 2019, JMIR MENT HEALTH, V6, DOI 10.2196/11973
   Bizzotto N, 2015, SURG INNOV, V22, P548, DOI 10.1177/1553350614547773
   Brall C, 2019, EUR J PUBLIC HEALTH, V29, P18, DOI 10.1093/eurpub/ckz167
   Buscema PM, 2020, PHYSICA A, V557, DOI 10.1016/j.physa.2020.124991
   Caobelli F, 2020, EUR J RADIOL, V126, DOI 10.1016/j.ejrad.2020.108940
   Cattuto C, 2020, EUR J RISK REGUL, V11, P228, DOI 10.1017/err.2020.47
   Chan Kai Siang, 2019, JMIR Med Educ, V5, pe13930, DOI 10.2196/13930
   Chan Tom, 2016, J Innov Health Inform, V23, P627, DOI 10.14236/jhi.v23i3.909
   Chen LJ, 2020, IEEE ACCESS, V8, P75264, DOI 10.1109/ACCESS.2020.2988510
   Cheng YL, 2020, FRONT MATER, V7, DOI 10.3389/fmats.2020.00086
   Chung KJ, 2019, INT NEUROUROL J, V23, P180, DOI 10.5213/inj.19381534.077
   Clifton W, 2021, CLIN ANAT, V34, P30, DOI 10.1002/ca.23607
   Daley S., 2020, 15 EXAMPLES BLOCKCHA
   Darwiche G, 2020, DIABETES TECHNOL THE, V22, pA150
   Dash S, 2019, J BIG DATA-GER, V6, DOI 10.1186/s40537-019-0217-0
   Davies BS, 2012, BMC MED EDUC, V12, DOI 10.1186/1472-6920-12-1
   Deruelle F, 2020, ELECTROMAGN BIOL MED, V39, P166, DOI 10.1080/15368378.2020.1737811
   Faruk N, 2020, INT J HEALTHC INF SY, V15, P1, DOI 10.4018/IJHISI.2020070101
   Feeny AK, 2020, CIRC-ARRHYTHMIA ELEC, V13, DOI 10.1161/CIRCEP.119.007952
   Fouassier D, 2020, ANN NONINVAS ELECTRO, V25, DOI 10.1111/anec.12682
   Fu JS, 2020, SENSORS-BASEL, V20, DOI 10.3390/s20071898
   Gaffar S, 2020, PEDIATR CLIN N AM, V67, P995, DOI 10.1016/j.pcl.2020.06.010
   Garcia-Zaragoza E, 2020, FARM COMUNITARIOS, V12, P51, DOI 10.33620/FC.2173-9218.(2020/Vol12).003.05
   Gore JC, 2020, MAGN RESON IMAGING, V68, pA1, DOI 10.1016/j.mri.2019.12.006
   Griffiths F, 2020, DIGIT HEALTH, V6, DOI 10.1177/2055207620919594
   Hasselgren A, 2020, INT J MED INFORM, V134, DOI 10.1016/j.ijmedinf.2019.104040
   Hassounah M, 2020, J MED INTERNET RES, V22, DOI 10.2196/19338
   He JX, 2019, NAT MED, V25, P30, DOI 10.1038/s41591-018-0307-0
   Heist S, 2019, LASER FOCUS WORLD, V55, P27
   Hersh W R, 2001, Evid Rep Technol Assess (Summ), P1
   Hochman JB, 2015, LARYNGOSCOPE, V125, P2353, DOI 10.1002/lary.24919
   Iwagami H, 2021, J GASTROEN HEPATOL, V36, P131, DOI 10.1111/jgh.15136
   Jadhav S., 2016, VIRTUAL CLIN TRIALS
   Jain P, 2020, IEEE CONSUM ELECTR M, V9, P35, DOI 10.1109/MCE.2019.2940855
   Jargin SV, 2020, J RADIOL ONCOL, V9, P81, DOI 10.1007/s13566-020-00425-z
   Jensen CT, 2020, AM J ROENTGENOL, V215, P50, DOI 10.2214/AJR.19.22332
   Jin EH, 2020, GASTROENTEROLOGY, V158, P2169, DOI [10.1053/j.gastro.2020.02.03, 10.1053/j.gastro.2020.02.036]
   Jin MX, 2020, CUREUS, V12, DOI 10.7759/cureus.9891
   Johnson KW, 2018, J AM COLL CARDIOL, V71, P2668, DOI 10.1016/j.jacc.2018.03.521
   Johnsson J, 2020, CRIT CARE, V24, DOI 10.1186/s13054-020-03103-1
   Joo B, 2020, EUR RADIOL, V30, P5785, DOI 10.1007/s00330-020-06966-8
   Josephine MS, 2020, INT J PERVASIVE COMP, V16, P341, DOI 10.1108/IJPCC-06-2020-0067
   Kaewkannate K, 2016, BMC PUBLIC HEALTH, V16, DOI 10.1186/s12889-016-3059-0
   Kane-Gill Sandra L, 2017, Consult Pharm, V32, P93, DOI 10.4140/TCP.n.2017.93
   Kaur MJ, 2018, 2018 FIFTH HCT INFORMATION TECHNOLOGY TRENDS (ITT): EMERGING TECHNOLOGIES FOR ARTIFICIAL INTELLIGENCE, P87, DOI 10.1109/CTIT.2018.8649546
   Kaya D, 2020, PHYSICA A, V549, DOI 10.1016/j.physa.2019.123978
   Keesara S, 2020, NEW ENGL J MED, V382, DOI 10.1056/NEJMp2005835
   Kohler JE, 2019, CURR OPIN PEDIATR, V31, P391, DOI 10.1097/MOP.0000000000000763
   Lapointe L, 2020, CAN J RURAL MED, V25, P31, DOI 10.4103/CJRM.CJRM_8_19
   Le T, 2020, J PHARM PRACT, V33, P176, DOI 10.1177/0897190018791060
   Lee AM, 2019, JMIR MHEALTH UHEALTH, V7, DOI 10.2196/11847
   Li M, 2020, INT J TELEMED APPL, V2020, DOI 10.1155/2020/6329360
   Liaw W, 2020, ANN FAM MED, V18, P194, DOI 10.1370/afm.2533
   Lin SY, 2019, J GEN INTERN MED, V34, P1626, DOI 10.1007/s11606-019-05035-1
   Liu CY, 2018, J HEALTHC ENG, V2018, DOI 10.1155/2018/1696924
   Lo Presti D., 2019 IEEE INT S MED
   Loomba A, 2019, INT J TELEMED APPL, V2019, DOI 10.1155/2019/5683085
   Lowery C, 2020, OBSTET GYN CLIN N AM, V47, P215, DOI 10.1016/j.ogc.2020.02.011
   Makhija MM, 2020, J ALLER CL IMM-PRACT, V8, P1919, DOI 10.1016/j.jaip.2020.02.035
   Manning TG, 2018, WORLD J UROL, V36, P557, DOI 10.1007/s00345-018-2201-2
   Marsili IA, 2020, COMPUT BIOL MED, V116, DOI 10.1016/j.compbiomed.2019.103540
   Maruschak Laura, 2016, Natl Health Stat Report, P1
   Massoomi MR, 2019, EUR CARDIOL REV, V14, P181, DOI 10.15420/ecr.2019.02
   Mateo M, 2019, Rev. esp. sanid. penit., V21, P95, DOI 10.4321/s1575-06202019000200005
   Mathews SC, 2019, NPJ DIGIT MED, V2, DOI 10.1038/s41746-019-0111-3
   Metelmann C, 2020, JMIR RES PROTOC, V9, DOI 10.2196/14358
   Miseta E., 2019, WHAT EXACTLY IS VIRT
   Mistry P, 2019, BRIT J GEN PRACT, V69, P422, DOI 10.3399/bjgp19X705137
   Mitchell M, 2019, HEALTH SYST REFORM, V5, P113, DOI 10.1080/23288604.2019.1583040
   Moeckli J, 2021, TELEMED E-HEALTH, V27, P90, DOI 10.1089/tmj.2020.0018
   Molfenter T, 2018, INT J TELEMED APPL, V2018, DOI 10.1155/2018/3932643
   Murry LT, 2020, TELEMED E-HEALTH, V26, P1199, DOI 10.1089/tmj.2019.0242
   Nebeker C, 2019, BMC MED, V17, DOI 10.1186/s12916-019-1377-7
   Nittari G, 2020, TELEMED E-HEALTH, V26, P1427, DOI 10.1089/tmj.2019.0158
   NOEL A, 2019, ACTUAL PHARMACEUT, V58, P6
   O'Shea J, 2015, EDUC HEALTH, V28, P64, DOI 10.4103/1357-6283.161897
   Olsen CR, 2020, AM HEART J, V229, P1, DOI 10.1016/j.ahj.2020.07.009
   Palanisamy V, 2019, J KING SAUD UNIV-COM, V31, P415, DOI 10.1016/j.jksuci.2017.12.007
   Panagopoulos DJ, 2019, GEN PHYSIOL BIOPHYS, V38, P445, DOI 10.4149/gpb_2019032
   Paranjape Ketan, 2019, JMIR Med Educ, V5, pe16048, DOI 10.2196/16048
   Perin A, 2021, ACTA NEUROCHIR, V163, P301, DOI 10.1007/s00701-020-04303-y
   Persky S, 2020, J MED INTERNET RES, V22, DOI 10.2196/15582
   Pierleoni P, 2021, J AMB INTEL HUM COMP, V12, P4461, DOI 10.1007/s12652-019-01602-w
   Pramanik MI, 2020, EXPERT SYST APPL, V152, DOI 10.1016/j.eswa.2020.113388
   Rampton V, 2020, LANCET DIGIT HEALTH, V2, pE111, DOI 10.1016/S2589-7500(20)30023-6
   Reddy S, 2019, J ROY SOC MED, V112, P22, DOI 10.1177/0141076818815510
   Regier DS, 2020, AM J MED GENET A, V182, P1302, DOI 10.1002/ajmg.a.61595
   Rong G, 2020, ENGINEERING-PRC, V6, P291, DOI 10.1016/j.eng.2019.08.015
   Rosen KR, 2008, J CRIT CARE, V23, P157, DOI 10.1016/j.jcrc.2007.12.004
   Rudd BN, 2020, JMIR MENT HEALTH, V7, DOI 10.2196/18472
   Salisbury C, 2020, J MED INTERNET RES, V22, DOI 10.2196/18203
   Sandberg CEJ, 2019, JMIR MHEALTH UHEALTH, V7, DOI 10.2196/13309
   Sangal A. K., P 6 INT WORKSH ENT N
   Sayani S, 2019, THER ADV CHRONIC DIS, V10, DOI 10.1177/2040622319891587
   Scassa T, 2019, ONLINE INFORM REV, V43, P986, DOI 10.1108/OIR-02-2018-0053
   Schneider PJ, 2013, AM J HEALTH-SYST PH, V70, P2130, DOI 10.2146/ajhp130138
   Schroeder L, 2020, INT J ENV RES PUB HE, V17, DOI 10.3390/ijerph17103718
   Seetharam Karthik, 2019, Curr Treat Options Cardiovasc Med, V21, P25, DOI 10.1007/s11936-019-0728-1
   Segler MHS, 2018, ACS CENTRAL SCI, V4, P120, DOI 10.1021/acscentsci.7b00512
   Shafqat S, 2020, J SUPERCOMPUT, V76, P1754, DOI 10.1007/s11227-017-2222-4
   Sharma S, 2020, J CHEM NEUROANAT, V106, DOI 10.1016/j.jchemneu.2020.101784
   Sheel A, 2019, MANAG RES REV, V42, P1353, DOI 10.1108/MRR-12-2018-0490
   Siegel KR, 2020, DIABETES CARE, V43, P1557, DOI 10.2337/dci20-0017
   Smith BL, 2020, OBSTET GYN CLIN N AM, V47, P353, DOI 10.1016/j.ogc.2020.02.005
   Snashall E, 2016, OPEN MED J, V3, P322, DOI [10.2174/1874220301603010322, DOI 10.2174/1874220301603010322]
   Soffritti M, 2019, BASIC CLIN PHARMACOL, V125, P58, DOI 10.1111/bcpt.13215
   Sokas D, 2019, SENSORS-BASEL, V19, DOI 10.3390/s19092113
   Sokolov E, 2020, EUR J NEUROL, V27, P1570, DOI 10.1111/ene.14291
   Steinert A, 2018, UNIVERSAL ACCESS INF, V17, P411, DOI 10.1007/s10209-017-0539-7
   Strotbaum V, 2019, IT-INF TECHNOL, V61, P219, DOI 10.1515/itit-2019-0024
   Suzuki T, 2020, HEALTH POLICY TECHN, V9, P13, DOI 10.1016/j.hlpt.2020.01.006
   Takewa Y., 2019, INT J ARTIF ORGANS, V42, P386
   Tanenbaum LN, 2020, APPL RADIOL, V49, P34
   Telemedicine A. G., 2019, TELEMEDICINE APPL
   Toner S, 2017, J TRAVEL MED, V24, DOI 10.1093/jtm/taw095
   Tong YX, 2020, SPINE J, V20, P833, DOI 10.1016/j.spinee.2019.11.004
   Tsoy A, 2019, NEUROSCIENCE, V408, P46, DOI 10.1016/j.neuroscience.2019.03.058
   Turk EC, 2019, 2019 MEDICAL TECHNOLOGIES CONGRESS (TIPTEKNO), P176
   Tye ML, 2020, HEALTH INFORM J, V26, P2030, DOI 10.1177/1460458219895380
   Urrea C, 2020, HEALTH INFORM J, V26, P2625, DOI 10.1177/1460458219900446
   Walker V, 2017, J MED LIBR ASSOC, V105, P55, DOI 10.5195/jmla.2017.107
   Watson RA, 2014, J SURG EDUC, V71, P14, DOI 10.1016/j.jsurg.2013.10.012
   Yaghobian S, 2020, J TELEMED TELECARE, V26, P303, DOI 10.1177/1357633X18820374
   Yan Q, 2018, ENGINEERING-PRC, V4, P729, DOI 10.1016/j.eng.2018.07.021
   Young ML, 2020, AM J CASE REP, V21, DOI 10.12659/AJCR.921092
   Zhang XS, 2020, ULTRASONIC IMAGING, V42, P191, DOI 10.1177/0161734620928453
NR 148
TC 5
Z9 5
U1 14
U2 23
PU HINDAWI LTD
PI LONDON
PA ADAM HOUSE, 3RD FLR, 1 FITZROY SQ, LONDON, W1T 5HF, ENGLAND
SN 1687-6415
EI 1687-6423
J9 INT J TELEMED APPL
JI Int. J. Telemed. Appl.
PD DEC 4
PY 2020
VL 2020
AR 8830200
DI 10.1155/2020/8830200
PG 18
WC Health Care Sciences & Services
SC Health Care Sciences & Services
GA PG6BX
UT WOS:000599819800001
PM 33343657
OA Green Published, gold
DA 2021-12-12
ER

PT C
AU Westcott, P
AF Westcott, P.
BE Chova, LG
   Martinez, AL
   Torres, IC
TI SUPPORTING IMPROVEMENT IN TEACHING AND LEARNING OUTCOMES WITH INSIGHTS
   DRIVEN APPLICATION OF BIOMETRICS TO CREATE AN INTEGRATED, AUTOMATED,
   HOLISTIC STUDENT ENGAGEMENT ANALYSIS TOOL
SO 12TH INTERNATIONAL CONFERENCE OF EDUCATION, RESEARCH AND INNOVATION
   (ICERI 2019)
SE ICERI Proceedings
LA English
DT Proceedings Paper
CT 12th Annual International Conference of Education, Research and
   Innovation (ICERI)
CY NOV 11-13, 2019
CL Seville, SPAIN
DE biometric; machine learning; artificial intelligence; AI; engagement;
   learner success; learner experience; personalisation; personalization;
   authentic assessment; augment; TEL; innovation
AB Amongst Higher Education researchers, educators and administrators it is generally accepted that strong learner engagement with learning material, educators and other learners is a lead indicator of learner success and, obversely, weak engagement is a lead indicator of a learner 'at risk'. Learner engagement feedback is valuable to educators to help assess the effectiveness of their education delivery and content by revealing opportunities for improvement and highlighting excellence. There are also strong links between learner engagement, authentic assessment and authentic action.
   Most educators have a keen sense of learner engagement in a class or in one subject, but the challenge is to apply an objective, holistic and baselined analysis of learner engagement across a whole programme, or a single subject taught across several learner cohorts. A holistic view of learner engagement is also often incomplete because each educator's view of a learner's engagement is not always shared, or captured in a Customer Relationship Management system where case officers or learner success staff can utilise it.
   This biometrics learner engagement analysis platform offers the potential for a unique, integrated platform that could reduce the amount of data mining educators and administrators must do to gain insights that support personalisation of learning journeys and improve education and learning outcomes.
   The aim of this paper is for the Developer to share the background, outcomes and simple technical architecture of a small-scale prototype built, as a Proof of Concept, by a team of final year Royal Melbourne Institute of Technology University Computer Science learners. The paper will also briefly address the potential for next steps and the platform's impact on privacy and ethics.
C1 [Westcott, P.] Independent Technol Enhanced Learning Consultant, Sydney, NSW, Australia.
RP Westcott, P (corresponding author), Independent Technol Enhanced Learning Consultant, Sydney, NSW, Australia.
CR Australian Government, STUD AUSTR
   Brimo A., 2019, ROLE COMPUTER SCIENT
   Carter S, 2017, USING ARTIFICIAL INT, V2, DOI [10.23915/DISTILL.00009, DOI 10.23915/DISTILL.00009]
   Coppin D., 2019, EVALUATION TREATMENT
   Coppin D, 2017, J REHABIL, V83, P3
   Deloitte, HIGH ED CHANG WORLD
   Fincham E, 2019, PROCEEDINGS OF THE 9TH INTERNATIONAL CONFERENCE ON LEARNING ANALYTICS & KNOWLEDGE (LAK'19), P501, DOI 10.1145/3303772.3303775
   Godkin S., 2019, ARTIFICIAL INTELLIGE
   Houser K., 2019, SOLVE AIS BIAS PROBL
   Pasa M., 2018, WORM TECHNICAL REPOR
   Rosso C., 2018, PSYCHOL TODAY
NR 11
TC 0
Z9 0
U1 0
U2 2
PU IATED-INT ASSOC TECHNOLOGY EDUCATION & DEVELOPMENT
PI VALENICA
PA LAURI VOLPI 6, VALENICA, BURJASSOT 46100, SPAIN
SN 2340-1095
BN 978-84-09-14755-7
J9 ICERI PROC
PY 2019
BP 1783
EP 1794
PG 12
WC Education & Educational Research
SC Education & Educational Research
GA BO8YA
UT WOS:000530109201132
DA 2021-12-12
ER

PT J
AU Keane, P
AF Keane, Pearse
TI People have the AI power
SO NATURE MACHINE INTELLIGENCE
LA English
DT Editorial Material
AB Citizen scientists are empowered by mobile technology to collect data and crowdsource knowledge. Furthermore, automated machine learning tools allow non-experts in AI to analyse data. Ethical and regulatory questions arise, however, as data collection and AI technologies become enmeshed in people's lives.
NR 0
TC 0
Z9 0
U1 3
U2 3
PU SPRINGERNATURE
PI LONDON
PA CAMPUS, 4 CRINAN ST, LONDON, N1 9XW, ENGLAND
EI 2522-5839
J9 NAT MACH INTELL
JI Nat. Mach. Intell.
PD APR
PY 2021
VL 3
IS 4
BP 275
EP 275
DI 10.1038/s42256-021-00340-z
PG 1
WC Computer Science, Artificial Intelligence; Computer Science,
   Interdisciplinary Applications
SC Computer Science
GA RP5JC
UT WOS:000641763900001
OA Bronze
DA 2021-12-12
ER

PT J
AU Chiao, V
AF Chiao, Vincent
TI Fairness, accountability and transparency: notes on algorithmic
   decision-making in criminal justice
SO INTERNATIONAL JOURNAL OF LAW IN CONTEXT
LA English
DT Article
DE algorithms; artificial intelligence; big data; fairness; accountability;
   transparency; criminal justice
ID PREDICTION
AB Over the last few years, legal scholars, policy-makers, activists and others have generated a vast and rapidly expanding literature concerning the ethical ramifications of using artificial intelligence, machine learning, big data and predictive software in criminal justice contexts. These concerns can be clustered under the headings of fairness, accountability and transparency. First, can we trust technology to be fair, especially given that the data on which the technology is based are biased in various ways? Second, whom can we blame if the technology goes wrong, as it inevitably will on occasion? Finally, does it matter if we do not know how an algorithm works or, relatedly, cannot understand how it reached its decision? I argue that, while these are serious concerns, they are not irresolvable. More importantly, the very same concerns of fairness, accountability and transparency apply, with even greater urgency, to existing modes of decision-making in criminal justice. The question, hence, is comparative: can algorithmic modes of decision-making improve upon the status quo in criminal justice? There is unlikely to be a categorical answer to this question, although there are some reasons for cautious optimism.
C1 [Chiao, Vincent] Univ Toronto, Fac Law, Toronto, ON, Canada.
RP Chiao, V (corresponding author), Univ Toronto, Fac Law, Toronto, ON, Canada.
EM vincent.chiao@utoronto.ca
CR [Anonymous], 2012, J L COM, V30, P1
   Berdejo C, 2013, REV ECON STAT, V95, P741, DOI 10.1162/REST_a_00296
   Berk R, 2021, SOCIOL METHOD RES, V50, P3, DOI 10.1177/0049124118782533
   Berk Richard, 2015, FED SENTG REP, V27, P223
   Chiao V, 2018, CRIMINAL JUSTICE ETH, V37, P238, DOI DOI 10.1080/0731129X.2018.1552359
   Chiao V, 2018, CRIMINAL LAW AGE ADM
   Chouldechova A, 2017, BIG DATA-US, V5, P153, DOI 10.1089/big.2016.0047
   Danziger S, 2011, P NATL ACAD SCI USA, V108, P6889, DOI 10.1073/pnas.1018033108
   Duff A, 2018, REALM CRIMINAL LAW
   Duff Anthony, 2007, ANSWERING CRIME
   Englich B, 2009, SOCIAL PSYCHOL PUNIS, P295
   Goodman-Delahunty J, 2010, AUST J FORENSIC SCI, V42, P19, DOI 10.1080/00450610903391440
   Grove WM, 1996, PSYCHOL PUBLIC POL L, V2, P293, DOI 10.1037/1076-8971.2.2.293
   Harcourt B. E., 2006, PREDICTION PROFILING
   Heidensohn F, 2012, OXFORD HDB CRIMINOLO
   Huq A, 2019, DUKE LAW J, V68
   Jain S, 2012, BRIT J RADIOL, V85, P101, DOI 10.1259/bjr/59448833
   Kleinberg J, 2018, Q J ECON, V133, P237, DOI 10.1093/qje/qjx032
   KohlerHausmann I, 2018, MISDEMEANORLAND: CRIMINAL COURTS AND SOCIAL CONTROL IN AN AGE OF BROKEN WINDOWS POLICING, P1
   Mitchell O, 2017, CRIME DELINQUENCY, V63, P91, DOI 10.1177/0011128714568427
   Nellis A, 2016, COLOR JUSTICE RACIAL
   Owusu-Bempah A, 2014, OXFORD HDB ETHNICITY
   SAMHSA, 2014, SAMHSAS CONCEPT TRAU
   Silvestri M, 2008, KEY APPROACHES CRIMI
   Starr SB, 2014, STANFORD LAW REV, V66, P803
   Substance Abuse and Mental Health Services Administration, 2014, NSDUH SER H, VH- 48
   Yang CS, 2015, J LEGAL STUD, V44, P75, DOI 10.1086/680989
NR 27
TC 7
Z9 7
U1 8
U2 21
PU CAMBRIDGE UNIV PRESS
PI CAMBRIDGE
PA EDINBURGH BLDG, SHAFTESBURY RD, CB2 8RU CAMBRIDGE, ENGLAND
SN 1744-5523
EI 1744-5531
J9 INT J LAW CONTEXT
JI Int. J. Law Context
PD JUN
PY 2019
VL 15
IS 2
SI SI
BP 126
EP 139
AR PII S1744552319000077
DI 10.1017/S1744552319000077
PG 14
WC Law
SC Government & Law
GA IE2EF
UT WOS:000472196600002
OA Bronze
DA 2021-12-12
ER

PT J
AU Haladjian, HH
   Montemayor, C
AF Haladjian, Harry Haroutioun
   Montemayor, Carlos
TI Artificial consciousness and the consciousness-attention dissociation
SO CONSCIOUSNESS AND COGNITION
LA English
DT Review
DE Artificial intelligence; Artificial consciousness; Consciousness; Visual
   attention; Phenomenology; Emotions; Empathy
ID COGNITIVE NEUROSCIENCE; FEATURE-INTEGRATION; VISUAL-ATTENTION; FEATURE
   BINDING; EVENT FILES; PERCEPTION; EMOTION; BRAIN; ROBOTS; BLINDSIGHT
AB Artificial Intelligence is at a turning point, with a substantial increase in projects aiming to implement sophisticated forms of human intelligence in machines. This research attempts to model specific forms of intelligence through brute-force search heuristics and also reproduce features of human perception and cognition, including emotions. Such goals have implications for artificial consciousness, with some arguing that it will be achievable once we overcome short-term engineering challenges. We believe, however, that phenomenal consciousness cannot be implemented in machines. This becomes clear when considering emotions and examining the dissociation between consciousness and attention in humans. While we may be able to program ethical behavior based on rules and machine learning, we will never be able to reproduce emotions or empathy by programming such control systems these will be merely simulations. Arguments in favor of this claim include considerations about evolution, the neuropsychological aspects of emotions, and the dissociation between attention and consciousness found in humans. Ultimately, we are far from achieving artificial consciousness. (C) 2016 Elsevier Inc. All rights reserved.
C1 [Haladjian, Harry Haroutioun] Univ Paris 05, Lab Psychol Percept, CNRS UMR 8242, Ctr Biomed St Peres, 45 Rue St Peres, F-75006 Paris, France.
   [Montemayor, Carlos] San Francisco State Univ, Dept Philosophy, 1600 Holloway Ave, San Francisco, CA 94132 USA.
RP Haladjian, HH (corresponding author), Univ Paris 05, Lab Psychol Percept, CNRS UMR 8242, Ctr Biomed St Peres, 45 Rue St Peres, F-75006 Paris, France.
EM haroutioun@gmail.com; cmontema@sfsu.edu
OI Haladjian, Harry/0000-0002-1784-3050
FU European Research Council under the European Union/ERCEuropean Research
   Council (ERC) [AG324070]
FX We would like to thank an anonymous reviewer for suggestions that
   significantly improved this paper. HHH received postdoctoral research
   support from the European Research Council under the European Union's
   Seventh Framework Programme (FP7/2007-2013)/ERC Grant agreement No.
   AG324070 awarded to Patrick Cavanagh.
CR Aaronson S., 2016, CAN COMPUTERS BECOME
   Ahn HI, 2014, PROCEEDINGS OF THE TWENTY-EIGHTH AAAI CONFERENCE ON ARTIFICIAL INTELLIGENCE, P329
   Ahn HI, 2014, IEEE T AFFECT COMPUT, V5, P173, DOI 10.1109/TAFFC.2014.2330614
   Alvarez GA, 2008, PSYCHOL SCI, V19, P392, DOI 10.1111/j.1467-9280.2008.02098.x
   Axelrod R., 1984, EVOLUTION COOPERATIO
   Axelrod V, 2014, CONSCIOUS COGN, V27, P233, DOI 10.1016/j.concog.2014.05.004
   Baars BJ, 2005, PROG BRAIN RES, V150, P45, DOI 10.1016/S0079-6123(05)50004-9
   Bauer H., 2013, MOORES LAW REPEAL RE
   Bayne T, 2007, PHILOS PERSPECT, V21, P1, DOI 10.1111/j.1520-8583.2007.00118.x
   BLOCK N, 1995, BEHAV BRAIN SCI, V18, P227, DOI 10.1017/S0140525X00038188
   Block N. J., 1995, INVITATION COGNITIVE
   Bonnet J, 2013, SCIENCE, V340, P599, DOI 10.1126/science.1232758
   Bostrom N., 2014, SUPERINTELLIGENCE PA
   Bradshaw T, 2016, FINANC TIMES
   Breazeal C, 2002, TRENDS COGN SCI, V6, P481, DOI 10.1016/S1364-6613(02)02016-8
   Breazeal C, 1999, IJCAI-99: PROCEEDINGS OF THE SIXTEENTH INTERNATIONAL JOINT CONFERENCE ON ARTIFICIAL INTELLIGENCE, VOLS 1 & 2, P1146
   Brooks R., 2015, MALC C WIEN ANN LECT
   Bruya B, 2010, EFFORTLESS ATTENTION
   Burke E., 1757, PHILOS ENQUIRY ORIGI
   Carter S, 2013, J SOCIO-ECON, V42, P13, DOI 10.1016/j.socec.2012.11.009
   Cavanagh P., 2004, COGNITIVE NEUROSCIEN, P13
   Celeghin A, 2015, CONSCIOUS COGN, V36, P414, DOI 10.1016/j.concog.2015.05.007
   Chen Z, 2012, ATTEN PERCEPT PSYCHO, V74, P784, DOI 10.3758/s13414-012-0322-z
   CHURCHLAND PM, 1990, SCI AM, V262, P32, DOI 10.1038/scientificamerican0190-32
   Cisco Systems Inc, 2015, ZETT ER TRENDS AN
   Cosmides L, 2013, ANNU REV PSYCHOL, V64, P201, DOI 10.1146/annurev.psych.121208.131628
   Csikszentmihalyi M., 1997, FINDING FLOW PSYCHOL
   Damasio A.R., 1994, DESCARTESERROR EMOTI
   Decety J, 2014, TRENDS COGN SCI, V18, P337, DOI 10.1016/j.tics.2014.04.008
   Dehaene S, 2001, COGNITION, V79, P1, DOI 10.1016/S0010-0277(00)00123-2
   Dehaene S, 2006, TRENDS COGN SCI, V10, P204, DOI 10.1016/j.tics.2006.03.007
   Di Lollo V, 2000, J EXP PSYCHOL GEN, V129, P481, DOI 10.1037/0096-3445.129.4.481
   Edelman DB, 2005, CONSCIOUS COGN, V14, P169, DOI 10.1016/j.concog.2004.09.001
   EKMAN P, 1992, COGNITION EMOTION, V6, P169, DOI 10.1080/02699939208411068
   ERIKSEN CW, 1985, J EXP PSYCHOL HUMAN, V11, P583, DOI 10.1037/0096-1523.11.5.583
   Graziano M. S. A., 2015, BUILD A BRAIN WE COU
   Graziano M. S. A., 2014, INT J MACHINE CONSCI, V6, P1
   Graziano MSA, 2014, J COGNITIVE NEUROSCI, V26, P1300, DOI 10.1162/jocn_a_00623
   Graziano MSA, 2011, COGN NEUROSCI-UK, V2, P98, DOI 10.1080/17588928.2011.565121
   Griffin DR, 2004, ANIM COGN, V7, P5, DOI 10.1007/s10071-003-0203-x
   Haladjian HH, 2015, PSYCHON B REV, V22, P595, DOI 10.3758/s13423-014-0718-y
   Heckert J., 2012, NY TIMES MAGAZINE
   Heikkila A., 2016, TECHCRUNCH
   Hommel B, 2004, TRENDS COGN SCI, V8, P494, DOI 10.1016/j.tics.2004.08.007
   Hommel B, 2007, PSYCHOL RES-PSYCH FO, V71, P42, DOI 10.1007/s00426-005-0035-1
   Joshi A., 2016, ARXIV160203426
   Kahneman D, 2006, J ECON PERSPECT, V20, P221, DOI 10.1257/089533006776526076
   KAHNEMAN D, 1992, COGNITIVE PSYCHOL, V24, P175, DOI 10.1016/0010-0285(92)90007-O
   Kentridge RW, 2008, NEUROPSYCHOLOGIA, V46, P864, DOI 10.1016/j.neuropsychologia.2007.11.036
   Kentridge R.W., 2011, ATTENTION PHILOS PSY, P228
   Kentridge RW, 2012, CURR BIOL, V22, pR605, DOI 10.1016/j.cub.2012.06.011
   Koch C, 2007, TRENDS COGN SCI, V11, P16, DOI 10.1016/j.tics.2006.10.012
   Koch C, 2012, TRENDS COGN SCI, V16, P103, DOI 10.1016/j.tics.2011.11.012
   Kriegel U, 2015, VARIETIES CONSCIOUSN
   Kurzweil R., 1999, AGE SPIRITUAL MACHIN
   Lamme VAF, 2004, NEURAL NETWORKS, V17, P861, DOI 10.1016/j.neunet.2004.02.005
   LeDoux J, 2003, CELL MOL NEUROBIOL, V23, P727, DOI 10.1023/A:1025048802629
   LeDoux JE, 2000, ANNU REV NEUROSCI, V23, P155, DOI 10.1146/annurev.neuro.23.1.155
   LeDoux J, 2012, NEURON, V73, P653, DOI 10.1016/j.neuron.2012.02.004
   Li F.-F., 2014, STANF ENG ENGX DIG S
   Lisi M, 2015, CURR BIOL, V25, P2535, DOI 10.1016/j.cub.2015.08.021
   Mancuso K, 2009, NATURE, V461, P784, DOI 10.1038/nature08401
   Maunsell JHR, 2006, TRENDS NEUROSCI, V29, P317, DOI 10.1016/j.tins.2006.04.001
   Meuwese JDI, 2013, J COGNITIVE NEUROSCI, V25, P1579, DOI 10.1162/jocn_a_00424
   Miner AS, 2016, JAMA INTERN MED, V176, P619, DOI 10.1001/jamainternmed.2016.0400
   Mitchell DGV, 2012, NEUROSCIENTIST, V18, P386, DOI 10.1177/1073858411416515
   Mnih V, 2015, NATURE, V518, P529, DOI 10.1038/nature14236
   Moe-Behrens GHG, 2013, COMPUT STRUCT BIOTEC, V7, DOI 10.5936/csbj.201304003
   Mole C, 2011, ATTENTION PHILOS PSY, P97
   Montemayor C., 2015, CONSCIOUSNESS ATTENT
   Moravec, 1988, MIND CHILDREN FUTURE
   Mudrik L, 2014, TRENDS COGN SCI, V18, P488, DOI 10.1016/j.tics.2014.04.009
   Mulckhuyse M, 2010, ACTA PSYCHOL, V134, P299, DOI 10.1016/j.actpsy.2010.03.002
   Newell BR, 2014, BEHAV BRAIN SCI, V37, P1, DOI 10.1017/S0140525X12003214
   Pauers MJ, 2012, ANIM BEHAV, V83, P1143, DOI 10.1016/j.anbehav.2012.01.035
   Pessoa L, 2005, CURR OPIN NEUROBIOL, V15, P188, DOI 10.1016/j.conb.2005.03.002
   Pessoa L, 2002, COGNITIVE BRAIN RES, V15, P31, DOI 10.1016/S0926-6410(02)00214-8
   Pessoa L, 2013, COGNITIVE-EMOTIONAL BRAIN: FROM INTERACTIONS TO INTEGRATION, P1
   Pessoa L, 2008, NAT REV NEUROSCI, V9, P148, DOI 10.1038/nrn2317
   Pessoa L, 2012, BEHAV BRAIN SCI, V35, P158, DOI 10.1017/S0140525X11001567
   Pew Research Center, 2015, SMARTPH DIFF
   Picard, 1997, AFFECTIVE COMPUTING
   Picard R, 2007, SCI EMOTIONAL INTELL
   Picard Rosalind W, 2002, Stud Health Technol Inform, V80, P69
   Picard RW, 2002, EMOTIONS IN HUMANS AND ARTIFACTS, P213
   Picard RW, 2001, IEEE T PATTERN ANAL, V23, P1175, DOI 10.1109/34.954607
   POSNER MI, 1980, J EXP PSYCHOL GEN, V109, P160, DOI 10.1037/0096-3445.109.2.160
   Pratt GA, 2015, J ECON PERSPECT, V29, P51, DOI 10.1257/jep.29.3.51
   Pylyshyn Z, 1999, BEHAV BRAIN SCI, V22, P341, DOI 10.1017/S0140525X99002022
   Pylyshyn ZW, 2000, TRENDS COGN SCI, V4, P197, DOI 10.1016/S1364-6613(00)01477-7
   Reggia JA, 2013, NEURAL NETWORKS, V44, P112, DOI 10.1016/j.neunet.2013.03.011
   Reichardt DM, 2007, LECT NOTES COMPUT SC, V4738, P716
   Richtel M., 2015, GOOGLES DRIVERLESS C
   Riedl M. O., 2015, 2 INT WORKSH AI ETH
   Rinesi M, 2015, PRICE INTERNET THING
   Robinson H, 2014, INT J SOC ROBOT, V6, P575, DOI 10.1007/s12369-014-0242-2
   Rochat P, 2003, CONSCIOUS COGN, V12, P717, DOI 10.1016/S1053-8100(03)00081-3
   Rochat P, 2000, INFANT BEHAV DEV, V23, P513, DOI 10.1016/S0163-6383(01)00055-8
   Scholl BJ, 2001, COGNITION, V80, P1, DOI 10.1016/S0010-0277(00)00152-9
   Searle J. R., 1998, MIND LANGUAGE SOC PH
   SEARLE JR, 1980, BEHAV BRAIN SCI, V3, P417, DOI 10.1017/S0140525X00006038
   Seth AK, 2005, CONSCIOUS COGN, V14, P140, DOI 10.1016/j.concog.2004.08.008
   Seth AK, 2008, TRENDS COGN SCI, V12, P314, DOI 10.1016/j.tics.2008.04.008
   Shibata T, 2004, P IEEE, V92, P1749, DOI 10.1109/JPROC.2004.835383
   Silver D, 2016, NATURE, V529, P484, DOI 10.1038/nature16961
   Spering M, 2015, TRENDS NEUROSCI, V38, P247, DOI 10.1016/j.tins.2015.02.002
   Strawson, 1962, P BRIT ACAD, V48, P1
   Tamietto M, 2010, NAT REV NEUROSCI, V11, P697, DOI 10.1038/nrn2889
   Tononi G, 2008, ANN NY ACAD SCI, V1124, P239, DOI 10.1196/annals.1440.004
   Treisman A, 1998, PHILOS T ROY SOC B, V353, P1295, DOI 10.1098/rstb.1998.0284
   TREISMAN AM, 1980, COGNITIVE PSYCHOL, V12, P97, DOI 10.1016/0010-0285(80)90005-5
   Treisman A, 2006, VIS COGN, V14, P411, DOI 10.1080/13506280500195250
   Tsuchiya N, 2007, TRENDS COGN SCI, V11, P158, DOI 10.1016/j.tics.2007.01.005
   Turing A, 1950, MIND, V49, P433, DOI [DOI 10.1093/MIND/LIX.236.433, 10.1093/mind/LIX.236.433]
   Turkle S, 2005, SECOND SELF: COMPUTERS AND THE HUMAN SPIRIT, TWENTIETH ANNIVERSARY EDITION, P1
   Turkle S, 2007, INTERACT STUD, V8, P501
   Turkle S, 2006, CONNECT SCI, V18, P347, DOI 10.1080/09540090600868912
   van Boxtel JJA, 2010, FRONT PSYCHOL, V1, DOI 10.3389/fpsyg.2010.00217
   Wagner A, 2014, J R SOC INTERFACE, V11, DOI 10.1098/rsif.2013.1190
   Weintrauboct K, 2012, NY TIMES
   Weiskrantz L, 2009, BLINDSIGHT CASE STUD
   Winczewski LA, 2016, PSYCHOL SCI, V27, P394, DOI 10.1177/0956797615624491
   WNYC Studios (Producer), 2012, TALK TO MACH
   Wolfram S., 2016, AI FUTURE CIVILIZATI
   Wu W., 2013, DECOMPOSING THE WILL, P244, DOI DOI 10.1093/ACPROF:OSO/9780199746996.003.0013
   Yang HX, 2011, NEUROCOMPUTING, V74, P3823, DOI 10.1016/j.neucom.2011.07.024
   ZAHNWAXLER C, 1992, DEV PSYCHOL, V28, P126, DOI 10.1037/0012-1649.28.1.126
   Zmigrod S, 2009, PSYCHOL RES-PSYCH FO, V73, P674, DOI 10.1007/s00426-008-0163-5
NR 128
TC 19
Z9 19
U1 11
U2 165
PU ACADEMIC PRESS INC ELSEVIER SCIENCE
PI SAN DIEGO
PA 525 B ST, STE 1900, SAN DIEGO, CA 92101-4495 USA
SN 1053-8100
EI 1090-2376
J9 CONSCIOUS COGN
JI Conscious. Cogn.
PD OCT
PY 2016
VL 45
BP 210
EP 225
DI 10.1016/j.concog.2016.08.011
PG 16
WC Psychology, Experimental
SC Psychology
GA DY4FI
UT WOS:000385054000019
PM 27656787
OA Green Published
DA 2021-12-12
ER

PT C
AU Shadbolt, N
AF Shadbolt, Nigel
GP Assoc Comp Machinery
TI Architectures for Autonomy: Towards an Equitable Web of Data in the Age
   of AI
SO WEB CONFERENCE 2020: PROCEEDINGS OF THE WORLD WIDE WEB CONFERENCE (WWW
   2020)
LA English
DT Proceedings Paper
CT 29th Web Conference (WWW)
CY APR 20-24, 2020
CL Taipei, TAIWAN
SP Assoc Comp Machinery, Quanta Comp, Taiwan Mobile Co Ltd, Chunghwa Telecom, Microsoft, Taipei City Govt, Dept Informat Technol, Zoom, FET, Web4Good, ELTA HD, ELTA Technol Co Ltd, Facebook, Yahoo Res, Pinterest
DE Artificial Intelligence; Open Data; Web Science; Social Machines
AB Today, the Web connects over half the world's population, many of whom use it to stay connected to a multiplicity of vital digital public and private services, impacting every aspect of their lives. Access to the Web and underlying Internet is seen as essential for all-even a fundamental human right [7]. However, many contend that the power structure on large swaths of the Web has become inverted; they argue that instead of being run for and by users, it has been made to serve the platforms themselves, and the powerful actors that sponsor such platforms to run targeted advertising on their behalf. In such an ad-driven platform ecosystem, users, including their beliefs, data, and attention, have become traded commodities [13].
   There is concern that the emergence of powerful data analytics and AI techniques threaten to further entrench the power of these same platforms, by putting the control of powerful and valuable new capabilities in their hands rather than the users who produce the data [10]. The fear is that it is giving rise to data and AI monopolies [2, 6]. Individuals have no long-term control or agency over their personal data or many of the decisions made using it.
   This may be one reason we are witnessing a so called Renaissance of Ethics - a plethora of initiatives and activities that call out the range of threats to individual autonomy, self-determination and privacy, the lack of transparency and accountability, a concern around bias and fairness, equity and access in our data driven ecosystem. This keynote will argue as the remaining half of the world's population comes online, we need digital infrastructures that will promote a plurality of methods of data sovereignty and governance instead of imposing a 'single policy fits-all' platform governance model, which has strained and undermined the ability for governments to protect and support their citizens digital rights.
   This is an opportunity to re-imagine and re-architect elements of the Web, data, algorithms and institutions so as to ensure a more equitable distribution of these new digital potentialities. Based on our existing research we have been developing methods and technologies pertaining to the following core principles: informational self-determination and autonomy, balanced and equitable access to AI and data, accountability and redress of AI/algorithmic decisions, and new models of ethical participation and contribution.
   The technology that underpins the modern web has seen exponential rates of change that have continuously improved the capabilities of the processors, memory and communications upon which it depends. This has enabled huge amounts of data to be linked and stored as well as providing for increasing use of AI. A variety of projects will be described where we sought to unlock the potential of this increasingly powerful infrastructure [1, 4, 5, 9]. The lessons learnt through various efforts to develop the Seman-tic Web [8] and the insights gained through the release of open data at scale will be reviewed [11]. We will review our attempts to understand how the blending of humans, algorithms and data at scale results in social machines whose emergent properties results in behaviour and problem solving which any of the individual elements would not have been able to achieve [12]. Understanding these emergent properties of the web was one of the motivating factors behind the establishment of Web Science [3]. We will briefly review the prospects for Web Science.
   The importance of data as infrastructure to enable wide spread innovation, accountability and trusted reproducible science will be stressed. Recent work will be described that seeks to promote an equitable and balanced Web environment in which privacy can be upheld and better mutualities realised. Developments in technical and institutional architectures that could underpin an Ethical Web of data will be outlined.
C1 [Shadbolt, Nigel] Univ Oxford, Dept Comp Sci, Oxford, England.
RP Shadbolt, N (corresponding author), Univ Oxford, Dept Comp Sci, Oxford, England.
EM nigel.shadbolt@cs.ox.ac.uk
CR Alani H, 2003, IEEE INTELL SYST, V18, P18, DOI 10.1109/MIS.2003.1193653
   Ariel E, 2016, VIRTUAL COMPETITION
   Berners-Lee Tim, 2006, Foundations and Trends in Web Science, V1, P1, DOI 10.1561/1800000001
   Harris S., 2009, INT WORKSH SCAL SEM, P94
   Kim Sanghee, 2002, ARTEQUAKT GENERATING
   Petit N, 2017, J EUR COMPET LAW PRA, V8, P361, DOI 10.1093/jeclap/lpx033
   Reglitz M, 2020, J APPL PHILOS, V37, P314, DOI 10.1111/japp.12395
   Shadbolt N, 2004, IEEE INTELL SYST, V19, P41, DOI 10.1109/MIS.2004.8
   Shadbolt N, 2019, THEORY PRACTICE SOCI
   Shadbolt N, 2006, IEEE INTELL SYST, V21, P96, DOI 10.1109/MIS.2006.62
   Shadbolt N, 2012, IEEE INTELL SYST, V27, P16, DOI 10.1109/MIS.2012.23
   Shadbolt Nigel, 2019, DIGITAL APE LIVE PEA
   Zuboff S., 2019, AGE SURVEILLANCE CAP
NR 13
TC 0
Z9 0
U1 3
U2 6
PU ASSOC COMPUTING MACHINERY
PI NEW YORK
PA 1515 BROADWAY, NEW YORK, NY 10036-9998 USA
BN 978-1-4503-7023-3
PY 2020
BP 3141
EP 3142
DI 10.1145/3366423.3382668
PG 2
WC Computer Science, Information Systems; Telecommunications
SC Computer Science; Telecommunications
GA BQ9OC
UT WOS:000626273303032
DA 2021-12-12
ER

PT J
AU Reisach, U
AF Reisach, Ulrike
TI The responsibility of social media in times of societal and political
   manipulation
SO EUROPEAN JOURNAL OF OPERATIONAL RESEARCH
LA English
DT Article
DE Ethics in OR; Decision-making; Artificial intelligence; Behavioural OR;
   Education
AB The way electorates were influenced to vote for the Brexit referendum, and in presidential elections both in Brazil and the USA, has accelerated a debate about whether and how machine learning techniques can influence citizens' decisions. The access to balanced information is endangered if digital political manipulation can influence voters. The techniques of profiling and targeting on social media platforms can be used for advertising as well as for propaganda: Through tracking of a person's online behaviour, algorithms of social media platforms can create profiles of users. These can be used for the provision of recommendations or pieces of information to specific target groups. As a result, propaganda and disinformation can influence the opinions and (election) decisions of voters much more powerfully than previously.
   In order to counter disinformation and societal polarization, the paper proposes a responsibility-based approach for social media platforms in diverse political contexts. Based on the implementation requirements of the "Ethics Guidelines for Trustworthy Artificial Intelligence" of the European Commission, the ethical principles will be operationalized, as far as they are directly relevant for the safeguarding of democratic societies. The resulting suggestions show how the social media platform providers can minimize risks for societies through responsible action in the fields of human rights, education and transparency of algorithmic decisions. (C) 2020 The Author. Published by Elsevier B.V. This is an open access article under the CC BY-NC-ND license.
C1 [Reisach, Ulrike] Neu Ulm Univ Appl Sci, Dept Informat Management, Wiley St 1, D-89231 Neu Ulm, Germany.
RP Reisach, U (corresponding author), Neu Ulm Univ Appl Sci, Dept Informat Management, Wiley St 1, D-89231 Neu Ulm, Germany.
EM ulrike.reisach@hnu.de
OI Reisach, Ulrike/0000-0003-3432-8728
CR Akerlof G. A., 2010, ANIMAL SPIRITS HUMAN, DOI [10.1002/hrm.20337, DOI 10.1002/HRM.20337]
   Al-Rawi A, 2019, DIGIT JOURNAL, V7, P63, DOI 10.1080/21670811.2017.1387062
   Albright J., 2018, FRIEND FOE PLATFORM
   Alhabash S, 2015, NEW MEDIA SOC, V17, P1317, DOI 10.1177/1461444814523726
   Allcott H, 2017, J ECON PERSPECT, V31, P211, DOI 10.1257/jep.31.2.211
   [Anonymous], 1995, OFFICIAL J EUROPEAN, V281, P0031
   Antal AB, 2009, J BUS ETHICS, V89, P285, DOI 10.1007/s10551-010-0390-8
   Arnold T, 2018, ETHICS INF TECHNOL, V20, P59, DOI 10.1007/s10676-018-9447-7
   Asr FT, 2019, BIG DATA SOC, V6, DOI 10.1177/2053951719843310
   Ballings M, 2015, EUR J OPER RES, V244, P248, DOI 10.1016/j.ejor.2015.01.001
   Bardoel J, 2004, COMMUNICATIONS-GER, V29, P5, DOI 10.1515/comm.2004.007
   Basl C., 2020, TAGESSCHAU DE INVEST
   Beijing Academy of Artificial Intelligence, 2019, BEIJING PRINCIPLES 2
   Bell E., 2018, FRIEND FOE PLATFORM
   Brugha C, 2004, J OPER RES SOC, V55, P1156, DOI 10.1057/palgrave.jors.2601777
   Brundage M, 2018, MALICIOUS USE ARTIFI
   California Legislative Information, 2018, SB 1121 DODD CALIFOR
   Cath C, 2018, SCI ENG ETHICS, V24, P505, DOI 10.1007/s11948-017-9901-7
   CEC, 2001, COM2001428 CEC
   Centre on Regulation in Europe, 2020, POSTCOVID 19 DIGITAL
   CHURCHMAN CW, 1970, MANAGE SCI B-APPL, V17, pB37
   Cohen J, 2018, ELECTR J INF SYS DEV, V84, DOI 10.1002/isd2.12010
   Collier P, 2016, J ECON BEHAV ORGAN, V126, P5, DOI 10.1016/j.jebo.2015.10.017
   de Villiers E., 2018, REVISITING MAX WEBER
   DeTombe DJ, 2002, EUR J OPER RES, V140, P232, DOI 10.1016/S0377-2217(02)00066-8
   Diakopoulos N, 2015, DIGIT JOURNAL, V3, P398, DOI 10.1080/21670811.2014.976411
   Didier C, 2015, SCIENCE, V349, P1064, DOI 10.1126/science.349.6252.1064-c
   Dilthey W., 2013, EINLEITUNG GEISTESWI
   Domingos P., 2001, KDD-2001. Proceedings of the Seventh ACM SIGKDD International Conference on Knowledge Discovery and Data Mining, P57
   Downing JDH, 1999, DISCOURSE SOC, V10, P175, DOI 10.1177/0957926599010002003
   Dwyer T, 2017, DIGIT JOURNAL, V5, P1080, DOI 10.1080/21670811.2017.1338527
   Entsminger J., 2018, EUR BUS REV, P71
   European Commission, 2001, COM 2001 366 FINAL
   European Commission, 2020, EUROPEAN DATA STRATE
   European Commission, 2018, SHAPING EUROPES DIGI
   European Commission, 2019, MEDIA CONVERGENCE SO
   European Commission, 2018, EUROPE PROTECTS COUN
   European Commission, 2018, COUNTERING ILLEGAL H
   European Data Protection Supervisor, 2018, OPINION 3 2018 EDPS
   Facebook, 2019, CSR GLOBALLY
   Facebook, 2012, IPO PROSPECTUS FILED
   Fang X, 2013, INFORM SYST RES, V24, P128, DOI 10.1287/isre.1120.0461
   Fengler S., 2012, CENT EUR J COMMUN
   Fifka M., 2011, CORPORATE CITIZENSHI
   Floridi L, 2013, SCI ENG ETHICS, V19, P727, DOI 10.1007/s11948-012-9413-4
   Forrester J. W., 1961, IND DYNAMICS
   Frau-Meigs D., 2017, UNESCO COURIER
   Future of Life Institute, ASILOMAR PRINCIPLES
   Gerner M., 2019, INT J CORPORATE SOCI, V4
   Gopal Jayal N., 2018, THE INTERPRETER
   Graber R., 2018, FAKE NEWS HASHTAGS S, P51
   Gregory WJ, 2000, SYST PRACT ACT RES, V13, P475, DOI 10.1023/A:1009541430809
   Habermas J., 2009, DISKURSETHIK DISCOUR
   Hamlin A, 2011, BRIT J POLIT SCI, V41, P645, DOI 10.1017/S0007123411000020
   Harwell Drew, 2019, WASH POST
   High-Level Expert Group on Artificial Intelligence The, 2019, ETHICS GUIDELINES TR
   Hogan L, 2018, GUARDIAN
   Hong S, 2018, J INF TECHNOL POLITI, V15, P388, DOI 10.1080/19331681.2018.1534703
   Isaak M., 2020, NEW YORK TIMES
   Ives Nat., 2020, WALL STREET J
   Jacob R. B., 2019, UNDPS ENGAGEMENT MED
   Jones M. D., 2015, MIND WARS HIST MIND
   KANT I., 1993, GROUNDING METAPHYSIC
   Kavanagh D., 2015, ETHNOGRAPHY IN AND A
   Kim H., 2018, DEEP VIDEO PORTRAITS
   Knuutinen R, 2014, NORDIC TAX J, V1, P36, DOI DOI 10.1515/ntaxj-2014-0003
   Lazer DMJ, 2018, SCIENCE, V359, P1094, DOI 10.1126/science.aao2998
   Legal Information Institute of Cornell Law School, 2019, FEDERAL RULES EVIDEN
   Legal Information Institute of Cornell Law School, 2018, 47US CODE SECTION 23
   Lipschultz JH, 2015, SOCIAL MEDIA COMMUNICATION: CONCEPTS, PRACTICES, DATA, LAW AND ETHICS, P1
   Masoud N., 2017, INT J CORPORATE SOCI, V2, P4, DOI [10.1186/s40991-017-0015-y, DOI 10.1186/S40991-017-0015-Y]
   Mayer-Schonberger V., 2013, BIG DATA REVOLUTION
   McQuail D., 2003, MEDIA ACCOUNTABILITY
   Mead GH, 1910, PSYCHOL BULL, V7, P397, DOI 10.1037/h0074293
   Mercier H., 2017, THE ENIGMA OF REASON
   Organization of Economic Cooperation and Development, 2011, GUIDELINES MULTINATI
   Pariser E., 2011, FILTER BUBBLE WHAT I
   Plaisance PL, 2016, J COMMUN, V66, P454, DOI 10.1111/jcom.12230
   Polonski V., 2018, IMPACT SOCIAL MEDIA
   Reality Check team, 2020, BBC
   Renno R., 2018, OUR DATA OUR SELVES
   Rothman P., 2015, POLITICS MEDIA DEV I
   Schaedel S., 2016, DID POPE ENDORSE TRU
   Schmidpeter R., 2013, CORPORATE SOCIAL RES, DOI [10.1007/978-3- 642-40975-2_10, DOI 10.1007/978-3-642-40975-2_10]
   Shaban H., 2019, NDTV WORLDNEWS
   Sircar S., 2018, BLOOMBERG QUINT
   Sontaite-Petkeviciene M, 2015, PROCD SOC BEHV, V213, P503, DOI 10.1016/j.sbspro.2015.11.441
   Stecher N., 2017, SOCIAL BOTS MENSCH O
   Streitfeld, 2017, NEW YORK TIMES
   Sunstein CR, 2007, REPUBLIC.COM 2.0, P1
   Taddeo M., 2018, SCI NEW YORK NY, V361, DOI [10.1126/ science.aat5991, DOI 10.1126/SCIENCE.AAT5991]
   Tandoc EC, 2018, DIGIT JOURNAL, V6, P137, DOI 10.1080/21670811.2017.1360143
   Thaler R.H., 2009, NUDGE IMPROVING DECI
   The Economist, 2020, ECONOMIST
   Turker D, 2009, J BUS ETHICS, V85, P411, DOI 10.1007/s10551-008-9780-6
   United Nations, 2000, GLOBAL COMPACT 10 PR
   Usher N, 2017, JOURNAL PRACT, V11, P247, DOI 10.1080/17512786.2016.1223552
   van Dijck J, 2014, SURVEILL SOC, V12, P197, DOI 10.24908/ss.v12i2.4776
   Varol O., 2017, ONLINE HUMANBOT INTE
   Velasquez M., 1987, ETHICS IIE V1 N1
   Von Schomberg R., 2013, RESPONSIBLE INNOVATI, V24
   Vosoughi S, 2018, SCIENCE, V359, P1146, DOI 10.1126/science.aap9559
   Vranica S., 2020, WALLSTREET J
   Wall M, 2017, JOURNAL PRACT, V11, P134, DOI 10.1080/17512786.2016.1245890
   Weber Max, 2014, VOCATION LECT
   Zak P., 2014, HARVARD BUS REV
   Zelizer B., 2010, DIE NEWS IMAGES MOVE, P1
   Zeng Y., 2019, LINKING ARTIFICIAL I
   Zuckerberg M., 2019, FACEBOOK NEWSROOM
   Zweig Katharina A., 2017, INFORM SPEKTRUM, V40, P318, DOI DOI 10.1007/S00287-017-1050-5
NR 110
TC 2
Z9 2
U1 19
U2 87
PU ELSEVIER
PI AMSTERDAM
PA RADARWEG 29, 1043 NX AMSTERDAM, NETHERLANDS
SN 0377-2217
EI 1872-6860
J9 EUR J OPER RES
JI Eur. J. Oper. Res.
PD JUN 16
PY 2021
VL 291
IS 3
BP 906
EP 917
DI 10.1016/j.ejor.2020.09.020
PG 12
WC Management; Operations Research & Management Science
SC Business & Economics; Operations Research & Management Science
GA QJ3MC
UT WOS:000619595300009
PM 32982027
OA hybrid, Green Published
DA 2021-12-12
ER

PT J
AU Carroll, DM
   Hernandez, C
   Braaten, G
   Meier, E
   Jacobson, P
   Begnaud, A
   McGonagle, E
   Frizzell, LB
   Hatsukami, DK
AF Carroll, Dana M.
   Hernandez, Carol
   Braaten, Greg
   Meier, Ellen
   Jacobson, Pamala
   Begnaud, Abbie
   McGonagle, Erin
   Frizzell, Linda Bane
   Hatsukami, Dorothy K.
TI Recommendations to researchers for aiding in increasing American Indian
   representation in genetic research and personalized medicine
SO PERSONALIZED MEDICINE
LA English
DT Article
DE American Indians; Alaska Natives; community-based participatory
   research; ethical issues; genetics; health disparities; personalized
   medicine; racial; ethnic representation
ID NICOTINE METABOLISM; PARTICIPATORY RESEARCH; DIFFERENT RISKS; SMOKING;
   VALIDATION; CANCER
AB Increasing American Indian/Alaska Native (AI/AN) representation in genetic research is critical to ensuring that personalized medicine discoveries do not widen AI/AN health disparities by only benefiting well-represented populations. One reason for the under-representation of AIs/ANs in research is warranted research distrust due to abuse of some AI/AN communities in research. An approach to easing the tension between protecting AI/AN communities and increasing the representation of AI/AN persons in genetic research is community-based participatory research. This approach was used in a collaboration between a tribe and academic researchers in efforts to increase AI/AN participation in genetic research. From the lessons learned, the authors propose recommendations to researchers that may aid in conducting collaborative and respectful research with AI/AN tribes/communities and ultimately assist in increasing representation of AIs/ANs in personalized medicine discoveries.
C1 [Carroll, Dana M.] Univ Minnesota, Sch Publ Hlth, Div Environm Hlth Sci, Minneapolis, MN 55455 USA.
   [Carroll, Dana M.; Jacobson, Pamala; Begnaud, Abbie; McGonagle, Erin; Hatsukami, Dorothy K.] Univ Minnesota, Masonic Canc Ctr, Minneapolis, MN 55455 USA.
   [Hernandez, Carol; Braaten, Greg] Minnesota Canc Clin Trials Network, Minneapolis, MN USA.
   [Meier, Ellen] Univ Wisconsin Stevens Point, Dept Psychol, Stevens Point, WI USA.
   [Frizzell, Linda Bane] Univ Minnesota, Sch Publ Hlth, Minneapolis, MN 55455 USA.
RP Carroll, DM (corresponding author), Univ Minnesota, Sch Publ Hlth, Div Environm Hlth Sci, Minneapolis, MN 55455 USA.; Carroll, DM (corresponding author), Univ Minnesota, Masonic Canc Ctr, Minneapolis, MN 55455 USA.
EM dcarroll@umn.edu
OI begnaud, abbie/0000-0001-5634-1638; Hatsukami,
   Dorothy/0000-0002-1108-2609
FU National Institute On Minority Health And Health Disparities of the NIH
   [K01MD014795]; NIH National Research Service Award from the National
   Institute on Drug Abuse [T32 DA007097]; Minnesota Cancer Clinical Trials
   Network; Minnesota's Discovery, Research and InnoVation Economy; Forster
   Family Chair for Cancer Prevention and Control; University of Minnesota
   Grand Challenge Award for Advancing Health for Tailored Solutions
   through Precision Medicine
FX Research reported in this publication was supported by the National
   Institute On Minority Health And Health Disparities of the NIH under
   award number K01MD014795 and by the NIH National Research Service Award
   (T32 DA007097) from the National Institute on Drug Abuse. Research was
   also supported by the Minnesota Cancer Clinical Trials Network;
   Minnesota's Discovery, Research and InnoVation Economy; Forster Family
   Chair for Cancer Prevention and Control and University of Minnesota
   Grand Challenge Award for Advancing Health for Tailored Solutions
   through Precision Medicine. The authors have no other relevant
   affiliations or financial involvement with any organization or entity
   with a financial interest in or financial conflict with the subject
   matter or materials discussed in the manuscript apart from those
   disclosed.
CR Allen M, 2011, WORKING TOGETHER IN VANUATU: RESEARCH HISTORIES, COLLABORATIONS, PROJECTS AND REFLECTIONS, P1
   Allenby CE, 2016, J NEUROIMMUNE PHARM, V11, P471, DOI 10.1007/s11481-016-9656-y
   American Cancer Society, 2015, CANC FACTS FIG 2015
   Bentley AR, 2017, J COMMUN GENET, V8, P255, DOI 10.1007/s12687-017-0316-6
   Burhansstipanov Linda, 2005, Cancer Control, V12 Suppl 2, P70
   Carroll DM, 2019, ADDICT BEHAV, V92, P58, DOI 10.1016/j.addbeh.2018.10.038
   Christopher S, 2005, J CANCER EDUC, V20, P47, DOI 10.1207/s15430154jce2001s_11
   CRAZY B, 1997, TRIBAL COLL J AM IND, V9, P24
   Derby KS, 2008, CANCER EPIDEM BIOMAR, V17, P3526, DOI 10.1158/1055-9965.EPI-08-0424
   Espey DK, 2007, CANCER-AM CANCER SOC, V110, P2119, DOI 10.1002/cncr.23044
   Forster J, 2016, MMWR-MORBID MORTAL W, V65, P534, DOI 10.15585/mmwr.mm6521a2
   HARDY KV, 1995, J MARITAL FAM THER, V21, P227, DOI 10.1111/j.1752-0606.1995.tb00158.x
   Hoskins M.L., 1999, CHILD YOUTH CARE FOR, V28, P73, DOI [10.1023/A:1021937105025, DOI 10.1023/A:1021937105025]
   Katigbak C, 2016, J NURS SCHOLARSHIP, V48, P210, DOI 10.1111/jnu.12194
   Knights S., 1985, REFLECTION TURNING E, P85
   McWhinney IR, 1989, FAMILY MED TXB
   MIHESUAH DA, 1993, AM INDIAN CULT RES J, V17, P131, DOI 10.17953/aicr.17.3.630943325746p3x4
   Minkler M., 2005, Journal of Urban Health: Bulletin of the New York Academy of Medicine, V82, pII3, DOI DOI 10.1093/JURBAN/JTI034
   Mosley J, 2017, CULTURAL HUMILITY
   Mowls Dana S, 2015, J Okla State Med Assoc, V108, P482
   Murphy SE, 2017, CHEM RES TOXICOL, V30, P410, DOI 10.1021/acs.chemrestox.6b00387
   Murphy SE, 2014, CARCINOGENESIS, V35, P2526, DOI 10.1093/carcin/bgu191
   Park SL, 2017, PLOS ONE, V12, DOI 10.1371/journal.pone.0178435
   Park SL, 2016, CARCINOGENESIS, V37, P269, DOI 10.1093/carcin/bgw012
   Patel YM, 2016, CANCER RES, V76, P5768, DOI 10.1158/0008-5472.CAN-16-0446
   Robertson Kathryn, 2005, Aust Fam Physician, V34, P1053
   Schnoll RA, 2009, PHARMACOL BIOCHEM BE, V92, P6, DOI 10.1016/j.pbb.2008.10.016
   Spratt DE, 2016, JAMA ONCOL, V2, P1070, DOI 10.1001/jamaoncol.2016.1854
   Sterling Robyn L, 2011, Virtual Mentor, V13, P113, DOI 10.1001/virtualmentor.2011.13.2.hlaw1-1102
   Tanner JA, 2017, J PERS MED, V7, DOI 10.3390/jpm7040018
   The White House, 2020, PRECISION MED INITIA
   University of Minnesota Program in Health Disparities Research, 2020, RES PARTN CHECKL
   Wallerstein, 2008, COMMUNITY BASED PART, P47, DOI DOI 10.1017/CBO9781107415324.004
   Wallerstein N, 2010, AM J PUBLIC HEALTH, V100, pS40, DOI 10.2105/AJPH.2009.184036
   Yuan NP, 2014, AM J PUBLIC HEALTH, V104, P2085, DOI 10.2105/AJPH.2014.302027
NR 35
TC 1
Z9 1
U1 0
U2 2
PU FUTURE MEDICINE LTD
PI LONDON
PA UNITEC HOUSE, 3RD FLOOR, 2 ALBERT PLACE, FINCHLEY CENTRAL, LONDON, N3
   1QB, ENGLAND
SN 1741-0541
EI 1744-828X
J9 PERS MED
JI Pers. Med.
PD JAN
PY 2021
VL 18
IS 1
BP 67
EP 74
DI 10.2217/pme-2020-0130
EA DEC 2020
PG 8
WC Pharmacology & Pharmacy
SC Pharmacology & Pharmacy
GA PT2JZ
UT WOS:000599532600001
PM 33332195
OA hybrid, Green Published
DA 2021-12-12
ER

PT J
AU Doherty, L
AF Doherty, Lorrainne
TI Can Aristotelian virtue theory survive Fourth Order Technology? An
   ethics perspective
SO SOUTH AFRICAN JOURNAL OF PHILOSOPHY
LA English
DT Article
AB The Fourth Industrial Revolution (4IR) and accompanying Fourth Order technologies (FOTs) sit at the confluence of episteme and techne knowledge identified in classical Greek philosophy. The former is interpreted as scientific knowledge and discoveries, and the latter is its practical application in the form of "new" technologies and manufacturing processes. This helps explain both 4IR and FOT where 4IR is characterised by the science of digitisation and computerisation, and FOT by machines combining artificial intelligence (AI) and advanced machine learning (AML), both key components in FOT functionality. Through the use of codification and algorithms, scientists and engineers are trying to imitate human thought and behaviour in ways devoid of human virtue and relationality, vital ingredients in the "lived" experience. Classical Aristotelian virtue theory is agent-based, but recognises the importance of the "lived experience", both individual (self) and in terms of their relationality in the wider community (other). Phronesis, or practical wisdom, is a critical tool in Aristotelian virtue theory as it is theorised to assist the individual in their "lived" human experiences in the acquisition of both intellectual virtues (rational) and moral virtues (emotional), leading to a state of eudaimonia, or ultimate well-being for the individual (self) and eventually wider society (other). Aristotelian virtue theory understands that human life is not always calculable, measurable, or rational, but it has a corresponding and arguably deeper and more profound meaning and influence through the relative and moral brought about through the "lived" human experience and its iteration.
C1 [Doherty, Lorrainne] Univ Witwatersrand, Sch Mech Ind & Aeronaut Engn, Johannesburg, South Africa.
RP Doherty, L (corresponding author), Univ Witwatersrand, Sch Mech Ind & Aeronaut Engn, Johannesburg, South Africa.
EM lorrainne.doherty@wits.ac.za
OI Doherty, Lorrainne/0000-0001-7087-3673
CR Allen, 2009, MORAL MACHINES TEACH, DOI [10.1093/acprof.oso/9780195374049.001.0001, DOI 10.1093/ACPROF:OSO/9780195374049.001.0001, 10.1093/acprof:oso/9780195374049.001.0001]
   Anderson A., 2019, VIRTUAL REALITY AUGM, DOI [10.4324/9780429399503, DOI 10.4324/9780429399503]
   Annas J., 2013, ETHICAL THEORY ANTHO, P676
   Asimov Isaac, 1950, I ROBOT
   Bankes S., 1992, Information Society, V8, P1
   Baron P., 2014, VIRTUE ETHICS ETHICS
   Blackburn Simon, 1996, OXFORD DICT PHILOS
   Bommarito N., 2018, INNER VIRTUE
   Bourdieu P., 2010, KEY CONCEPTS
   Brettel M., 2014, INT J MECH IND SCI E, V8, P37, DOI DOI 10.5281/ZEN0D0.1336426
   Brooks D., 2015, ROAD CHARACTER
   DRUCKER PF, 1992, HARVARD BUS REV, V70, P95
   Dupre B., 2013, 50 ETHICS IDEAS YOU
   Enriquez J., 2020, RIGHT WRONG TECHNOLO
   Falikowski A., 2004, EXPERIENCING PHILOS
   Ferre F., 1988, INTRO POSITIVE PHILO
   Floridi L., 2014, 4 IND REVOLUTION INF
   Garvey J., 2013, STORY PHILOS HIST W
   Goetz Stewart, 2011, BRIEF HIST SOUL, V1st
   Harnad S., 2000, Journal of Logic, Language and Information, V9, P425, DOI 10.1023/A:1008315308862
   Harnad S., 1982, COGNITION BRAIN THEO, V5, P29
   Huxley A., 1932, A BRAVE NEW WORLD
   Johnston D., 2006, BRIEF HIST PHILOS SO
   Jonsen Albert R., 1988, ABUSE CASUISTRY HIST
   Kant I, 2018, GROUNDWORK METAPHYSI
   Kraus B., 2015, SOCIAL WORK SOC INT, V13, P4
   Kuhn TS, 2012, STRUCTURE SCI REVOLU, DOI [10.7208/chicago/9780226458144.001.0001, DOI 10.7208/CHICAGO/9780226458144.001.0001]
   Landes D.S., 2003, W EUROPE 1750 PRESEN
   Law S., 2011, HUMANISM SHORT INTRO, DOI [10.1093/actrade/9780199553648.001.0001, DOI 10.1093/ACTRADE/9780199553648.001.0001]
   Lawson-Tancred H, 1984, ANIMA
   Levesques H., 2018, COMMON SENSE TURING
   MacIntyre Alasdair., 2002, SHORT HIST ETHICS
   Newell A., 2019, HUMAN PROBLEM SOLVIN
   Pascal B., 2008, PENS E OTHER WRITING
   Popkova E.G., 2019, IND 4 0 IND REVOLUTI, V169, DOI [10.1007/978-3-319-94310-7_, DOI 10.1007/978-3-319-94310-7]
   Rosen W., 2012, WORLD STORY STEAM IN
   Russell B., 1979, HIST W PHILOS
   Russell J.M., 2015, BRIEF GUIDE PHILOS C
   Schwab Klaus, 2016, 4 IND REVOLUTION
   Searle John, 1984, MINDS BRAINS SCI
   Thompson Della., 1995, CONCISE OXFORD DICT, V9th ed.
   Thomson J. A. K, 1961, ETHICS ARISTOTLE NIC
   Turing A, 1950, MIND, V49, P433, DOI [DOI 10.1093/MIND/LIX.236.433, 10.1093/mind/LIX.236.433]
   Usher A. P, 1988, HIST MECH INVENTIONS
   Weinberger David, 2002, SMALL PIECES LOOSELY
   Welton D., 1999, ESSENTIAL HUSSERL BA
NR 46
TC 0
Z9 0
U1 2
U2 2
PU ROUTLEDGE JOURNALS, TAYLOR & FRANCIS LTD
PI ABINGDON
PA 2-4 PARK SQUARE, MILTON PARK, ABINGDON OX14 4RN, OXON, ENGLAND
SN 0258-0136
EI 2073-4867
J9 S AFR J PHILOS
JI South Afr. J. Philos.
PD APR 3
PY 2021
VL 40
IS 2
SI SI
BP 213
EP 227
DI 10.1080/02580136.2021.1941652
PG 15
WC Philosophy
SC Philosophy
GA TB4ZF
UT WOS:000667956600009
DA 2021-12-12
ER

PT J
AU Gorwa, R
   Binns, R
   Katzenbach, C
AF Gorwa, Robert
   Binns, Reuben
   Katzenbach, Christian
TI Algorithmic content moderation: Technical and political challenges in
   the automation of platform governance
SO BIG DATA & SOCIETY
LA English
DT Article
DE Platform governance; content moderation; algorithms; artificial
   intelligence; toxic speech; copyright
AB As government pressure on major technology companies builds, both firms and legislators are searching for technical solutions to difficult platform governance puzzles such as hate speech and misinformation. Automated hash-matching and predictive machine learning tools - what we define here as algorithmic moderation systems - are increasingly being deployed to conduct content moderation at scale by major platforms for user-generated content such as Facebook, YouTube and Twitter. This article provides an accessible technical primer on how algorithmic moderation works; examines some of the existing automated tools used by major platforms to handle copyright infringement, terrorism and toxic speech; and identifies key political and ethical issues for these systems as the reliance on them grows. Recent events suggest that algorithmic moderation has become necessary to manage growing public expectations for increased platform responsibility, safety and security on the global stage; however, as we demonstrate, these systems remain opaque, unaccountable and poorly understood. Despite the potential promise of algorithms or 'AI', we show that even 'well optimized' moderation systems could exacerbate, rather than relieve, many existing problems with content policy as enacted by platforms for three main reasons: automated moderation threatens to (a) further increase opacity, making a famously non-transparent set of practices even more difficult to understand or audit, (b) further complicate outstanding issues of fairness and justice in large-scale sociotechnical systems and (c) re-obscure the fundamentally political nature of speech decisions being executed at scale.
C1 [Gorwa, Robert] Univ Oxford, Dept Polit & Int Relat, Manor Rd Bldg,Manor Rd, Oxford OX1 3UQ, England.
   [Binns, Reuben] Univ Oxford, UK Informat Commissioners Off ICO, Oxford, England.
   [Binns, Reuben] Univ Oxford, Dept Comp Sci, Oxford, England.
   [Katzenbach, Christian] Alexander von Humboldt Inst Internet & Gesell HII, Berlin, Germany.
RP Gorwa, R (corresponding author), Univ Oxford, Dept Polit & Int Relat, Manor Rd Bldg,Manor Rd, Oxford OX1 3UQ, England.
EM robert.gorwa@politics.ox.ac.uk
RI Gorwa, Robert/AAA-2932-2021
OI Gorwa, Robert/0000-0002-4891-5053
FU Social Science and Humanities Research Council of CanadaSocial Sciences
   and Humanities Research Council of Canada (SSHRC); Canadian Centennial
   Scholarship fund
FX The author(s) disclosed receipt of the following financial support for
   the research, authorship, and/or publication of this article: Gorwa
   would like to thank the Social Science and Humanities Research Council
   of Canada and the Canadian Centennial Scholarship fund for supporting
   his studies.
CR Ananny M, 2018, NEW MEDIA SOC, V20, P973, DOI 10.1177/1461444816676645
   Angwin J., 2017, PROPUBLICA
   [Anonymous], 2018, SANTA CLARA PRINCIPL
   Bar-Ziv Sharon, 2018, CONN L REV, V50, P339
   Barocas S., 2017, 9 ANN C SPEC INT GRO
   Barocas S, 2016, CALIF LAW REV, V104, P671, DOI 10.15779/Z38BG31
   Berk R, 2018, FAIRNESS CRIMINAL JU, DOI 10.1177/0049124118782533
   Bikert M, 2018, HARD QUESTIONS WHAT
   Binns Reuben, 2017, Social Informatics. 9th International Conference, SocInfo 2017. Proceedings: LNCS 10540, P405, DOI 10.1007/978-3-319-67256-4_32
   Binns R., 2018, C FAIRN ACC TRANSP, V81, P149
   Blodgett SLL, 2016, EMNLP 2016
   Browne M, 2017, NEW YORK TIMES  1222
   Brunton Finn, 2013, SPAM SHADOW HIST INT
   Burk Dan L., 2001, HARVARD J LAW TECHNO, V15, P41
   Burrell J, 2016, BIG DATA SOC, V3, P1, DOI 10.1177/2053951715622512
   Caplan Robyn, 2018, CONTENT CONTEXT MODE
   Chen Y, 2012, PROCEEDINGS OF 2012 ASE/IEEE INTERNATIONAL CONFERENCE ON PRIVACY, SECURITY, RISK AND TRUST AND 2012 ASE/IEEE INTERNATIONAL CONFERENCE ON SOCIAL COMPUTING (SOCIALCOM/PASSAT 2012), P71, DOI 10.1109/SocialCom-PASSAT.2012.55
   Chouldechova A., 2018, P MACHINE LEARNING R, V81, P1
   Crawford K, 2016, SCI TECHNOL HUM VAL, V41, P77, DOI 10.1177/0162243915589635
   Dalal N, 2005, PROC CVPR IEEE, P886, DOI 10.1109/cvpr.2005.177
   Davis A, 2019, OPEN SOURCING PHOTO
   Dinakar K, 2012, ACM T INTERACT INTEL, V2, DOI 10.1145/2362394.2362400
   Duarte N, 2017, MIXED MESSAGES LIMIT
   Ekstrand M, 2018, P 12 ACM C REC SYST
   Elish MC, 2018, COMMUN MONOGR, V85, P57, DOI 10.1080/03637751.2017.1375130
   Erickson K., 2018, JIPITEC, V9, P75, DOI [10. 5281/zenodo. 1250768, DOI 10.5281/ZENODO.1250768]
   Erickson K, 2018, J INTELLECTUAL PROPE, V9
   European Commission, 2016, COD COND COUNT ILL H
   Facebook Newsroom, 2016, PARTN HELP CURB SPRE
   Facebook Newsroom, 2017, FAC MOCR TWITT YOUTU
   Fiedler K, 2016, EU INTERNET FORUM TE
   Gadde V, 2018, TWITTER BLOG
   Geiger RS, 2014, INFORM COMMUN SOC, V17, P342, DOI 10.1080/1369118X.2013.873069
   Geiger RS, 2011, WIKIPEDIA CRITICAL R
   GIFCT, 2019, GLOB INT FOR COUNT T
   Gillespie T., 2018, CUSTODIANS INTERNET
   Gorwa R, 2020, SSRC ANXIET DEMOCR, P286
   Gorwa R, 2019, INTERNET POLICY REV, V8, DOI 10.14763/2019.2.1407
   Gorwa R, 2019, INFORM COMMUN SOC, V22, P854, DOI 10.1080/1369118X.2019.1573914
   Grimmelmann J., 2015, YALE J LAW TECHNOLOG, V17, P42
   Hardt M, 2016, 30 C NEUR INF PROC S
   Harris CG, 1988, P ALV VIS C AVS MANC
   Hoffmann AL, 2019, INFORM COMMUN SOC, V22, P900, DOI 10.1080/1369118X.2019.1573912
   Holland A, 2016, INTERMEDIARY LIABILI
   Hosseini Hossein, 2017, ARXIV170208138CSLG
   Huszti-Orban K, 2017, COUNTERING TERRORISM
   Internet Creators Guild, 2016, MEDIUM
   Kadri T, 2019, FACEBOOK SULLIVAN BU
   Kaye D., 2019, COLUMBIA GLOBAL REPO
   Keef T, 2016, FACEBOOK MEDIA BLOG
   Lampe Cliff, 2004, P SIGCHI C HUM FACT, P543, DOI DOI 10.1145/985692.985761
   Leong E., 2016, NEW WAYS CONTROL YOU
   Li S, 2018, DESPITE WHAT ZUCKERB
   Llanso E, 2019, WIRED           0418
   Llanso E, 2016, TAKEDOWN COLLABORATI
   Mikolov T, 2013, 27 C NEUR INF PROC S
   Mosseri A., 2019, OUR COMMITMENT LEAD
   Ntu Xia-mu, 2008, Acta Electronica Sinica, V36, P1405
   Oswald M, 2018, INF COMMUN TECHNOL L, V27, P223, DOI 10.1080/13600834.2018.1458455
   Patel R., 2013, UCLA ENTERTAINMENT L, V20, P235
   Perel M, 2015, STAN TECH L REV, V19, P473
   Roberts Sarah T, 2018, 1 MONDAY, V23, P3, DOI DOI 10.5210/fm.v23i3.8283
   Roberts ST., 2019, SCREEN CONTENT MODER
   Rosen G, 2019, FACEBOOK NEWSROOM
   Rosen G, 2018, FACEBOOK NEWSROOM
   Schmidt A, 2017, P 5 INT WORKSH NAT L
   Seering J, 2019, NEW MEDIA SOC, V21, P1417, DOI 10.1177/1461444818821316
   Sinders C, 2017, TOXICITY TONE ARE NO
   Smit R, 2017, NEW MEDIA SOC, V19, P289, DOI 10.1177/1461444815604618
   Soha M, 2016, SOC MEDIA SOC, V2, DOI 10.1177/2056305115623801
   Sonderby Chris, 2019, FACEBOOK NEWSRO 0318
   Spertus E, 1997, P 9 INN APPL ART INT
   Suzor N. P., 2019, LAWLESS SECRET RULES
   Suzor NP, 2019, INT J COMMUNICATION, V13
   Thompson N, 2017, WIRED           0814
   Urban Jennifer M, 2017, 2755628 UC BERK PUBL
   Waseem Zeerak, 2017, ARXIV170509899
   Wulczyn E, 2017, P 26 INT C WORLD WID
   York J, 2019, ELECT FRONTIER FDN B
   Zehlike M., 2017, P 2017 ACM C INF KNO
NR 80
TC 36
Z9 36
U1 16
U2 32
PU SAGE PUBLICATIONS INC
PI THOUSAND OAKS
PA 2455 TELLER RD, THOUSAND OAKS, CA 91320 USA
SN 2053-9517
J9 BIG DATA SOC
JI Big Data Soc.
PD JAN
PY 2020
VL 7
IS 1
AR 2053951719897945
DI 10.1177/2053951719897945
PG 15
WC Social Sciences, Interdisciplinary
SC Social Sciences - Other Topics
GA KR3LS
UT WOS:000517520400001
OA gold, Green Published
DA 2021-12-12
ER

PT J
AU Harambam, J
   Helberger, N
   van Hoboken, J
AF Harambam, Jaron
   Helberger, Natali
   van Hoboken, Joris
TI Democratizing algorithmic news recommenders: how to materialize voice in
   a technologically saturated media ecosystem
SO PHILOSOPHICAL TRANSACTIONS OF THE ROYAL SOCIETY A-MATHEMATICAL PHYSICAL
   AND ENGINEERING SCIENCES
LA English
DT Article
DE algorithms; news media; personalization; transparency; voice; persona
ID QUANTIFIED AUDIENCES; EXPOSURE DIVERSITY; JOURNALISM; ANALYTICS;
   METRICS; DESIGN
AB The deployment of various forms of AI, most notably of machine learning algorithms, radically transforms many domains of social life. In this paper we focus on the news industry, where different algorithms are used to customize news offerings to increasingly specific audience preferences. While this personalization of news enables media organizations to be more receptive to their audience, it can be questioned whether current deployments of algorithmic news recommenders (ANR) live up to their emancipatory promise. Like in various other domains, people have little knowledge of what personal data is used and how such algorithmic curation comes about, let alone that they have any concrete ways to influence these data-driven processes. Instead of going down the intricate avenue of trying to make ANR more transparent, we explore in this article ways to give people more influence over the information news recommendation algorithms provide by thinking about and enabling possibilities to express voice. After differentiating four ideal typical modalities of expressing voice (alternation, awareness, adjustment and obfuscation) which are illustrated with currently existing empirical examples, we present and argue for algorithmic recommender personae as a way for people to take more control over the algorithms that curate people's news provision.
   This article is part of a theme issue 'Governing artificial intelligence: ethical, legal, and technical opportunities and challenges'.
C1 [Harambam, Jaron; Helberger, Natali; van Hoboken, Joris] Univ Amsterdam, Inst Informat Law IViR, Amsterdam, Netherlands.
   [van Hoboken, Joris] Vrije Univ Brussel, LSTS, Brussels, Belgium.
RP Harambam, J (corresponding author), Univ Amsterdam, Inst Informat Law IViR, Amsterdam, Netherlands.
EM jaron.harambam@gmail.com
RI Harambam, Jaron/A-8527-2012
OI Harambam, Jaron/0000-0002-8286-7147
FU Netherlands Organisation for Scientific Research (NWO)Netherlands
   Organization for Scientific Research (NWO)
FX This study is part of the Fair News project, which is financed by the
   Netherlands Organisation for Scientific Research (NWO) as part of the
   recently created National Research Agenda in the Netherlands.
CR Adlin Tamara, 2010, PERSONA LIFECYCLE KE
   Alan Robert Dahl, 2000, DEMOCRACY
   Ananny M, 2016, NEW MEDIA SOC, V20
   Anderson CW, 2013, NEW MEDIA SOC, V15, P1005, DOI 10.1177/1461444812465137
   Anderson CW, 2011, JOURNALISM, V12, P550, DOI 10.1177/1464884911402451
   [Anonymous], 2018 REUTERS DIGITAL, P29
   [Anonymous], 100 YEAR STUD ART IN
   [Anonymous], 2016, RECOMMENDATIONS DECL
   Bang H. P., 2005, REMAKING GOVERNANCE, P159
   Barendt E. M, 1993, BROADCASTING LAW COM
   Barocas S., 2013, GOVERNING ALGORITHMS
   Bauman Zygmunt, 1989, LEGISLATORS INTERPRE
   Belair-Gagnon V, 2018, DIGIT JOURNAL, V6, P492, DOI 10.1080/21670811.2018.1445001
   Borgesius FJZ, 2016, INTERNET POLICY REV, V5, DOI 10.14763/2016.1.401
   Bozdag E, 2016, ETHICS INF TECHNOL, V17, P249, DOI 10.1007/s10676-015-9380-y
   Brunton F, 2015, OBFUSCATION USERS GU
   Bucher T, 2017, INFORM COMMUN SOC, V20, P30, DOI 10.1080/1369118X.2016.1154086
   Bucher T, 2012, NEW MEDIA SOC, V14, P1164, DOI 10.1177/1461444812440159
   Burrell J, 2016, BIG DATA SOC, V3, P1, DOI 10.1177/2053951715622512
   Christin A, 2018, AM J SOCIOL, V123, P1382, DOI 10.1086/696137
   Chun Wendy Hui Kyong, 2011, PROGRAMMED VISIONS S
   Coddington M, 2015, DIGIT JOURNAL, V3, P331, DOI 10.1080/21670811.2014.976400
   Cooper Alan, 2007, FACE 3 ESSENTIALS IN
   Cooper Alan, 2004, INMATES ARE RUNNING
   Davenport T.H., 2001, ATTENTION EC UNDERST
   David H., 2006, MODELS DEMOCRACY
   Diakopoulos N, 2017, DIGIT JOURNAL, V5, P809, DOI 10.1080/21670811.2016.1208053
   Diakopoulos N, 2016, COMMUN ACM, V59, P56, DOI 10.1145/2844110
   Dorr KN, 2016, DIGIT JOURNAL, V4, P700, DOI 10.1080/21670811.2015.1096748
   Eskens S, 2017, J MEDIA LAW, V9, P259, DOI DOI 10.1080/17577632.2017.1387353
   Eslami M, 2015, CHI 2015: PROCEEDINGS OF THE 33RD ANNUAL CHI CONFERENCE ON HUMAN FACTORS IN COMPUTING SYSTEMS, P153, DOI 10.1145/2702123.2702556
   Ferrer-Conill R, 2018, DIGIT JOURNAL, V6, P436, DOI 10.1080/21670811.2018.1440972
   Flaxman S, 2016, PUBLIC OPIN QUART, V80, P298, DOI 10.1093/poq/nfw006
   Fletcher R, 2019, INFORM COMMUN SOC, V22, P1751, DOI 10.1080/1369118X.2018.1450887
   Fletcher R, 2017, J COMMUN, V67, P476, DOI 10.1111/jcom.12315
   Garrett RK, 2014, HUM COMMUN RES, V40, P309, DOI 10.1111/hcre.12028
   Gibbons T., 1998, REGULATING THE MEDIA, V2nd
   Gillespie T, 2014, INSIDE TECHNOL, P167
   Gurses S, 2018, ARXIV180602711V2CSCY
   Gurses Seda, 2017, CAMBRIDGE HDB CONSUM
   Haagerup U, 2015, CONSTRUCTIVE NEWS WH
   Haim M, 2018, DIGIT JOURNAL, V6, P330, DOI 10.1080/21670811.2017.1338145
   Hamborg F, 2017, DIG LIB JCDL 2017 AC, P1
   Hampton M. A., 2010, ROUTLEDGE COMPANION
   Hansen, 2015, ART INT PRIV ENG WOR
   Harambam J, 2011, EUR J CULT STUD, V14, P299, DOI 10.1177/1367549410393232
   Hardy J., 2014, CRITICAL POLITICAL E
   HARPER C, 1998, THATS WAY IT WILL BE
   Helberger N., 2008, ENTERTAINMENT LAW RE, V6, P128
   Helberger N, 2018, INFORM COMMUN SOC, V21, P191, DOI 10.1080/1369118X.2016.1271900
   Helberger N, 2011, J INFORM POLICY, V1, P441, DOI 10.5325/jinfopoli.1.2011.0441
   Hindman M., 2008, MYTH DIGITAL DEMOCRA
   Hindman M, 2017, REMAKING NEWS ESSAYS, P177
   Hirschman A. O., 1970, EXIT VOICE LOYALTY R, V25
   Holznagel B, 2007, BROADCASTERS CITIZEN, P53
   Howe D., 2015, APRJA, V4
   Howe DC, 2015, APRJA PEER REV J DAT, V4
   Humphrey A., 2017, PERS STUD, V3, P13, DOI [10.21153/ps2017vol3no2art708, DOI 10.21153/PS2017VOL3NO2ART708]
   Kari K., 2013, RETHINKING MEDIA PLU
   Kinsley S., 2012, CULTURE MACHINE
   Kitchin R, 2017, INFORM COMMUN SOC, V20, P14, DOI 10.1080/1369118X.2016.1154087
   Kovach B., 2010, BLUR KNOW WHATS TRUE
   Latour, 2013, INQUIRY MODES EXISTE
   Lee EJ, 2017, HUM COMMUN RES, V43, P436, DOI 10.1111/hcre.12123
   LeRouge C, 2013, INT J MED INFORM, V82, pE251, DOI 10.1016/j.ijmedinf.2011.03.006
   Li YJ, 2008, BRIT J POLIT SCI, V38, P247, DOI 10.1017/S0007123408000136
   Louis Tristan, 2013, FORBES
   MacNamara Jim, 2010, 21 CENTURY MEDIA R E
   Makhortykh M, 2018, DECODING CRYPTIC NEW
   MANIN B, 1987, POLIT THEORY, V15, P338, DOI 10.1177/0090591787015003005
   McIntyre K., 2015, THESIS
   Meis R, 2016, UNDERSTANDING PRIVAC
   Meyer Philip, 2009, VANISHING NEWSPAPER
   Moller J, 2018, Z ERZIEHWISS, V21, P1, DOI 10.1007/s11618-017-0805-8
   Montfort Nick, 2012, 10 PRINT CHR 205 5 R
   Morozov E., 2011, NET DELUSION NOT LIB
   Muhlmann G., 2010, JOURNALISM DEMOCRACY
   Napoli P.M., 2011, AUDIENCE EVOLUTION N
   Napoli PM, 2011, J INFORM POLICY, V1, P246, DOI 10.5325/jinfopoli.1.2011.0246
   Negroponte N., 1995, BEING DIGITAL
   Nguyen A, 2013, JOURNALISM NEW CHALL, P146
   Nguyen TT, 2014, WWW'14: PROCEEDINGS OF THE 23RD INTERNATIONAL CONFERENCE ON WORLD WIDE WEB, P677, DOI 10.1145/2566486.2568012
   Parikka Jussi, 2013, WHAT IS MEDIA ARCHAE
   Pariser E., 2011, FILTER BUBBLE WHAT I
   Pasquale Frank, 2015, BLACK BOK SOC SECRET
   Petre C, 2015, NEW YORK TIMES
   Revella Adele., 2015, BUYER PERSONAS GAIN
   Sandvig C., 2014, DAT DISCR CONV CRIT
   Schudson M, 2003, SOCIOLOGY NEWS CONT
   Seaver N, 2017, BIG DATA SOC, V4, DOI 10.1177/2053951717738104
   Shenk David, 1998, DATA SMOG SURVIVING
   SOrensen Jannik K, 2013, MEDIEKULTUR, V55, P43
   Starr P., 2005, CREATION MEDIA POLIT
   Stroud N. J., 2011, NICHE NEWS POLITICS
   Sunstein C, 2017, REPUBLIC DIVIDED DEM
   Sunstein C. R., 2009, REPUBLIC COM 2 0
   Tandoc EC, 2015, DIGIT JOURNAL, V3, P243, DOI 10.1080/21670811.2014.909122
   ter Hoeve Maartje, 2017, FATREC WORKSH RESP R
   Thorson K, 2016, COMMUN THEOR, V26, P309, DOI 10.1111/comt.12087
   Thurman N, 2011, JOURNALISM, V12, P395, DOI 10.1177/1464884910388228
   Tufekci Z., 2017, TWITTER TEAR GAS POW
   Van der Haak B, 2012, INT J COMMUN-US, V6, P16
   Weenink D., 2011, JUSTITIELE VERKENNIN, V37, P43
   Welbers K, 2016, JOURNALISM, V17, P1037, DOI 10.1177/1464884915595474
   Wojcieszak M, 2011, COMMUN MONOGR, V78, P324, DOI 10.1080/03637751.2011.589459
   Yaqub O, 2018, RES POLICY, V47, P169, DOI 10.1016/j.respol.2017.10.007
   Zamith R, 2018, DIGIT JOURNAL, V6, P418, DOI 10.1080/21670811.2018.1444999
   Ziewitz M, 2017, BIG DATA SOC, V4, DOI 10.1177/2053951717738105
   Ziewitz M, 2016, SCI TECHNOL HUM VAL, V41, P3, DOI 10.1177/0162243915608948
   2011, POLITICAL, P1
NR 110
TC 19
Z9 19
U1 4
U2 48
PU ROYAL SOC
PI LONDON
PA 6-9 CARLTON HOUSE TERRACE, LONDON SW1Y 5AG, ENGLAND
SN 1364-503X
EI 1471-2962
J9 PHILOS T R SOC A
JI Philos. Trans. R. Soc. A-Math. Phys. Eng. Sci.
PD NOV 28
PY 2018
VL 376
IS 2133
AR 20180088
DI 10.1098/rsta.2018.0088
PG 21
WC Multidisciplinary Sciences
SC Science & Technology - Other Topics
GA GW9MP
UT WOS:000447313000007
PM 30323002
OA Green Published, Bronze
DA 2021-12-12
ER

PT J
AU Pascuzzi, G
AF Pascuzzi, Giovanni
TI WHICH TRAINING FOR INTERDISCIPLINARY RESEARCH?
SO BIOLAW JOURNAL-RIVISTA DI BIODIRITTO
LA Italian
DT Article
DE Interdisciplinary; methodology; research; skills; training
AB This essay tries to answer the following questions. 1) What is interdisciplinary knowledge? 2) Is there a "method" of interdisciplinary research? 3) Are there any "skills" of interdisciplinary work? 4) How can the researcher who deals with artificial intelligence, robotics and biotechnology (and interdisciplinary research in general) learn to "govern" the ethical, legal and philosophical "implications" of his work? What is, gnoseologically, an "implication"? 5) What training is needed for these researchers? Is the problem solved by teaching a few hours of philosophy and a few hours of law in physics, computer science or biology courses? Or is there a need for a different and more effective approach?
C1 [Pascuzzi, Giovanni] Univ Trento, Fac Giurisprudenza, Diritto Privato Comparato, Trento, Italy.
RP Pascuzzi, G (corresponding author), Univ Trento, Fac Giurisprudenza, Diritto Privato Comparato, Trento, Italy.
EM gio-vanni.pascuzzi@unitn.it
CR Brewer GD, 1999, POLICY SCI, V32, P327, DOI 10.1023/A:1004706019826
   COPI I.M., 2007, INTRO LOGICA
   Frodeman R., 2017, OXFORD HDB INTERDISC, V2
   HADORN G. HIRSCH, 2017, OXFORD HDB INTERDISC
   PASCUZZI G., 2017, PROBLEM SOLVING NELL
   PASCUZZI G., 2020, DIRITTO ERA DIGITALE
   PASCUZZI G., 2019, GIURISTI SI DIVENTA
   PASCUZZI G., 2012, MAT STORIA CULTURA G, p[91, 91]
NR 8
TC 0
Z9 0
U1 1
U2 2
PU UNIV TRENTO, FAC LAW
PI TRENTO
PA VIA VERDI 53, TRENTO, 38122, ITALY
SN 2284-4503
J9 BIOLAW J
JI BioLaw J.
PY 2021
IS 1
BP 337
EP 343
PG 7
WC Law
SC Government & Law
GA QR8PE
UT WOS:000625474300024
DA 2021-12-12
ER

PT J
AU Loeza-Mejia, CI
   Sanchez-DelaCruz, E
   Pozos-Parra, P
   Landero-Hernandez, LA
AF Loeza-Mejia, Cecilia-Irene
   Sanchez-DelaCruz, Eddy
   Pozos-Parra, Pilar
   Landero-Hernandez, Luis-Alfonso
TI The potential and challenges of Health 4.0 to face COVID-19 pandemic: a
   rapid review
SO HEALTH AND TECHNOLOGY
LA English
DT Review
DE Health 4; 0; COVID-19; Artificial Intelligence; Machine learning; Remote
   clinical services; Communication networks
ID AUGMENTED REALITY; SMART IMPLANTS; SURGERY; ARCHITECTURE; DIAGNOSIS;
   OUTCOMES; IOT
AB The COVID-19 pandemic has generated the need to evolve health services to reduce the risk of contagion and promote a collaborative environment even remotely. Advances in Industry 4.0, including the internet of things, mobile networks, cloud computing, and artificial intelligence make Health 4.0 possible to connect patients with healthcare professionals. Hence, the focus of this work is analyzing the potentiality, and challenges of state-of-the-art Health 4.0 applications to face the COVID-19 pandemic including augmented environments, diagnosis of the virus, forecasts, medical robotics, and remote clinical services. It is concluded that Health 4.0 can be applied in the prevention of contagion, improve diagnosis, promote virtual learning environments, and offer remote services. However, there are still ethical, technical, security, and legal challenges to be addressed. Additionally, more imaging datasets for COVID-19 detection need to be made available to the scientific community. Working in the areas of opportunity will help to address the new normal. Likewise, Health 4.0 can be applied not only in the COVID-19 pandemic, but also in future global viruses and natural disasters.
C1 [Loeza-Mejia, Cecilia-Irene; Sanchez-DelaCruz, Eddy; Landero-Hernandez, Luis-Alfonso] Natl Technol, Misantla Campus, Misantla, Veracruz, Mexico.
   [Pozos-Parra, Pilar] Univ Autonoma Baja California, Mexicali, Baja California, Mexico.
RP Sanchez-DelaCruz, E (corresponding author), Natl Technol, Misantla Campus, Misantla, Veracruz, Mexico.
EM eddsacx@gmail.com
OI Loeza-Mejia, Cecilia-Irene/0000-0002-4584-0076
FU Consejo Nacional de Ciencia y Tecnologia (CONACyT), MexicoConsejo
   Nacional de Ciencia y Tecnologia (CONACyT)
FX Consejo Nacional de Ciencia y Tecnologia (CONACyT), Mexico.
CR Abu Sufian, 2020, J SYST ARCHITECT, V108, DOI 10.1016/j.sysarc.2020.101830
   Aceto G, 2020, J IND INF INTEGR, V18, DOI 10.1016/j.jii.2020.100129
   Alom M. Z., 2020, ARXIV PREPRINT ARXIV, P1
   Andreu-Perez J, 2015, IEEE T BIO-MED ENG, V62, P2750, DOI 10.1109/TBME.2015.2422751
   Asif S, 2020, AUTOMATIC DETECTION
   Ayoub A, 2019, BMC ORAL HEALTH, V19, DOI 10.1186/s12903-019-0937-8
   Balian S, 2019, HELIYON, V5, DOI 10.1016/j.heliyon.2019.e02205
   Bause M., 2019, P DES SOC INT C ENG, P887
   Bharti Urmil, 2020, 2020 5th International Conference on Communication and Electronics Systems (ICCES). Proceedings, P870, DOI 10.1109/ICCES48766.2020.9137944
   Boulos MKN, 2020, INT J HEALTH GEOGR, V19, DOI 10.1186/s12942-020-00202-8
   Cecilio-Fernandes D, 2020, MEDEDPUBLISH, V9, P74, DOI [10.15694/mep.2020.000074.1, DOI 10.15694/MEP.2020.000074.1]
   Chakraborty T, 2020, CHAOS SOLITON FRACT, V135, DOI 10.1016/j.chaos.2020.109850
   Chamola V, 2020, IEEE ACCESS, V8, P90225, DOI 10.1109/ACCESS.2020.2992341
   Chute C, 2019, INT J ENV RES PUB HE, V16, DOI 10.3390/ijerph16122247
   Cramer EY, 2021, EVALUATION INDIVIDUA
   De Kock JH, 2021, BMC PUBLIC HEALTH, V21, DOI 10.1186/s12889-020-10070-3
   Dehning J, 2020, INFERRING COVID 19 S
   Estrela V. V., 2019, MED TECH J, V2, P262, DOI 10.26415/2572-004X-vol2iss1p262-276. 262
   Fagherazzi G, 2020, J MED INTERNET RES, V22, DOI 10.2196/19284
   Frederico GF, 2021, RAJAGIRI MANAG J
   Gerke S., 2020, NPJ DIGIT MED, V3, P1, DOI [10.1038/s41746-019-0211-0, DOI 10.1038/S41746-019-0211-0]
   Ghai S, 2020, DIABETES METAB SYND, V14, P933, DOI 10.1016/j.dsx.2020.06.029
   Goja S, 2019, LAPAROSCOPIC ENDOSCO, V2, P94
   Golinelli D, 2020, HOW COVID 19 PANDEMI
   Grigoriadis N, 2016, 2016 IEEE 18TH INTERNATIONAL CONFERENCE ON E-HEALTH NETWORKING, APPLICATIONS AND SERVICES (HEALTHCOM), P100
   Hakenberg OW, 2018, ARAB J UROL, V16, P293, DOI 10.1016/j.aju.2018.06.006
   Hentati AI, 2020, COMPUT STAND INTER, V72, DOI 10.1016/j.csi.2020.103451
   Jagadeeswari V, 2018, HEALTH INF SCI SYST, V6, DOI 10.1007/s13755-018-0049-x
   Javaid Mohd, 2020, J Clin Orthop Trauma, V11, pS491, DOI 10.1016/j.jcot.2020.03.006
   Javaid M, 2020, DIABETES METAB SYND, V14, P419, DOI 10.1016/j.dsx.2020.04.032
   Jazieh AR, 2020, FRONT MED-LAUSANNE, V7, DOI 10.3389/fmed.2020.00429
   Kafieh R, 2021, COMPUT MATH METHOD M, V2021, DOI 10.1155/2021/6927985
   Kamal M, 2020, ARXIV PREPRINT ARXIV
   Kamisalic A, 2018, SENSORS-BASEL, V18, DOI 10.3390/s18061714
   Keen SM, 2017, HEALTH SYST, V6, P122, DOI 10.1057/hs.2016.2
   Kelly D, 2018, PHYS THER REV, V23, P21, DOI 10.1080/10833196.2018.1447256
   Kerstin NV, 2020, SWISS MED WKLY, V150, DOI 10.4414/smw.2020.20282
   Khan ZH, 2020, INT J ENV RES PUB HE, V17, DOI 10.3390/ijerph17113819
   Koppu S, 2020, COMPUT ELECTR ENG, V87, DOI 10.1016/j.compeleceng.2020.106765
   Kothari P, BLOCKCHAIN HEALTHCAR, V2021
   Kumar S, 2020, DIABETES METAB SYND, V14, P1283, DOI 10.1016/j.dsx.2020.07.010
   Kumari A, 2018, COMPUT ELECTR ENG, V72, P1, DOI 10.1016/j.compeleceng.2018.08.015
   Laguarta J, 2020, IEEE OPEN J ENG MED, V1, P275, DOI 10.1109/OJEMB.2020.3026928
   Lau H, 2020, J TRAVEL MED, V27, DOI 10.1093/jtm/taaa037
   Ledet EH, 2018, INNOV ENTREP HEALTH, V5, P41, DOI 10.2147/IEH.S133518
   Liu B, 2020, ONLINE COVID 19 DIAG
   Lloret J, 2017, COMPUT NETW, V129, P340, DOI 10.1016/j.comnet.2017.05.018
   Lopes JM, 2019, IEEE TECHNOL SOC MAG, V38, P17, DOI 10.1109/MTS.2019.2930265
   Luz E., 2020, ARXIV200405717
   Mahmoudi MR, 2020, CHAOS SOLITON FRACT, V140, DOI 10.1016/j.chaos.2020.110230
   Mahmud N, 2015, GASTROENTEROL REP, V3, P179, DOI 10.1093/gastro/gov027
   Mbunge E, 2021, HUM BEHAV EMERG TECH, V3, P25, DOI 10.1002/hbe2.237
   McCarthy CJ., 2019, J RADIOL NURS, V38, P104, DOI [10.1016/j.jradnu.2019.01.008, DOI 10.1016/J.JRADNU.2019.01.008]
   Minaee S, 2020, MED IMAGE ANAL, V65, DOI 10.1016/j.media.2020.101794
   Monaghesh E, 2020, BMC PUBLIC HEALTH, V20, DOI 10.1186/s12889-020-09301-4
   Moon AS, 2020, SURG CLIN N AM, V100, P445, DOI 10.1016/j.suc.2019.12.007
   Nayak S, HLTH INFORM COMPUTAT, V2021, P1
   Naziri Q, 2019, J ORTHOP, V16, P298, DOI 10.1016/j.jor.2019.04.020
   O'Connor C., 2017, J BIO TRIBO CORROSIO, V3, P20, DOI [10.1007/s40735-017-0078-z, DOI 10.1007/S40735-017-0078-Z]
   Omisore OM, 2018, NEURAL NETWORKS, V107, P34, DOI 10.1016/j.neunet.2018.06.018
   Ozturk S, 2020, ARXIV PREPRINT ARXIV
   Ozturk T, 2020, COMPUT BIOL MED, V121, DOI 10.1016/j.compbiomed.2020.103792
   Padoy N, 2019, MINIM INVASIV THER, V28, P82, DOI 10.1080/13645706.2019.1584116
   Pastrana M., 2020, SURG OBES RELAT DIS, V16, P916, DOI [10.1016/j.soard.2020.01.006, DOI 10.1016/j.soard.2020.01.006]
   Peng YH, 2020, CHAOS SOLITON FRACT, V139, DOI 10.1016/j.chaos.2020.110055
   Qayyum A, 2020, ARXIV PREPRINT ARXIV
   Ramakrishna VAS, 2020, J BIOMECH, V104, DOI 10.1016/j.jbiomech.2020.109690
   Roopaei M, 2017, INTELL AUTOM SOFT CO, V23, P389, DOI 10.1080/10798587.2017.1329245
   Shahid F, 2020, CHAOS SOLITON FRACT, V140, DOI 10.1016/j.chaos.2020.110212
   Sharma P, 2019, J AM ACAD DERMATOL, V81, P1216, DOI 10.1016/j.jaad.2019.07.008
   Shibly Kabid Hassan, 2020, Inform Med Unlocked, V20, P100405, DOI 10.1016/j.imu.2020.100405
   Siriwardhana Y, 2020, ICT EXPRESS
   Snyder M, 2019, LANCET DIGIT HEALTH, V1, pE252, DOI 10.1016/S2589-7500(19)30109-8
   Sohrabi C, 2020, INT J SURG, V76, P71, DOI 10.1016/j.ijsu.2020.02.034
   Sudre C.H., 2020, SCIENCE, V368, P1362, DOI [10.1126/science.abc0473, DOI 10.1126/science.abc0473]
   Tian S., 2019, GLOB HLTH J, V3, P62, DOI [10.1016/j.glohj.2019.07.001, DOI 10.1016/J.GLOHJ.2019.07.001]
   Tiwari K, 2020, PROCEDIA COMPUT SCI, V167, P1312, DOI 10.1016/j.procs.2020.03.447
   Togacar M, 2020, COMPUT BIOL MED, V121, DOI 10.1016/j.compbiomed.2020.103805
   Tortorella GL, 2020, PROD PLAN CONTROL, V31, P1245, DOI 10.1080/09537287.2019.1702226
   Tuli S, 2020, FUTURE GENER COMP SY, V104, P187, DOI 10.1016/j.future.2019.10.043
   Tuncer T, 2020, CHEMOMETR INTELL LAB, V203, DOI 10.1016/j.chemolab.2020.104054
   Whitelaw S, LANCET DIGIT HEALTH
   Xu BY, 2017, ENTERP INF SYST-UK, V11, P17, DOI 10.1080/17517575.2015.1053416
   Yang QH, 2020, INFECT DIS MODEL, V5, P563, DOI 10.1016/j.idm.2020.08.001
   Yesilkanat CM, 2020, CHAOS SOLITON FRACT, V140, DOI 10.1016/j.chaos.2020.110210
   Zappa F, 2020, WORLD NEUROSURG, V134, pE572, DOI 10.1016/j.wneu.2019.10.142
   Zeroual A, 2020, CHAOS SOLITON FRACT, V140, DOI 10.1016/j.chaos.2020.110121
   Zhao R, 2019, MECH SYST SIGNAL PR, V115, P213, DOI 10.1016/j.ymssp.2018.05.050
   Zhao ZJ, 2019, COMPUT ASSIST SURG, V24, P20, DOI 10.1080/24699322.2018.1560097
   Zhuang Z, 2020, FRONT PHYS-LAUSANNE, V8, DOI 10.3389/fphy.2020.00336
NR 90
TC 0
Z9 0
U1 2
U2 2
PU SPRINGER HEIDELBERG
PI HEIDELBERG
PA TIERGARTENSTRASSE 17, D-69121 HEIDELBERG, GERMANY
SN 2190-7188
EI 2190-7196
J9 HEALTH TECHNOL-GER
JI Health Technol.
PD NOV
PY 2021
VL 11
IS 6
BP 1321
EP 1330
DI 10.1007/s12553-021-00598-8
EA SEP 2021
PG 10
WC Medical Informatics
SC Medical Informatics
GA WU3LI
UT WOS:000701582500001
PM 34603926
OA Green Published, Bronze
DA 2021-12-12
ER

PT J
AU Ahmed, Z
   Mohamed, K
   Zeeshan, S
   Dong, XQ
AF Ahmed, Zeeshan
   Mohamed, Khalid
   Zeeshan, Saman
   Dong, Xinqi
TI Artificial intelligence with multi-functional machine learning platform
   development for better healthcare and precision medicine
SO DATABASE-THE JOURNAL OF BIOLOGICAL DATABASES AND CURATION
LA English
DT Review
ID LINEAR-REGRESSION ANALYSIS; ALGORITHM-NEURAL-NETWORK; HIDDEN MARKOV
   MODEL; GENETIC ALGORITHM; LOGISTIC-REGRESSION; DECISION-MAKING;
   DATA-MANAGEMENT; BIG DATA; PROBABILISTIC FUNCTIONS;
   DISCRIMINANT-ANALYSIS
AB Precision medicine is one of the recent and powerful developments in medical care, which has the potential to improve the traditional symptom-driven practice of medicine, allowing earlier interventions using advanced diagnostics and tailoring better and economically personalized treatments. Identifying the best pathway to personalized and population medicine involves the ability to analyze comprehensive patient information together with broader aspects to monitor and distinguish between sick and relatively healthy people, which will lead to a better understanding of biological indicators that can signal shifts in health. While the complexities of disease at the individual level have made it difficult to utilize healthcare information in clinical decision-making, some of the existing constraints have been greatly minimized by technological advancements. To implement effective precision medicine with enhanced ability to positively impact patient outcomes and provide real-time decision support, it is important to harness the power of electronic health records by integrating disparate data sources and discovering patient-specific patterns of disease progression. Useful analytic tools, technologies, databases, and approaches are required to augment networking and interoperability of clinical, laboratory and public health systems, as well as addressing ethical and social issues related to the privacy and protection of healthcare data with effective balance. Developing multifunctional machine learning platforms for clinical data extraction, aggregation, management and analysis can support clinicians by efficiently stratifying subjects to understand specific scenarios and optimize decision-making. Implementation of artificial intelligence in healthcare is a compelling vision that has the potential in leading to the significant improvements for achieving the goals of providing real-time, better personalized and population medicine at lower costs. In this study, we focused on analyzing and discussing various published artificial intelligence and machine learning solutions, approaches and perspectives, aiming to advance academic solutions in paving the way for a new data-centric era of discovery in healthcare.
C1 [Ahmed, Zeeshan; Dong, Xinqi] Rutgers State Univ, Inst Hlth Hlth Care Policy & Aging Res, 112 Paterson St, New Brunswick, NJ 08901 USA.
   [Ahmed, Zeeshan; Dong, Xinqi] Rutgers Biomed & Hlth Sci, Rutgers Robert Wood Johnson Med Sch, Dept Med, 125 Paterson St, New Brunswick, NJ 08901 USA.
   [Ahmed, Zeeshan; Mohamed, Khalid] Univ Connecticut, Ctr Hlth, Sch Med, Dept Genet & Genome Sci, 263 Farmington Ave, Farmington, CT 06030 USA.
   [Ahmed, Zeeshan] Univ Connecticut, Inst Syst Genom, 67 N Eagleville Rd, Storrs, CT 06269 USA.
   [Zeeshan, Saman] Jackson Lab Genom Med, 10 Discovery Dr, Farmington, CT USA.
RP Ahmed, Z (corresponding author), Rutgers State Univ, Inst Hlth Hlth Care Policy & Aging Res, 112 Paterson St, New Brunswick, NJ 08901 USA.; Ahmed, Z (corresponding author), Rutgers Biomed & Hlth Sci, Rutgers Robert Wood Johnson Med Sch, Dept Med, 125 Paterson St, New Brunswick, NJ 08901 USA.; Ahmed, Z (corresponding author), Univ Connecticut, Ctr Hlth, Sch Med, Dept Genet & Genome Sci, 263 Farmington Ave, Farmington, CT 06030 USA.; Ahmed, Z (corresponding author), Univ Connecticut, Inst Syst Genom, 67 N Eagleville Rd, Storrs, CT 06269 USA.
EM zahmed@ifh.rutgers.edu
RI Ahmed, Zeeshan/AAN-3205-2021; Zeeshan, Saman/AAQ-3401-2021
OI Ahmed, Zeeshan/0000-0002-7065-1699; Zeeshan, Saman/0000-0001-9278-6204
CR Abdelrahman, 2018, AMIA ANNU S P, P1312
   Abidi Syed Sibte Raza, 2019, Healthc Manage Forum, V32, P178, DOI 10.1177/0840470419846134
   Acs B, 2018, JAMA ONCOL, V4, P403, DOI 10.1001/jamaoncol.2017.5449
   Afifi AA., 1996, COMPUTER AIDED MULTI
   Ahmed Z., 2019, LECT NOTES NETWORKS, V69
   Ahmed Z, 2019, JAMIA OPEN, V2, P23, DOI 10.1093/jamiaopen/ooy052
   Ahmed Z, 2016, DATABASE-OXFORD, DOI 10.1093/database/baw118
   Ainscough KM, 2017, PUBLIC HEALTH NUTR, V20, P2642, DOI 10.1017/S136898001700129X
   Al-Aidaroos K. M., 2012, Information Technology Journal, V11, P1166, DOI 10.3923/itj.2012.1166.1174
   ALTMAN NS, 1992, AM STAT, V46, P175, DOI 10.2307/2685209
   Alyass A, 2015, BMC MED GENOMICS, V8, DOI 10.1186/s12920-015-0108-y
   Amorim FF, 2017, ANN TRANSL MED, V5, DOI 10.21037/atm.2016.11.38
   [Anonymous], 2018, P T PEER REV J FORMU, V43, P382
   Armananzas R, 2013, ARTIF INTELL MED, V58, P195, DOI 10.1016/j.artmed.2013.04.002
   Azencott C.A., 2018, PHILOS T A, V13, P376
   Backenroth D, 2017, BMC MED INFORM DECIS, V17, DOI 10.1186/s12911-017-0575-5
   Badgeley MA, 2019, NPJ DIGIT MED, V2, DOI 10.1038/s41746-019-0105-1
   Bae JM, 2014, EPIDEMIOL HEALTH, V36, DOI 10.4178/epih/e2014025
   Bali J, 2019, INDIAN J OPHTHALMOL, V67, P3, DOI 10.4103/ijo.IJO_1292_18
   Baum KG, 2011, J DIGIT IMAGING, V24, P1031, DOI 10.1007/s10278-011-9382-1
   BAUM LE, 1966, ANN MATH STAT, V37, P1554, DOI 10.1214/aoms/1177699147
   BAUM LE, 1967, B AM MATH SOC, V73, P360, DOI 10.1090/S0002-9904-1967-11751-8
   Beam AL, 2018, JAMA-J AM MED ASSOC, V319, P1317, DOI 10.1001/jama.2017.18391
   Beam AL, 2016, JAMA-J AM MED ASSOC, V316, P2368, DOI 10.1001/jama.2016.17217
   Bebbington E, 2015, J PLAST RECONSTR AES, V68, P243, DOI 10.1016/j.bjps.2014.10.011
   Bejnordi BE, 2017, JAMA-J AM MED ASSOC, V318, P2199, DOI 10.1001/jama.2017.14585
   Berger B, 2013, NAT REV GENET, V14, P333, DOI 10.1038/nrg3433
   Bonner G, 2001, J ADV NURS, V35, P349, DOI 10.1046/j.1365-2648.2001.01851.x
   Boser B. E., 1992, Proceedings of the Fifth Annual ACM Workshop on Computational Learning Theory, P144, DOI 10.1145/130385.130401
   Bostrom N., 2014, SUPERINTELLIGENCE PA
   Bouch DC, 2008, BJA EDUC, V8, P181, DOI 10.1093/bjaceaccp/mkn033
   Brown AS, 2017, J AM MED INFORM ASSN, V24, P614, DOI 10.1093/jamia/ocw142
   Brown C.E., 1998, APPL MULTIVARIATE ST
   Buch VH, 2018, BRIT J GEN PRACT, V68, P143, DOI 10.3399/bjgp18X695213
   Byeon H., 2019, TECHNOL HEALTH CARE, P1
   Cabitza F, 2017, JAMA-J AM MED ASSOC, V318, P517, DOI 10.1001/jama.2017.7797
   Castiglione F, 2004, AIDS RES HUM RETROV, V20, P1314, DOI 10.1089/aid.2004.20.1314
   Challen R, 2019, BMJ QUAL SAF, V28, P231, DOI 10.1136/bmjqs-2018-008370
   Chang HY, 2019, J PATHOL TRANSL MED, V53, P1, DOI 10.4132/jptm.2018.12.16
   Char DS, 2018, NEW ENGL J MED, V378, P981, DOI 10.1056/NEJMp1714229
   Chen HY, 1999, THER DRUG MONIT, V21, P50, DOI 10.1097/00007691-199902000-00008
   Chern CC, 2019, BMC MED INFORM DECIS, V19, DOI 10.1186/s12911-019-0825-9
   Cho G, 2019, PSYCHIAT INVEST, V16, P262, DOI 10.30773/pi.2018.12.21.2
   Choi E, 2017, J AM MED INFORM ASSN, V24, P361, DOI 10.1093/jamia/ocw112
   Combi C, 2017, ARTIF INTELL MED, V76, P37, DOI 10.1016/j.artmed.2017.01.003
   Craft Joseph A 3rd, 2018, Mo Med, V115, P406
   Crown WH, 2019, VALUE HEALTH, V22, P587, DOI 10.1016/j.jval.2019.03.001
   Cruz JA, 2006, CANCER INFORM, V2, P59
   Dansky KH, 1996, HOSP HEALTH SERV ADM, V41, P503
   Davis J.C., 1986, STAT DATA ANAL GEOLO
   Deo RC, 2015, CIRCULATION, V132, P1920, DOI 10.1161/CIRCULATIONAHA.115.001593
   Doing-Harris K, 2016, AMIA ANN S P, P524
   DuBrava S, 2017, PAIN MED, V18, P107, DOI 10.1093/pm/pnw096
   Duffy DJ, 2016, BRIEF BIOINFORM, V17, P494, DOI 10.1093/bib/bbv060
   Eddy SR, 2004, NAT BIOTECHNOL, V22, P1315, DOI 10.1038/nbt1004-1315
   Ehsani-Moghaddam B, 2018, PLOS ONE, V13, DOI 10.1371/journal.pone.0209018
   Emmert-Streib F, 2019, MACH LEARN KNOW EXTR, V1, P149, DOI 10.3390/make1010009
   Esmaili N, 2019, PLOS ONE, V14, DOI 10.1371/journal.pone.0214973
   Esteva A, 2017, NATURE, V542, P115, DOI 10.1038/nature21056
   Fegan W, 2008, PLOS MED, V5, P347, DOI 10.1371/journal.pmed.0050006
   Fogel AL, 2018, NPJ DIGIT MED, V1, DOI 10.1038/s41746-017-0012-2
   Galimova Rezida Maratovna, 2019, Chronic Dis Transl Med, V5, P64, DOI 10.1016/j.cdtm.2018.11.004
   Garcia-Laencina PJ, 2015, COMPUT BIOL MED, V59, P125, DOI 10.1016/j.compbiomed.2015.02.006
   Ghaheri Ali, 2015, Oman Med J, V30, P406, DOI 10.5001/omj.2015.82
   Gheondea-Eladi A, 2019, BMC MED INFORM DECIS, V19, DOI 10.1186/s12911-019-0840-x
   Gianfrancesco MA, 2018, JAMA INTERN MED, V178, P1544, DOI 10.1001/jamainternmed.2018.3763
   Grover D, 2019, PLOS ONE, V14, DOI 10.1371/journal.pone.0211262
   Gruson D, 2019, CLIN BIOCHEM, V69, P1, DOI 10.1016/j.clinbiochem.2019.04.013
   Guler Inan, 2005, J Med Syst, V29, P217, DOI 10.1007/s10916-005-5182-9
   Gulshan V, 2016, JAMA-J AM MED ASSOC, V316, P2402, DOI 10.1001/jama.2016.17216
   Haenssle HA, 2018, ANN ONCOL, V29, P1836, DOI 10.1093/annonc/mdy166
   Hasancebi O, 2000, COMPUT STRUCT, V78, P435, DOI 10.1016/S0045-7949(00)00089-4
   Haux R, 2007, METHOD INFORM MED, V46, P74
   He JX, 2019, NAT MED, V25, P30, DOI 10.1038/s41591-018-0307-0
   Hearst MA, 1998, IEEE INTELL SYST APP, V13, P18, DOI 10.1109/5254.708428
   Henry KE, 2015, SCI TRANSL MED, V7, DOI 10.1126/scitranslmed.aab3719
   Herron DM, 2008, SURG ENDOSC, V22, P313, DOI 10.1007/s00464-007-9727-5
   Hersh WR, 2013, MED CARE, V51, pS30, DOI 10.1097/MLR.0b013e31829b1dbd
   Hinton G, 2018, JAMA-J AM MED ASSOC, V320, P1101, DOI 10.1001/jama.2018.11100
   Hippisley-Cox J, 2008, BMJ-BRIT MED J, V336, P1475, DOI 10.1136/bmj.39609.449676.25
   Ho TK, 1998, IEEE T PATTERN ANAL, V20, P832, DOI 10.1109/34.709601
   Hoh JK, 2012, KAOHSIUNG J MED SCI, V28, P423, DOI 10.1016/j.kjms.2012.02.012
   Hosmer Jr DW, 2013, APPL LOGISTIC REGRES
   Hosny A, 2018, NAT REV CANCER, V18, P500, DOI 10.1038/s41568-018-0016-5
   Hu LY, 2016, SPRINGERPLUS, V5, DOI 10.1186/s40064-016-2941-7
   Huang Q, 2018, J R SOC INTERFACE, V15, DOI 10.1098/rsif.2017.0885
   Huang SJ, 2018, CANCER GENOM PROTEOM, V15, P41, DOI 10.21873/cgp.20063
   Huang Zhengxing, 2015, AMIA Annu Symp Proc, V2015, P649
   Jaremko JL, 2002, J BIOMECH ENG-T ASME, V124, P496, DOI 10.1115/1.1503375
   Jefferson MF, 1997, CANCER-AM CANCER SOC, V79, P1338, DOI 10.1002/(SICI)1097-0142(19970401)79:7<1338::AID-CNCR10>3.0.CO;2-0
   Jen CH, 2012, EXPERT SYST APPL, V39, P8852, DOI 10.1016/j.eswa.2012.02.004
   Jiang F, 2017, STROKE VASC NEUROL, V2, P230, DOI 10.1136/svn-2017-000101
   Jin J, 2011, MATH BIOSCI, V232, P96, DOI 10.1016/j.mbs.2011.04.007
   JOHNSON KR, 1984, CRC CR REV CL LAB SC, V21, P51, DOI 10.3109/10408368409165805
   Jones LD, 2018, BONE JOINT RES, V7, P223, DOI 10.1302/2046-3758.73.BJR-2017-0147.R1
   Jothi N, 2015, PROCEDIA COMPUT SCI, V72, P306, DOI 10.1016/j.procs.2015.12.145
   Kalil AC, 2010, AM J TRANSPLANT, V10, P1686, DOI 10.1111/j.1600-6143.2010.03141.x
   Kantarjian H, 2015, JAMA ONCOL, V1, P573, DOI 10.1001/jamaoncol.2015.1203
   Karczewski K.J., 2018, NAT REV GENET, V108, P1111
   Karkanis S, 2000, MINIM INVASIV THER, V9, P225, DOI 10.1080/13645700009169652
   Karnan M, 2007, COMPUT METH PROG BIO, V87, P12, DOI 10.1016/j.cmpb.2007.04.007
   Kasbekar PU, 2017, FRONT ENDOCRINOL, V8, DOI 10.3389/fendo.2017.00025
   Kaur Prableen, 2018, Procedia Computer Science, V132, P1049, DOI 10.1016/j.procs.2018.05.020
   Kaushal R, 2003, ARCH INTERN MED, V163, P1409, DOI 10.1001/archinte.163.12.1409
   Kawamoto R, 2013, STUD HEALTH TECHNOL, V192, P491, DOI 10.3233/978-1-61499-289-9-491
   Kerlikowske K, 2018, ANN INTERN MED, V168, P757, DOI 10.7326/M17-3008
   Kevin Zhou S., 2017, DEEP LEARNING MED IM
   Khalil Ahmad S, 2006, Cardiovasc Eng, V6, P93, DOI 10.1007/s10558-006-9013-5
   Khalilia M, 2011, BMC MED INFORM DECIS, V11, DOI 10.1186/1472-6947-11-51
   Khoury MJ, 2016, AM J PREV MED, V50, P398, DOI 10.1016/j.amepre.2015.08.031
   Khurana HS, 2016, AM J MED, V129, P688, DOI 10.1016/j.amjmed.2016.02.037
   Kim MO, 2017, J AM MED INFORM ASSN, V24, P246, DOI 10.1093/jamia/ocw154
   Kotti M, 2017, MED ENG PHYS, V43, P19, DOI 10.1016/j.medengphy.2017.02.004
   Kourou K, 2015, COMPUT STRUCT BIOTEC, V13, P8, DOI 10.1016/j.csbj.2014.11.005
   Labovitz DL, 2017, STROKE, V48, P1416, DOI 10.1161/STROKEAHA.116.016281
   Langarizadeh Mostafa, 2016, Acta Inform Med, V24, P364, DOI 10.5455/aim.2016.24.364-369
   LANGLEY P, 1992, AAAI-92 PROCEEDINGS : TENTH NATIONAL CONFERENCE ON ARTIFICIAL INTELLIGENCE, P223
   Langlotz CP, 2019, RADIOLOGY, V291, P781, DOI 10.1148/radiol.2019190613
   Latkowski T, 2015, COMPUT BIOL MED, V56, P82, DOI 10.1016/j.compbiomed.2014.11.004
   LeCun Y, 2015, NATURE, V521, P436, DOI 10.1038/nature14539
   Lee Eva K, 2012, AMIA Annu Symp Proc, V2012, P495
   Lee J, 2017, JMIR MED INF, V5, DOI 10.2196/medinform.6690
   Li C., 2012, COMPUT MATH METHOD M, P2012
   Li L, 2015, SCI TRANSL MED, V7, DOI 10.1126/scitranslmed.aaa9364
   Liang HY, 2019, NAT MED, V25, P433, DOI 10.1038/s41591-018-0335-9
   Liu CY, 2018, J MED INTERNET RES, V20, DOI 10.2196/11087
   Liu LJ, 2018, J BIOMED INFORM, V77, P21, DOI 10.1016/j.jbi.2017.11.013
   Londhe VY, 2019, DRUG DISCOV TODAY, V24, P228, DOI 10.1016/j.drudis.2018.10.005
   Lu ZW, 2010, OPEN ACCESS J CLIN T, V2, P93
   Luo Y., 2017, J AM MED INFORM ASSN
   Madadizadeh F, 2016, IRAN J PUBLIC HEALTH, V45, P116
   Madigan EA, 2008, HUM RESOUR HEALTH, V6, DOI 10.1186/1478-4491-6-2
   Makary MA, 2016, BMJ-BRIT MED J, V353, DOI 10.1136/bmj.i2139
   Malehi AS, 2015, HEALTH ECON REV, V5, DOI 10.1186/s13561-015-0045-7
   Mamiya H, 2015, J BIOMED INFORM, V53, P237, DOI 10.1016/j.jbi.2014.11.006
   Mandelkow H, 2016, FRONT HUM NEUROSCI, V10, DOI 10.3389/fnhum.2016.00128
   Marchuk Y, 2018, SCI REP-UK, V8, DOI 10.1038/s41598-018-36011-0
   Marx V, 2013, NATURE, V496, P253, DOI 10.1038/498255a
   McHugh ML, 2009, BIOCHEM MEDICA, V19, P120
   McKinney SM, 2020, NATURE, V577, P89, DOI 10.1038/s41586-019-1799-6
   McShane LM, 2013, NATURE, V502, P317, DOI 10.1038/nature12564
   McWilliams CJ, 2019, BMJ OPEN, V9, DOI 10.1136/bmjopen-2018-025925
   Mesko B., 2019, MED FUTURIST
   Mesko B, 2017, EXPERT REV PRECIS ME, V2, P239, DOI 10.1080/23808993.2017.1380516
   Mesko B, 2018, BMC HEALTH SERV RES, V18, DOI 10.1186/s12913-018-3359-4
   Mintz Y, 2019, MINIM INVASIV THER, V28, P73, DOI 10.1080/13645706.2019.1575882
   MONTBRIAND MJ, 1995, CANCER NURS, V18, P104
   Moon M, 2017, HEALTHC INFORM RES, V23, P43, DOI 10.4258/hir.2017.23.1.43
   Morton V, 2003, BRIT MED J, V326, P1083, DOI 10.1136/bmj.326.7398.1083
   Murata C., 2019, REV ALERG MEX, V62, P125
   Naithani G, 2018, EURASIP J AUDIO SPEE, DOI 10.1186/s13636-018-0124-x
   Nayak L, 2016, ANN TRANSL MED, V4, DOI 10.21037/atm.2016.10.40
   Naylor CD, 2018, JAMA-J AM MED ASSOC, V320, P1099, DOI 10.1001/jama.2018.11103
   Ngiam KY, 2019, LANCET ONCOL, V20, pE262, DOI 10.1016/S1470-2045(19)30149-4
   Nguyen LB, 2013, IEEE ENG MED BIO, P5386, DOI 10.1109/EMBC.2013.6610766
   Nick T.G., 2007, METHODS MOL BIOL, V404
   Noble WS, 2006, NAT BIOTECHNOL, V24, P1565, DOI 10.1038/nbt1206-1565
   O'Bryant SE, 2010, ARCH NEUROL-CHICAGO, V67, P1077, DOI 10.1001/archneurol.2010.215
   Ocak H, 2013, J MED SYST, V37, DOI 10.1007/s10916-012-9913-4
   Ogundijo OE, 2017, EURASIP J BIOINFORM, DOI 10.1186/s13637-016-0055-8
   Olsen Thomas George, 2018, J Pathol Inform, V9, P32, DOI 10.4103/jpi.jpi_31_18
   Pachauri G, 2015, PROCEDIA COMPUT SCI, V70, P325, DOI 10.1016/j.procs.2015.10.026
   Panagopoulos GP, 2016, ENVIRON MONIT ASSESS, V188, DOI 10.1007/s10661-016-5590-y
   Panch T, 2018, J GLOB HEALTH, V8, DOI 10.7189/jogh.08.020303
   Papadakis GZ, 2019, BIOMED REP, V10, P215, DOI 10.3892/br.2019.1199
   Parekh VS, 2019, EXPERT REV PRECIS ME, V4, P59, DOI 10.1080/23808993.2019.1585805
   Park J, 2018, J HEALTHC ENG, V2018, DOI 10.1155/2018/4073103
   Park SH, 2019, SCI ED, V6, P91, DOI 10.6087/kcse.164
   Park SH, 2019, J EDUC EVAL HEALTH P, V16, DOI 10.3352/jeehp.2019.16.18
   Pei Y, 2011, IEEE ENG MED BIO, P1259, DOI 10.1109/IEMBS.2011.6090296
   Pereira DC, 2014, COMPUT METH PROG BIO, V114, DOI 10.1016/j.cmpb.2014.01.014
   Prabhu SP, 2019, LANCET ONCOL, V20, P621, DOI 10.1016/S1470-2045(19)30230-X
   Prevedello LM, 2017, RADIOLOGY, V285, P923, DOI 10.1148/radiol.2017162664
   Quinlan J. R., 1986, Machine Learning, V1, P81, DOI 10.1023/A:1022643204877
   RABINER LR, 1989, P IEEE, V77, P257, DOI 10.1109/5.18626
   Raghupathi W, 2014, HEALTH INF SCI SYST, V2, DOI 10.1186/2047-2501-2-3
   Rahimian F, 2018, PLOS MED, V15, DOI 10.1371/journal.pmed.1002695
   Rajkomar A, 2019, NEW ENGL J MED, V380, P1347, DOI 10.1056/NEJMra1814259
   Rajkomar A, 2018, NPJ DIGIT MED, V1, DOI 10.1038/s41746-018-0029-1
   Rajkomar A, 2016, JMIR MED INF, V4, P3, DOI 10.2196/medinform.6530
   Ranganathan P., 2017, CLIN RES, V8, P148, DOI DOI 10.4103/picr.PICR_87_17
   Redekop WK, 2018, HEALTH POLICY TECHN, V7, P3, DOI 10.1016/j.hlpt.2018.01.006
   Reeves C, 2003, INT SER OPER RES MAN, V57, P55, DOI 10.1007/0-306-48056-5_3
   Rish I, 2001, IJCAI 2001 WORKSH EM, P41, DOI DOI 10.1039/B104835J
   Ritchie MD, 2015, FRONT GENET, V6, DOI 10.3389/fgene.2015.00104
   Rose S, 2018, JAMA NETW OPEN, V1, DOI 10.1001/jamanetworkopen.2018.1404
   Roysden Nathaniel, 2015, AMIA Annu Symp Proc, V2015, P2063
   Rumsfeld JS, 2016, NAT REV CARDIOL, V13, P350, DOI 10.1038/nrcardio.2016.42
   Saheb T, 2019, HEALTHC INFORM RES, V25, P61, DOI 10.4258/hir.2019.25.2.61
   Sampathkumar H, 2014, BMC MED INFORM DECIS, V14, DOI 10.1186/1472-6947-14-91
   Saria S, 2018, PLOS MED, V15, DOI 10.1371/journal.pmed.1002721
   Sarica A, 2017, FRONT AGING NEUROSCI, V9, DOI 10.3389/fnagi.2017.00329
   Sarkar M, 2000, J AM MED INFORM ASSN, P759
   Sboner A, 2016, BRIEF BIOINFORM, V17, P145, DOI 10.1093/bib/bbv032
   Schneider A, 2010, DTSCH ARZTEBL INT, V107, P776, DOI [10.3238/arztebl.2010.0799, 10.3238/arztebl.2010.0776]
   Schork NJ, 2019, CANCER TREAT RES, V178, P265, DOI 10.1007/978-3-030-16391-4_11
   Sebastiani Paola, 2012, Frontiers in Genetics, V3, P26, DOI 10.3389/fgene.2012.00026
   Seetharam Karthik, 2019, Curr Treat Options Cardiovasc Med, V21, P25, DOI 10.1007/s11936-019-0728-1
   Seligman B, 2018, SSM-POPUL HLTH, V4, P95, DOI 10.1016/j.ssmph.2017.11.008
   Shawe-Taylor J, 2004, KERNEL METHODS PATTE
   Shayan Zahra, 2015, Glob J Health Sci, V8, P41, DOI 10.5539/gjhs.v8n7p41
   Sheikhtaheri A, 2014, J MED SYST, V38, DOI 10.1007/s10916-014-0110-5
   Sidey-Gibbons JAM, 2019, BMC MED RES METHODOL, V19, DOI 10.1186/s12874-019-0681-4
   Sitapati A., 2017, REV SYST BIOL MED, V9, P3
   Sligo J, 2017, INT J MED INFORM, V97, P86, DOI 10.1016/j.ijmedinf.2016.09.007
   Slomka PJ, 2017, EXPERT REV MED DEVIC, V14, P197, DOI 10.1080/17434440.2017.1300057
   Smigrodzki R, 2005, ARTIF INTELL MED, V35, P227, DOI 10.1016/j.artmed.2004.11.006
   SOLBERG HE, 1978, CRC CR REV CL LAB SC, V9, P209, DOI 10.3109/10408367809150920
   Somashekhar SP, 2018, ANN ONCOL, V29, P418, DOI 10.1093/annonc/mdx781
   Somashekhar SP, 2018, ANN ONCOL, V29, P1
   Sotoodeh Mani, 2019, AMIA Jt Summits Transl Sci Proc, V2019, P425
   Sperandei S, 2014, BIOCHEM MEDICA, V24, P12, DOI 10.11613/BM.2014.003
   Srinivas K., 2010, INT J COMPUTER SCI E, V2, P250
   Stein JD, 2019, JAMA OPHTHALMOL, V137, P491, DOI 10.1001/jamaophthalmol.2018.7051
   Sullivan T., 2018, HLTHCARE IT NEWS
   Tan C, 2011, BIOL TRACE ELEM RES, V140, P24, DOI 10.1007/s12011-010-8678-1
   Tayefi M, 2017, COMPUT METH PROG BIO, V139, P83, DOI 10.1016/j.cmpb.2016.10.020
   Theodore K., 2019, ADV THERAPEUTICS
   Tolles J, 2016, JAMA-J AM MED ASSOC, V316, P533, DOI 10.1001/jama.2016.7653
   Topol EJ, 2019, NAT MED, V25, P44, DOI 10.1038/s41591-018-0300-7
   Toubiana D, 2019, COMMUN BIOL, V2, DOI 10.1038/s42003-019-0440-4
   Tsai WM, 2016, STAT INTERFACE, V9, P239, DOI 10.4310/SII.2016.v9.n2.a11
   Tu C., 2005, Journal of Medical Engineering & Technology, V29, P176, DOI 10.1080/0309190042000274513
   Valdes G, 2016, SCI REP-UK, V6, DOI 10.1038/srep37854
   van Hartskamp M, 2019, INTERACT J MED RES, V8, DOI 10.2196/12100
   van Panhuis WG, 2014, BMC PUBLIC HEALTH, V14, DOI 10.1186/1471-2458-14-1144
   Vapnik V.N., 1963, Avtomatika i Telemekhanika, V24, P774
   Vapnik VN., 1982, ESTIMATION DEPENDENC
   Vitola J, 2017, SENSORS-BASEL, V17, DOI 10.3390/s17020417
   Wager S, 2018, J AM STAT ASSOC, V113, P1228, DOI 10.1080/01621459.2017.1319839
   Wagholikar KB, 2009, IEEE ENG MED BIO, P3409, DOI 10.1109/IEMBS.2009.5332468
   Wahl B, 2018, BMJ GLOB HEALTH, V3, DOI 10.1136/bmjgh-2018-000798
   Walker JG, 2017, BMC MED INFORM DECIS, V17, DOI 10.1186/s12911-017-0407-7
   Wall MM, 2009, STAT MED, V28, P293, DOI 10.1002/sim.3463
   Weber GM, 2014, JAMA-J AM MED ASSOC, V311, P2479, DOI 10.1001/jama.2014.4228
   Wei W, 2011, J AM MED INFORM ASSN, V18, P370, DOI 10.1136/amiajnl-2011-000101
   Winkler-Schwartz A, 2019, JAMA NETW OPEN, V2, DOI 10.1001/jamanetworkopen.2019.8363
   Wold S, 2001, CHEMOMETR INTELL LAB, V58, P109, DOI 10.1016/S0169-7439(01)00155-1
   Wolfson J, 2015, STAT MED, V34, P2941, DOI 10.1002/sim.6526
   Wong D, 2018, NATURE, V555, P446, DOI 10.1038/d41586-018-02881-7
   Xu R, 2015, J BIOMED INFORM, V56, P348, DOI 10.1016/j.jbi.2015.06.027
   Xu R, 2014, BMC BIOINFORMATICS, V15, DOI 10.1186/1471-2105-15-105
   Xu WB, 2018, J INT MED RES, V46, P3656, DOI 10.1177/0300060518777173
   Yoo HHB, 2003, CHEST, V123, P813, DOI 10.1378/chest.123.3.813
   Yu KH, 2016, NAT COMMUN, V7, DOI 10.1038/ncomms12474
   Yu Y, 1997, MED PHYS, V24, P1742, DOI 10.1118/1.597951
   Yulita IN, 2018, HEALTHC INFORM RES, V24, P170, DOI 10.4258/hir.2018.24.3.170
   Zeeshan S., 2019, BRIEF BIOINFORM
   Zhang W.T, 2011, SPSS STAT ANAL BASED
   Zhang ZH, 2016, ANN TRANSL MED, V4, DOI 10.21037/atm.2016.03.37
   Zhao D, 2011, J BIOMED INFORM, V44, P859, DOI 10.1016/j.jbi.2011.05.004
   Zhou XB, 2009, PROTEOMICS, V9, P2286, DOI 10.1002/pmic.200700867
NR 252
TC 45
Z9 45
U1 13
U2 37
PU OXFORD UNIV PRESS
PI OXFORD
PA GREAT CLARENDON ST, OXFORD OX2 6DP, ENGLAND
SN 1758-0463
J9 DATABASE-OXFORD
JI Database
PD MAR 17
PY 2020
AR baaa010
DI 10.1093/database/baaa010
PG 35
WC Mathematical & Computational Biology
SC Mathematical & Computational Biology
GA KW5AL
UT WOS:000521177200001
PM 32185396
OA gold, Green Published
DA 2021-12-12
ER

PT J
AU Cross, ES
   Hortensius, R
   Wykowska, A
AF Cross, Emily S.
   Hortensius, Ruud
   Wykowska, Agnieszka
TI From social brains to social robots: applying neurocognitive insights to
   human-robot interaction
SO PHILOSOPHICAL TRANSACTIONS OF THE ROYAL SOCIETY B-BIOLOGICAL SCIENCES
LA English
DT Editorial Material
DE social robotics; robotics; artificial intelligence; social neuroscience;
   ethics; human-brain
ID DEVELOPMENTAL ROBOTICS; BEHAVIOR; GAZE
AB Amidst the fourth industrial revolution, social robots are resolutely moving from fiction to reality. With sophisticated artificial agents becoming ever more ubiquitous in daily life, researchers across different fields are grappling with the questions concerning how humans perceive and interact with these agents and the extent to which the human brain incorporates intelligent machines into our social milieu. This theme issue surveys and discusses the latest findings, current challenges and future directions in neuroscience- and psychology-inspired human-robot interaction (HRI). Critical questions are explored from a transdisciplinary perspective centred around four core topics in HRI: technical solutions for HRI, development and learning for HRI, robots as a tool to study social cognition, and moral and ethical implications of HRI. Integrating findings from diverse but complementary research fields, including social and cognitive neurosciences, psychology, artificial intelligence and robotics, the contributions showcase ways in which research from disciplines spanning biological sciences, social sciences and technology deepen our understanding of the potential and limits of robotic agents in human social life.
   This article is part of the theme issue 'From social brains to social robots: applying neurocognitive insights to human-robot interaction'.
C1 [Cross, Emily S.; Hortensius, Ruud] Univ Glasgow, Inst Neurosci & Psychol, Sch Psychol, 58 Hillhead St, Glasgow G12 8QB, Lanark, Scotland.
   [Wykowska, Agnieszka] Ist Italiano Tecnol, Via Morego 30, I-16163 Genoa, Italy.
RP Cross, ES; Hortensius, R (corresponding author), Univ Glasgow, Inst Neurosci & Psychol, Sch Psychol, 58 Hillhead St, Glasgow G12 8QB, Lanark, Scotland.; Wykowska, A (corresponding author), Ist Italiano Tecnol, Via Morego 30, I-16163 Genoa, Italy.
EM emily.cross@glasgow.ac.uk; ruud.hortensius@glasgow.ac.uk;
   agnieszka.wykowska@iit.it
RI Cross, Emily S./B-4565-2009
OI Cross, Emily S./0000-0002-1671-5698; Wykowska,
   Agnieszka/0000-0003-3323-7357; Hortensius, Ruud/0000-0002-5279-6202
FU European Research CouncilEuropean Research Council (ERC)European
   Commission [H2020-ERC-2015-StG-677270-SOCIAL ROBOTS,
   H2020-ERC-2016-StG-715058-InStance]
FX We gratefully acknowledge funding from the European Research Council to
   E.S.C. (H2020-ERC-2015-StG-677270-SOCIAL ROBOTS) and to A.W.
   (H2020-ERC-2016-StG-715058-InStance).
CR Aarts AA, 2015, SCIENCE, V349, DOI 10.1126/science.aac4716
   [Anonymous], 2017, ROBOTICS FUNDING GET
   Broadbent E, 2017, ANNU REV PSYCHOL, V68, P627, DOI 10.1146/annurev-psych-010416-043958
   Button KS, 2013, NAT REV NEUROSCI, V14, P365, DOI 10.1038/nrn3475
   Cangelosi A, 2018, CHILD DEV PERSPECT, V12, P183, DOI 10.1111/cdep.12282
   Chaminade T, 2009, J PHYSIOL-PARIS, V103, P286, DOI 10.1016/j.jphysparis.2009.08.011
   Collberg C., 2015, REPEATABILITY BENEFA
   Collins EC, 2019, PHILOS T R SOC B, V374, DOI 10.1098/rstb.2018.0433
   Cross ES, 2019, PHILOS T R SOC B, V374, DOI 10.1098/rstb.2018.0034
   Foster ME, 2019, PHILOS T R SOC B, V374, DOI 10.1098/rstb.2018.0027
   Gordon G, 2019, PHILOS T R SOC B, V374, DOI 10.1098/rstb.2018.0029
   Gunes H, 2019, PHILOS T R SOC B, V374, DOI 10.1098/rstb.2018.0026
   Hortensius R, 2018, IEEE T COGN DEV SYST, V10, P852, DOI 10.1109/TCDS.2018.2826921
   Hortensius R, 2018, ANN NY ACAD SCI, V1426, P93, DOI 10.1111/nyas.13727
   Hutson M, 2018, SCIENCE, V359, P725, DOI 10.1126/science.359.6377.725
   Kuniyoshi Y, 2019, PHILOS T R SOC B, V374, DOI 10.1098/rstb.2018.0031
   Meltzoff AN, 2007, DEVELOPMENTAL SCI, V10, P126, DOI 10.1111/j.1467-7687.2007.00574.x
   Metta G, 2010, NEURAL NETWORKS, V23, P1125, DOI 10.1016/j.neunet.2010.08.010
   Munafo MR, 2017, NAT HUM BEHAV, V1, DOI 10.1038/s41562-016-0021
   Nagai Y, 2019, PHILOS T R SOC B, V374, DOI 10.1098/rstb.2018.0030
   Nelson LD, 2018, ANNU REV PSYCHOL, V69, P511, DOI 10.1146/annurev-psych-122216-011836
   Ogawa K, 2011, J ADV COMPUT INTELL, V15, P592, DOI 10.20965/jaciii.2011.p0592
   Powell H, 2019, PHILOS T R SOC B, V374, DOI 10.1098/rstb.2018.0039
   Prescott TJ, 2019, PHILOS T R SOC B, V374, DOI 10.1098/rstb.2018.0025
   Rauchbauer B, 2019, PHILOS T R SOC B, V374, DOI 10.1098/rstb.2018.0033
   Samani H, 2013, INT J ADV ROBOT SYST, V10, DOI 10.5772/57260
   Skewes J, 2019, PHILOS T R SOC B, V374, DOI 10.1098/rstb.2018.0037
   Vinanzi S, 2019, PHILOS T R SOC B, V374, DOI 10.1098/rstb.2018.0032
   Waytz A, 2019, PHILOS T R SOC B, V374, DOI 10.1098/rstb.2018.0041
   Wiese E, 2019, PHILOS T R SOC B, V374, DOI 10.1098/rstb.2018.0430
   Wiese E, 2017, FRONT PSYCHOL, V8, DOI 10.3389/fpsyg.2017.01663
   Willemse C, 2019, PHILOS T R SOC B, V374, DOI 10.1098/rstb.2018.0036
   Wullenkord R, 2019, PHILOS T R SOC B, V374, DOI 10.1098/rstb.2018.0038
   Wykowska A, 2016, PHILOS T R SOC B, V371, DOI 10.1098/rstb.2015.0375
   2013, BEHAV BRAIN SCI, V36, P393, DOI DOI 10.1017/S0140525X12000660
NR 35
TC 27
Z9 27
U1 6
U2 34
PU ROYAL SOC
PI LONDON
PA 6-9 CARLTON HOUSE TERRACE, LONDON SW1Y 5AG, ENGLAND
SN 0962-8436
EI 1471-2970
J9 PHILOS T R SOC B
JI Philos. Trans. R. Soc. B-Biol. Sci.
PD APR 29
PY 2019
VL 374
IS 1771
AR 20180024
DI 10.1098/rstb.2018.0024
PG 8
WC Biology
SC Life Sciences & Biomedicine - Other Topics
GA HU7UH
UT WOS:000465488000001
PM 30852997
OA Green Accepted, Bronze, Green Published
DA 2021-12-12
ER

PT J
AU Milano, S
   Taddeo, M
   Floridi, L
AF Milano, Silvia
   Taddeo, Mariarosaria
   Floridi, Luciano
TI Recommender systems and their ethical challenges
SO AI & SOCIETY
LA English
DT Article
DE Algorithms; Artificial intelligence; Digital ethics; Ethical trade-offs;
   Ethics of recommendation; Machine learning; Recommender systems
AB This article presents the first, systematic analysis of the ethical challenges posed by recommender systems through a literature review. The article identifies six areas of concern, and maps them onto a proposed taxonomy of different kinds of ethical impact. The analysis uncovers a gap in the literature: currently user-centred approaches do not consider the interests of a variety of other stakeholders-as opposed to just the receivers of a recommendation-in assessing the ethical impacts of a recommender system.
C1 [Milano, Silvia; Taddeo, Mariarosaria; Floridi, Luciano] Univ Oxford, Oxford Internet Inst, 1 St Giles, Oxford OX1 3JS, England.
   [Taddeo, Mariarosaria; Floridi, Luciano] Alan Turing Inst, 96 Euston Rd, London NW1 2DB, England.
RP Milano, S (corresponding author), Univ Oxford, Oxford Internet Inst, 1 St Giles, Oxford OX1 3JS, England.
EM silvia.milano@oii.ox.ac.uk
RI Floridi, Luciano/G-7699-2014
OI Floridi, Luciano/0000-0002-5444-2280; Milano, Silvia/0000-0001-9643-4222
FU Privacy and Trust Stream-Social lead of the PETRAS Internet of Things
   research hub; Engineering and Physical Sciences Research Council
   (EPSRC)UK Research & Innovation (UKRI)Engineering & Physical Sciences
   Research Council (EPSRC) [EP/N023013/1]; Google UK LimitedGoogle
   Incorporated
FX This work was supported by Privacy and Trust Stream-Social lead of the
   PETRAS Internet of Things research hub. PETRAS is funded by the
   Engineering and Physical Sciences Research Council (EPSRC), Grant
   agreement no. EP/N023013/1; and Google UK Limited.
CR Abdollahpouri H, 2017, ENVIRONMENTS, DOI [10.1145/3079628.3079657, DOI 10.1145/3079628.3079657]
   Adomavicius G, 2005, IEEE T KNOWL DATA EN, V17, P734, DOI 10.1109/TKDE.2005.99
   Bozdag E, 2016, ETHICS INF TECHNOL, V17, P249, DOI 10.1007/s10676-015-9380-y
   Bozdag E, 2013, ETHICS INF TECHNOL, V15, P209, DOI 10.1007/s10676-013-9321-6
   BURKE R, 2017, ARXIV170700093
   Burki T, 2019, LANCET DIGIT HEALTH, V1, pE258, DOI 10.1016/S2589-7500(19)30136-0
   Burr C, 2018, MIND MACH, V28, P735, DOI 10.1007/s11023-018-9479-0
   Chakraborty A, 2019, FAT*'19: PROCEEDINGS OF THE 2019 CONFERENCE ON FAIRNESS, ACCOUNTABILITY, AND TRANSPARENCY, P129, DOI 10.1145/3287560.3287570
   Chaslot G, 2018, MEDIUM
   de Vries K, 2010, ETHICS INF TECHNOL, V12, P71, DOI 10.1007/s10676-009-9215-9
   Farnadi G, 2018, 2 FATREC WORKSH RESP
   Floridi L, 2016, ROUTLEDGE HDB PHILOS, P67
   Floridi L, 2008, ERKENNTNIS, V69, P69, DOI 10.1007/s10670-007-9087-5
   Floridi L, 2016, PHILOS T R SOC A, V374, DOI 10.1098/rsta.2016.0360
   Floridi L, 2011, MIND MACH, V21, P477, DOI 10.1007/s11023-011-9254-y
   Friedler S. A., 2016, ARXIV160907236
   Friedman A., 2015, RECOMMENDER SYSTEMS, P649, DOI DOI 10.1007/978-1-4899-7637-6
   Ganesh B., 2019, IRA SOCIAL MEDIA POL
   Germano F, 2019, ARXIV190202580CS
   Hansson SO, 2010, ETHICAL THEORY MORAL, V13, P585, DOI 10.1007/s10677-010-9232-0
   Harambam J, 2018, PHILOS T R SOC A, V376, DOI 10.1098/rsta.2018.0088
   Hayenhjelm M, 2012, EUR J PHILOS, V20, pE26, DOI 10.1111/j.1468-0378.2011.00482.x
   Helberger N, 2018, INFORM COMMUN SOC, V21, P191, DOI 10.1080/1369118X.2016.1271900
   Herlocker J. L., 2000, CSCW 2000. ACM 2000 Conference on Computer Supported Cooperative Work, P241
   Jannach D, 2016, PROCEEDINGS OF THE 10TH ACM CONFERENCE ON RECOMMENDER SYSTEMS (RECSYS'16), P7, DOI 10.1145/2959100.2959186
   Jannach D, 2012, LECT NOTES BUS INF P, V123, P76
   Karimi M, 2018, INFORM PROCESS MANAG, V54, P1203, DOI 10.1016/j.ipm.2018.04.008
   Koene A, 2015, LECT NOTES COMPUT SC, V9089, P123, DOI 10.1007/978-3-319-18609-2_10
   Marlin BM, 2007, ARXIV12065267
   Merrill Jeremy B., 2019, FACEBOOK MOVES BLOCK
   Narayanan A, 2008, P IEEE S SECUR PRIV, P111, DOI 10.1109/SP.2008.33
   Paraschakis D, 2018, ALGORITHMIC ETHICAL
   Paraschakis D, 2016, PROCEEDINGS OF THE 10TH ACM CONFERENCE ON RECOMMENDER SYSTEMS (RECSYS'16), P463, DOI 10.1145/2959100.2959101
   Paraschakis D, 2017, INT CONF RES CHAL, P211, DOI 10.1109/RCIS.2017.7956539
   Pennock DM, 2000, AAAI 00
   Reviglio U, 2017, LECT NOTES COMPUT SC, V10673, P281, DOI 10.1007/978-3-319-70284-1_22
   Ricci Francesco, 2015, RECOMMENDER SYSTEMS, V2nd
   Rodriguez MA, 2009, LECT NOTES COMPUTER
   Seaver N, 2019, J MAT CULT, V24, P421, DOI 10.1177/1359183518820366
   Shapira B., 2015, RECOMMENDER SYSTEMS, V2nd, P611, DOI DOI 10.1007/978-1-4899-7637-6_18
   Souali K., 2011, 2011 INT C MULT COMP, P1
   Taddeo M, 2018, SCIENCE, V361, P751, DOI 10.1126/science.aat5991
   Tang TY, 2016, NEW REV HYPERMEDIA M, V22, P111, DOI 10.1080/13614568.2015.1052099
   Tintarev N, 2011, RECOMMENDER SYSTEMS HANDBOOK, P479, DOI 10.1007/978-0-387-85820-3_15
   Yao S, 2017, NIPS, DOI [10.1177/0143831X03024002003, DOI 10.1177/0143831X03024002003]
   Zook M, 2017, PLOS COMPUT BIOL, V13, DOI 10.1371/journal.pcbi.1005399
NR 46
TC 24
Z9 24
U1 6
U2 12
PU SPRINGER
PI NEW YORK
PA ONE NEW YORK PLAZA, SUITE 4600, NEW YORK, NY, UNITED STATES
SN 0951-5666
EI 1435-5655
J9 AI SOC
JI AI Soc.
PD DEC
PY 2020
VL 35
IS 4
BP 957
EP 967
DI 10.1007/s00146-020-00950-y
EA FEB 2020
PG 11
WC Computer Science, Artificial Intelligence
SC Computer Science
GA OI3UO
UT WOS:000516797300001
OA Green Submitted, hybrid
DA 2021-12-12
ER

PT C
AU Dinu, DG
   Stoian-Karadeli, A
AF Dinu, Daniel-Gabriel
   Stoian-Karadeli, Andreea
BE Vrontis, D
   Weber, Y
   Tsoukatos, E
TI COMPETITIVE INTELLIGENCE IN THE DIGITAL AGE: NEUROTECHNOLOGIES FOR HUMAN
   COGNITIVE AUGMENTATION
SO BUSINESS MANAGEMENT THEORIES AND PRACTICES IN A DYNAMIC COMPETITIVE
   ENVIRONMENT
SE EuroMed Academy of Business Conference Book of Proceedings
LA English
DT Proceedings Paper
CT 12th Annual Conference of the EuroMed-Academy-of-Business
CY SEP 18-20, 2019
CL Thessaloniki, GREECE
SP EuroMed Acad Business, EuroMed Acad Business, EuroMed Res Ctr, EuroMed Journal Business, EuroMed Res Business Inst
DE Competitive Intelligence; Digital Age; neurotechnology; cognitive
   business; strategy; artificial intelligence; cognitive augmentation;
   decision-making
AB The early period of Competitive Intelligence - the 80's - was the pre-internet period and was characterized mostly by analogue systems. Most of the data and information were gathered from primary sources. The data and information that were collected from secondary sources needed the intervention of the human factor to process, analyse and extract meaning from them. As technology evolved, most of today's data and information is generated and stored in digital format - this period known as Digital Age. Digitized
   ion is a process that generates a huge amount of data that cannot be analysed in real-time by human users. This context has led to the accelerated development of solutions that process and analyses a huge volume of data that bears the generic name of "cognitive solutions". ' Cognitization' was a logical step in the digitization advancement and expansion of gobbling. IBM's Cognitive Business (IBM, 2015), as an application of the Watson platform, revolutionizes how to obtain, analyse, store and use digital information for economic and financial decisions. The Microsoft Brainwave (Microsoft, 2017) project promises access to real-time artificial intelligence (AI) services, especially in the financial and research environment. Immersive cognitive systems allow corporations to lead from a veritable "cockpit" or "bridge" with situational assessment rooms, cognitive boardrooms, immersive classes etc. in which human staff will constantly interact with artificial cognitive agents. For smaller businesses (national, regional), it is estimated that in the coming years, access to AI services over the internet (InternetDeliver AI) will be the standard for the civil business domain (Mary, 2015).
   In the field of Competitive Intelligence, the goal of practitioners is to collect data and information that they process and analyse, then transform them into intelligence suggesting actions, strategies or decisions. To respond rapidly to the urgent need to collect relevant data and information from an increasingly volatile, uncertain, complex and ambiguous environment, as characterized by the current economy, Competitive Intelligence practitioners need to build fast and efficient work systems such as those described above. At the same time, they need to develop new skills, such as agility and attention. Attention is a mandatory condition for Competitive Intelligence practitioners while agility often depends on the ability to maintain a high level of attention (focus) and at the same time the rapid response to the stimulus (alertness). The ability of analysts to remain focused on a particular goal is what ensures their success or failure.
   For the Intelligence Competitive practitioner to remain relevant, efficient and to keep up with an environment that contains a large volume of information, while the field of Artificial Intelligence develops, it needs to enhance his cognitive abilities through optimization, stimulation and augmentation. Among these three methods, the one that represents the subject of this paper is augmentation.
   Augmentation implies enhancing the cognitive abilities within while optimizing and stimulating the factors of intervention. For optimization, intervention can be done through pharmacological means such as nootropic drugs or smart drugs. Stimulation can be obtained through neuro-technology: electrical and magnetic transcranial stimulation (Wingeier, 2017). Another way to classify brain stimulation methods is to divide them into two broad categories: invasive methods and non- invasive methods. Invasive methods involve direct brain intervention such as Deep Brain Stimulation (DBS) and have been used for learning enhancement (Clark & Parasuraman, 2014; Suthana & Fried, 2014). The most popular non-invasive brain-stimulation technologies are transcranial electrical stimulation (TES), transcranial magnetic stimulation (TMS), and focused ultrasound (FUS). While the three of them - optimization, stimulation, augmentation - are means of brain enhancement, augmentation is non-invasive, risk- free and it is the only one that is based on neuroplasticity - which means the ability of the brain to learn new things. Much recent research (Edmonds & Tenenbaum, 2012) has led to amazing understandings about the relationship between pleasure, learning and motivation in the brain. It is now known that there is a centre of pleasure in the medial part of the prefrontal cortex, right in the middle of the forehead, a part that is involved in the process of focus attention, alertness, learning and that motivates us to go forward.
   Pleasure and happiness are the basic motivators for our lives. We want to expand happiness and pleasure develops momentum. We learn to associate many types of events with these feelings. Living in a sense of happiness, we change our vision of life, the reaction to events and situations, our memory, our learning and our general well-being. When we are happy, we connect much more easily to others. As we know, the maintenance of positive emotions stimulates health while maintenance of the negative benefits of the disease.
   Mental training is based on biofeedback - it is a method that uses the mind to control a function of the body that is normally regulated automatically, such as body temperature, heart rate, happiness and pleasure etc. to increase the production of high-frequency (gamma) brainwaves from the medial part of the prefrontal cortex. In short, people can teach their brains how to raise their attention, alertness happiness and other positive feelings that are associated with the production of chemicals (endorphins and dopamine). Based on a device that measures the frequency of brain waves and software that interprets this information, we can tell when the brain (based on the fact that certain activities and certain states are associated with certain types of waves) is concentrated when it secretes dopamine when it is happy and other. This type of training is called neuro-feedback.
   Advances in neuroscience and the development of neuro-technologies have progressively raised new and unique ethical issues ("neuroethics"), in addition to the more traditional aspects related to human participation in research studies.
   The most important ethical issues are related to: Mind Reading and Privacy; Agency, Responsibility and Liability; Safety and Invasiveness of Brain Enhancement, Society
C1 [Dinu, Daniel-Gabriel] Bucharest Univ Econ Studies, Business Adm Doctoral Sch, Bucharest, Romania.
   [Stoian-Karadeli, Andreea] Mihai Viteazul Natl Intelligence Acad, Bucharest, Romania.
RP Dinu, DG (corresponding author), Bucharest Univ Econ Studies, Business Adm Doctoral Sch, Bucharest, Romania.
RI Dinu, Daniel Gabriel/AAV-7496-2021
OI Dinu, Daniel Gabriel/0000-0002-4849-2695
CR Clark VP, 2014, NEUROIMAGE, V85, P889, DOI 10.1016/j.neuroimage.2013.08.071
   Edmonds WA, 2012, CASE STUDIES APPL PS
   Martialay M.L., 2015, RPI NEWS
   Wingeier Brett, 2017, QUE NEUROIMPRONTA
NR 4
TC 0
Z9 0
U1 0
U2 3
PU EUROMED PRESS
PI MARSEILLE CEDEX 9
PA RUE ANTOINE BOURDELLE, DOMAINE DE LUMINY BP 921, MARSEILLE CEDEX 9, 13
   288, FRANCE
SN 2547-8516
BN 978-9963-711-81-9
J9 EUROMED ACAD BUS CON
PY 2019
BP 1619
EP 1621
PG 3
WC Business; Management
SC Business & Economics
GA BP3LD
UT WOS:000548057800134
DA 2021-12-12
ER

PT J
AU Boulos, LJ
   Mendes, A
   Delmas, A
   Kaadoud, IC
AF Boulos, Laura Joy
   Mendes, Alexandre
   Delmas, Alexandra
   Kaadoud, Ikram Chraibi
TI An Iterative and Collaborative End-to-End Methodology Applied to Digital
   Mental Health
SO FRONTIERS IN PSYCHIATRY
LA English
DT Article
DE digital mental health; an end-to-end methodology; human factors;
   cognitive biases; machine learning; knowledge discovery data base (KDD);
   interdisciplinar intersectoral collaborations; ethics
ID VIRTUAL-REALITY; COGNITIVE BIAS; DIAGNOSTIC ERRORS; ANXIETY DISORDER;
   MEDICAL ERRORS; OLDER-ADULTS; CARE; INFORMATION; TECHNOLOGY; QUALITY
AB Artificial intelligence (AI) algorithms together with advances in data storage have recently made it possible to better characterize, predict, prevent, and treat a range of psychiatric illnesses. Amid the rapidly growing number of biological devices and the exponential accumulation of data in the mental health sector, the upcoming years are facing a need to homogenize research and development processes in academia as well as in the private sector and to centralize data into federalizing platforms. This has become even more important in light of the current global pandemic. Here, we propose an end-to-end methodology that optimizes and homogenizes digital research processes. Each step of the process is elaborated from project conception to knowledge extraction, with a focus on data analysis. The methodology is based on iterative processes, thus allowing an adaptation to the rate at which digital technologies evolve. The methodology also advocates for interdisciplinary (from mathematics to psychology) and intersectoral (from academia to the industry) collaborations to merge the gap between fundamental and applied research. We also pinpoint the ethical challenges and technical and human biases (from data recorded to the end user) associated with digital mental health. In conclusion, our work provides guidelines for upcoming digital mental health studies, which will accompany the translation of fundamental mental health research to digital technologies.</p>
C1 [Boulos, Laura Joy] St Joseph Univ, Beirut, Lebanon.
   [Mendes, Alexandre; Delmas, Alexandra; Kaadoud, Ikram Chraibi] Grp Onepoint, Paris, France.
RP Boulos, LJ (corresponding author), St Joseph Univ, Beirut, Lebanon.; Mendes, A; Delmas, A; Kaadoud, IC (corresponding author), Grp Onepoint, Paris, France.
EM laurajoyboulos@gmail.com; a.mendes@groupeonepoint.com;
   a.delmas@groupeonepoint.com; ichrarbik@outlook.fr
CR Abdullah S, 2016, J AM MED INFORM ASSN, V23, P538, DOI 10.1093/jamia/ocv200
   Aboujaoude E, 2020, FRONT PSYCHIATRY, V11, DOI 10.3389/fpsyt.2020.00111
   Agarwal R., 2020, 5 COGNITIVE BIASES D
   Alasadi S. A., 2017, J ENG APPL SCI, V12, P4102
   Aledavood T, 2017, JMIR RES PROTOC, V6, DOI 10.2196/resprot.6919
   Allen B, 2019, J AM COLL RADIOL, V16, P1179, DOI 10.1016/j.jacr.2019.04.014
   Alshurafa Nabil, 2018, Proc ACM Interact Mob Wearable Ubiquitous Technol, V2, DOI 10.1145/3287031
   Ambler SW, 2002, IEEE SOFTWARE, V19, P66, DOI 10.1109/52.991334
   Andel Charles, 2012, J Health Care Finance, V39, P39
   Andersson G., 2014, INTERNET CBT CLIN GU, DOI [10.1201/b13645, DOI 10.1201/B13645]
   Angwin J, 2016, PROPUBLICA
   Nguyen A, 2015, PROC CVPR IEEE, P427, DOI 10.1109/CVPR.2015.7298640
   Appel S., 2014, J NURSING ED PRACTIC, P3, DOI [10.5430/jnep.v3n12p125, DOI 10.5430/JNEP.V3N12P125]
   Arpey NC, 2017, J PRIM CARE COMMUNIT, V8, P169, DOI 10.1177/2150131917697439
   Ayache S., 2018, P MACHINE LEARNING R, V93, P81
   Azevedo RT, 2017, SCI REP-UK, V7, DOI 10.1038/s41598-017-02274-2
   Bailey SC, 2014, J AM MED INFORM ASSN, V21, P542, DOI 10.1136/amiajnl-2013-002232
   Bakker D, 2016, JMIR MENT HEALTH, V3, DOI 10.2196/mental.4984
   Baldwin RL, 2005, ACAD EMERG MED, V12, P142, DOI 10.1197/j.aem.2004.10.002
   Arrieta AB, 2020, INFORM FUSION, V58, P82, DOI 10.1016/j.inffus.2019.12.012
   Bengio Y, 2013, IEEE T PATTERN ANAL, V35, P1798, DOI 10.1109/TPAMI.2013.50
   Benyon D., 2014, DESIGNING INTERACTIV
   Berwick DM, 2009, HEALTH AFFAIR, V28, pW555, DOI 10.1377/hlthaff.28.4.w555
   Bilalli B, 2018, COMPUT STAND INTER, V57, P101, DOI 10.1016/j.csi.2017.05.004
   Bishop C. M., 2006, PATTERN RECOGN
   Blackwell SE, 2015, CLIN PSYCHOL SCI, V3, P91, DOI 10.1177/2167702614560746
   Blumenthal D, 2017, ANN INTERN MED, V166, P842, DOI 10.7326/M17-0511
   Bourne KC., 2014, APPL ADM HDB, P329, DOI [10.1016/B978-0-12-398545-3.00019-4, DOI 10.1016/B978-0-12-398545-3.00019-4]
   Bowen DJ, 2009, AM J PREV MED, V36, P452, DOI 10.1016/j.amepre.2009.02.002
   Brosinski CM, 2014, ADV EMERG NURS J, V36, P78, DOI 10.1097/TME.0000000000000007
   Bucci S, 2019, PSYCHOL PSYCHOTHER-T, V92, P277, DOI 10.1111/papt.12222
   Byambasuren O, 2018, NPJ DIGIT MED, V1, DOI 10.1038/s41746-018-0021-9
   Bzdok Danilo, 2018, Nat Methods, V15, P233, DOI 10.1038/nmeth.4642
   Cabitza F, 2017, JAMA-J AM MED ASSOC, V318, P517, DOI 10.1001/jama.2017.7797
   Calikli G, 2013, SOFTWARE QUAL J, V21, P377, DOI 10.1007/s11219-012-9180-0
   Caliskan A, 2017, SCIENCE, V356, DOI 10.1126/science.aal4230
   Cashen Margaret S, 2004, J Cardiovasc Nurs, V19, P209
   Cerga-Pashoja A, 2019, FRONT PSYCHIATRY, V10, DOI 10.3389/fpsyt.2019.00546
   Chadborn NH, 2019, HEALTHCARE-BASEL, V7, DOI 10.3390/healthcare7020054
   Champion L, 2018, PLOS ONE, V13, DOI 10.1371/journal.pone.0209482
   Char DS, 2018, NEW ENGL J MED, V378, P981, DOI 10.1056/NEJMp1714229
   Choi NG, 2013, J MED INTERNET RES, V15, DOI 10.2196/jmir.2645
   Christensen H, 2016, JAMA PSYCHIAT, V73, P435, DOI 10.1001/jamapsychiatry.2016.0001
   Craig P, 2008, BRIT MED J, V337, DOI 10.1136/bmj.a1655
   Croskerry P, 2003, ACAD MED, V78, P775, DOI 10.1097/00001888-200308000-00003
   Croskerry P, 2013, BMJ QUAL SAF, V22, pii58, DOI 10.1136/bmjqs-2012-001712
   Croskerry P, 2013, NEW ENGL J MED, V368, P2445, DOI 10.1056/NEJMp1303712
   d'Alessandro B, 2017, BIG DATA-US, V5, P120, DOI 10.1089/big.2016.0048
   de Ruyter B., 2003, NEW EVERYDAY VIEWS A
   Deldin PJ, 2001, COGNITION EMOTION, V15, P787, DOI 10.1080/02699930143000248
   DeShazo JP, 2009, BMC MED INFORM DECIS, V9, DOI 10.1186/1472-6947-9-7
   Devlin AM, 2016, J AM MED INFORM ASSN, V23, P48, DOI 10.1093/jamia/ocv097
   Dockendorf MF, 2019, CLIN PHARMACOL THER, V105, P168, DOI 10.1002/cpt.1142
   Dunn J, 2018, PERS MED, V15, P429, DOI 10.2217/pme-2018-0044
   Dyrbye LN., 2017, NAM PERSPECT, DOI [10.31478/201707b, DOI 10.31478/201707B]
   Elstein AS, 2009, ADV HEALTH SCI EDUC, V14, P7, DOI 10.1007/s10459-009-9184-0
   Ely JW, 2011, ACAD MED, V86, P307, DOI 10.1097/ACM.0b013e31820824cd
   Eston RG, 2000, BRIT J SPORT MED, V34, P59, DOI 10.1136/bjsm.34.1.59
   Eubanks V., 2018, AUTOMATING INEQUALIT
   Eysenbach G, 2011, J MED INTERNET RES, V13, DOI 10.2196/jmir.1923
   Fairburn CG, 2017, BEHAV RES THER, V88, P19, DOI 10.1016/j.brat.2016.08.012
   Famili A., 1997, INTELL DATA ANAL, V1, P3, DOI DOI 10.3233/IDA-1997-1102
   Faurholt-Jepsen M, 2014, BMC PSYCHIATRY, V14, DOI 10.1186/s12888-014-0309-5
   Fayyad U, 1996, AI MAG, V17, P37
   Freeman D, 2008, SCHIZOPHRENIA BULL, V34, P605, DOI 10.1093/schbul/sbn020
   Freeman D, 2016, BRIT J PSYCHIAT, V209, P62, DOI 10.1192/bjp.bp.115.176438
   Furche T., 2016, P 19 INT C EXT DAT T, P473
   Germine L, 2019, CLIN NEUROPSYCHOL, V33, P271, DOI 10.1080/13854046.2018.1535662
   Gianfrancesco MA, 2018, JAMA INTERN MED, V178, P1544, DOI 10.1001/jamainternmed.2018.3763
   Gilpin LH, 2018, PR INT CONF DATA SC, P80, DOI 10.1109/DSAA.2018.00018
   Ginsburg GS, 2018, HEALTH AFFAIR, V37, P694, DOI 10.1377/hlthaff.2017.1624
   Goel MS, 2011, J AM MED INFORM ASSN, V18, pI8, DOI 10.1136/amiajnl-2011-000473
   Goodman AA., 2018, NEW THINKING ON DATA
   Gopal K., 2016, INDIANJOURNAL COM
   Gordon WJ, 2018, COMPUT STRUCT BIOTEC, V16, P224, DOI 10.1016/j.csbj.2018.06.003
   Gorst SL, 2014, ANN BEHAV MED, V48, P323, DOI 10.1007/s12160-014-9607-x
   Granja C, 2018, J MED INTERNET RES, V20, DOI 10.2196/10235
   Grazzini J., 2015, GUIDELINES SCI EVIDE
   Greenhalgh T, 2015, BMC MED, V13, DOI 10.1186/s12916-015-0279-6
   Guidotti R, 2019, ACM COMPUT SURV, V51, DOI 10.1145/3236009
   Guise JM, 2014, SYSTEMATIC REV COMPL
   Heeks R, 2006, INT J MED INFORM, V75, P125, DOI 10.1016/j.ijmedinf.2005.07.024
   Hoffmann TC, 2014, BMJ-BRIT MED J, V348, DOI [10.1136/bmj.g1687, 10.1055/s-0041-111066]
   Huckvale K, 2019, NPJ DIGIT MED, V2, DOI 10.1038/s41746-019-0166-1
   Huckvale K, 2019, BMC MED, V17, DOI 10.1186/s12916-019-1302-0
   Huckvale K, 2015, BMC MED, V13, DOI 10.1186/s12916-015-0444-y
   Huremovic D, 2019, PSYCHIAT PANDEMICS M, DOI DOI 10.1007/978-3-030-15346-5
   Husain W, 2016, 2016 3RD INTERNATIONAL CONFERENCE ON COMPUTER AND INFORMATION SCIENCES (ICCOINS), P37, DOI 10.1109/ICCOINS.2016.7783185
   Ilgen JS, 2016, J GEN INTERN MED, V31, P435, DOI 10.1007/s11606-016-3592-7
   Ioannidis JPA, 2001, J GEN INTERN MED, V16, P325, DOI 10.1046/j.1525-1497.2001.00714.x
   Jandoo T, 2020, DIGIT HEALTH, V6, DOI 10.1177/2055207619898984
   Joerin A, 2020, CUREUS, V12, DOI 10.7759/cureus.7202
   Jothi Neesha, 2018, International Journal of Business Information Systems, V29, P75
   Jothi N, 2021, J INFECT PUBLIC HEAL, V14, P103, DOI 10.1016/j.jiph.2020.02.042
   Kaadoud IC., 2019, KNOWLEDGE EXTRACTION
   Kahneman D., 2002, NOBEL PRIZE LECT, V8, P351, DOI [10.1037/0003-066X.58.9.697, DOI 10.1037/0003-066X.58.9.697]
   Kallberg AS, 2013, EUR J EMERG MED, V20, P33, DOI 10.1097/MEJ.0b013e32834fe917
   Kamdar MR, 2016, BIOCOMPUT-PAC SYM, P333
   Kamishima Toshihiro, 2012, Machine Learning and Knowledge Discovery in Databases. Proceedings of the European Conference (ECML PKDD 2012), P35, DOI 10.1007/978-3-642-33486-3_3
   Kennedy-Martin T, 2015, TRIALS, V16, DOI 10.1186/s13063-015-1023-4
   Khadjesari Z, 2015, HEALTH EXPECT, V18, P2011, DOI 10.1111/hex.12351
   Khundaqji H, 2020, JMIR MHEALTH UHEALTH, V8, DOI 10.2196/18092
   Kido T., 2019, 2448 CEURWS
   Kim WC, 2014, HARVARD BUS REV, V92, P60
   Klonoff David C, 2019, J Diabetes Sci Technol, V13, P159, DOI 10.1177/1932296818822215
   Kollins SH, 2020, LANCET DIGIT HEALTH, V2, pE168, DOI 10.1016/S2589-7500(20)30017-0
   Kontos Emily, 2014, J Med Internet Res, V16, pe172, DOI 10.2196/jmir.3117
   Lakerveld J, 2008, BMC MED RES METHODOL, V8, DOI 10.1186/1471-2288-8-17
   Lattie EG, 2019, DIGIT HEALTH, V5, DOI 10.1177/2055207619896145
   Lau N, 2020, JMIR MHEALTH UHEALTH, V8, DOI 10.2196/17798
   Lawson TN, 2018, J NURS EDUC, V57, P203, DOI 10.3928/01484834-20180322-03
   Lazarus R. S., 1984, STRESS APPRAISAL COP
   Li SS, 2016, CIRC-CARDIOVASC QUAL, V9, pS36, DOI 10.1161/CIRCOUTCOMES.115.002621
   Li W, 2020, INT J BIOL SCI, V16, P1732, DOI 10.7150/ijbs.45120
   Liang J, 2018, J HEALTHC ENG, V2018, DOI 10.1155/2018/7328274
   Lipton Z.C, 2017, ICML WORKSH HUM INT
   Liu C, 2019, DIGIT HEALTH, V5, DOI 10.1177/2055207619878627
   Lo B, 2020, JMIR MENT HEALTH, V7, DOI 10.2196/15942
   Loncar-Turukalo T, 2019, J MED INTERNET RES, V21, DOI 10.2196/14017
   Lupton D, 2017, DIGIT HEALTH, V3, DOI 10.1177/2055207617740018
   Ma HJ, 2021, HEALTH COMMUN, V36, P1598, DOI 10.1080/10410236.2020.1775439
   Mamede S, 2014, ACAD MED, V89, P114, DOI 10.1097/ACM.0000000000000077
   Marewski Julian N, 2012, Dialogues Clin Neurosci, V14, P77
   Marshall JM, 2020, PSYCHOL TRAUMA-US, V12, pS269, DOI 10.1037/tra0000627
   Marshall JM, 2019, FRONT PSYCHIATRY, V10, DOI 10.3389/fpsyt.2019.00831
   Mathews SC, 2019, NPJ DIGIT MED, V2, DOI 10.1038/s41746-019-0111-3
   May C, 2003, SOC SCI MED, V57, P697, DOI 10.1016/S0277-9536(02)00419-7
   Meyer JHF., 2005, SCAND J EDUC RES, V49, P225, DOI [10.1080/00313830500109535, DOI 10.1080/00313830500109535]
   Michaels AD, 2010, CIRCULATION, V121, P1664, DOI 10.1161/CIR.0b013e3181d4b43e
   Michie S, 2017, J MED INTERNET RES, V19, DOI 10.2196/jmir.7126
   MILLER SM, 1987, J PERS SOC PSYCHOL, V52, P345, DOI 10.1037/0022-3514.52.2.345
   Miner AS, 2019, FRONT PSYCHIATRY, V10, DOI 10.3389/fpsyt.2019.00746
   Mittelstadt BD, 2016, LAW GOV TECHNOL SER, V29, P1, DOI 10.1007/978-3-319-33525-4_1
   Miyamoto S, 2013, J RURAL HEALTH, V29, P69, DOI 10.1111/j.1748-0361.2012.00443.x
   Monteiro SM, 2013, TEACH LEARN MED, V25, pS26, DOI 10.1080/10401334.2013.842911
   Morville P., 2010, SEARCH PATTERNS, V1st
   Muller H, 2005, PROBLEMS METHODS CHA
   Muris P, 2018, CHILD PSYCHIAT HUM D, V49, P974, DOI 10.1007/s10578-018-0812-x
   Murray E, 2016, AM J PREV MED, V51, P843, DOI 10.1016/j.amepre.2016.06.008
   Murray E, 2011, IMPLEMENT SCI, V6, DOI 10.1186/1748-5908-6-6
   Murray E, 2009, J MED INTERNET RES, V11, DOI 10.2196/jmir.1052
   Nelson BW, 2019, JMIR MHEALTH UHEALTH, V7, DOI 10.2196/10828
   Nelson Gregory S, 2019, N C Med J, V80, P220, DOI 10.18043/ncm.80.4.220
   Neter E, 2012, J MED INTERNET RES, V14, DOI 10.2196/jmir.1619
   Ng JH, 2017, HEALTH AFFAIR, V36, P548, DOI 10.1377/hlthaff.2016.1044
   Nielsen J., 1994, USABILITY ENG
   Noble S., 2018, ALGORITHMS OPPRESSIO, DOI [10.2307/j.ctt1pwt9w5, DOI 10.2307/J.CTT1PWT9W5]
   Norman Donald A, 1986, USER CTR SYSTEM DESI, V31, P61
   Ntoutsi E, 2020, WIRES DATA MIN KNOWL, V10, DOI 10.1002/widm.1356
   Nutt A.E., 2017, WASH POST
   O'Connor S, 2016, BMC MED INFORM DECIS, V16, DOI 10.1186/s12911-016-0359-3
   O'Connor S, 2015, STUD HEALTH TECHNOL, V210, P306, DOI 10.3233/978-1-61499-512-8-306
   O'Neil, 2016, WEAPONS MATH DESTRUC
   OECD, 2019, Health at a Glance 2019:�OECD Indicators, DOI 10.1787/4dd50c09-en
   Opoku D, 2017, BMC MED, V15, DOI 10.1186/s12916-017-0782-z
   Pagliari C, 2007, BMJ-BRIT MED J, V335, P330, DOI 10.1136/bmj.39279.482963.AD
   Palanica Adam, 2020, Digit Biomark, V4, P21, DOI 10.1159/000506861
   Ping NPT, 2020, MALAYS J MED SCI, V27, P51, DOI 10.21315/mjms2020.27.2.6
   Pirret AM, 2015, INT J NURS STUD, V52, P716, DOI 10.1016/j.ijnurstu.2014.08.009
   Plante TB, 2016, JAMA INTERN MED, V176, P700, DOI 10.1001/jamainternmed.2016.0157
   Poli A, 2019, BMC PUBLIC HEALTH, V19, DOI 10.1186/s12889-019-7830-x
   Pyle D., 1999, DATA PREPARATION DAT
   Rahm E., 2000, IEEE DATA ENG B, V23, P3
   Rauscher GH, 2013, ANN EPIDEMIOL, V23, P210, DOI 10.1016/j.annepidem.2013.01.006
   Ravens-Sieberer U, 2021, EUR CHILD ADOLES PSY, DOI 10.1007/s00787-021-01726-5
   Reti SR, 2010, J AM MED INFORM ASSN, V17, P192, DOI 10.1136/jamia.2009.000927
   Rice S, 2020, INTERNET INTERV, V20, DOI 10.1016/j.invent.2020.100323
   Riek LD, 2016, ARTIFICIAL INTELLIGENCE IN BEHAVIORAL AND MENTAL HEALTH CARE, P185, DOI 10.1016/B978-0-12-420248-1.00008-8
   Rodiya K., 2015, INT J ENG RES TECHNO, V4, P228, DOI [10.15623/ijret.2015.0411039, DOI 10.15623/IJRET.2015.0411039]
   Rothwell PM, 2005, LANCET, V365, P82, DOI 10.1016/S0140-6736(04)17670-8
   Saeb S, 2015, J MED INTERNET RES, V17, DOI 10.2196/jmir.4273
   Sanders C, 2012, BMC HEALTH SERV RES, V12, DOI 10.1186/1472-6963-12-220
   Saposnik G, 2016, BMC MED INFORM DECIS, V16, DOI 10.1186/s12911-016-0377-1
   SAS Institute Inc, 2016, SAS I WHIT
   Sebastian-Coleman L., 2012, NEWNES, DOI [10.1016/B978-0-12-397033-6.00020-1, DOI 10.1016/B978-0-12-397033-6.00020-1]
   Selvi U., 2015, INT J APPL ENG RES, P10
   Selwyn N, 2003, AGEING SOC, V23, P561, DOI 10.1017/S0144686X03001302
   Sherbino J, 2014, CAN J EMERG MED, V16, P34, DOI 10.2310/8000.2013.130860
   Shigemura J, 2020, PSYCHIAT CLIN NEUROS, V74, P281, DOI 10.1111/pcn.12988
   Steen M, 2012, DES ISSUES, V28, P72, DOI 10.1162/DESI_a_00125
   Stott R, 2013, BEHAV COGN PSYCHOTH, V41, P383, DOI 10.1017/S1352465813000404
   Studdert DM, 2006, NEW ENGL J MED, V354, P2024, DOI 10.1056/NEJMsa054479
   Taylor J, 2018, BMJ OPEN, V8, DOI 10.1136/bmjopen-2018-022931
   Thammasitboon S, 2013, CURR PROB PEDIATR AD, V43, P227, DOI 10.1016/j.cppeds.2013.07.002
   Thammasitboon S, 2013, CURR PROB PEDIATR AD, V43, P232, DOI 10.1016/j.cppeds.2013.07.003
   Thompson C, 2003, J ADV NURS, V43, P230, DOI 10.1046/j.1365-2648.2003.02705.x
   Tomar D, 2013, INT J BIOSCI BIOTECH, V5, P241, DOI DOI 10.14257/IJBSBT.2013.5.5.25
   Torous J, 2018, EVID-BASED MENT HEAL, V21, P116, DOI 10.1136/eb-2018-102891
   Torous J, 2016, BJPSYCH BULL, V40, P106, DOI 10.1192/pb.40.2.106b
   Trigwell K., 2005, RES EXPERIENCE POSTG
   Turchioe MR, 2020, J AM GERIATR SOC, V68, P1313, DOI 10.1111/jgs.16403
   TVERSKY A, 1974, SCIENCE, V185, P1124, DOI 10.1126/science.185.4157.1124
   Urquhart C, 2016, STUD HEALTH TECHNOL, V222, P262, DOI 10.3233/978-1-61499-635-4-262
   Valmaggia LR, 2016, PSYCHIAT RES, V236, P189, DOI 10.1016/j.psychres.2016.01.015
   van den Berge K, 2013, EUR J INTERN MED, V24, P525, DOI 10.1016/j.ejim.2013.03.006
   van Spijker BAJ, 2014, PLOS ONE, V9, DOI 10.1371/journal.pone.0090118
   Veltman K. H., 2001, New Review of Information Networking, V7, P159
   Wang CJ, 2020, PEDIATR CLIN N AM, V67, pXVII, DOI 10.1016/j.pcl.2020.05.001
   Wathelet M, 2020, JAMA NETW OPEN, V3, DOI 10.1001/jamanetworkopen.2020.25591
   Wentzel J, 2016, JMIR MENT HEALTH, V3, DOI 10.2196/mental.4534
   Wilson K, 2018, NPJ DIGIT MED, V1, DOI 10.1038/s41746-018-0053-1
   Yang Y, 2020, LANCET PSYCHIAT, V7, pE19, DOI 10.1016/S2215-0366(20)30079-1
   Yee LM, 2014, AM J OBSTET GYNECOL, V211, DOI 10.1016/j.ajog.2014.06.003
   Yengil E, 2014, INT J CLIN EXP MED, V7, P2165
   Zwaan L, 2013, SOC SCI MED, V91, P32, DOI 10.1016/j.socscimed.2013.05.001
   Zwaan L, 2012, ACAD MED, V87, P149, DOI 10.1097/ACM.0b013e31823f71e6
NR 206
TC 0
Z9 0
U1 1
U2 1
PU FRONTIERS MEDIA SA
PI LAUSANNE
PA AVENUE DU TRIBUNAL FEDERAL 34, LAUSANNE, CH-1015, SWITZERLAND
SN 1664-0640
J9 FRONT PSYCHIATRY
JI Front. Psychiatry
PD SEP 23
PY 2021
VL 12
AR 574440
DI 10.3389/fpsyt.2021.574440
PG 21
WC Psychiatry
SC Psychiatry
GA WD7YN
UT WOS:000705152500001
PM 34630171
OA Green Published, gold
DA 2021-12-12
ER

PT C
AU Mitchell, M
   Wu, S
   Zaldivar, A
   Barnes, P
   Vasserman, L
   Hutchinson, B
   Spitzer, E
   Raji, ID
   Gebru, T
AF Mitchell, Margaret
   Wu, Simone
   Zaldivar, Andrew
   Barnes, Parker
   Vasserman, Lucy
   Hutchinson, Ben
   Spitzer, Elena
   Raji, Inioluwa Deborah
   Gebru, Timnit
GP Assoc Comp Machinery
TI Model Cards for Model Reporting
SO FAT*'19: PROCEEDINGS OF THE 2019 CONFERENCE ON FAIRNESS, ACCOUNTABILITY,
   AND TRANSPARENCY
LA English
DT Proceedings Paper
CT ACM Conference on Fairness, Accountability, and Transparency (FAT)
CY JAN 29-31, 2019
CL Atlanta, GA
SP Assoc Comp Machinery
DE datasheets; model cards; documentation; disaggregated evaluation;
   fairness evaluation; ML model evaluation; ethical considerations
ID PREDICTION
AB Trained machine learning models are increasingly used to perform high-impact tasks in areas such as law enforcement, medicine, education, and employment. In order to clarify the intended use cases of machine learning models and minimize their usage in contexts for which they are not well suited, we recommend that released models be accompanied by documentation detailing their performance characteristics. In this paper, we propose a framework that we call model cards, to encourage such transparent model reporting. Model cards are short documents accompanying trained machine learning models that provide benchmarked evaluation in a variety of conditions, such as across different cultural, demographic, or phenotypic groups (e.g., race, geographic location, sex, Fitzpatrick skin type [15]) and intersectional groups (e.g., age and race, or sex and Fitzpatrick skin type) that are relevant to the intended application domains. Model cards also disclose the context in which models are intended to be used, details of the performance evaluation procedures, and other relevant information. While we focus primarily on human-centered machine learning models in the application fields of computer vision and natural language processing, this framework can be used to document any trained machine learning model. To solidify the concept, we provide cards for two supervised models: One trained to detect smiling faces in images, and one trained to detect toxic comments in text. We propose model cards as a step towards the responsible democratization of machine learning and related artificial intelligence technology, increasing transparency into how well artificial intelligence technology works. We hope this work encourages those releasing trained machine learning models to accompany model releases with similar detailed evaluation numbers and other relevant documentation.
EM mmitchellai@google.com; simonewu@google.com; andrewzaldivar@google.com;
   parkerbarnes@google.com; lucyvasserman@google.com; benhutch@google.com;
   espitzer@google.com; deborah.raji@mail.utoronto.ca; tgebru@google.com
CR AI Now, 2018, LIT ALG CHALL GOV US
   Angwin J, 2016, PROPUBLICA
   Bender Emily M., 2018, T ACL TACL
   Brennan T., 2016, COMPAS RISK SCALES D
   Buolamwini J., 2018, C FAIRN ACC TRANSP, P77
   Buolamwini Joy, 2016, IM FIGHTING BIAS ALG
   Chouldechova A, 2017, BIG DATA-US, V5, P153, DOI 10.1089/big.2016.0047
   Collins GS, 2015, ANN INTERN MED, V162, P55, DOI [10.7326/M14-0697, 10.1016/j.jclinepi.2014.11.010, 10.1038/bjc.2014.639, 10.1111/dme.12654]
   Crenshaw K., 1989, U CHICAGO LEGAL FORU, V1, P139, DOI DOI 10.2307/1229039
   Digital Reasoning Systems, 2018, AI EN CANC SOFTW HEA
   Dixon Lucas, 2018, P AAAI ACM C AI ETH
   DrivenData Inc, 2018, ETH CHECKL DAT SCI
   Dwork C, 2008, LECT NOTES COMPUT SC, V4978, P1, DOI 10.1007/978-3-540-79228-4_1
   Entelo, 2018, RECR SOFTW
   Faggella Daniel, 2018, FOLLOW DATA DEEP LEA
   Federal Trade Commission, 2016, BIG DAT TOOL INCL EX
   FITZPATRICK TB, 1988, ARCH DERMATOL, V124, P869, DOI 10.1001/archderm.124.6.869
   Food and Drug Administration, 1989, GUID STUD DRUGS LIK GUID STUD DRUGS LIK
   Garvie C., 2016, PERPETUAL LINE UP
   GEBRU T, 2018, CORR
   Gooru, 2018, NAV TEACH
   Goutte C, 2005, LECT NOTES COMPUT SC, V3408, P345
   Hardt M., 2016, ADV NEURAL INFORM PR, DOI DOI 10.1109/ICCV.2015.169
   Hind M., 2018, CORR
   HOLLAND S, 2018, CORR
   Ideal, 2018, AL RECR SOFTW TAL IN
   IIHS (Insurance Institute for Highway Safety: Highway Loss Data Institute), 2003, 38 IIHS, V38, P7
   Institute for the Future Omidyar Network's Tech and Society Solutions Lab, 2018, ETH OS
   Jigsaw, 2017, CONS AI RES
   Jigsaw, 2017, PERSP API PERSP API
   Kim B., 2018, ICML
   Klare BF, 2012, IEEE T INF FOREN SEC, V7, P1789, DOI 10.1109/TIFS.2012.2214212
   Li DC, 2017, PLOS ONE, V12, DOI 10.1371/journal.pone.0181853
   Liu Ziwei, 2015, P INT C COMP VIS ICC
   Microsoft Research, 2018, PROJ INNEREYE MED IM
   Mitchell S., 2018, ARXIV181107867
   Papineni K, 2002, 40TH ANNUAL MEETING OF THE ASSOCIATION FOR COMPUTATIONAL LINGUISTICS, PROCEEDINGS OF THE CONFERENCE, P311, DOI 10.3115/1073083.1073135
   Raji Inioluwa, 2018, BLACK PANTHER FACE S
   Sundararajan M, 2017, P 34 INT C MACH LEAR, V70
   Taly Ankur, 2018, P ASS COMP LING
   Turnitin, 2018, REV ASS
   U.S. Food and Drug Administration, 2013, FDA DRUG SAF COMM RI
   Vallor S, 2018, ETHICS TECHNOLOGY PR
   Vasserman Lucy, 2018, MEDIUM
   Verma S., 2018, FAIRNESS DEFINITIONS
   Wang Joz, 2010, FLICKR IMAGE
   Westervelt Amy, 2018, MED RES GENDER GAP E
   Zhou MY, 2018, APPL OPTICS, V57, P69, DOI 10.1364/AO.57.000069
NR 48
TC 82
Z9 82
U1 4
U2 13
PU ASSOC COMPUTING MACHINERY
PI NEW YORK
PA 1515 BROADWAY, NEW YORK, NY 10036-9998 USA
BN 978-1-4503-6125-5
PY 2019
BP 220
EP 229
DI 10.1145/3287560.3287596
PG 10
WC Computer Science, Theory & Methods
SC Computer Science
GA BN1CT
UT WOS:000473814700024
OA Green Submitted
DA 2021-12-12
ER

PT J
AU D'Adamo, GL
   Widdop, JT
   Giles, EM
AF D'Adamo, Gemma L.
   Widdop, James T.
   Giles, Edward M.
TI The future is now? Clinical and translational aspects of "Omics"
   technologies
SO IMMUNOLOGY AND CELL BIOLOGY
LA English
DT Review
DE Artificial intelligence; genomics; machine learning; microbiome;
   translational immunology
ID GUT MICROBIOME; BREAST-CANCER; LUNG-CANCER; THERAPY; DISEASE;
   PREDICTION; MUTATIONS; RISK
AB Big data has become a central part of medical research, as well as modern life generally. "Omics" technologies include genomics, proteomics, microbiomics and increasingly other omics. These have been driven by rapid advances in laboratory techniques and equipment. Crucially, improved information handling capabilities have allowed concepts such as artificial intelligence and machine learning to enter the research world. The COVID-19 pandemic has shown how quickly information can be generated and analyzed using such approaches, but also showed its limitations. This review will look at how "omics" has begun to be translated into clinical practice. While there appears almost limitless potential in using big data for "precision" or "personalized" medicine, the reality is that this remains largely aspirational. Oncology is the only field of medicine that is widely adopting such technologies, and even in this field uptake is irregular. There are practical and ethical reasons for this lack of translation of increasingly affordable techniques into the clinic. Undoubtedly, there will be increasing use of large data sets from traditional (e.g. tumor samples, patient genomics) and nontraditional (e.g. smartphone) sources. It is perhaps the greatest challenge of the health-care sector over the coming decade to integrate these resources in an effective, practical and ethical way.
C1 [D'Adamo, Gemma L.; Widdop, James T.; Giles, Edward M.] Hudson Inst Med Res, Ctr Innate Immun & Infect Dis, Clayton, Vic, Australia.
   [Giles, Edward M.] Monash Univ, Dept Paediat, 246 Clayton Rd, Clayton, Vic 3168, Australia.
RP Giles, EM (corresponding author), Monash Univ, Dept Paediat, 246 Clayton Rd, Clayton, Vic 3168, Australia.
EM Edward.giles@monash.edu
OI Giles, Edward/0000-0003-3295-1575
CR Ananthakrishnan AN, 2017, CELL HOST MICROBE, V21, P603, DOI 10.1016/j.chom.2017.04.010
   Andre F, 2017, CANCER DISCOV, V7, P818, DOI 10.1158/2159-8290.CD-17-0151
   Asada K, 2020, BIOMOLECULES, V10, DOI 10.3390/biom10040524
   Baretta Z, 2016, MEDICINE, V95, DOI 10.1097/MD.0000000000004975
   Bumgarner JM, 2018, J AM COLL CARDIOL, V71, P2381, DOI 10.1016/j.jacc.2018.03.003
   Chan J, 2019, NPJ DIGIT MED, V2, DOI 10.1038/s41746-019-0128-7
   Chang P, 2018, AM J NEURORADIOL, V39, P1201, DOI 10.3174/ajnr.A5667
   Chang Y, 2018, SCI REP-UK, V8, DOI 10.1038/s41598-018-27214-6
   Chaudharyl K, 2018, CLIN CANCER RES, V24, P1248, DOI 10.1158/1078-0432.CCR-17-0853
   Deenen MJ, 2016, J CLIN ONCOL, V34, P227, DOI 10.1200/JCO.2015.63.1325
   Easton DF, 2015, NEW ENGL J MED, V372, P2243, DOI 10.1056/NEJMsr1501341
   Eng C, 2001, ANNU REV MED, V52, P371, DOI 10.1146/annurev.med.52.1.371
   Esteva A, 2017, NATURE, V542, P115, DOI 10.1038/nature21056
   Fu YS, 2018, IEEE T BIOMED CIRC S, V12, P784, DOI 10.1109/TBCAS.2018.2845856
   Gill D, 2019, CIRCULATION, V140, P270, DOI 10.1161/CIRCULATIONAHA.118.038814
   Goecks J, 2020, CELL, V181, P92, DOI 10.1016/j.cell.2020.03.022
   Gopalakrishnan V, 2018, SCIENCE, V359, P97, DOI 10.1126/science.aan4236
   Gulshan V, 2016, JAMA-J AM MED ASSOC, V316, P2402, DOI 10.1001/jama.2016.17216
   Hart MR, 2019, GENET MED, V21, P1100, DOI 10.1038/s41436-018-0308-x
   Helmink BA, 2019, NAT MED, V25, P377, DOI 10.1038/s41591-019-0377-7
   Henricks LM, 2018, LANCET ONCOL, V19, P1459, DOI 10.1016/S1470-2045(18)30686-7
   Ji Y, 2018, EXPERT REV MOL DIAGN, V18, P411, DOI 10.1080/14737159.2018.1461561
   Jorgensen AL, 2019, BMC MED, V17, DOI 10.1186/s12916-019-1308-7
   Kamada N, 2013, NAT IMMUNOL, V14, P685, DOI 10.1038/ni.2608
   Kobayashi Y, 2016, CANCER SCI, V107, P1179, DOI 10.1111/cas.12996
   Kuchenbaecker KB, 2017, JAMA-J AM MED ASSOC, V317, P2402, DOI 10.1001/jama.2017.7112
   Kugathasan S, 2017, LANCET, V389, P1710, DOI 10.1016/S0140-6736(17)30317-3
   Lloyd-Price J, 2019, NATURE, V569, P655, DOI 10.1038/s41586-019-1237-9
   Lonini L, 2018, NPJ DIGIT MED, V1, DOI 10.1038/s41746-018-0071-z
   Malone ER, 2020, GENOME MED, V12, DOI 10.1186/s13073-019-0703-1
   Manolio Teri A, 2019, Am J Hum Genet, V105, P1072, DOI 10.1016/j.ajhg.2019.11.006
   Manolio TA, 2019, LANCET, V394, P511, DOI 10.1016/S0140-6736(19)31140-7
   McIlroy J, 2018, ALIMENT PHARM THER, V47, P26, DOI 10.1111/apt.14384
   McKinney SM, 2020, NATURE, V577, P89, DOI 10.1038/s41586-019-1799-6
   Miller RS, 2018, FUTURE ONCOL, V14, P5, DOI 10.2217/fon-2017-0521
   Mobadersany P, 2018, P NATL ACAD SCI USA, V115, pE2970, DOI 10.1073/pnas.1717139115
   Moyer VA, 2014, ANN INTERN MED, V160, P271, DOI 10.7326/M13-2747
   Palomaki GE, 2010, GENET MED, V12, P772, DOI 10.1097/GIM.0b013e3181f8728d
   Petelin L, 2020, GENET MED, V22, P831, DOI 10.1038/s41436-020-0751-3
   Poduri A, 2014, NAT REV NEUROL, V10, P293, DOI 10.1038/nrneurol.2014.60
   Poyet M, 2019, NAT MED, V25, P1442, DOI 10.1038/s41591-019-0559-3
   Rotow J, 2017, NAT REV CANCER, V17, P637, DOI 10.1038/nrc.2017.84
   Routy B, 2018, SCIENCE, V359, P91, DOI 10.1126/science.aan3706
   Sahoo PK, 2017, SENSORS-BASEL, V17, DOI 10.3390/s17040711
   Sharp RR, 2011, GENET MED, V13, P191, DOI 10.1097/GIM.0b013e31820f603f
   Shilo S, 2020, NAT MED, V26, P29, DOI 10.1038/s41591-019-0727-5
   Solomon BD, 2014, NEW ENGL J MED, V370, P988, DOI 10.1056/NEJMp1310471
   Takeuchi K, 2012, NAT MED, V18, P378, DOI 10.1038/nm.2658
   Tsherniak A, 2017, CELL, V170, P564, DOI 10.1016/j.cell.2017.06.010
   Tung N, 2015, CANCER-AM CANCER SOC, V121, P25, DOI 10.1002/cncr.29010
   Wainwright CE, 2015, NEW ENGL J MED, V373, P220, DOI 10.1056/NEJMoa1409547
   Westergaard N, 2020, J PERS MED, V10, DOI 10.3390/jpm10010003
   Wu N, 2020, IEEE T MED IMAGING, V39, P1184, DOI 10.1109/TMI.2019.2945514
   Yang YS, 2018, LIFE SCI, V194, P111, DOI 10.1016/j.lfs.2017.12.027
   Zheng T, 2017, INT J MED INFORM, V97, P120, DOI 10.1016/j.ijmedinf.2016.09.014
   Zhuo ML, 2017, CHINESE J CANCER RES, V29, P553, DOI 10.21147/j.issn.1000-9604.2017.06.10
NR 56
TC 10
Z9 10
U1 2
U2 3
PU WILEY
PI HOBOKEN
PA 111 RIVER ST, HOBOKEN 07030-5774, NJ USA
SN 0818-9641
EI 1440-1711
J9 IMMUNOL CELL BIOL
JI Immunol. Cell Biol.
PD FEB
PY 2021
VL 99
IS 2
BP 168
EP 176
DI 10.1111/imcb.12404
EA OCT 2020
PG 9
WC Cell Biology; Immunology
SC Cell Biology; Immunology
GA QF2SG
UT WOS:000578695800001
PM 32924178
OA Bronze
DA 2021-12-12
ER

PT J
AU Bhardwaj, P
   Yadav, RK
   Kurian, S
AF Bhardwaj, Payal
   Yadav, Raj Kumar
   Kurian, Sojan
TI Digitizing the Pharma Neurons - A Technological Operation in Progress!
SO REVIEWS ON RECENT CLINICAL TRIALS
LA English
DT Review
DE Artificial Intelligence; clinical Trials; digitization; machine
   Learning; pharmaceuticals; technology in Medicine
ID DRUG-DRUG INTERACTIONS; DEEP; TRIAL; ALGORITHM; MEDICINE; CANCER
AB Background: Digitization and automation are the buzzwords in clinical research and pharma companies are investigating heavily here. Right from drug discovery to personalized medicine, digital patients and patient engagement, there is great consideration of technology at each step.
   Methods: The published data and online information available is reviewed to give an overview of digitization in pharma, across the drug development cycle, industry collaborations and innovations. The regulatory guidelines, innovative collaborations across industry, academics and thought leadership are presented. Also included are some ideas, suggestions, way forwards while digitizing the pharma neurons, the regulatory stand, benefits and challenges.
   Results: The innovations range from discovering personalized medicine to conducting virtual clinical trials, and maximizing data collection from the real-world experience. To address the increasing demand for the real-world data and the needs of tech-savvy patients, the innovations are shaping up accordingly. Pharma companies are collaborating with academics and they are co-innovating the technology for example Massachusetts Institute of Technology's program. This focuses on the modernization of clinical trials, strategic use of artificial intelligence and machine learning using real-world evidence, assess the risk-benefit ratio of deploying digital analytics in medicine, and proactively identifying the solutions.
   Conclusion: With unfolding data on the impact of science and technology amalgamation, we need shared mindset between data scientists and medical professionals to maximize the utility of enormous health and medical data. To tackle this efficiently, there is a need of cross-collaboration and education, and align with ethical and regulatory requirements. A perfect blend of industry, regulatory, and academia will ensure successful digitization of pharma neurons.
C1 [Bhardwaj, Payal] Tata Consultancy Serv, Noida, India.
   [Yadav, Raj Kumar] All India Inst Med Sci, Dept Physiol, Integral Hlth Clin, New Delhi 110029, India.
   [Kurian, Sojan] Tata Consultancy Serv, New York, NY USA.
RP Bhardwaj, P (corresponding author), Tata Consultancy Serv, Noida, India.
EM payal.bhardwaj@tcs.com
OI Yadav, Raj/0000-0002-5066-7028
CR Adams CP, 2006, HEALTH AFFAIR, V25, P420, DOI 10.1377/hlthaff.25.2.420
   Alipanahi B, 2015, NAT BIOTECHNOL, V33, P831, DOI 10.1038/nbt.3300
   Amorim E, 2019, CLIN NEUROPHYSIOL, V130, P1908, DOI 10.1016/j.clinph.2019.07.014
   [Anonymous], 2018, NOVARTIS EXPANDS ALL
   [Anonymous], 2019, HMA EMA JOINT BIG DA
   [Anonymous], 2019, FDAS TECHNOLOGY MODE
   [Anonymous], 2019, EMA REGULATORY SCI 2
   [Anonymous], 2017, 1 FDA APPROVAL CLIN
   [Anonymous], 2017, DIGITAL HLTH INNOVAT
   Ardila D, 2019, NAT MED, V25, P954, DOI 10.1038/s41591-019-0447-x
   Baca-Motes K, 2019, CONT CLIN TRIAL COMM, V14, DOI 10.1016/j.conctc.2019.100318
   Bertagnolli MM, 2017, NEW ENGL J MED, V376, P1178, DOI 10.1056/NEJMsb1702054
   Biankin AV, 2015, NATURE, V526, P361, DOI 10.1038/nature15819
   Brattain LJ, 2018, ABDOM RADIOL, V43, P786, DOI 10.1007/s00261-018-1517-0
   Bycroft C, 2018, NATURE, V562, P203, DOI 10.1038/s41586-018-0579-z
   Chauhan S, 2019, FRONT NEUROINFORM, V13, DOI 10.3389/fninf.2019.00053
   Ching T, 2018, J R SOC INTERFACE, V15, DOI 10.1098/rsif.2017.0387
   Christodoulou E, 2019, J CLIN EPIDEMIOL, V110, P12, DOI 10.1016/j.jclinepi.2019.02.004
   Dilsizian SE, 2014, CURR CARDIOL REP, V16, DOI 10.1007/s11886-013-0441-8
   Douglas GM, 2018, MICROBIOME, V6, DOI 10.1186/s40168-018-0398-3
   Esteva A, 2019, NAT MED, V25, P24, DOI 10.1038/s41591-018-0316-z
   Esteva A, 2017, NATURE, V542, P115, DOI 10.1038/nature21056
   FDA, 2018, NOV DRUG APPR 2018
   Ferdousi R, 2017, J BIOMED INFORM, V70, P54, DOI 10.1016/j.jbi.2017.04.021
   Friedman AB, 2014, NEW ENGL J MED, V370, P484, DOI 10.1056/NEJMc1314515
   George D, 2017, SCIENCE, V358, DOI 10.1126/science.aag2612
   Giger ML, 2018, J AM COLL RADIOL, V15, P512, DOI 10.1016/j.jacr.2017.12.028
   Gulshan V, 2016, JAMA-J AM MED ASSOC, V316, P2402, DOI 10.1001/jama.2016.17216
   Harrer S, 2019, TRENDS PHARMACOL SCI, V40, P577, DOI 10.1016/j.tips.2019.05.005
   Hirsch IB, 2017, CLIN THER, V39, P1064, DOI 10.1016/j.clinthera.2017.03.018
   Hwang TJ, 2016, JAMA INTERN MED, V176, P1826, DOI 10.1001/jamainternmed.2016.6008
   Jorgensen JT, 2016, ANN TRANSL MED, V4, DOI 10.21037/atm.2016.12.26
   Kalinin AA, 2018, PHARMACOGENOMICS, V19, P629, DOI 10.2217/pgs-2018-0008
   Kedra J, 2019, RMD OPEN, V5, DOI 10.1136/rmdopen-2019-001004
   Kononowicz AA, 2019, J MED INTERNET RES, V21, DOI 10.2196/14676
   Koohy H, 2012, F1000RES
   LeCun Y, 2015, NATURE, V521, P436, DOI 10.1038/nature14539
   Lee CY, 2019, DRUG DISCOV TODAY, V24, P1332, DOI 10.1016/j.drudis.2019.03.003
   Lee K, 2018, BMC BIOINFORMATICS, V19, DOI 10.1186/s12859-018-2029-1
   Lee SI, 2018, NAT COMMUN, V9, DOI 10.1038/s41467-017-02465-5
   Leung MKK, 2016, P IEEE, V104, P176, DOI 10.1109/JPROC.2015.2494198
   Liu XX, 2019, NAT MED, V25, P1467, DOI 10.1038/s41591-019-0603-3
   McKinsey and Company Global Institute, 2017, ARTIFICIAL INTELLIGE
   Mintz Y, 2019, MINIM INVASIV THER, V28, P73, DOI 10.1080/13645706.2019.1575882
   Miotto R, 2016, SCI REP-UK, V6, DOI 10.1038/srep26094
   Mobadersany P, 2018, P NATL ACAD SCI USA, V115, pE2970, DOI 10.1073/pnas.1717139115
   Nellaker C, 2019, FRONT GENET, V10, DOI 10.3389/fgene.2019.00611
   Ngiam KY, 2019, LANCET ONCOL, V20, pE262, DOI 10.1016/S1470-2045(19)30149-4
   Nichols James A, 2019, Biophys Rev, V11, P111, DOI 10.1007/s12551-018-0449-9
   Norgeot B, 2019, NAT MED, V25, P14, DOI 10.1038/s41591-018-0320-3
   Orri M, 2014, CONTEMP CLIN TRIALS, V38, P190, DOI 10.1016/j.cct.2014.04.009
   Patel S, 2012, J NEUROENG REHABIL, V9, DOI 10.1186/1743-0003-9-21
   Qato DM, 2016, JAMA INTERN MED, V176, P473, DOI 10.1001/jamainternmed.2015.8581
   Rajkomar A, 2018, NPJ DIGIT MED, V1, DOI 10.1038/s41746-018-0029-1
   Ryu JY, 2018, P NATL ACAD SCI USA, V115, pE4304, DOI 10.1073/pnas.1803294115
   Sengupta S, 2018, GENOME MED, V10, DOI 10.1186/s13073-018-0564-z
   Shah P, 2019, NPJ DIGIT MED, V2, DOI 10.1038/s41746-019-0148-3
   Shah P, 2018, BMJ OPEN, V8, DOI 10.1136/bmjopen-2017-018774
   Sherman RE, 2016, NEW ENGL J MED, V375, P2293, DOI 10.1056/NEJMsb1609216
   Smail-Tabbone Malika, 2019, Yearb Med Inform, V28, P190, DOI 10.1055/s-0039-1677945
   Somashekhar SP, 2018, ANN ONCOL, V29, P418, DOI 10.1093/annonc/mdx781
   Stubbs A, 2019, J AM MED INFORM ASSN, V26, P1163, DOI 10.1093/jamia/ocz163
   Sun SQ, 2018, BIOINFORMATICS, V34, P4315, DOI 10.1093/bioinformatics/bty531
   Tatonetti NP, 2012, J AM MED INFORM ASSN, V19, P79, DOI 10.1136/amiajnl-2011-000214
   Topol EJ, 2019, NAT MED, V25, P44, DOI 10.1038/s41591-018-0300-7
   Torshizi AD, 2018, J AM MED INFORM ASSN, V25, P99, DOI 10.1093/jamia/ocx032
   Vamathevan J, 2019, NAT REV DRUG DISCOV, V18, P463, DOI 10.1038/s41573-019-0024-5
   Yauney G., 2018, MACH LEARN HEALTHC C, P161
   Zaim SR, 2018, BIOCOMPUT-PAC SYM, P484
   Zhang  W., 2017, BMC BIOINFORMATICS, V18
NR 70
TC 0
Z9 0
U1 3
U2 4
PU BENTHAM SCIENCE PUBL LTD
PI SHARJAH
PA EXECUTIVE STE Y-2, PO BOX 7917, SAIF ZONE, 1200 BR SHARJAH, U ARAB
   EMIRATES
SN 1574-8871
EI 1876-1038
J9 REV RECENT CLIN TRIA
JI Rev. Recent Clin. Trials
PY 2020
VL 15
IS 3
BP 178
EP 187
DI 10.2174/1574887115666200621183459
PG 10
WC Pharmacology & Pharmacy
SC Pharmacology & Pharmacy
GA NV4XQ
UT WOS:000574326900003
PM 32564760
DA 2021-12-12
ER

PT C
AU Bodunde, OP
   Ikumapayi, OM
   Akinlabi, ET
   Oladapo, BI
   Adeoye, AOM
   Fatoba, SO
AF Bodunde, Ojo P.
   Ikumapayi, Omolayo M.
   Akinlabi, Esther T.
   Oladapo, Bankole, I
   Adeoye, Adeyinka O. M.
   Fatoba, Samuel O.
TI A futuristic insight into a ?nano-doctor?: A clinical review on medical
   diagnosis and devices using nanotechnology
SO MATERIALS TODAY-PROCEEDINGS
LA English
DT Proceedings Paper
CT 11th International Conference on Materials, Processing and
   Characterization (ICMPC)
CY DEC 15-17, 2020
CL Indore, INDIA
DE Nanotechnology; Nanomedicine; Nanosurgery; Nano-doctor; Minimally
   invasive technologies
ID DRUG-DELIVERY; NANOPARTICLES; NANOMEDICINE; CHALLENGES; DIFFERENTIATION;
   PROTEINS
AB Surgical sciences are very important for human existence and survival. Surgery, however, is not a 100 percent success probability operation. In fact, some decades ago, surgical operations are generally regarded as a 50 percent probable risk operation. This review highlights the invention of nanotechnology to eliminate piercing type of surgery and invent a step by step approach that could bring about the development of a nano-doctor who can operate by minimal invasion and much less invasion. The coming to limelight of nanomedicine as a child?s play of combining nanotechnology with pure sciences such as biology and chemistry were discussed. The possibility of developing a nano-doctor was discussed based on an integration with 4th industrial revolution (4IR) technologies and the pros and cons of inventing and adopting a nano-doctor were explained as a documented review which could serve as a baseline knowledge for its realization. Few challenges such as human body complexity, safety, ethical, regulatory, manufacturing and characterization concerns were also identified and cogently discussed as some upcoming issues. The possible integration of modern 4IR tools such as artificial intelligence (AI), robotics, machine learning, ZigBee technology, and internet of things (IoTs) were briefly touched. This review established the possibility of inventing a nano-doctor for surgical operation which will in turn be of great benefits to human health. ? 2021 Elsevier Ltd. All rights reserved. Selection and peer-review under responsibility of the scientific committee of the International Conference on Materials, Processing & Characterization.
C1 [Bodunde, Ojo P.] Chinese Univ Hong Kong, Dept Mech & Automat Engn, Shatin, Hong Kong, Peoples R China.
   [Ikumapayi, Omolayo M.; Fatoba, Samuel O.] Univ Johannesburg, Dept Mech Engn Sci, Auckland Pk Kingsway Campus, ZA-2006 Johannesburg, South Africa.
   [Akinlabi, Esther T.] Pan African Univ Life & Earth Sci Inst PAULESI, Ibadan, Nigeria.
   [Oladapo, Bankole, I] De Montfort Univ, Sch Engn & Sustainable Dev, Leicester, Leics, England.
   [Ikumapayi, Omolayo M.; Adeoye, Adeyinka O. M.] Afe Babalola Univ, Dept Mech & Mechatron Engn, Ado Ekiti, Nigeria.
RP Ikumapayi, OM (corresponding author), Univ Johannesburg, Dept Mech Engn Sci, Auckland Pk Kingsway Campus, ZA-2006 Johannesburg, South Africa.; Ikumapayi, OM (corresponding author), Afe Babalola Univ, Dept Mech & Mechatron Engn, Ado Ekiti, Nigeria.
EM ikumapayi.omolayo@gmail.com
RI Ikumapayi, Omolayo/S-5243-2018; FATOBA, OLAWALE/J-8362-2019; Bodunde,
   Ojo Philip/Q-1450-2018
OI Ikumapayi, Omolayo/0000-0002-9217-8476; FATOBA,
   OLAWALE/0000-0001-6931-951X; Bodunde, Ojo Philip/0000-0003-0855-2259
CR Afolalu S.A., 2020, INT J MECH PROD ENG, V10, P1301, DOI DOI 10.24247/IJMPERDJUN2020113
   Akujuobi CM, 2013, NANOTECHNOLOGY SAFETY, P141
   Alonso MJ, 2004, BIOMED PHARMACOTHER, V58, P168, DOI 10.1016/j.biopha.2004.01.007
   [Anonymous], 2013, NANO SOLUTIONS 21ST
   Bai L, 2016, FOOD HYDROCOLLOID, V61, P703, DOI 10.1016/j.foodhyd.2016.06.035
   Bian D, 2016, ACTA BIOMATER, V41, P351, DOI 10.1016/j.actbio.2016.05.031
   BINNIG G, 1986, PHYS REV LETT, V56, P930, DOI 10.1103/PhysRevLett.56.930
   BINNIG G, 1987, REV MOD PHYS, V59, P615, DOI 10.1103/RevModPhys.59.615
   Bryant ST, 2020, J CLEAN PROD, V244, DOI 10.1016/j.jclepro.2019.118725
   Bryant ST, 2018, J CLEAN PROD, V195, P1032, DOI 10.1016/j.jclepro.2018.05.233
   Chakravarty M, 2021, DRUG DELIV TRANSL RE, V11, P748, DOI 10.1007/s13346-020-00818-0
   Cheng H, 2018, ACTA BIOMATER, V69, P342, DOI 10.1016/j.actbio.2018.01.016
   Cirstoiu-Hapca A, 2010, J CONTROL RELEASE, V144, P324, DOI 10.1016/j.jconrel.2010.02.026
   Crommelin D.J., 2019, J CONTROL RELEASE
   Cross LM, 2016, ACTA BIOMATER, V42, P2, DOI 10.1016/j.actbio.2016.06.023
   des Rieux A, 2006, J CONTROL RELEASE, V116, P1, DOI 10.1016/j.jconrel.2006.08.013
   Desai N, 2012, AAPS J, V14, P282, DOI 10.1208/s12248-012-9339-4
   Doane TL, 2012, CHEM SOC REV, V41, P2885, DOI 10.1039/c2cs15260f
   Dobrovolskaia MA, 2007, NAT NANOTECHNOL, V2, P469, DOI 10.1038/nnano.2007.223
   Drexler Eric K, 1986, ENGINES CREATION COM
   DREXLER KE, 1981, P NATL ACAD SCI USA, V78, P5275, DOI 10.1073/pnas.78.9.5275
   Drummond DC, 1999, PHARMACOL REV, V51, P691
   EIGLER DM, 1990, NATURE, V344, P524, DOI 10.1038/344524a0
   Esposito C, 2013, CURR DRUG METAB, V14, P583, DOI 10.2174/13892002113149990009
   Euliss LE, 2006, CHEM SOC REV, V35, P1095, DOI 10.1039/b600913c
   Faivre D, 2008, CHEM REV, V108, P4875, DOI 10.1021/cr078258w
   Feng SS, 2004, CURR MED CHEM, V11, P413, DOI 10.2174/0929867043455909
   Feynman R.P., 1960, CALTECH ENG SCI, V23, P22, DOI 10.1109/84.128057
   Food and Drug Administration, 2011, GUIDANCE IND
   Food and Drug Administration, 2007, NANOTECHNOLOGY TASK
   Fubini B, 2010, NANOTOXICOLOGY, V4, P347, DOI 10.3109/17435390.2010.509519
   Han Y., APPL MAT TODAY
   IIJIMA S, 1991, NATURE, V354, P56, DOI 10.1038/354056a0
   Ikumapayi OM, 2020, MATER TODAY-PROC, V26, P3275
   Ikumapayi OM, 2020, MATER TODAY-PROC, V26, P1532, DOI 10.1016/j.matpr.2020.02.315
   Ikumapayi OM, 2020, MOD MANUF PROCESS, P69
   Iqbal G, 2019, J PHOTOCH PHOTOBIO B, V192, P141, DOI 10.1016/j.jphotobiol.2019.01.021
   Jain KK, 2007, NEURODEGENER DIS, V4, P287, DOI 10.1159/000101884
   Kalhapure RS, 2018, CHEM-BIOL INTERACT, V295, P20, DOI 10.1016/j.cbi.2018.07.016
   Karami B, 2020, COMPUT METHOD APPL M, V359, DOI 10.1016/j.cma.2019.112767
   Kettiger H, 2013, INT J NANOMED, V8, P3255, DOI 10.2147/IJN.S49770
   Khan I., 2017, ARAB J CHEM
   KROTO HW, 1985, NATURE, V318, P162, DOI 10.1038/318162a0
   Langer K, 2008, INT J PHARMACEUT, V347, P109, DOI 10.1016/j.ijpharm.2007.06.028
   Lewinski N, 2008, SMALL, V4, P26, DOI 10.1002/smll.200700595
   Li A, 2019, ASIAN J PHARM SCI
   Li W, 2012, CHEM COMMUN, V48, P8120, DOI 10.1039/c2cc33214k
   Liu XiuMei, 2006, Scientia Agricultura Sinica, V39, P1598
   Mark DJ, 2019, INT J RADIAT ONCOL, V105, pE646, DOI 10.1016/j.ijrobp.2019.06.1018
   Mattei TA, 2015, NEUROSURG REV, V38, P27, DOI 10.1007/s10143-014-0566-2
   McGann CL, 2017, POLYMER, V126, P408, DOI 10.1016/j.polymer.2017.05.067
   McLamore ES, 2010, PLANT J, V63, P1004, DOI 10.1111/j.1365-313X.2010.04300.x
   Mirjavadi SS, 2019, MATER RES EXPRESS, V6, DOI 10.1088/2053-1591/ab1552
   Mulvaney P, 2015, ACS NANO, V9, P2215, DOI 10.1021/acsnano.5b01418
   Najafi F, 2019, COLLOID SURFACE B, V178, P500, DOI 10.1016/j.colsurfb.2019.03.050
   Nicolas P, 2013, ACTA BIOMATER, V9, P4754, DOI 10.1016/j.actbio.2012.09.040
   Nie SM, 2007, ANNU REV BIOMED ENG, V9, P257, DOI 10.1146/annurev.bioeng.9.060906.152025
   Oladapo B.I., 2018, BENI SUEF U J BASIC, V7, P461, DOI [DOI 10.1016/J.BJBAS.2018.04.002, 10.1016/j.bjbas.2018.04.002]
   Oladapo BI, 2020, POLYM TEST, V83, DOI 10.1016/j.polymertesting.2020.106341
   Pankhurst QA, 2009, J PHYS D APPL PHYS, V42, DOI 10.1088/0022-3727/42/22/224001
   Parayath NN, 2017, J CONTROL RELEASE, V258, P81, DOI 10.1016/j.jconrel.2017.05.004
   Patel A, 2016, ACTA BIOMATER, V32, P77, DOI 10.1016/j.actbio.2016.01.004
   Patil Mallanagouda, 2008, J Indian Soc Periodontol, V12, P34, DOI 10.4103/0972-124X.44088
   Roco MC, 2011, J NANOPART RES, V13, P427, DOI 10.1007/s11051-010-0192-z
   Sanhai WR, 2008, NAT NANOTECHNOL, V3, P242, DOI 10.1038/nnano.2008.114
   Sturm R, 2016, PHYS TODAY, V69, P70, DOI 10.1063/PT.3.3178
   Tinkle S, 2014, ANN NY ACAD SCI, V1313, P35, DOI 10.1111/nyas.12403
   Umbrello S, 2018, FUTURES, V100, P63, DOI 10.1016/j.futures.2018.04.007
   Vasir JK, 2007, ADV DRUG DELIVER REV, V59, P718, DOI 10.1016/j.addr.2007.06.003
   Vieira S, 2017, BIOTECHNOL PROGR, V33, P590, DOI 10.1002/btpr.2469
   Vines T., 2009, MATER TODAY-PROC, V44, P1144
   Wagner V, 2006, NAT BIOTECHNOL, V24, P1211, DOI 10.1038/nbt1006-1211
   Wang QF, 2016, MATER TODAY, V19, P451, DOI 10.1016/j.mattod.2015.12.003
   Wicki A, 2015, J CONTROL RELEASE, V200, P138, DOI 10.1016/j.jconrel.2014.12.030
   Zhang L., 2019, LECT NOTE NANOMATERI
   Zhang Y, 2018, COORDIN CHEM REV, V370, P1, DOI 10.1016/j.ccr.2018.05.005
   Zhou J, 2017, ONCOTARGET, V8, P80651, DOI 10.18632/oncotarget.20869
   Zolnik BS, 2010, ENDOCRINOLOGY, V151, P458, DOI 10.1210/en.2009-1082
NR 78
TC 1
Z9 1
U1 1
U2 1
PU ELSEVIER
PI AMSTERDAM
PA RADARWEG 29, 1043 NX AMSTERDAM, NETHERLANDS
SN 2214-7853
J9 MATER TODAY-PROC
JI Mater. Today-Proc.
PY 2021
VL 44
BP 1144
EP 1153
DI 10.1016/j.matpr.2020.11.232
PN 1
PG 10
WC Materials Science, Multidisciplinary
SC Materials Science
GA RU4DE
UT WOS:000645098000010
DA 2021-12-12
ER

PT J
AU Groza, A
   Toderean, L
   Muntean, GA
   Nicoara, SD
AF Groza, Adrian
   Toderean, Liana
   Muntean, George Adrian
   Nicoara, Simona Delia
TI Agents that Argue and Explain Classifications of Retinal Conditions
SO JOURNAL OF MEDICAL AND BIOLOGICAL ENGINEERING
LA English
DT Article
DE Explainable artificial intelligence; Argumentative agents; Machine
   learning; AgentSpeak; Retina conditions
ID THICKNESS
AB Purpose Expertise for auditing AI systems in medical domain is only now being accumulated. Conformity assessment procedures will require AI systems: (1) to be transparent, (2) not to rely decisions solely on algorithms, or (3) to include safety assurance cases in the documentation to facilitate technical audit. We are interested here in obtaining transparency in the case of machine learning (ML) applied to classification of retina conditions. High performance metrics achieved using ML has become common practice. However, in the medical domain, algorithmic decisions need to be sustained by explanations. We aim at building a support tool for ophthalmologists able to: (i) explain algorithmic decision to the human agent by automatically extracting rules from the ML learned models; (ii) include the ophthalmologist in the loop by formalising expert rules and including the expert knowledge in the argumentation machinery; (iii) build safety cases by creating assurance argument patterns for each diagnosis. Methods For the learning task, we used a dataset consisting of 699 OCT images: 126 Normal class, 210 with Diabetic Retinopathy (DR) and 363 with Age Related Macular Degeneration (AMD). The dataset contains patients from the Ophthalmology Department of the County Emergency Hospital of Cluj-Napoca. All ethical norms and procedures, including anonymisation, have been performed. We applied three machine learning algorithms: decision tree (DT), support vector machine (SVM) and artificial neural network (ANN). For each algorithm we automatically extract diagnosis rules. For formalising expert knowledge, we relied on the normative dataset (Invernizzi et al. in Ophthalmol Retina 2(8):808-815, 2018). For arguing between agents, we used the Jason multi-agent platform. We assume different knowledge base and reasoning capabilities for each agent. The agents have their own optical coherence tomography (OCT) images on which they apply a distinct machine learning algorithm. The learned model is used to extract diagnosis rules. With distinct learned rules, the agents engage in an argumentative process. The resolution of the debate outputs a diagnosis that is then explained to the ophthalmologist, by means of assurance cases. Results For diagnosing the retina condition, our AI solution deals with the following three issues: first, the learned models are automatically translated into rules. These rules are then used to build an explanation by tracing the reasoning chain supporting the diagnosis. Hence, the proposed AI solution complies with the requirement that "algorithmic decision should be explained to the human agent". Second, the decision is not solely based on ML-algorithms. The proposed architecture includes expert knowledge. The diagnosis is taken based on exchanging arguments between ML-based algorithms and expert knowledge. The conflict resolution among arguments is verbalised, so that the ophthalmologist can supervise the diagnosis. Third, the assurance cases are generated to facilitate technical audit. The assurance cases structure the evidence among various safety goals such as: machine learning methodology, transparency, or data quality. For each dimension, the auditor can check the provided evidence against the current best practices or safety standards. Conclusion We developed a multi-agent system for retina conditions in which algorithmic decisions are sustained by explanations. The proposed tool goes behind most software in medical domain that focuses only on performance metrics.
   Our approach helps the technical auditor to approve software in the medical domain.
   Interleaving knowledge extracted from ML-models with expert knowledge is a step towards balancing the benefits of ML with explainability, aiming at engineering reliable medical applications.
C1 [Groza, Adrian; Toderean, Liana] Tech Univ Cluj Napoca, Cluj Napoca, Romania.
   [Muntean, George Adrian; Nicoara, Simona Delia] Iuliu Hatieganu Univ Med & Pharm, Cluj Napoca, Romania.
RP Groza, A (corresponding author), Tech Univ Cluj Napoca, Cluj Napoca, Romania.
EM Adrian.Groza@cs.utcluj.ro; Toderean.Io.Liana@utcluj.didatec.ro;
   georgemuntean99@elearn.umfcluj.ro; stalu@umfcluj.ro
RI Groza, Adrian/D-6401-2011; Nicoara, Simona Delia/D-3353-2016
OI Groza, Adrian/0000-0003-0143-5631; Nicoara, Simona
   Delia/0000-0002-7886-2044
CR Adadi A, 2018, IEEE ACCESS, V6, P52138, DOI 10.1109/ACCESS.2018.2870052
   [Anonymous], 2021, TECH REP
   Chalam KV, 2012, INVEST OPHTH VIS SCI, V53, P8154, DOI 10.1167/iovs.12-10290
   Chan A, 2006, ARCH OPHTHALMOL-CHIC, V124, P193, DOI 10.1001/archopht.124.2.193
   Chang CC, 2011, ACM T INTEL SYST TEC, V2, DOI 10.1145/1961189.1961199
   Coscas G, 2016, DEV OPHTHALMOL, V56, P1, DOI 10.1159/000442768
   Cyras K, 2019, THIRTY-THIRD AAAI CONFERENCE ON ARTIFICIAL INTELLIGENCE / THIRTY-FIRST INNOVATIVE APPLICATIONS OF ARTIFICIAL INTELLIGENCE CONFERENCE / NINTH AAAI SYMPOSIUM ON EDUCATIONAL ADVANCES IN ARTIFICIAL INTELLIGENCE, P2752
   Cyras K, 2019, EXPERT SYST APPL, V127, P141, DOI 10.1016/j.eswa.2019.03.012
   De Graaf M. M., 2017, AAAI 2017 FALL S AA
   Domingos P., 2015, MASTER ALGORITHM QUE
   Guerra-Hernandez A, 2010, LECT NOTES ARTIF INT, V6437, P374, DOI 10.1007/978-3-642-16761-4_33
   Invernizzi A, 2018, OPHTHALMOL RETINA, V2, P808, DOI 10.1016/j.oret.2017.12.012
   Kelly T., 2004, P DEP SYST NETW WORK
   Liu XX, 2019, LANCET DIGIT HEALTH, V1, pE271, DOI 10.1016/S2589-7500(19)30123-2
   Marginean A, 2019, INT C INTELL COMP CO, P475, DOI 10.1109/ICCP48234.2019.8959714
   Memari N, 2019, J MED BIOL ENG, V39, P713, DOI 10.1007/s40846-018-0454-2
   Ming Y, 2019, IEEE T VIS COMPUT GR, V25, P342, DOI 10.1109/TVCG.2018.2864812
   Nieves-Moreno M, 2017, PLOS ONE, V12, DOI 10.1371/journal.pone.0180450
   Pedregosa F, 2011, J MACH LEARN RES, V12, P2825
   Picardi C, 2019, LECT NOTES COMPUT SC, V11698, P165, DOI 10.1007/978-3-030-26601-1_12
   Russell S., 2020, ARTIFICIAL INTELLIGE, V4th
   Sassoon I, 2019, LECT NOTES ARTIF INT, V11763, P186, DOI 10.1007/978-3-030-30391-4_11
   Sendi N, 2019, PROCEDIA COMPUT SCI, V159, P271, DOI 10.1016/j.procs.2019.09.182
   Thulkar D, 2020, J MED BIOL ENG, V40, P798, DOI 10.1007/s40846-020-00561-4
   van VoorstVader P.J, 2018, MULTIAGENT BASED MIL
   Wooldridge, 2007, PROGRAMMING MULTIAGE, DOI [10.1007/978-3-540-71956-4, DOI 10.1007/978-3-540-71956-4]
   Zeng ZW, 2018, PROCEEDINGS OF THE 17TH INTERNATIONAL CONFERENCE ON AUTONOMOUS AGENTS AND MULTIAGENT SYSTEMS (AAMAS' 18), P1114
   Zhang C, 2017, LECT NOTES COMPUT SC, V10552, P67, DOI 10.1007/978-3-319-67534-3_8
   Zheng W, 2019, P 2019 INT C INT MED, P48
NR 29
TC 0
Z9 0
U1 0
U2 0
PU SPRINGER HEIDELBERG
PI HEIDELBERG
PA TIERGARTENSTRASSE 17, D-69121 HEIDELBERG, GERMANY
SN 1609-0985
EI 2199-4757
J9 J MED BIOL ENG
JI J. Med. Biol. Eng.
PD OCT
PY 2021
VL 41
IS 5
SI SI
BP 730
EP 741
DI 10.1007/s40846-021-00647-7
EA SEP 2021
PG 12
WC Engineering, Biomedical
SC Engineering
GA WG5RI
UT WOS:000692958200001
OA Green Submitted
DA 2021-12-12
ER

PT J
AU Unger, JP
   Morales, I
   De Paepe, P
   Roland, M
AF Unger, Jean-Pierre
   Morales, Ingrid
   De Paepe, Pierre
   Roland, Michel
TI A plea to merge clinical and public health practices: reasons and
   consequences
SO BMC HEALTH SERVICES RESEARCH
LA English
DT Article
DE Medical professionalism; Medical education; Public health; Health
   management; Health policy
ID LIFE EXPECTANCY; DELIVERY; CARE
AB Background: Revisiting professionalism, both as a medical ideal and educational topic, this paper asks whether, in the rise of artificial intelligence, healthcare commoditisation and environmental challenges, a rationale exists for merging clinical and public health practices. To optimize doctors' impact on community health, clinicians should introduce public health thinking and action into clinical practice, above and beyond controlling nosocomial infections and iatrogenesis. However, in the interest of effectiveness they should do everything possible to personalise care delivery. To solve this paradox, we explore why it is necessary for the boundaries between medicine and public health to be blurred.
   Main body: Proceeding sequentially, we derive standards for medical professionalism from care quality criteria, neo-Hippocratic ethics, public health concepts, and policy outcomes. Thereby, we formulate benchmarks for health care management and apply them to policy evaluation. During this process we justify the social, professional - and by implication, non-commercial, non-industrial - mission of healthcare financing and policies.The complexity of ethical, person-centred, biopsychosocial practice requires a human interface between suffering, health risks and their therapeutic solution - and thus legitimises the medical profession's existence. Consequently, the universal human right to healthcare is a right to access professionally delivered care. Its enforcement requires significant updating of the existing medical culture, and not just in respect of the man/machine interface. This will allow physicians to focus on what artificial intelligence cannot do, or not do well. These duties should become the touchstone of their practice, knowledge and ethics. Artificial intelligence must support medical professionalism, not determine it. Because physicians need sufficient autonomy to exercise professional judgement, medical ethics will conflict with attempts to introduce clinical standardisation as a managerial paradigm, which is what happens when industrial-style management is applied to healthcare.
   Conclusion: Public healthcare financing and policy ought to support medical professionalism, alongside integrated clinical and public health practice, and its management. Publicly-financed health management should actively promote ethics in publicly- oriented services. Commercialised healthcare is antithetical to ethical medical, and to clinical / public health practice integration. To lobby governments effectively, physicians need to appreciate the political economy of care.
C1 [Unger, Jean-Pierre; De Paepe, Pierre] Inst Trop Med, Dept Publ Hlth, Natl Str 155, B-2000 Antwerp, Belgium.
   [Morales, Ingrid] French Community Belgium, Off Naissance & Enfance, Chaussee Charleroi 95, B-1060 Brussels, Belgium.
   [Roland, Michel] Univ Libre Bruxelles, Dept Med Gen, Route Lennik 808,BP 612-1, B-1070 Brussels, Belgium.
RP Unger, JP (corresponding author), Inst Trop Med, Dept Publ Hlth, Natl Str 155, B-2000 Antwerp, Belgium.
EM jeanpierre.unger@gmail.com
OI Unger, Jean Pierre/0000-0001-5152-6545
FU Institute of Tropical Medicine, Antwerp, Belgium
FX Publication of this supplement is funded by the Institute of Tropical
   Medicine, Antwerp, Belgium.
CR Amisha, 2019, J FAM MED PRIM CARE, V8, P2328, DOI 10.4103/jfmpc.jfmpc_440_19
   [Anonymous], 2018, WASHINGTON POST
   BETRAN AP, 2016, PLOS ONE, V11, DOI DOI 10.1371/JOURNAL.PONE.0148343
   BOORMAN SA, 1980, GENETICS ALTRUISM
   De Maeseneer J, 2012, BRIT J GEN PRACT, V62, DOI 10.3399/bjgp12X652553
   Fehr E, 2003, NATURE, V425, P785, DOI 10.1038/nature02043
   Fiske AP., 1991, PROSOCIAL BEHAV, P176
   Goodall AH, 2011, SOC SCI MED, V73, P535, DOI 10.1016/j.socscimed.2011.06.025
   Greenhalgh T, 2014, BMJ-BRIT MED J, V348, DOI 10.1136/bmj.g3725
   Guilmoto CZ, 2011, SEX IMBALANCES BIRTH
   Hudson VM, 2005, MISSING WOMEN BARE B
   Jamoulle M, 2015, INT J HEALTH POLICY, V4, P61, DOI 10.15171/ijhpm.2015.24
   KAUFMANN, 2004, INVENTION SOI THEORI
   Kruk ME, 2018, LANCET, V392, P2170, DOI 10.1016/S0140-6736(18)31668-4
   Le JV, 2015, FAM PRACT, V32, P681, DOI 10.1093/fampra/cmv061
   Litorp H, 2014, BMC PREGNANCY CHILDB, V14, DOI 10.1186/1471-2393-14-244
   Marteau TM, 2019, LANCET, V393, P2571, DOI 10.1016/S0140-6736(19)31510-7
   Mintzberg H., 1993, STRUCTURE 5 DESIGNIN
   Molina G, 2015, JAMA-J AM MED ASSOC, V314, P2263, DOI 10.1001/jama.2015.15553
   Mucchielli A., 1981, LES MOTIVATIONS
   Nolte E, 2002, SOC SCI MED, V55, P1905, DOI 10.1016/S0277-9536(01)00320-3
   Obolenski N, 2014, COMPLEX ADAPTIVE LEA
   Pellegrino ED., 1993, VIRTUES MED PRACTICE
   Shuftan C, 2011, SOCIAL MED, V6, P128
   Stuckler D, 2011, PLOS MED, V8, DOI 10.1371/journal.pmed.1001020
   Tange H, 2017, EUR J GEN PRACT, V23, P257, DOI 10.1080/13814788.2017.1374367
   Unger J.-P., 2006, INT J INTEGR CARE, V6, P1
   Unger J.P., 2010, INT HLTH AID POLICIE
   Unger JP, 2000, B WORLD HEALTH ORGAN, V78, P1005
   Unger JP, 2003, INT J HEALTH PLAN M, V18, pS79, DOI 10.1002/hpm.722
   Unger JP, 2006, INT J INTEGR CARE, V6, pe14
   Unger JP, 2020, BMC HLTH SERVICES S2, V20
   UNICEF World Health Organization United Nations Population Fund (UNFPA), 1997, GUID MON AV US OBS S
   Voorend K., 2016, THESIS
   Werbel JD, 2002, J BUS ETHICS, V40, P47, DOI 10.1023/A:1019904820344
   Willems S, 2005, PATIENT EDUC COUNS, V56, P139, DOI 10.1016/j.pec.2004.02.011
NR 36
TC 0
Z9 0
U1 2
U2 4
PU BMC
PI LONDON
PA CAMPUS, 4 CRINAN ST, LONDON N1 9XW, ENGLAND
EI 1472-6963
J9 BMC HEALTH SERV RES
JI BMC Health Serv. Res.
PD DEC 9
PY 2020
VL 20
SU 2
SI SI
AR 1068
DI 10.1186/s12913-020-05885-0
PG 11
WC Health Care Sciences & Services
SC Health Care Sciences & Services
GA PH0IZ
UT WOS:000600109100001
PM 33292215
OA gold, Green Published
DA 2021-12-12
ER

PT J
AU Mander, C
AF Mander, Clare
TI An investigation of the delivery of health-related accessible
   information for adults with learning disabilities
SO TIZARD LEARNING DISABILITY REVIEW
LA English
DT Article
DE Communication; Learning disabilities; Conversation analysis;
   Intellectual disability; Accessible information
ID INTELLECTUAL DISABILITY; PEOPLE
AB Purpose - People with learning disabilities often require support to fully understand information produced in an accessible format. What happens during the delivery of accessible information (AI) is largely unknown. The purpose of this paper is to examine the implementation stage of the AI process.
   Design/methodology/approach - Two community-based learning disability nurses and two people with learning disabilities took part in a non-participant observational study of the naturally occurring conversations that took place during the delivery of health-related AI. Conversation analysis was used to explore both vocal and non-vocal behaviours.
   Findings - Three clusters of episodes were identified: providing the AI, topic development, and consent. The use of AI appeared to provide a script for the delivery of the information; however, practical considerations of topic development and tailoring resources to the individual were evident. For sensitive conversations the use of shared experience and challenges in judging comprehension were apparent. Contradictory goals in the decision-making process were highlighted, presenting potential ethical dilemmas.
   Originality/value - The delivery of AI allowed for personalisation and appeared to support understanding; however, this was partly reliant on mutual empathy between the nurse and their client.
C1 [Mander, Clare] Solent NHS Trust, Adult Speech & Language Therapy Serv, Portsmouth, Hants, England.
RP Mander, C (corresponding author), Solent NHS Trust, Adult Speech & Language Therapy Serv, Portsmouth, Hants, England.
EM Clare.Mander@solent.nhs.uk
CR Antaki C, 2002, DISABIL SOC, V17, P435, DOI 10.1080/09687590220140368
   Antaki C, 2007, DISCOURSE SOC, V18, P393, DOI 10.1177/0957926507075473
   Antaki C, 2006, MENT RETARD, V44, P322, DOI 10.1352/0047-6765(2006)44[322:PDISGF]2.0.CO;2
   Bradshaw J, 2001, J INTELL DISABIL RES, V45, P233, DOI 10.1046/j.1365-2788.2001.00318.x
   Jones A, 2007, BRIT J LEARN DISABIL, V35, P12
   Mander C., 2013, THESIS
   Pilnick A, 2010, SOCIOL HEALTH ILL, V32, P415, DOI 10.1111/j.1467-9566.2009.01223.x
   Psathas, 1990, INTERACTION COMPETEN, P63
   Purcell M, 1999, BRIT J DEV DISABIL, V45, P16, DOI 10.1179/096979599799155957
   van der Gaag A, 1998, BRIT J LEARN DISABIL, V26, P88, DOI [10.1111/j.1468-3156.1998.tb00057.x, DOI 10.1111/J.1468-3156.1998.TB00057.X]
NR 10
TC 7
Z9 7
U1 0
U2 13
PU EMERALD GROUP PUBLISHING LTD
PI BINGLEY
PA HOWARD HOUSE, WAGON LANE, BINGLEY BD16 1WA, W YORKSHIRE, ENGLAND
SN 1359-5474
EI 2042-8782
J9 TIZARD LEARN DISABIL
JI Tizard Learn. Disabil. Rev.
PY 2016
VL 21
IS 1
BP 15
EP 23
DI 10.1108/TLDR-12-2014-0043
PG 9
WC Education, Special
SC Education & Educational Research
GA DJ4NJ
UT WOS:000374182600004
DA 2021-12-12
ER

PT C
AU Peterlin, J
   Pranicevic, DG
AF Peterlin, Judita
   Pranicevic, Daniela Garbin
BE Karasavvoglou, A
   Polychronidou, P
   Perdiki, F
TI Slovene Management Education in the Changed World through Appreciative
   Inquiry
SO ECONOMIES OF BALKAN AND EASTERN EUROPE COUNTRIES IN THE CHANGED WORLD
   (EBEEC)
SE KnE Social Sciences
LA English
DT Proceedings Paper
CT Conference on Economies of Balkan and Eastern Europe Countries in the
   Changed World (EBEEC)
CY MAY 06-08, 2016
CL Split, CROATIA
DE appreciative inquiry; management education; student development
ID COMMUNITY
AB Paper presents the study of appreciative inquiry (AI) methodology in the context of management education. Current perception of managers in Slovenia about economic situation is negative which may have a significant impact on investment and positive outlook of future business. Therefore, we propose that AI which focuses on positive aspects of doing business needs to be investigated and implemented into management education of future managers and we provide empirical evidence of thinking patterns of three generations of students at the Faculty of Economics University of Ljubljana. AI means researching what gives success to human systems when they function at their best. It represents discovery process of optimum identity and a way to the best possible future. Positive core of existing situation is chosen as the focus of AI process. AI is researching into stories that give energy for further action. Purpose of this paper is to offer an alternative approach to tackling challenges, based on analyzing the causes of previous successes. Further, we aim to offer the scientific community a new methodology that solves real business, relational or individual challenges. In the Winter semester during study years 2012/13, 2013/14 and 2014/15 we invited our students to be in a state of inquiry about themselves, their life and their work. We asked them: What is the best future you can imagine? In a longitudinal study we have gathered 171 AI pair interviews documentations. Students' AI data was analyzed in three thematic segments: 1) favorite quotes; 2) preservation of past and present into the future and 3) vision of the future. Analysis of all three generations' AI interviews revealed emphasis in their favorite quotes on the "people" component and the need of the students to understand life and make sense of gained knowledge and experiences. They also stress the need to think about contemporary issues and gain practical experiences. Students would most like to preserve in the future their work ethics, dedication to hard work, creativity, family members around them, experiences and knowledge gained. Their visions are focused on balancing successful international careers and family lives. New ways of communication represent an important consideration for the students. They expressed their wish to be driven by intrinsic motivation and being respected in their profession. Theoretical advantages of our paper are in elaborating on AI in management education. Practical implications are in helping students to clarify their strategic goals and visions through introspection and qualitative methodology. Professors can implement and adjust the AI questionnaire based on their own developmental objectives and also based on the needs of their students. Contribution of our paper is in the field of management education and AI field.
C1 [Peterlin, Judita] Univ Ljubljana, Fac Econ, Kardeljeva Ploscad 17, Ljubljana 1000, Slovenia.
   [Pranicevic, Daniela Garbin] Univ Split, Fac Econ, Cvite Fiskovica 5, Split 21000, Croatia.
RP Peterlin, J (corresponding author), Univ Ljubljana, Fac Econ, Kardeljeva Ploscad 17, Ljubljana 1000, Slovenia.
EM judita.peterlin@ef.uni-lj.si
RI Pranicevic, Daniela Garbin/E-1315-2017
OI Garbin Pranicevic, Daniela/0000-0002-9341-7598
CR Arthur M. A., 2015, IZBOLJEVANJE TUDIJSK
   BARRETT FJ, 1995, ORGAN DYN, V24, P36, DOI 10.1016/0090-2616(95)90070-5
   Bris A., 2015, GLOBAL COMPETITIVENE
   Burt G, 2010, FUTURES, V42, P265, DOI 10.1016/j.futures.2009.11.012
   Bushe G. R, 2005, J APPL BEHAV SCI, V41, DOI [DOI 10.1177/0021886304270337, 10.1177/0021886304270337]
   Butani L, 2016, ACAD PEDIATR, V16, P411, DOI 10.1016/j.acap.2016.02.001
   Byron K, 2016, ACAD MANAGE REV, V41, P1, DOI 10.5465/amr.2015.0094
   Cooperrider D.L., 2008, APPRECIATIVE INQUIRY, V2nd ed
   Daft R. L., 2001, UNDERSTANDING MANAGE
   Erickson G, 2005, TEACH TEACH EDUC, V21, P787, DOI 10.1016/j.tate.2005.05.018
   Farrell M, 2003, J PROF NURS, V19, P364, DOI 10.1016/S8755-7223(03)00129-7
   Grant S., 2006, ACTION RES, V4, P401, DOI DOI 10.1177/1476750306070103
   Harmon RB, 2012, J PROF NURS, V28, P119, DOI 10.1016/j.profnurs.2011.11.007
   Hoefer RL, 2016, ACAD MANAGE REV, V41, P130, DOI 10.5465/amr.2014.0330
   Keefe MR, 2004, J PROF NURS, V20, P103, DOI 10.1016/j.profnurs.2004.02.006
   Kish-Gephart JJ, 2015, ACAD MANAGE J, V58, P1614, DOI 10.5465/amj.2013.1204
   Leng EY, 2010, COMPUT EDUC, V55, P1131, DOI 10.1016/j.compedu.2010.05.011
   Lundgren M., 2014, INT BUSINESS REV
   Milliken FJ, 2015, ACAD MANAGE PERSPECT, V29, P405, DOI 10.5465/amp.2013.0121
   Pesut DJ, 2001, NURS OUTLOOK, V49, P163, DOI 10.1067/mno.2001.118106
   Ricciardi C. R., 2004, J PEDIATR HEALTH CAR, V18, P16
   Stefaniak K, 2007, NURSE LEAD, V5, P42, DOI 10.1016/j.mnl.2007.01.010
   van der Vegt GS, 2015, ACAD MANAGE J, V58, P971, DOI 10.5465/amj.2015.4004
   West D, 2005, INT J INFORM MANAGE, V25, P429, DOI 10.1016/j.ijinfomgt.2005.06.004
NR 24
TC 0
Z9 0
U1 1
U2 4
PU KNOWLEDGE E
PI DUBAI
PA OFFICE 4402, X2 TOWER, JLT, PO BOX 488239, DUBAI, 00000, U ARAB EMIRATES
SN 2518-668X
J9 KNE SOC SCI
PY 2017
BP 14
EP 27
DI 10.18502/kss.v1i2.644
PG 14
WC Area Studies; Business, Finance; Economics
SC Area Studies; Business & Economics
GA BJ1DU
UT WOS:000417433200002
DA 2021-12-12
ER

PT S
AU Chen, IY
   Pierson, E
   Rose, S
   Joshi, S
   Ferryman, K
   Ghassemi, M
AF Chen, Irene Y.
   Pierson, Emma
   Rose, Sherri
   Joshi, Shalmali
   Ferryman, Kadija
   Ghassemi, Marzyeh
BE Altman, RB
TI Ethical Machine Learning in Healthcare
SO ANNUAL REVIEW OF BIOMEDICAL DATA SCIENCE, VOL 4
SE Annual Review of Biomedical Data Science
LA English
DT Article; Book Chapter
DE machine learning; bias; ethics; health; healthcare; health disparities
ID RANDOMIZED CONTROLLED-TRIALS; RACIAL/ETHNIC DISPARITIES;
   ARTIFICIAL-INTELLIGENCE; EXTERNAL VALIDITY; MENTAL-HEALTH; RACIAL BIAS;
   RISK; MORTALITY; ETHNICITY; RACE
AB The use of machine learning (ML) in healthcare raises numerous ethical concerns, especially as models can amplify existing health inequities. Here, we outline ethical considerations for equitable ML in the advancement of healthcare. Specifically, we frame ethics of ML in healthcare through the lens of social justice. We describe ongoing efforts and outline challenges in a proposed pipeline of ethical ML in health, ranging from problem selection to postdeployment considerations. We close by summarizing recommendations to address these challenges.
C1 [Chen, Irene Y.; Ghassemi, Marzyeh] MIT, Dept Elect Engn & Comp Sci, 77 Massachusetts Ave, Cambridge, MA 02139 USA.
   [Pierson, Emma] Microsoft Res, Cambridge, MA 02143 USA.
   [Rose, Sherri] Stanford Univ, Ctr Hlth Policy, Stanford, CA 94305 USA.
   [Rose, Sherri] Stanford Univ, Ctr Primary Care & Outcomes Res, Stanford, CA 94305 USA.
   [Joshi, Shalmali] Vector Inst, Toronto, ON M5G 1M1, Canada.
   [Ferryman, Kadija] NYU, Tandon Sch Engn, Dept Technol Culture & Soc, Brooklyn, NY 11201 USA.
   [Ghassemi, Marzyeh] MIT, Inst Med & Evaluat Sci, 77 Massachusetts Ave, Cambridge, MA 02139 USA.
RP Chen, IY (corresponding author), MIT, Dept Elect Engn & Comp Sci, 77 Massachusetts Ave, Cambridge, MA 02139 USA.
EM iychen@mit.edu
FU NIH (National Institutes of Health)United States Department of Health &
   Human ServicesNational Institutes of Health (NIH) - USA [DP2MD012722];
   CIFAR (Canadian Institute for Advanced Research) AI Chair at the Vector
   Institute; Microsoft Research grant
FX The authors thank Rediet Abebe for helpful discussions and contributions
   to an early draft and Peter Szolovits, Pang Wei Koh, Leah Pierson, Berk
   Ustun, and Tristan Naumann for useful comments and feedback. This work
   was supported in part by an NIH (National Institutes of Health)
   Director's New Innovator Award (DP2MD012722) (to S.R.), a CIFAR
   (Canadian Institute for Advanced Research) AI Chair at the Vector
   Institute (to M.G.), and a Microsoft Research grant (to M.G.).
CR 23andme, 2019, 23ANDMES 0228 23ANDMES 0228
   Abebe R, 2019, P 13 INT AAAI C WEB P 13 INT AAAI C WEB, P3
   Agniel D., 2018, BMJ-BRIT MED J, V361, pK1479, DOI DOI 10.1136/bmj.k1479
   All Us Res Program Investigators, 2019, NEW ENGL J MED, V381, P668, DOI 10.1056/NEJMsr1809937
   Barocas S., 2018, FAIRNESS MACHINE LEA
   Bartlett VL, 2019, JAMA NETW OPEN, V2, DOI 10.1001/jamanetworkopen.2019.12869
   Benjamin R, 2019, SCIENCE, V366, P421, DOI 10.1126/science.aaz3873
   Berg CJ, 1996, OBSTET GYNECOL, V88, P161, DOI 10.1016/0029-7844(96)00135-4
   Berry Daina Ramey, 2017, PRICE THEIR POUND FL
   Bissoto A, 2019, P IEEE CVF C COMP VI P IEEE CVF C COMP VI
   Boag W., 2018, ARXIV180803827STATAP, P587
   Boyd D, 2012, INFORM COMMUN SOC, V15, P662, DOI 10.1080/1369118X.2012.678878
   Bugiardini R, 2017, J AM HEART ASSOC, V6, DOI 10.1161/JAHA.117.005968
   Calders T., 2013, IEEE DATA MINING, P71, DOI DOI 10.1109/ICDM.2013.114
   Callahan EJ, 2014, HASTINGS CENT REP, V44, pS48, DOI 10.1002/hast.371
   Canto JG, 2007, ARCH INTERN MED, V167, P2405, DOI 10.1001/archinte.167.22.2405
   Caruana R., 2015, KDD15 P 21 ACM, P1721, DOI [10.1145/2783258.2788613, DOI 10.1145/2783258.2788613]
   Chakradhar S, 2018, NAT MED, V24, P1082, DOI 10.1038/s41591-018-0149-9
   Chen I., 2018, ADV NEURAL INFORM PR
   Chen IY, 2020, NAT MED, V26, P16, DOI 10.1038/s41591-019-0649-2
   Chen Irene Y, 2019, AMA J Ethics, V21, pE167, DOI 10.1001/amajethics.2019.167
   Chouldechova A, 2020, COMMUN ACM, V63, P82, DOI 10.1145/3376898
   CIHI (Can. Inst. Health Info.), 2020, PROP STAND RAC BAS I PROP STAND RAC BAS I
   Collier Ai-Ris Y, 2019, Neoreviews, V20, pe561, DOI 10.1542/neo.20-10-e561
   Coravos A, 2019, QUARTZ 0219 QUARTZ 0219
   Corbett-Davies S., 2018, MEASURE MISMEASURE F
   Courtright K, 2016, CHEST, V149, P1128, DOI 10.1016/j.chest.2016.01.029
   Creager E, 2019, ARXIV190909141CSLG ARXIV190909141CSLG
   Creanga AA, 2014, AM J OBSTET GYNECOL, V211, DOI 10.1016/j.ajog.2014.06.006
   Creanga AA, 2014, J WOMENS HEALTH, V23, P3, DOI 10.1089/jwh.2013.4617
   Criado Perez Caroline, 2019, INVISIBLE WOMEN EXPO
   Dalton CM, 2016, BIG DATA SOC, V3, P1, DOI 10.1177/2053951716648346
   Davis SE, 2017, J AM MED INFORM ASSN, V24, P1052, DOI 10.1093/jamia/ocx030
   Dredze M, 2012, IEEE INTELL SYST, V27, P81, DOI 10.1109/MIS.2012.76
   Dwork C, 2018, ARXIV180606122CSLG ARXIV180606122CSLG
   Eisenberg VH, 2018, BJOG-INT J OBSTET GY, V125, P55, DOI 10.1111/1471-0528.14711
   Eltoukhi HM, 2014, AM J OBSTET GYNECOL, V210, P194, DOI 10.1016/j.ajog.2013.08.008
   Farooq F, 2018, BLOOD, V132, DOI 10.1182/blood-2018-99-115609
   FDA (US Food Drug Admin.), 2021, ARTIFICIAL INTELLIGE
   Ferryman K, 2018, FAIRNESS PRECISION M
   Ferryman K, 2018, CANC LETT
   Ferryman K, 2020, J AM MED INFORM ASSN, V27, P2016, DOI 10.1093/jamia/ocaa133
   Fisk NM, 2009, BJOG-INT J OBSTET GY, V116, P347, DOI 10.1111/j.1471-0528.2008.02027.x
   Flach Peter A, 2003, P 20 INT C MACH LEAR, P194
   Fountain C, 2011, SOCIOL FORUM, V26, P215, DOI 10.1111/j.1573-7861.2011.01238.x
   Franks AM, 2020, J AM STAT ASSOC, V115, P1730, DOI 10.1080/01621459.2019.1604369
   Gebru T, 2018, P 5 WORKSH FAIRN ACC
   Geruso M, 2020, J POLIT ECON, V128, P984, DOI 10.1086/704756
   Ghassemi M., 2020, ArXiv200311515 Cs Stat
   Ghassemi Marzyeh, 2020, AMIA Jt Summits Transl Sci Proc, V2020, P191
   Ghassemi M, 2019, LANCET DIGIT HEALTH, V1, pE157, DOI 10.1016/S2589-7500(19)30084-6
   Ginther DK, 2011, SCIENCE, V333, P1015, DOI 10.1126/science.1196783
   Giorgi S, 2018, P 2018 C EMP METH NA P 2018 C EMP METH NA, P1167
   Glymour C, 2019, FRONT GENET, V10, DOI 10.3389/fgene.2019.00524
   Grobman WA, 2007, OBSTET GYNECOL, V109, P806, DOI 10.1097/01.AOG.0000259312.36053.02
   Guillory D, 2020, ARXIV200616879CSCY ARXIV200616879CSCY
   Halpern Y, 2016, J AM MED INFORM ASSN, V23, P731, DOI 10.1093/jamia/ocw011
   Haneuse SJA, 2017, METHODS COMP EFFECTI, P469
   Hansen C., 2018, ECONOMET J, V21, pC1, DOI [10.1111/ectj.12097, DOI 10.1111/ectj.12097]
   Harrell FE, 2015, SPRINGER SER STAT, DOI 10.1007/978-3-319-19425-7
   Helmreich RL, 2000, BRIT MED J, V320, P781, DOI 10.1136/bmj.320.7237.781
   Hernan M.A, 2010, CAUSAL INFERENCE WHA
   Herrera-perez D, 2019, ELIFE, V8, DOI 10.7554/eLife.45183
   Hillard PJA, 2014, J PEDIATR ADOL GYNEC, V27, P309, DOI 10.1016/j.jpag.2013.12.001
   Hing E, 2009, J HEALTH CARE POOR U, V20, P473, DOI 10.1353/hpu.0.0143
   Hoffman KM, 2016, P NATL ACAD SCI USA, V113, P4296, DOI 10.1073/pnas.1516047113
   Hofstra B, 2020, P NATL ACAD SCI USA, V117, P9284, DOI 10.1073/pnas.1915378117
   Hoppe TA, 2019, SCI ADV, V5, DOI 10.1126/sciadv.aaw7238
   Howell EA, 2016, AM J OBSTET GYNECOL, V214, DOI 10.1016/j.ajog.2015.08.019
   Institute of Medicine, 2002, UNEQUAL TREATMENT CO
   James G, 2013, SPRINGER TEXTS STAT, V103, P1, DOI 10.1007/978-1-4614-7138-7_1
   James S.E., 2016, REPORT 2015 US TRANS
   Jamison DT, 2006, DISEASE AND MORTALITY IN SUB-SAHARAN AFRICA, 2ND EDITION, P1, DOI 10.1596/978-0-8213-6397-3
   Kapoor M, 2019, BMJ OPEN, V9, DOI 10.1136/bmjopen-2018-026850
   Kaye J, 2012, ANNU REV GENOM HUM G, V13, P415, DOI 10.1146/annurev-genom-082410-101454
   Kesselheim AS, 2005, NEW ENGL J MED, V352, P855, DOI 10.1056/NEJMp058011
   Klein JD, 2006, PEDIATRICS, V118, P2245, DOI 10.1542/peds.2006-2481
   Klinger EV, 2015, J GEN INTERN MED, V30, P719, DOI 10.1007/s11606-014-3102-8
   Koh P., 2020, P 37 INT C MACH LEAR, V11, P8316
   Koh PW, 2020, PR MACH LEARN RES, V119
   Kundu RV, 2013, AM FAM PHYSICIAN, V87, P850
   Larrazabal AJ, 2020, P NATL ACAD SCI USA, V117, P12592, DOI 10.1073/pnas.1919012117
   Le Cook B, 2014, HEALTH SERV RES, V49, P206, DOI 10.1111/1475-6773.12095
   Le Cook B, 2012, HEALTH SERV RES, V47, P1232, DOI 10.1111/j.1475-6773.2012.01387.x
   Leonard MN, 2014, HUMANIT SOC, V38, P67
   Little MA, 2019, ARXIV191009648CSLG ARXIV191009648CSLG
   Liu XX, 2019, NAT MED, V25, P1467, DOI 10.1038/s41591-019-0603-3
   Lohaus M, 2020, P MACH LEARN RES P MACH LEARN RES, V119, P6360
   Lopez MM, 2017, J RACIAL ETHN HEALTH, V4, P812, DOI 10.1007/s40615-016-0283-3
   Lyndon A., 2015, CALIFORNIA MATERNAL, P80
   Madaio MA, 2020, P 2020 CHI C HUM FAC
   Martin AR, 2019, NAT GENET, V51, P584, DOI 10.1038/s41588-019-0379-x
   McDermott MBA, 2020, ARXIV200710185CSLG ARXIV200710185CSLG
   McGuire TG, 2020, WORK PAP NATL BUR EC
   Miao W, 2018, BIOMETRIKA, V105, P987, DOI 10.1093/biomet/asy038
   Mohamed Shakir., 2020, PHILOS TECHNOLOGY, V33, P659, DOI DOI 10.1007/S13347-020-00405-8
   Montz E, 2016, HEALTH AFFAIR, V35, P1022, DOI 10.1377/hlthaff.2015.1668
   Murayama KM, 2002, AM J SURG, V183, P246, DOI 10.1016/S0002-9610(02)00791-2
   Natarajan N., 2013, ADV NEURAL INFORM PR, P1196
   Nestor B., 2019, FEATURE ROBUSTNESS N
   NIH (Natl. Inst. Health), 2020, NIH OFF ITS 1 RES PR NIH OFF ITS 1 RES PR
   Noseworthy PA, 2020, CIRC-ARRHYTHMIA ELEC, V13, DOI 10.1161/CIRCEP.119.007988
   Oakden-Rayner Luke, 2020, Proc ACM Conf Health Inference Learn (2020), V2020, P151, DOI 10.1145/3368555.3384468
   Oakden-Rayner L, 2020, ACAD RADIOL, V27, P106, DOI 10.1016/j.acra.2019.10.006
   Obermeyer Z, 2019, SCIENCE, V366, P447, DOI 10.1126/science.aax2342
   Parikh RB, 2019, SCIENCE, V363, P810, DOI 10.1126/science.aaw0029
   Park M., 2010, THE CNN
   Pierson E, 2017, ARXIV171209124CSCY ARXIV171209124CSCY
   Pierson E, 2021, NAT HUM BEHAV, V5, P716, DOI 10.1038/s41562-020-01046-9
   Pierson L, 2019, GLOB HLTH BIOETH C O GLOB HLTH BIOETH C O
   Powers Madison, 2006, SOCIAL JUSTICE MORAL
   Rabanser S, 2019, P 32 INT C ADV NEUR P 32 INT C ADV NEUR, P1396
   Rajkomar A, 2018, ANN INTERN MED, V169, P866, DOI 10.7326/M18-1990
   Roberts D., 1999, KILLING BLACK BODY R
   Rose S, 2016, HEALTH SERV RES, V51, P2358, DOI 10.1111/1475-6773.12464
   Rothwell PM, 2005, LANCET, V365, P82, DOI 10.1016/S0140-6736(04)17670-8
   Rouse CM, 2009, UNCERTAIN SUFFERING: RACIAL HEALTH CARE DISPARITIES AND SICKLE CELL DISEASE, P1
   Sagawa S, 2020, 8 INT C LEARN REPR I 8 INT C LEARN REPR I
   Saleh S, 2020, P MACH LEARN RES P MACH LEARN RES, V126, P783
   Seyyed-Kalantari L, 2020, ARXIV200300827CSCV ARXIV200300827CSCV
   Stuart EA, 2015, PREV SCI, V16, P475, DOI 10.1007/s11121-014-0513-z
   Subbaswamy A, 2020, BIOSTATISTICS, V21, P345, DOI 10.1093/biostatistics/kxz041
   Sullivan Hannah R, 2019, AMA J Ethics, V21, pE160, DOI 10.1001/amajethics.2019.160
   Tamang S, 2017, BMJ OPEN, V7, DOI 10.1136/bmjopen-2016-011580
   THOMPSON B, 1995, EDUC PSYCHOL MEAS, V55, P525, DOI 10.1177/0013164495055004001
   Tiwari C, 2014, AM J PUBLIC HEALTH, V104, P1386, DOI 10.2105/AJPH.2014.301900
   Tomasev N, 2019, NATURE, V572, P116, DOI 10.1038/s41586-019-1390-1
   Topol EJ, 2019, NAT MED, V25, P44, DOI 10.1038/s41591-018-0300-7
   Travers J, 2007, THORAX, V62, P219, DOI 10.1136/thx.2006.066837
   Tsosie KS, 2019, NAT REV GENET, V20, P497, DOI 10.1038/s41576-019-0161-z
   Ustun B, 2019, PR MACH LEARN RES, V97
   van der Laan M.J., 2011, SPRINGER SER STAT
   Vayena E, 2018, PLOS MED, V15, DOI 10.1371/journal.pmed.1002689
   Veatch RM, 2019, BASICS BIOETHICS, V4th
   Vidyasagar D, 2006, J PERINATOL, V26, P55, DOI 10.1038/sj.jp.7211402
   von Philipsborn P, 2015, GLOBAL HEALTH ACTION, V8, DOI 10.3402/gha.v8.25818
   Vyas DA, 2020, NEW ENGL J MED, V383, P874, DOI 10.1056/NEJMms2004740
   Wells Brian J, 2013, EGEMS (Wash DC), V1, P1035, DOI 10.13063/2327-9214.1035
   West JD, 2013, PLOS ONE, V8, DOI 10.1371/journal.pone.0066212
   Wiens J, 2019, NAT MED, V25, P1337, DOI 10.1038/s41591-019-0548-6
   Wing C, 2018, ANNU REV PUBL HEALTH, V39, P453, DOI 10.1146/annurev-publhealth-040617-013507
   Wu S., 2019, FAT19 P 2019 C, P220, DOI DOI 10.1145/3287560.3287596
   Zafar MB, 2017, PR MACH LEARN RES, V54, P962
   Zech JR, 2018, PLOS MED, V15, DOI 10.1371/journal.pmed.1002683
   Zemel R., 2012, INNOVATIONS THEORETI, P214, DOI [10.1145/2090236.2090255, DOI 10.1145/2090236.2090255]
   Zink A, 2020, BIOMETRICS, V76, P973, DOI 10.1111/biom.13206
   Zliobaite I., 2015, ARXIV151100148CSCY ARXIV151100148CSCY
NR 147
TC 2
Z9 2
U1 14
U2 14
PU ANNUAL REVIEWS
PI PALO ALTO
PA 4139 EL CAMINO WAY, PO BOX 10139, PALO ALTO, CA 94303-0897 USA
SN 2574-3414
J9 ANNU REV BIOMED DA S
JI Annu. Rev. Biomed. Data Sci.
PY 2021
VL 4
BP 123
EP 144
DI 10.1146/annurev-biodatasci-092820-114757
PG 22
WC Biochemical Research Methods; Mathematical & Computational Biology
SC Biochemistry & Molecular Biology; Mathematical & Computational Biology
GA BR9LO
UT WOS:000677831600007
PM 34396058
OA Green Submitted, Bronze
DA 2021-12-12
ER

PT J
AU Miller, E
   Polson, D
AF Miller, Evonne
   Polson, Debra
TI Apps, Avatars, and Robots: The Future of Mental Healthcare
SO ISSUES IN MENTAL HEALTH NURSING
LA English
DT Review
ID COMPANION ROBOT; RECOMMENDATIONS; INTERVENTIONS; SURVEILLANCE;
   LIMITATIONS; TECHNOLOGY; PEOPLE
AB From artificial intelligence, predictive analytics and biometric sensors, to advanced robotics, virtual reality and mobile applications, rapid advances in technology are transforming the design, delivery and experience of mental healthcare. This paper explores the promise and pitfalls of three technologies (apps, avatars and robots) posed to transform mental health education, practice and research. By highlighting potential practical and ethical implications, this paper argues mental health professionals must actively engage in the co-design and development of new technologies, and reflexively reflect on whether the future will be a techno-utopia or dystopia.
C1 [Miller, Evonne; Polson, Debra] Queensland Univ Technol, QUT Design Lab Creat Ind, Brisbane, Qld, Australia.
RP Miller, E (corresponding author), Queensland Univ Technol, Creat Ind, 2 George St, Brisbane, Qld 4001, Australia.
EM e.miller@qut.edu.au
OI Miller, Evonne/0000-0002-0577-3438; Polson, Deb/0000-0002-5625-5980
CR Andersson G, 2014, WORLD PSYCHIATRY, V13, P4, DOI 10.1002/wps.20083
   [Anonymous], 2012, USER QUOTE SIM COACH
   Batra S, 2017, MED DEVICES-EVID RES, V10, P237, DOI 10.2147/MDER.S144158
   Bell K., 2014, APP STORE PULLS BARB
   Bickmore TW, 2010, INTERACT COMPUT, V22, P276, DOI 10.1016/j.intcom.2010.02.001
   Devlin A., 2018, SUN
   Fitzpatrick KK, 2017, JMIR MENT HEALTH, V4, DOI 10.2196/mental.7785
   Fox S, 2013, TRACKING HLTH MAIN R
   Francombe-Webb J., 2017, SOC SCI, V6, DOI DOI 10.3390/SOCSCI6040135
   Hilty Donald M, 2017, Mhealth, V3, P34, DOI 10.21037/mhealth.2017.06.02
   Kelley C, 2017, PROCEEDINGS OF THE 2017 ACM SIGCHI CONFERENCE ON HUMAN FACTORS IN COMPUTING SYSTEMS (CHI'17), P629, DOI 10.1145/3025453.3025750
   Kenney M. P., 2016, PSYCHOL CONSCIOUSNES, V3, P199, DOI [10.1037/cns0000084, DOI 10.1037/CNS0000084]
   Levy, 2008, LOVE SEX ROBOTS EVOL
   Lupton D, 2012, SOC THEOR HEALTH, V10, P229, DOI 10.1057/sth.2012.6
   Luxton DD, 2016, ARTIFICIAL INTELLIGENCE IN BEHAVIORAL AND MENTAL HEALTH CARE, P255, DOI 10.1016/B978-0-12-420248-1.00011-8
   Luxton DD, 2016, ARTIFICIAL INTELLIGENCE IN BEHAVIORAL AND MENTAL HEALTH CARE, P1, DOI 10.1016/B978-0-12-420248-1.00001-5
   Luxton DD, 2014, ARTIF INTELL MED, V62, P1, DOI 10.1016/j.artmed.2014.06.004
   Luxton DD, 2014, PROF PSYCHOL-RES PR, V45, P332, DOI 10.1037/a0034559
   Ly KH, 2017, INTERNET INTERV, V10, P39, DOI 10.1016/j.invent.2017.10.002
   Merizzi A, 2018, QUAL AGEING OLDER AD, V19, P146, DOI 10.1108/QAOA-11-2017-0042
   Morris RR, 2018, J MED INTERNET RES, V20, DOI 10.2196/10148
   Pino M, 2015, FRONT AGING NEUROSCI, V7, DOI 10.3389/fnagi.2015.00141
   Rabbitt SM, 2015, CLIN PSYCHOL REV, V35, P35, DOI 10.1016/j.cpr.2014.07.001
   Rich E, 2017, EMERG TECH ETH INT A, P132
   Rich E, 2014, SOCIETIES, V4, P296, DOI 10.3390/soc4020296
   Riek LD, 2016, ARTIFICIAL INTELLIGENCE IN BEHAVIORAL AND MENTAL HEALTH CARE, P185, DOI 10.1016/B978-0-12-420248-1.00008-8
   Riley WT, 2011, TRANSL BEHAV MED, V1, P53, DOI 10.1007/s13142-011-0021-7
   Rizzo A., 2013, HEALING WAR TRAUMA H, P238
   Rizzo A, 2016, ARTIFICIAL INTELLIGENCE IN BEHAVIORAL AND MENTAL HEALTH CARE, P53, DOI 10.1016/B978-0-12-420248-1.00003-9
   Robinson H, 2015, AUSTRALAS J AGEING, V34, P27, DOI 10.1111/ajag.12099
   Robinson H, 2013, J AM MED DIR ASSOC, V14, P661, DOI 10.1016/j.jamda.2013.02.007
   Schwab Klaus, 2016, 4 IND REVOLUTION
   Smith K, 2013, DIGITAL OUTCASTS: MOVING TECHNOLOGY FORWARD WITHOUT LEAVING PEOPLE BEHIND, P1
   Sparrow R, 2016, AI SOC, V31, P445, DOI 10.1007/s00146-015-0625-4
   Turkle, 2012, ALONE TOGETHER WHY W
   Zwijsen SA, 2011, AGING MENT HEALTH, V15, P419, DOI 10.1080/13607863.2010.543662
NR 36
TC 10
Z9 10
U1 2
U2 27
PU TAYLOR & FRANCIS INC
PI PHILADELPHIA
PA 530 WALNUT STREET, STE 850, PHILADELPHIA, PA 19106 USA
SN 0161-2840
EI 1096-4673
J9 ISSUES MENT HEALTH N
JI Issues Ment. Health Nurs.
PD MAR 4
PY 2019
VL 40
IS 3
SI SI
BP 208
EP 214
DI 10.1080/01612840.2018.1524535
PG 7
WC Nursing; Psychiatry
SC Nursing; Psychiatry
GA HU3OR
UT WOS:000465182900003
PM 30605359
DA 2021-12-12
ER

PT J
AU Burton, E
   Goldsmith, J
   Mattei, N
AF Burton, Emanuelle
   Goldsmith, Judy
   Mattei, Nicholas
TI How to Teach Computer Ethics through Science Fiction
SO COMMUNICATIONS OF THE ACM
LA English
DT Article
AB COMPUTER SCIENCE FACULTY have a responsibility to teach students to recognize both the larger ethical issues and particular responsibilities that are part and parcel of their work as technologists. This is, however, a kind of teaching for which most of us have not been trained, and that faculty and students approach with some trepidation. In this article, we explore the use of science fiction as a tool to enable those teaching artificial intelligence to engage students and practitioners about the scope and implications of current and future work in computer science. We have spent several years developing a creative approach to teaching computer
C1 [Burton, Emanuelle] Univ Illinois, Comp Sci Dept, Chicago, IL 61820 USA.
   [Goldsmith, Judy] Univ Kentucky, Dept Comp Sci, compute sci, Lexington, KY 40506 USA.
   [Mattei, Nicholas] TJ Watson Res Ctr, IBM Res AI Reasoning Lab, Yorktown Hts, NY USA.
RP Burton, E (corresponding author), Univ Illinois, Comp Sci Dept, Chicago, IL 61820 USA.
EM enburton@uic.edu; goldsmit@cs.uky.edu; n.mattei@ibm.com
RI Mattei, Nicholas/AAE-4883-2021; goldsmith, judy/AAE-6217-2020
FU National Science FoundationNational Science Foundation (NSF) [1646887]
FX We would like to thank John Fike, Cory Siler, and Sara-Jo Swiatek for
   proofreading and discussion to improve this article. The ideas here are
   based on work supported by the National Science Foundation under Grant
   No. 1646887. Any opinions, findings, and conclusions or recommendations
   expressed in this material are those of the authors and do not
   necessarily reflect the views of the National Science Foundation.
CR Amer Anthropol Assoc, 1947, AM ANTHROPOL, V49, P539
   Bates R. A. AI, 2011, PROCEEDINGS OF THE 2, P1
   Bates R, 2014, PROCEEDINGS OF THE 45TH ACM TECHNICAL SYMPOSIUM ON COMPUTER SCIENCE EDUCATION (SIGCSE'14), P736
   Bates Rebecca, 2012, P 43 ACM TECHN S COM, P161, DOI [10.1145/2157136.2157184, DOI 10.1145/2157136.2157184]
   Beard M., 2012, ETHICS MORALITY LAW
   Bonnefon JF, 2016, SCIENCE, V352, P1573, DOI 10.1126/science.aaf2654
   Boyer E. L., 1997, SCHOLARSHIP RECONSID
   Burton E., 2015, AAAI WORKSH, P33
   Burton E., 2016, P 2 INT WORKSH AI ET, P80
   Burton E, 2017, AI MAG, V38, P22, DOI 10.1609/aimag.v38i2.2731
   Callahan D., 1980, ETHICS TEACHING HIGH, P61
   Colbeck CL, 1998, J HIGH EDUC, V69, P647, DOI 10.2307/2649212
   DAVIS BARBARA GROSS, 2009, TOOLS TEACHING
   Dils L. S., 1987, SCI FICTION FUTURE
   Edmiston B., 1998, IMAGINING LEARN INQU
   Garcia Iommi L, 2011, P AM POL SCI ASS 201
   Goering S, 2014, ASHG STUD CHILD, P233
   Goldsmith J., 2011, P 2 S ED ADV ART INT, P1717
   Goldsmith J, 2017, THIRTY-FIRST AAAI CONFERENCE ON ARTIFICIAL INTELLIGENCE, P4836
   Goldsmith J, 2014, ACM T COMPUT EDUC, V14, DOI 10.1145/2576873
   Greenfield A., 2017, RADICAL TECHNOLOGIES
   Haidt J, 2012, RIGHTEOUS MIND WHY G
   Haworth J. G., 1995, REVISIONING CURRICUL, P191
   Huff C, 2014, COMMUN ACM, V57, P25, DOI 10.1145/2618103
   Liu K., 2013, KASMA ONLINE    1101
   Martin C. D., 1999, Computers & Society, V29, P6
   McNaughton D., 2006, OXFORD HDB ETHICAL T
   Mihail R., 2014, P 45 ACM TECHN S COM
   Murdoch I., 1970, SOVEREIGNTY GOOD
   Narayanan A, 2014, COMMUN ACM, V57, P23, DOI 10.1145/2566966
   Nevala-Lee A., 2016, COMMUNICATION
   Nussbaum Martha Craven, 1990, LOVES KNOWLEDGE ESSA
   Pease A., 2009, TEACHING ETHICS, V9, P75
   Perry W. G., 1980, MODERN AM COLL, P76
   Rodwell Grant., 2013, WHOSE HIST ENGAGING
   Rogaway P., 2015, 20151162 CRYPT EPRIN 20151162 CRYPT EPRIN
   Smith B, 2002, J MED ETHICS, V28, P244, DOI 10.1136/jme.28.4.244
   Spradling C. L., 2007, THESIS
   von der Weth C, 2013, 2013 IEEE/WIC/ACM INTERNATIONAL JOINT CONFERENCES ON WEB INTELLIGENCE (WI) AND INTELLIGENT AGENT TECHNOLOGIES (IAT), VOL 1, P37, DOI 10.1109/WI-IAT.2013.6
NR 39
TC 19
Z9 19
U1 6
U2 31
PU ASSOC COMPUTING MACHINERY
PI NEW YORK
PA 2 PENN PLAZA, STE 701, NEW YORK, NY 10121-0701 USA
SN 0001-0782
EI 1557-7317
J9 COMMUN ACM
JI Commun. ACM
PD AUG
PY 2018
VL 61
IS 8
BP 54
EP 64
DI 10.1145/3154485
PG 11
WC Computer Science, Hardware & Architecture; Computer Science, Software
   Engineering; Computer Science, Theory & Methods
SC Computer Science
GA GO0OD
UT WOS:000439630200018
DA 2021-12-12
ER

PT C
AU Holowka, P
AF Holowka, Peter
BE Daun, M
   Hochmuller, E
   Krusche, S
   Brugge, B
   Tenbergen, B
TI Reimagining the Modern Physical Software Engineering Education and
   Training Environment
SO 2020 IEEE 32ND CONFERENCE ON SOFTWARE ENGINEERING EDUCATION AND TRAINING
   (CSEE&T)
SE Conference on Software Engineering Education and Training
LA English
DT Proceedings Paper
CT 32nd IEEE Conference on Software Engineering Education and Training
   (CSEE and T)
CY NOV 09-12, 2020
CL ELECTR NETWORK
SP IEEE
DE educational technology; classroom design; cloud computing; digital
   divide
AB As cloud computing becomes the dominant global IT infrastructure paradigm, this presents additional opportunities to enhance the way software engineering is taught. Dr. Peter Holowka has spent nearly twenty years as a Chief Information Officer in the education industry in Canada. One of his key responsibilities has been to support teaching and learning through technology from a leadership position. Software engineering education has additional, specialized facility requirements within an educational institution. This work will depict some of the latest design considerations and approaches used in Western Canada to support learning while simultaneously controlling costs. This will be of benefit to faculty/administration involved in the design or renovation of their institution's instructional spaces. The main contribution of this work is to illustrate how the physical teaching space can be aligned with a pedagogy that permits the teaching of advanced software engineering (artificial intelligence, machine learning, etc.), anywhere and at any time. How can redundancies be avoided and limited funds applied for the greatest benefit of students? This topic also has ethical, social, and cultural components, particularly concerning the digital divide that keeps software engineering education beyond the grasp of many marginalized groups.
C1 [Holowka, Peter] Univ Calgary, Werklund Sch Educ, Calgary, AB, Canada.
RP Holowka, P (corresponding author), Univ Calgary, Werklund Sch Educ, Calgary, AB, Canada.
EM pholowka@ucalgary.ca
NR 0
TC 0
Z9 0
U1 0
U2 0
PU IEEE
PI NEW YORK
PA 345 E 47TH ST, NEW YORK, NY 10017 USA
SN 1093-0175
EI 2377-570X
BN 978-1-7281-6807-4
J9 CONF SOFTW ENG EDUC
PY 2020
BP 268
EP 269
PG 2
WC Computer Science, Software Engineering; Education, Scientific
   Disciplines
SC Computer Science; Education & Educational Research
GA BR4JK
UT WOS:000651583800035
DA 2021-12-12
ER

PT J
AU Loftus, M
   Madden, MG
AF Loftus, Mary
   Madden, Michael G.
TI A pedagogy of data and Artificial Intelligence for student
   subjectification
SO TEACHING IN HIGHER EDUCATION
LA English
DT Article
DE Subjectification; Bayesian networks; constructionism; data literacy;
   machine learning; co-construction; datafication
ID NETWORKS
AB How do we teach and learn with our students about data literacy, at the same time as Biesta (2015) calls for an emphasis on 'subjectification' i.e. 'the coming into presence of unique individual beings'? (Good Education in an Age of Measurement: Ethics, Politics, Democracy. Routledge) Our response to these challenges and the datafication of higher education, is a hands-on approach to building an open, collaborative pedagogy of data literacy, based on Bayesian Networks (BNs) (Pearl, J. 1985. Bayesian Networks: A Model of Self-Activated Memory for Evidential Reasoning. Los Angeles: University of California (Computer Science Department)). BNs can be used to merge subjective views of the learning process with objective data analysis from the learning environment; BNs are visual data constructs and, unlike other Machine Learning approaches that obfuscate and complexify, BNs can be developed to reveal relationships from observations. In this paper, we share ways in which teachers and students can work together in a praxis approach to use data to 'read the world' around them (Freire, P. 1970. Pedagogy of the Oppressed. New York: Continuum. 125).
C1 [Loftus, Mary] Inst Technol, Sligo, Ireland.
   [Madden, Michael G.] Natl Univ Ireland Galway, Galway, Ireland.
RP Loftus, M (corresponding author), Inst Technol, Sligo, Ireland.
EM loftus.mary@itsligo.ie
OI Loftus, Mary/0000-0002-4560-9157
CR Almond R. G., 2015, BAYESIAN NETWORKS ED
   Archer E, 2014, INT REV RES OPEN DIS, V15
   Arendt H., 1958, HUMAN CONDITION
   Baker RSJD, 2008, LECT NOTES COMPUT SC, V5091, P406
   Bayes T., 1763, M D COMPUT, V8, P157
   BayesFusion LLC, GENIE MOD
   Berger J., 1972, WAYS SEEING, V1
   Bhargava R., 2015, WORKSH DAT LIT
   Bhargava R., 2015, DATA POP ALLIANCE WH
   Biesta G. J., 2015, GOOD ED AGE MEASUREM
   Broughan C, 2020, ASSESS EVAL HIGH EDU, V45, P617, DOI 10.1080/02602938.2019.1679716
   Bucher Taina, 2018, THEN ALGORITHMIC POW
   Bull S, 2013, INT HDB METACOGNITIO, P349, DOI DOI 10.1007/978-1-4419-5546-3_23
   Butler Judith, 1990, GENDER TROUBLE FEMIN, P1
   Conati C, 2002, USER MODEL USER-ADAP, V12, P371, DOI 10.1023/A:1021258506583
   Conrady S, 2013, INTRO BAYESIAN NETWO
   CORBETT AT, 1994, USER MODEL USER-ADAP, V4, P253
   Cullinane A, 2016, IRISH EDUC STUD, V35, P249, DOI 10.1080/03323315.2016.1192480
   Darwiche A, 2009, MODELING AND REASONING WITH BAYESIAN NETWORKS, P1, DOI 10.1017/CBO9780511811357
   Darwiche A, 2010, COMMUN ACM, V53, P80, DOI 10.1145/1859204.1859227
   Elish MC, 2018, COMMUN MONOGR, V85, P57, DOI 10.1080/03637751.2017.1375130
   Foucault M., 1975, DISCIPLINE PUNISH
   Freire P., 1970, PEDAGOG OPPRESSED, P125
   Goodfellow I., 2016, DEEP LEARNING
   Kant Immanuel, 2013, ANSWER QUESTION WHAT
   KAY AC, 1991, SCI AM, V265, P138, DOI 10.1038/scientificamerican0991-138
   Lash, 2002, CRITIQUE INFORM
   LeCun Y, 2015, NATURE, V521, P436, DOI 10.1038/nature14539
   Levinas Emmanuel., 1985, ETHICS INFINITY
   Luke A., 2018, CRITICAL LITERACY SC, P168
   Madden MG, 2009, KNOWL-BASED SYST, V22, P489, DOI 10.1016/j.knosys.2008.10.006
   Marx K., 1867, CAPITAL
   McGrayne S, 2011, THEORY WOULD NOT DIE
   Pangrazio L, 2019, NEW MEDIA SOC, V21, P419, DOI 10.1177/1461444818799523
   Pangrazio L, 2016, DISCOURSE-ABINGDON, V37, P163, DOI 10.1080/01596306.2014.942836
   Papert S., 1991, CONSTRUCTIONISM, V36, P1
   Papert S., 1980, MINDSTORMS CHILDREN
   Pariser E., 2011, FILTER BUBBLE WHAT I
   Pearl J, 1985, BAYESIAN NETWORKS MO
   Pearl J, 2018, BOOK WHY NEW SCI CAU
   Prinsloo P., 2017, BIG DATA LEARNING AN, P109, DOI [10.1007/978-3-319-06520-5_8, DOI 10.1007/978-3-319-06520-5_8]
   Russell S, 2009, ARTIFICIAL INTELLIGE
   Shields M., 2005, IASSIST Q, V28, P6, DOI [10.29173/iq790, DOI 10.29173/IQ790]
   Shum SB, 2012, EDUC TECHNOL SOC, V15, P3
   Siemens G., 2011, PENETRATING FOG ANAL
   Williamson B., 2017, BIG DATA ED DIGITAL
NR 46
TC 6
Z9 6
U1 5
U2 48
PU ROUTLEDGE JOURNALS, TAYLOR & FRANCIS LTD
PI ABINGDON
PA 2-4 PARK SQUARE, MILTON PARK, ABINGDON OX14 4RN, OXON, ENGLAND
SN 1356-2517
EI 1470-1294
J9 TEACH HIGH EDUC
JI Teach. High Educ.
PD MAY 18
PY 2020
VL 25
IS 4
SI SI
BP 456
EP 475
DI 10.1080/13562517.2020.1748593
PG 20
WC Education & Educational Research
SC Education & Educational Research
GA LK6WI
UT WOS:000531004000007
DA 2021-12-12
ER

PT J
AU Alkhachroum, A
   Terilli, K
   Megjhani, M
   Park, S
AF Alkhachroum, Ayham
   Terilli, Kalijah
   Megjhani, Murad
   Park, Soojin
TI Harnessing Big Data in Neurocritical Care in the Era of Precision
   Medicine
SO CURRENT TREATMENT OPTIONS IN NEUROLOGY
LA English
DT Review
DE Machine learning; Artificial intelligence; Neurocritical care; Big data;
   Precision medicine
ID ANEURYSMAL SUBARACHNOID HEMORRHAGE; SYMPTOMATIC CEREBRAL VASOSPASM;
   AUTOMATIC SEIZURE DETECTION; ARTIFICIAL NEURAL-NETWORK; TRAUMATIC
   BRAIN-INJURY; CONTINUOUS EEG; EPILEPTIC SEIZURES; DECISION-SUPPORT;
   PREDICT OUTCOMES; ONLINE
AB Purpose of review To survey the literature around "big data" and "artificial intelligence" use, its challenges, and examples in clinical and research domains within neurocritical care. Recent findings Innovations in digital data storage and integration technology have motivated the active development of data-driven tools for neurocritical care practice. There has been progress towards harmonization of data dictionaries within the field to boost generalizability of studies. Numerous collaborative groups have cultivated datasets that will enable further study of disease detection, prediction, and management of critically ill neurologic patients. Essential to the effective analysis of big data in neurocritical care are the increasing relationships between clinicians and data scientists. There are multiple challenges related to the efficient and ethical use of big data, including data complexity, database stewardship and governance, data quality, and safe implementation of data-driven conclusions. Continued efforts towards optimally harnessing data will be crucial in neurocritical care. Critically ill neurologic patients generate an abundant amount of data in the course of routine management. Clinical research is evolving from benefiting the "average patient" to aiming to deliver more precise treatment to the individual patient. In neurocritical care, this has manifested through big data-for triage decisions, enhancing workflow, event detection, and outcome prediction.
C1 [Alkhachroum, Ayham; Terilli, Kalijah; Megjhani, Murad; Park, Soojin] Columbia Univ, Dept Neurol, Irving Med Ctr, New York, NY 10027 USA.
   [Alkhachroum, Ayham] Univ Miami, Dept Neurol, Miami, FL USA.
   [Alkhachroum, Ayham] Jackson Mem Hosp, Dept Neurol, Miami, FL 33136 USA.
RP Park, S (corresponding author), Columbia Univ, Dept Neurol, Irving Med Ctr, New York, NY 10027 USA.
EM sp3291@cumc.columbia.edu
RI Alkhachroum, Ayham/V-6050-2019
OI Alkhachroum, Ayham/0000-0003-0352-5913; Terilli,
   Kalijah/0000-0003-2198-5147
FU American Heart Assocation Award; National Institutes of HealthUnited
   States Department of Health & Human ServicesNational Institutes of
   Health (NIH) - USA
FX Murad Megjhani reports grants from American Heart Assocation Award,
   during the conduct of the study. Soojin Park reports grants from
   National Institutes of Health, during the conduct of the study.
CR Abend NS, 2010, NEUROCRIT CARE, V12, P382, DOI 10.1007/s12028-010-9337-2
   Abouzari M, 2009, NEUROSURG REV, V32, P479, DOI 10.1007/s10143-009-0215-3
   Alawieh A, 2019, J NEUROINTERV SURG, V11, P847, DOI 10.1136/neurintsurg-2018-014381
   Alkhachroum AM, 2018, EPILEPSIA, V59, P1392, DOI 10.1111/epi.14442
   American Heart Association, 2016, PREC MED PLATF
   Angus DC, 2015, JAMA-J AM MED ASSOC, V314, P767, DOI 10.1001/jama.2015.7762
   Arvind V, 2018, NEUROSPINE, V15, P329, DOI 10.14245/ns.1836248.124
   Badok D, 2018, NAT METHODS, P1
   Bagheri E, 2019, J NEUROSCI METH, V326, DOI 10.1016/j.jneumeth.2019.108362
   Baumgartner C, 2018, EPILEPSIA, V59, P14, DOI 10.1111/epi.14052
   Bengio Y, 2013, IEEE T PATTERN ANAL, V35, P1798, DOI 10.1109/TPAMI.2013.50
   BRICOLO A, 1978, ELECTROEN CLIN NEURO, V45, P211, DOI 10.1016/0013-4694(78)90005-6
   Chan KL, 2019, FRONT NEUROL, V10, DOI 10.3389/fneur.2019.00171
   Claassen J, 2004, CLIN NEUROPHYSIOL, V115, P2699, DOI 10.1016/j.clinph.2004.06.017
   Claassen J, 2019, NEW ENGL J MED, V380, P2497, DOI 10.1056/NEJMoa1812757
   Critical Care EEG Monitoring Research Consortium, 2019, MISS STAT CCEMRC
   Toledo P, 2009, IEEE T INF TECHNOL B, V13, P794, DOI 10.1109/TITB.2009.2020434
   Dijkland S. A., 2019, J NEUROTRAUMA
   Donald R, 2019, J CLIN MONIT COMPUT, V33, P39, DOI 10.1007/s10877-018-0139-y
   Du B, 2017, IEEE T CYBERNETICS, V47, P1017, DOI 10.1109/TCYB.2016.2536638
   Dumont TM, 2016, WORLD NEUROSURG, V94, P126, DOI 10.1016/j.wneu.2016.06.110
   Dumont TM, 2011, WORLD NEUROSURG, V75, P57, DOI 10.1016/j.wneu.2010.07.007
   Edlow BL, 2017, BRAIN, V140, P2399, DOI 10.1093/brain/awx176
   Eide PK, 2006, MED ENG PHYS, V28, P579, DOI 10.1016/j.medengphy.2005.09.008
   Fahey M, 2018, PLOS ONE, V13, DOI 10.1371/journal.pone.0185402
   Fawcett T., 2003, HPL20034
   Frieden TR, 2017, NEW ENGL J MED, V377, P465, DOI 10.1056/NEJMra1614394
   Furbass F, 2015, CLIN NEUROPHYSIOL, V126, P1124, DOI 10.1016/j.clinph.2014.09.023
   Furbass F, 2012, IEEE ENG MED BIO, P1020, DOI 10.1109/EMBC.2012.6346107
   Gabor AJ, 1996, ELECTROEN CLIN NEURO, V99, P257
   Gabor AJ, 1998, ELECTROEN CLIN NEURO, V107, P27, DOI 10.1016/S0013-4694(98)00043-1
   Gail MH, 2018, JNCI-J NATL CANCER I, V110, P994, DOI 10.1093/jnci/djy013
   Gaspard N, 2015, NEUROLOGY, V85, P1604, DOI 10.1212/WNL.0000000000001940
   Ghassemi MM, 2019, CRIT CARE MED
   GOTMAN J, 1990, ELECTROEN CLIN NEURO, V76, P317, DOI 10.1016/0013-4694(90)90032-F
   Gultepe E, 2014, J AM MED INFORM ASSN, V21, P315, DOI 10.1136/amiajnl-2013-001815
   Gupta VP, 2017, WORLD NEUROSURG, V101, P577, DOI 10.1016/j.wneu.2017.02.082
   Hale AT, 2018, NEUROSURG FOCUS, V45, DOI 10.3171/2018.8.FOCUS17773
   Hartmann MM, 2011, IEEE ENG MED BIO, P6096, DOI 10.1109/IEMBS.2011.6091506
   Heino I, 2019, WORLD NEUROSURG
   Heo J, 2019, STROKE, V50, P1263, DOI 10.1161/STROKEAHA.118.024293
   Hirsch LJ, 2005, J CLIN NEUROPHYSIOL, V22, P128, DOI 10.1097/01.WNP.0000158701.89576.4C
   Hopfengartner R, 2007, CLIN NEUROPHYSIOL, V118, P2332, DOI 10.1016/j.clinph.2007.07.017
   Hopfengartner R, 2014, CLIN NEUROPHYSIOL, V125, P1346, DOI 10.1016/j.clinph.2013.12.104
   Hu X, 2009, IEEE T BIO-MED ENG, V56, P696, DOI 10.1109/TBME.2008.2008636
   Imhoff M, 1998, INTENS CARE MED, V24, P1305, DOI 10.1007/s001340050767
   Jaja BNR, 2018, NEUROSURGERY, V82, P887, DOI 10.1093/neuros/nyx334
   Jalbert JJ, 2015, STROKE, V46, P2452, DOI 10.1161/STROKEAHA.115.009777
   Johansen AR, 2016, INT CONF ACOUST SPEE, P754, DOI 10.1109/ICASSP.2016.7471776
   Johnson AEW, 2016, SCI DATA, V3, DOI 10.1038/sdata.2016.35
   Johnson AEW, 2016, P IEEE, V104, P444, DOI 10.1109/JPROC.2015.2501978
   Kagiyama N, 2019, JACC CARDIOVASC IMAG
   Kaji DA, 2019, PLOS ONE, V14, DOI 10.1371/journal.pone.0211057
   KARNAZE DS, 1982, NEUROLOGY, V32, P289, DOI 10.1212/WNL.32.3.289
   Kasasbeh AS, 2019, STROKE, V50, P1578, DOI 10.1161/STROKEAHA.118.022649
   Kelly KM, 2010, CLIN NEUROPHYSIOL, V121, P1832, DOI 10.1016/j.clinph.2010.04.016
   Kim HC, 2019, J CLIN MED, V8, DOI 10.3390/jcm8050683
   Knopman J, 2018, JAMA NETW OPEN, V1, DOI 10.1001/jamanetworkopen.2018.3737
   Kohavi R, IJCAI1995
   Kuang H, 2019, AM J NEURORADIOL, V40, P33, DOI 10.3174/ajnr.A5889
   Kuhlmann L, 2009, ANN BIOMED ENG, V37, P2129, DOI 10.1007/s10439-009-9755-5
   Lantigua H, 2015, CRIT CARE, V19, DOI 10.1186/s13054-015-1036-0
   Lee S, 2019, J NEUROSURG, V131, P1931, DOI 10.3171/2018.8.JNS18676
   Lin JX, 2018, BRAIN BEHAV, V8, DOI 10.1002/brb3.1023
   Little R. J., 2019, STAT ANAL MISSING DA, P793
   Liu JJ, 2019, EBIOMEDICINE, V43, P454, DOI 10.1016/j.ebiom.2019.04.040
   Lo BWY, 2013, COMPUT MATH METHOD M, V2013, DOI 10.1155/2013/904860
   Lublinsky S, 2019, EBIOMEDICINE, V43, P460, DOI 10.1016/j.ebiom.2019.04.054
   Lukic S, 2012, ACTA NEUROL BELG, V112, P375, DOI 10.1007/s13760-012-0093-2
   Maas AIR, 2015, NEUROSURGERY, V76, P67, DOI 10.1227/NEU.0000000000000575
   Macdonald RL, 2014, NAT REV NEUROL, V10, P44, DOI 10.1038/nrneurol.2013.246
   Maegerlein C, 2019, RADIOLOGY, V291, P140, DOI 10.1148/radiol.2019181228
   Maragkos GA, 2019, WORLD NEUROSURG, V121, pE500, DOI 10.1016/j.wneu.2018.09.148
   Martin A, 2019, NEUROCRIT CARE, V30, P177, DOI 10.1007/s12028-018-0598-5
   Mccoy DB, 2019, AM J NEURORADIOL, V40, P737, DOI 10.3174/ajnr.A6020
   Megjhani M, 2019, PHYSIOL MEAS, V40, DOI 10.1088/1361-6579/aaf979
   Megjhani M, 2018, FRONT NEUROL, V9, DOI 10.3389/fneur.2018.00122
   Meier R, 2008, J CLIN NEUROPHYSIOL, V25, P119, DOI 10.1097/WNP.0b013e3181775993
   Meyfroidt G, 2009, BEST PRACT RES-CLIN, V23, P127, DOI 10.1016/j.bpa.2008.09.003
   Minasyan GR, 2010, J CLIN NEUROPHYSIOL, V27, P163, DOI 10.1097/WNP.0b013e3181e0a9b6
   Morris NA, 2019, NEUROCRIT CARE, V30, P171, DOI 10.1007/s12028-018-0591-z
   Morris NA, 2018, RESUSCITATION, V129, P94, DOI 10.1016/j.resuscitation.2018.06.019
   Murad M, HEART RATE VARIABILI
   Nagaraj SB, 2016, CRIT CARE MED, V44, pE782, DOI 10.1097/CCM.0000000000001708
   National Institute of Neurological Disorders and Stroke (NINDS), NINDS COMM DAT EL
   Nogueira RG, 2018, NEW ENGL J MED, V378, P11, DOI 10.1056/NEJMoa1706442
   Nouira K, 2012, J MED SYST, V36, P2309, DOI 10.1007/s10916-011-9698-x
   Ntaios G, 2012, NEUROLOGY, V78, P1916, DOI 10.1212/WNL.0b013e318259e221
   Oermann EK, 2016, SCI REP-UK, V6, DOI 10.1038/srep21161
   Office of the Press Secretary, 2016, FACT SHEET OB ADM AN
   Parikh NS, 2019, ANN CLIN TRANSL NEUR, V6, P27, DOI 10.1002/acn3.675
   Park S, 2018, J CLIN MONIT COMPUT
   PAURI F, 1992, ELECTROEN CLIN NEURO, V82, P1, DOI 10.1016/0013-4694(92)90175-H
   Piper I, 2010, ACTA NEUROCHIR, V152, P1859, DOI 10.1007/s00701-010-0719-1
   Price II WN, 2014, HARV JL TECH, V28, P419
   Price WN., 2017, BIG DATA HLTH LAW BI
   Ramon J, 2007, ADV ENG INFORM, V21, P243, DOI 10.1016/j.aei.2006.12.002
   Ramos LA, 2018, J NEUROINTERV SURG
   Ramos LA, 2019, J NEUROINTERV SURG, V11, P497, DOI 10.1136/neurintsurg-2018-014258
   Rau Cheng-Shyuan, 2018, PLoS One, V13, pe0207192, DOI 10.1371/journal.pone.0207192
   Rau CS, 2017, INT J ENV RES PUBLIC, V14
   Ribeiro MT, P 22 ACM SIGKDD INT
   Riley GF, 2009, MED CARE, V47, pS51, DOI 10.1097/MLR.0b013e31819c95aa
   Rocha TAH, 2020, J NEUROSURG, V132, P1961, DOI 10.3171/2019.2.JNS182098
   Rodriguez A, 2015, IPROC, V1, pe12
   Roederer A, 2014, NEUROCRIT CARE, V21, P444, DOI 10.1007/s12028-014-9976-9
   Rohaut B, 2019, SCI REP-UK, V9, DOI 10.1038/s41598-019-41042-2
   Rosenthal ES, 2018, ANN NEUROL, V83, P958, DOI 10.1002/ana.25232
   Rubbert C, 2018, EUR RADIOL, V28, P4949, DOI 10.1007/s00330-018-5505-0
   Rush B, 2018, CRIT CARE MED, V46, P345, DOI 10.1097/CCM.0000000000002892
   Saab ME, 2005, CLIN NEUROPHYSIOL, V116, P427, DOI 10.1016/j.clinph.2004.08.004
   Saeed M, 2011, CRIT CARE MED, V39, P952, DOI 10.1097/CCM.0b013e31820a92c6
   Sagiroglu S, 2013, PROCEEDINGS OF THE 2013 INTERNATIONAL CONFERENCE ON COLLABORATION TECHNOLOGIES AND SYSTEMS (CTS), P42
   Sansevere AJ, 2019, SEIZURE-EUR J EPILEP, V68, P38, DOI 10.1016/j.seizure.2018.09.011
   Sanz-Garcia A, 2019, J NEURAL ENG, V16, DOI 10.1088/1741-2552/ab039f
   Scalzo F, 2013, PHYSIOL MEAS, V34, P465, DOI 10.1088/0967-3334/34/4/465
   Sessler CN, 2002, AM J RESP CRIT CARE, V166, P1338, DOI 10.1164/rccm.2107138
   Shoeb A, 2011, EPILEPSY BEHAV, V22, pS36, DOI 10.1016/j.yebeh.2011.08.040
   Simpao AF, 2014, J MED SYST, V38, DOI 10.1007/s10916-014-0045-x
   Sivaganesan A, 2014, NEUROCRIT CARE, V20, P132, DOI 10.1007/s12028-013-9872-8
   Skoch J, 2017, CHILD NERV SYST, V33, P2153, DOI 10.1007/s00381-017-3573-0
   Struck AF, 2019, ANN CLIN TRANSL NEUR, V6, P1239, DOI 10.1002/acn3.50817
   Sun H, 2018, J NANOMATER, V2018, P1, DOI DOI 10.1155/2018/6863890
   Swinburne NC, 2019, ANN TRANSL MED, V7, DOI 10.21037/atm.2018.08.05
   Swisher CB, 2016, J CLIN NEUROPHYSIOL, V33, P538, DOI 10.1097/WNP.0000000000000287
   Tanioka S, 2019, MOL NEUROBIOL
   The Office of the National Coordinator for Health Information Technology, 2016, ADOPTION ELECT HLTH
   Thomas John, 2018, Annu Int Conf IEEE Eng Med Biol Soc, V2018, P3148, DOI 10.1109/EMBC.2018.8512930
   van Donkelaar CE, 2019, STROKE, V50, P837, DOI 10.1161/STROKEAHA.118.023902
   van Os HJA, 2018, FRONT NEUROL, V9, DOI 10.3389/fneur.2018.00784
   Vesin A, 2013, INTENS CARE MED, V39, P1396, DOI 10.1007/s00134-013-2949-1
   Vespa PM, 1997, ELECTROEN CLIN NEURO, V103, P607, DOI 10.1016/S0013-4694(97)00071-0
   Vorwerk J, 2018, BIOMED ENG ONLINE, V17, DOI 10.1186/s12938-018-0463-y
   Wagshul ME, 2011, FLUIDS BARRIERS CNS, V8, DOI 10.1186/2045-8118-8-5
   Weijer C, 2016, BRAIN, V139, P292, DOI 10.1093/brain/awv272
   Williamson CA, 2014, NEUROCRIT CARE, V20, P32, DOI 10.1007/s12028-013-9912-4
   Wilson SB, 2004, CLIN NEUROPHYSIOL, V115, P2280, DOI 10.1016/j.clinph.2004.05.018
   Witsch J, 2019, J STROKE CEREBROVASC, V28, DOI 10.1016/j.jstrokecerebrovasdis.2019.06.038
   Witsch J, 2016, ANN NEUROL, V80, P46, DOI 10.1002/ana.24675
   Witsch J, 2015, NEUROLOGY, V84, P989, DOI 10.1212/WNL.0000000000001344
   Woolrich MW, 2009, NEUROIMAGE, V45, pS173, DOI 10.1016/j.neuroimage.2008.10.055
   Yu YN, 2018, IEEE T BIO-MED ENG, V65, P2058, DOI 10.1109/TBME.2017.2783241
   Yuh EL, 2014, J NEUROTRAUM, V31, P1457, DOI 10.1089/neu.2013.3171
   Zador Z, 2018, OPER NEUROSURG, V14, P603, DOI 10.1093/ons/opx163
   Zador Z, 2016, PLOS ONE, V11, DOI 10.1371/journal.pone.0158762
   Zafar SF, 2018, NEUROCRIT CARE, V28, P184, DOI 10.1007/s12028-017-0466-8
NR 146
TC 3
Z9 3
U1 2
U2 9
PU CURRENT MEDICINE GROUP
PI PHILADELPHIA
PA 400 MARKET STREET, STE 700, PHILADELPHIA, PA 19106 USA
SN 1092-8480
EI 1534-3138
J9 CURR TREAT OPTION NE
JI Curr. Treat. Options Neurol.
PD APR 18
PY 2020
VL 22
IS 5
AR 15
DI 10.1007/s11940-020-00622-8
PG 24
WC Clinical Neurology
SC Neurosciences & Neurology
GA LE2FD
UT WOS:000526537900001
DA 2021-12-12
ER

PT J
AU Jenkins, D
AF Jenkins, David
TI The Limits of Education and Technology for Ethical Thinking
SO INTERNATIONAL JOURNAL OF SINO-WESTERN STUDIES
LA English
DT Article
DE Limits; Education; Technology; Ethical Thinking; judgement about right
   and wrong; good and evil
AB In this article the present author explores briefly the benefits and limits of education and technology for ethical thinking. Due to the time limits imposed by the seminar this article was prepared for, he speaks only generally about education and restricts his comments to technology to computer technology. He also limits his analysis of ethical thinking to four major western theories concerning judgement about right and wrong, good and evil. They arc: Utilitarianism, deontological (duty) ethics, existential ethics, and virtue ethics. The author finds in the case of each ethical theory some advantages in the use of educational strategies or computer technology to support ethical thinking; but he thinks that education and computer technology fail to solve the fundamental problems of each ethical theory. The reason for this failure is not the limits of education or computer technology themselves but the inherent difficulties of each of these ethical theories. However advanced may be the "thinking" of artificial intelligence or the sophistication of educational programs, the same difficulties that people confront in trying to utilize these ethical theories also confront artificial intelligence and those who believe that ethical issues can be solved by a little more education. In the end, neither education nor computer technology can help us choose from among these theories the one that functions best or to use any of them as a final ethical justification for judgements of right and wrong, good and evil.
C1 [Jenkins, David] Univ Helsinki, Dept Philosophy, Dept Systemat Theol, Helsinki, Finland.
RP Jenkins, D (corresponding author), Univ Helsinki, Dept Philosophy, Dept Systemat Theol, Helsinki, Finland.
EM david1964jenkins@yahoo.com
CR [Anonymous], 1948, UNIVERSAL DECLARATIO
   Aristotle, 1962, NICOMACHEAN ETHICS
   Heidegger Martin, 1927, BEING TIME, P279
   Husserl Edmund, 1975, IDEAS GEN INTRO PURE, P377
   Kant Immanuel, 1956, CRITIQUE PRACTICAL R, P30
   Kierkegaard Soren, 1959, EITHER OR, V11, P234
   Marcel Gabriel, RE FUS LINVITATION, P135
   Marcel Gabriel, 1950, THE MYSTERY OF BEING, V1
   Mill, SYSTEM LOGIC
   MILL JS, 1957, UTILITARIANISM
   Moore G. E., 1903, PRINCIPIA ETHICA, P41
   Sartre Jean-Paul, 1956, BEING NOTHINGNESS, P797
   Sartre Jean-Paul, 1956, BEING NOTHINGNESS, V195, P119
NR 13
TC 0
Z9 0
U1 1
U2 2
PU NORDIC FORUM SINO-WESTERN STUDIES
PI HELSIN
PA VELLIKELLONTIE 3 A 4, HELSIN, 00410, FINLAND
SN 1799-8204
EI 2242-2471
J9 INT J SINO-WEST STUD
JI Int. J. Sino-West. Stud.
PD JUN
PY 2020
VL 18
BP 25
EP 38
PG 14
WC Religion
SC Religion
GA LU8GT
UT WOS:000537987700002
DA 2021-12-12
ER

PT J
AU Oakey-Neate, L
   Schrader, G
   Strobel, J
   Bastiampillai, T
   van Kasteren, Y
   Bidargaddi, N
AF Oakey-Neate, Lydia
   Schrader, Geoff
   Strobel, Joerg
   Bastiampillai, Tarun
   van Kasteren, Yasmin
   Bidargaddi, Niranjan
TI Using algorithms to initiate needs-based interventions for people on
   antipsychotic medication: implementation protocol
SO BMJ HEALTH & CARE INFORMATICS
LA English
DT Article
ID USER ACCEPTANCE; HEALTH; SCHIZOPHRENIA; TECHNOLOGY; SERVICES; SUPPORT;
   STIGMA; CARE
AB Introduction Non-adherence to antipsychotic medications for individuals with serious mental illness increases risk of relapse and hospitalisation. Real time monitoring of adherence would allow for early intervention. AI(2) is a both a personal nudging system and a clinical decision support tool that applies machine learning on Medicare prescription and benefits data to raise alerts when patients have discontinued antipsychotic medications without supervision, or when essential routine health checks have not been performed.
   Methods and analysis We outline two intervention models using AI(2). In the first use-case, the personal nudging system, patients receive text messages when an alert of a missed medication or routine health check is detected by AI(2). In the second use-case, as a clinical decision support tool, AI(2) generated alerts are presented as flags through a dashboard to the community mental health professionals. Implementation protocols for different scenarios of AI(2), along with a mixed-methods evaluation, are planned to identify pragmatic issues necessary to inform a larger randomised control trial, as well as improve the application.
   Ethics and dissemination This study protocol has been approved by The Southern Adelaide Clinical Human Research Ethics Committee. The dissemination of this trial will serve to inform further implementation of the AI(2) into daily personal and clinical practice.
C1 [Oakey-Neate, Lydia; Schrader, Geoff; Strobel, Joerg; van Kasteren, Yasmin; Bidargaddi, Niranjan] Flinders Univ S Australia, Digital Psychiat & Personal Hlth Informat, Adelaide, SA, Australia.
   [Schrader, Geoff; Strobel, Joerg] Country Hlth SA Local Hlth Network, Adelaide, SA, Australia.
   [Bastiampillai, Tarun] SA Hlth, Adelaide, SA, Australia.
RP Bidargaddi, N (corresponding author), Flinders Univ S Australia, Digital Psychiat & Personal Hlth Informat, Adelaide, SA, Australia.
EM niranjan.bidargaddi@flinders.edu.au
RI Bastiampillai, Tarun/ABD-9238-2021; van Kasteren, Yasmin/L-8941-2014
OI van Kasteren, Yasmin/0000-0002-8905-5934; Oakey-Neate,
   Lydia/0000-0002-7477-4768; Bastiampillai, Tarun/0000-0002-6931-2913;
   Strobel, Jorg/0000-0003-4077-9269
FU Medical Research Future Fund (MRFF) Rapid Applied Research Translation
   Program, by Health Translation South Australia
FX The project is supported by the Medical Research Future Fund (MRFF)
   Rapid Applied Research Translation Program, undertaken by Health
   Translation South Australia.
CR American Psychiatric Association, DIAGN STAT MAN MENT, V5th
   Andreasen NC, 2013, AM J PSYCHIAT, V170, P609, DOI 10.1176/appi.ajp.2013.12050674
   Arora S, 2014, ANN EMERG MED, V63, P745, DOI 10.1016/j.annemergmed.2013.10.012
   Australian Commission on Safety and Quality in Health Care (ACSQHC), 2014, FRAM AUSTR CLIN QUAL
   Balogh EP, 2015, IMPR DIAGN HLTH CAR
   Bidargaddi N, 2018, JMIR MED INF, V6, P256, DOI 10.2196/medinform.7710
   Corrigan PW, 2004, SCHIZOPHRENIA BULL, V30, P481, DOI 10.1093/oxfordjournals.schbul.a007096
   Damschroder LJ, 2009, IMPLEMENT SCI, V4, DOI 10.1186/1748-5908-4-50
   Deloitte, 2015, COMM MENT HLTH REP
   Department of Health, 2013, NAT MENT HLTH REP 20
   Frank S R, 2000, J Ambul Care Manage, V23, P8
   Garrido T, 2005, BMJ-BRIT MED J, V330, P581, DOI 10.1136/bmj.330.7491.581
   Groshek M, 2015, MHEALTH APP ESSENTIA
   Johnson JK, 2012, BMJ QUAL SAF, V21, P97, DOI 10.1136/bmjqs-2012-001215
   Kawamoto K, 2005, BMJ-BRIT MED J, V330, P765, DOI 10.1136/bmj.38398.500764.8F
   Kessler RC, 2009, EPIDEMIOL PSICHIAT S, V18, P23, DOI 10.1017/S1121189X00001421
   Kontopantelis E, 2015, BMJ-BRIT MED J, V350, DOI 10.1136/bmj.h2750
   Li Julie, 2010, Open Med Inform J, V4, P202, DOI 10.2174/1874431101004010202
   Meakin R, 2002, FAM PRACT, V19, P257, DOI 10.1093/fampra/19.3.257
   Morden NE, 2009, J AM BOARD FAM MED, V22, P187, DOI 10.3122/jabfm.2009.02.080059
   Murray E, 2011, IMPLEMENT SCI, V6, DOI 10.1186/1748-5908-6-6
   O'Reilly CL, 2015, RES SOC ADMIN PHARM, V11, pE101, DOI 10.1016/j.sapharm.2013.04.006
   Robinson D, 1999, ARCH GEN PSYCHIAT, V56, P241, DOI 10.1001/archpsyc.56.3.241
   Tamblyn R, 2003, CAN MED ASSOC J, V169, P549
   Venkatesh V, 2003, MIS QUART, V27, P425, DOI 10.2307/30036540
   Zhang XF, 2017, INFORM HEALTH SOC CA, V42, P194, DOI 10.1080/17538157.2016.1200053
NR 26
TC 1
Z9 1
U1 0
U2 0
PU BMJ PUBLISHING GROUP
PI LONDON
PA BRITISH MED ASSOC HOUSE, TAVISTOCK SQUARE, LONDON WC1H 9JR, ENGLAND
EI 2632-1009
J9 BMJ HEALTH CARE INFO
JI BMJ Health Care Inform.
PD JUL
PY 2020
VL 27
IS 1
AR e100084
DI 10.1136/bmjhci-2019-100084
PG 6
WC Health Care Sciences & Services; Medical Informatics
SC Health Care Sciences & Services; Medical Informatics
GA QJ7KR
UT WOS:000619865700007
PM 32051177
OA gold, Green Published
DA 2021-12-12
ER

PT J
AU Bernal, G
   Montgomery, SM
   Maes, P
AF Bernal, Guillermo
   Montgomery, Sean M.
   Maes, Pattie
TI Brain-Computer Interfaces, Open-Source, and Democratizing the Future of
   Augmented Consciousness
SO FRONTIERS IN COMPUTER SCIENCE
LA English
DT Article
DE augmentation; art; closed-loop systems; virtual realities; open-source;
   brain computer interface
ID HEART-RATE-VARIABILITY; OSCILLATIONS; SYNCHRONY; RELAPSE; OBESITY;
   GAMES; INDEX; BCI
AB Accessibility, adaptability, and transparency of Brain-Computer Interface (BCI) tools and the data they collect will likely impact how we collectively navigate a new digital age. This discussion reviews some of the diverse and transdisciplinary applications of BCI technology and draws speculative inferences about the ways in which BCI tools, combined with machine learning (ML) algorithms may shape the future. BCIs come with substantial ethical and risk considerations, and it is argued that open source principles may help us navigate complex dilemmas by encouraging experimentation and making developments public as we build safeguards into this new paradigm. Bringing open-source principles of adaptability and transparency to BCI tools can help democratize the technology, permitting more voices to contribute to the conversation of what a BCI-driven future should look like. Open-source BCI tools and access to raw data, in contrast to black-box algorithms and limited access to summary data, are critical facets enabling artists, DIYers, researchers and other domain experts to participate in the conversation about how to study and augment human consciousness. Looking forward to a future in which augmented and virtual reality become integral parts of daily life, BCIs will likely play an increasingly important role in creating closed-loop feedback for generative content. Brain-computer interfaces are uniquely situated to provide artificial intelligence (AI) algorithms the necessary data for determining the decoding and timing of content delivery. The extent to which these algorithms are open-source may be critical to examine them for integrity, implicit bias, and conflicts of interest.</p>
C1 [Bernal, Guillermo; Maes, Pattie] MIT, Media Lab, Cambridge, MA 02139 USA.
   [Montgomery, Sean M.] Connected Future Labs, New York, NY USA.
RP Bernal, G (corresponding author), MIT, Media Lab, Cambridge, MA 02139 USA.
EM gbernal@mit.edu
CR Abramovic M., 2014, MEASURING MAGIC MUTU
   Acharya UR, 2018, COMPUT BIOL MED, V100, P270, DOI 10.1016/j.compbiomed.2017.09.017
   Almogbel MA, 2018, INT CONF ADV COMMUN, P256, DOI 10.23919/ICACT.2018.8323716
   [Anonymous], 2011, WORLDFAMOUSELECTRONI
   [Anonymous], 2019, PRIMARY SCH CHINA SU
   [Anonymous], 2010, HACK TOY EEGS FRONTI
   [Anonymous], 2019, WALL STR J
   Appelhans BM, 2006, REV GEN PSYCHOL, V10, P229, DOI 10.1037/1089-2680.10.3.229
   Baltatzis V, 2017, SCI REP-UK, V7, DOI 10.1038/s41598-017-17562-0
   Banzi M., 2015, ARDUINO OPEN SOURCE
   Behrman D., 1998, WAVE TRAIN
   Bernal G., 2017, P 2017 CHI C HUM FAC, P2395
   Bernal G, 2018, ISWC'18: PROCEEDINGS OF THE 2018 ACM INTERNATIONAL SYMPOSIUM ON WEARABLE COMPUTERS, P160, DOI 10.1145/3267242.3267268
   Berntson GG, 1997, PSYCHOPHYSIOLOGY, V34, P623, DOI 10.1111/j.1469-8986.1997.tb02140.x
   Biswas D, 2019, IEEE SENS J, V19, P6560, DOI 10.1109/JSEN.2019.2914166
   Buolamwini J., 2018, P MACH LEARN RES C F, P77
   Burke JF, 2015, FRONT HUM NEUROSCI, V8, DOI 10.3389/fnhum.2014.01055
   Buzsaki G., 2006, RHYTHMS BRAIN, DOI [10.1093/acprof:oso/9780195301069.001.0001, DOI 10.1093/ACPROF:OSO/9780195301069.001.0001]
   Camm AJ, 1996, CIRCULATION, V93, P1043
   Chinese Primary School Halts Trial of Device That Monitors Pupils Brainwaves, 2019, THE GUARDIAN
   Cobb LK, 2015, OBESITY, V23, P1331, DOI 10.1002/oby.21118
   Dan C., 2011, ZEOSCOPE
   Dikker S., 2019, BRAIN ART, P161, DOI [10.1007/978-3-030-14323-7_6, DOI 10.1007/978-3-030-14323-7_6]
   Dikker S, 2021, NEUROIMAGE, V227, DOI 10.1016/j.neuroimage.2020.117436
   Dikker S, 2017, CURR BIOL, V27, P1375, DOI 10.1016/j.cub.2017.04.002
   Engel AK, 2001, NAT REV NEUROSCI, V2, P704, DOI 10.1038/35094565
   Faivre N, 2015, CURR OPIN NEUROL, V28, P23, DOI 10.1097/WCO.0000000000000160
   Flisfeder M, 2018, BLACK MIRROR CRIT ME, V141, P141, DOI [10.1177/1461444810365313, DOI 10.1177/1461444810365313]
   Fries P, 2015, NEURON, V88, P220, DOI 10.1016/j.neuron.2015.09.034
   GRAY CM, 1989, NATURE, V338, P334, DOI 10.1038/338334a0
   Griffith A, 2006, EXPLORATION OPENEEG
   Gupta K, 2020, 2020 IEEE CONFERENCE ON VIRTUAL REALITY AND 3D USER INTERFACES (VR 2020), P756, DOI [10.1109/VR46266.2020.000-5, 10.1109/VR46266.2020.1581313729558]
   Hasler BS, 2017, PLOS ONE, V12, DOI 10.1371/journal.pone.0174965
   Healey JA, 2005, IEEE T INTELL TRANSP, V6, P156, DOI 10.1109/TITS.2005.848368
   Holler Y, 2017, FRONT HUM NEUROSCI, V11, DOI 10.3389/fnhum.2017.00441
   Hoffman C., 2017, COSA MENTALE DRAW 2
   Huang D., 2020, 2020 INT C CYB CW CA, P172, DOI [10.1109/CW49994.2020.00036, DOI 10.1109/CW49994.2020.00036]
   Kaplan R, 2014, HIPPOCAMPUS, V24, P656, DOI 10.1002/hipo.22255
   Katsumi Y, 2020, J COGNITIVE NEUROSCI, V32, P167, DOI 10.1162/jocn_a_01475
   Kim B., 2016, P ADV NEUR INF PROC
   Knisely JS, 2008, J SUBST ABUSE TREAT, V35, P380, DOI 10.1016/j.jsat.2008.02.001
   Koch C, 2016, NAT REV NEUROSCI, V17, P307, DOI 10.1038/nrn.2016.22
   Kos M, 2017, P ANN INT IEEE EMBS, P1587, DOI 10.1109/EMBC.2017.8037141
   Koutsouleris N, 2021, JAMA PSYCHIAT, V78, P195, DOI 10.1001/jamapsychiatry.2020.3604
   Kropotov J.D., 2010, QUANTITATIVE EEG EVE
   Lecuyer A, 2008, COMPUTER, V41, P66, DOI 10.1109/MC.2008.410
   Leslie G, 2021, LEONARDO, V54, P323, DOI 10.1162/leon_a_01963
   Leventhal AM, 2008, EXP CLIN PSYCHOPHARM, V16, P301, DOI 10.1037/a0012640
   Levsen MP, 2018, COGN AFFECT BEHAV NE, V18, P1283, DOI 10.3758/s13415-018-0639-8
   Llinas R, 1998, PHILOS T ROY SOC B, V353, P1841, DOI 10.1098/rstb.1998.0336
   Lorenzetti V, 2018, FRONT NEUROL, V9, DOI 10.3389/fneur.2018.00390
   Lozano-Hemmer R., 2008, PULSE SPIRAL
   Lundberg SM, 2017, ADV NEUR IN, V30
   Luo SY, 2018, NEUROPSYCHOLOGIA, V116, P117, DOI 10.1016/j.neuropsychologia.2017.05.002
   Marshall D, 2013, IEEE T COMP INTEL AI, V5, P82, DOI 10.1109/TCIAIG.2013.2263555
   Masui K., 2020, P IEEE CVF C COMP VI, P290, DOI [10.1109/CVPRW50498.2020.00153, DOI 10.1109/CVPRW50498.2020.00153]
   Max S., 1977, PUBLIC SUPPLY
   McNutt M, 2014, SCIENCE, V343, P231, DOI 10.1126/science.1250475
   Mejova Y., 2015, P 5 INT C DIG HLTH 2, P51, DOI [10.1145/2750511.2750524, DOI 10.1145/2750511.2750524]
   Meyer L, 2015, CORTEX, V71, P205, DOI 10.1016/j.cortex.2015.06.027
   Miltner WHR, 1999, NATURE, V397, P434, DOI 10.1038/17126
   Montana JI, 2020, J CLIN MED, V9, DOI 10.3390/jcm9020500
   Montgomery S., 2018, HIVE MIND DONT SPEAK
   Montgomery S., 2011, ISEA2011
   Montgomery S., 2011, MAKE MAG, V26, P104
   Montgomery S., 2018, SYNERGY ART SCI COUL
   Montgomery S.M., 2010, P 4 INT C TANG EMB E, P337, DOI [10.1145/1709886.1709969, DOI 10.1145/1709886.1709969]
   Morelli D, 2018, HEALTHC TECHNOL LETT, V5, P59, DOI 10.1049/htl.2017.0039
   Nijboer F., 2011, P 5 INT BRAIN COMP I, P344
   Nijholt A., 2018, 2018 CHI C HUM FACT, P1, DOI [10.1145/3170427.3170618, DOI 10.1145/3170427.3170618]
   Nijholt A, 2009, ENTERTAIN COMPUT, V1, P85, DOI 10.1016/j.entcom.2009.09.007
   O'Neil, 2016, WEAPONS MATH DESTRUC
   Ossmann R, 2014, INT J ADAPT CONTROL, V28, P1475, DOI 10.1002/acs.2496
   Patane I, 2020, FRONT PSYCHOL, V11, DOI 10.3389/fpsyg.2020.510787
   Paulson JW, 2004, IEEE T SOFTWARE ENG, V30, P246, DOI 10.1109/TSE.2004.1274044
   Pearlman E.L., 2016, MICROWAVE FESTIVAL
   Peck TC, 2013, CONSCIOUS COGN, V22, P779, DOI 10.1016/j.concog.2013.04.016
   Petrenko AS, 2018, PROCEEDINGS OF THE 2018 IEEE CONFERENCE OF RUSSIAN YOUNG RESEARCHERS IN ELECTRICAL AND ELECTRONIC ENGINEERING (EICONRUS), P945
   Picard R. W., 1995, AFFECTIVE COMPUTING
   Potvin S, 2015, FRONT PSYCHIATRY, V6, DOI 10.3389/fpsyt.2015.00125
   Produce Consume Robot LoVid, 2013, TEL REW POCK GALL
   Ribeiro MT, 2016, KDD'16: PROCEEDINGS OF THE 22ND ACM SIGKDD INTERNATIONAL CONFERENCE ON KNOWLEDGE DISCOVERY AND DATA MINING, P1135, DOI 10.1145/2939672.2939778
   Sandberg K, 2010, CONSCIOUS COGN, V19, P1069, DOI 10.1016/j.concog.2009.12.013
   Schneider R., 2010, WIRED
   Shcherbina A, 2017, J PERS MED, V7, DOI 10.3390/jpm7020003
   Shiffman S, 2005, J PERS, V73, P1715, DOI 10.1111/j.0022-3506.2005.00364.x
   Sitsky L., 2002, MUSIC 20 CENTURY AVA
   Sourina O, 2011, LECT NOTES COMPUT SC, V6766, P591, DOI 10.1007/978-3-642-21663-3_64
   Stice E, 2009, PHYSIOL BEHAV, V97, P551, DOI 10.1016/j.physbeh.2009.03.020
   Sung Y, 2012, SENSORS-BASEL, V12, P15671, DOI 10.3390/s121115671
   Uhlhaas PJ, 2009, FRONT INTEGR NEUROSC, V3, DOI 10.3389/neuro.07.017.2009
   View Research G, 2019, BRAIN COMPUTER INTER
   Vujic Angela, 2020, ICMI '20: Proceedings of the 2020 International Conference on Multimodal Interaction, P260, DOI 10.1145/3382507.3418882
   Wang JX, 2020, IEEE T COGN DEV SYST, V12, P787, DOI 10.1109/TCDS.2019.2959055
   Witteman J, 2015, PSYCHOPHARMACOLOGY, V232, P3685, DOI 10.1007/s00213-015-4027-6
   Wolpaw JR, 2000, IEEE T REHABIL ENG, V8, P164, DOI 10.1109/TRE.2000.847807
   Zepf S, 2019, CHI EA '19 EXTENDED ABSTRACTS: EXTENDED ABSTRACTS OF THE 2019 CHI CONFERENCE ON HUMAN FACTORS IN COMPUTING SYSTEMS, DOI 10.1145/3290607.3312883
NR 97
TC 0
Z9 0
U1 0
U2 0
PU FRONTIERS MEDIA SA
PI LAUSANNE
PA AVENUE DU TRIBUNAL FEDERAL 34, LAUSANNE, CH-1015, SWITZERLAND
EI 2624-9898
J9 FRONT COMP SCI-SWITZ
JI Front. Comput. Sci.-Switz
PD APR 14
PY 2021
VL 3
AR 661300
DI 10.3389/fcomp.2021.661300
PG 14
WC Computer Science, Interdisciplinary Applications
SC Computer Science
GA WF2AY
UT WOS:000706115000001
OA gold
DA 2021-12-12
ER

PT J
AU Saba, L
   Biswas, M
   Kuppili, V
   Godia, EC
   Suri, HS
   Edla, DR
   Omerzu, T
   Laird, JR
   Khanna, NN
   Mavrogeni, S
   Protogerou, A
   Sfikakis, PP
   Viswanathan, V
   Kitas, GD
   Nicolaides, A
   Gupta, A
   Suri, JS
AF Saba, Luca
   Biswas, Mainak
   Kuppili, Venkatanareshbabu
   Godia, Elisa Cuadrado
   Suri, Harman S.
   Edla, Damodar Reddy
   Omerzu, Tomaz
   Laird, John R.
   Khanna, Narendra N.
   Mavrogeni, Sophie
   Protogerou, Athanasios
   Sfikakis, Petros P.
   Viswanathan, Vijay
   Kitas, George D.
   Nicolaides, Andrew
   Gupta, Ajay
   Suri, Jasjit S.
TI The present and future of deep learning in radiology
SO EUROPEAN JOURNAL OF RADIOLOGY
LA English
DT Review
DE Deep learning; Machine learning; Medical imaging; Radiology
ID LEFT-VENTRICLE; AUTOMATIC SEGMENTATION; LIVER-DISEASE; CLASSIFICATION;
   ULTRASOUND; NETWORKS; REPRESENTATIONS; STRATIFICATION; AUTOENCODER;
   FRAMEWORK
AB The advent of Deep Learning (DL) is poised to dramatically change the delivery of healthcare in the near future. Not only has DL profoundly affected the healthcare industry it has also influenced global businesses. Within a span of very few years, advances such as self-driving cars, robots performing jobs that are hazardous to human, and chat bots talking with human operators have proved that DL has already made large impact on our lives. The open source nature of DL and decreasing prices of computer hardware will further propel such changes. In healthcare, the potential is immense due to the need to automate the processes and evolve error free paradigms. The sheer quantum of DL publications in healthcare has surpassed other domains growing at a very fast pace, particular in radiology. It is therefore imperative for the radiologists to learn about DL and how it differs from other approaches of Artificial Intelligence (AI). The next generation of radiology will see a significant role of DL and will likely serve as the base for augmented radiology (AR). Better clinical judgement by AR will help in improving the quality of life and help in life saving decisions, while lowering healthcare costs.
   A comprehensive review of DL as well as its implications upon the healthcare is presented in this review. We had analysed 150 articles of DL in healthcare domain from PubMed, Google Scholar, and IEEE EXPLORE focused in medical imagery only. We have further examined the ethic, moral and legal issues surrounding the use of DL in medical imaging.
C1 [Saba, Luca] Policlin Univ, Dept Radiol, Cagliari, Italy.
   [Biswas, Mainak; Kuppili, Venkatanareshbabu; Edla, Damodar Reddy] Natl Inst Technol Goa, Farmagudi, India.
   [Godia, Elisa Cuadrado] IMIM Hosp Mar, Passeig Maritim 25-29, Barcelona, Spain.
   [Suri, Harman S.] Brown Univ, Providence, RI 02912 USA.
   [Omerzu, Tomaz] Univ Med Ctr Maribor, Dept Neurol, Maribor, Slovenia.
   [Laird, John R.] St Helena Hosp, Cardiol Dept, St Helena, CA, St Helena.
   [Khanna, Narendra N.] Apollo Hosp, Cardiol Dept, New Delhi, India.
   [Mavrogeni, Sophie] Onassis Cardiac Surg Ctr, Cardiol Clin, Athens, Greece.
   [Protogerou, Athanasios] Natl & Kapodistrian Univ Athens, Dept Cardiovasc Prevent, Athens, Greece.
   [Protogerou, Athanasios] Natl & Kapodistrian Univ Athens, Res Unit Clin, Athens, Greece.
   [Protogerou, Athanasios] Natl & Kapodistrian Univ Athens, Lab Pathophysiol, Athens, Greece.
   [Sfikakis, Petros P.] Natl Kapodistrian Univ Athens, Rheumatol Unit, Athens, Greece.
   [Viswanathan, Vijay] MV Hosp Diabetes, Chennai, Tamil Nadu, India.
   [Viswanathan, Vijay] Prof M Viswanathan Diabet Res Ctr, Chennai, Tamil Nadu, India.
   [Kitas, George D.] Univ Manchester, Arthrit Res UK Ctr Epidemiol, Manchester, Lancs, England.
   [Kitas, George D.] Dudley Grp NHS Fdn Trust, Dept Rheturzatol, Dudley, England.
   [Nicolaides, Andrew] Vasc Screening & Diagnost Ctr, London, England.
   [Nicolaides, Andrew] Univ Cyprus, Dept Biol Sci, Nicosia, Cyprus.
   [Gupta, Ajay] Weill Cornell Med Coll, Brain & Mind Res Inst, New York, NY USA.
   [Gupta, Ajay] Weill Cornell Med Coll, Dept Radiol, New York, NY USA.
   [Suri, Jasjit S.] AtheroPoint TM, Stroke Monitoring & Diagnost Div, Roseville, CA 95678 USA.
RP Suri, JS (corresponding author), AtheroPoint TM, Stroke Monitoring & Diagnost Div, Roseville, CA 95678 USA.
EM jasjit.suri@atheropoint.com
RI Biswas, Mainak/G-2697-2019; Mavrogeni, Sophie/AAV-2105-2021; Protogerou,
   Athanassios/AAD-7210-2019; Edla, Damodar/Y-8631-2019; Mavrogeni,
   Sophie/AAA-1744-2021; Sfikakis, Petros/AAD-7289-2019; Kitas,
   George/AAO-6396-2020
OI Biswas, Mainak/0000-0003-0069-2978; Mavrogeni,
   Sophie/0000-0003-1089-7766; Cuadrado-Godia, Elisa/0000-0002-9147-875X
FU DEITY
FX The authors would like to thank DEITY, Govt. of India, for providing
   support for carrying out this work under Visvesvaraya Scheme.
CR Abadi M, 2016, PROCEEDINGS OF OSDI'16: 12TH USENIX SYMPOSIUM ON OPERATING SYSTEMS DESIGN AND IMPLEMENTATION, P265
   Acharya RU, 2012, J MED SYST, V36, P1861, DOI 10.1007/s10916-010-9645-2
   Acharya U. R., 2013, OVARIAN NEOPLASM IMA, P399
   Acharya UR, 2014, TECHNOL CANCER RES T, V13, P529, DOI 10.7785/tcrtexpress.2013.600273
   Acharya UR, 2013, J DIGIT IMAGING, V26, P544, DOI 10.1007/s10278-012-9553-8
   Acharya UR, 2012, MED PHYS, V39, P4255, DOI 10.1118/1.4725759
   [Anonymous], 2016, COMP AID DET MARK WO
   Anthimopoulos M, 2016, IEEE T MED IMAGING, V35, P1207, DOI 10.1109/TMI.2016.2535865
   Araujo Luis, 2012, SELF DRIVING CARS CA, V9
   Avendi MR, 2016, MED IMAGE ANAL, V30, P108, DOI 10.1016/j.media.2016.01.005
   Bengio Yoshua, 2012, JMLR WORKSHOP C P, P17
   Bergstra J., 2010, P 9 PYTH SCI C, V1
   Betechuoh BL, 2006, CURR SCI INDIA, V91, P1467
   Biswas M, 2019, FRONT BIOSCI-LANDMRK, V24, P392, DOI 10.2741/4725
   Biswas M, 2018, COMPUT METH PROG BIO, V155, P165, DOI 10.1016/j.cmpb.2017.12.016
   Biswas Mainak, 2018, COMPUT BIOL MED
   Bojarski Mariusz, 2016, ARXIV160407316
   Brosch T, 2014, LECT NOTES COMPUT SC, V8674, P462, DOI 10.1007/978-3-319-10470-6_58
   Brosch T, 2013, LECT NOTES COMPUT SC, V8150, P633, DOI 10.1007/978-3-642-40763-5_78
   Browning JD, 2004, HEPATOLOGY, V40, P1387, DOI 10.1002/hep.20466
   Cadieu CF, 2014, PLOS COMPUT BIOL, V10, DOI 10.1371/journal.pcbi.1003963
   Ching T., 2018, BIORXIV
   Ciresan DC, 2013, LECT NOTES COMPUT SC, V8150, P411, DOI 10.1007/978-3-642-40763-5_51
   Cooke Jr Robert E., 2003, U. S. Patent, Patent No. [6,574,629, 6574629]
   Cruz-Roa Angel, 2014, MED IMAGING 2014 DIG, V9041, DOI DOI 10.1117/12.2043872
   Cybenko G., 1989, Mathematics of Control, Signals, and Systems, V2, P303, DOI 10.1007/BF02551274
   Delsanto S, 2007, IEEE T INSTRUM MEAS, V56, P1265, DOI 10.1109/TIM.2007.900433
   Dou Q, 2016, IEEE T MED IMAGING, V35, P1182, DOI 10.1109/TMI.2016.2528129
   Fialka O, 2006, INFORMATION VISUALIZATION-BOOK, P609
   Geremia E, 2010, LECT NOTES COMPUT SC, V6361, P111
   Gonzalez G, 2018, AM J RESP CRIT CARE, V197, P193, DOI 10.1164/rccm.201705-0860OC
   Goodfellow I., 2016, DEEP LEARNING, V1
   Graesser Arthur, 2009, SERIOUS GAMES MECH E, P81
   Guclu U, 2015, J NEUROSCI, V35, P10005, DOI 10.1523/JNEUROSCI.5023-14.2015
   Guizzo E., 2011, IEEE SPECTR ONLINE, V18, P1132
   Hasson U, 2004, SCIENCE, V303, P1634, DOI 10.1126/science.1089506
   Haykin S, 1998, NEURAL NETWORKS COMP, V2nd
   He KM, 2016, PROC CVPR IEEE, P770, DOI 10.1109/CVPR.2016.90
   Hinton GE, 2006, SCIENCE, V313, P504, DOI 10.1126/science.1127647
   Hinton G. E., 2009, SCHOLARPEDIA, V4, P5947, DOI DOI 10.4249/scholarpedia.5947
   Hu J., 2017, ARXIV170901507
   Hu PJ, 2016, PHYS MED BIOL, V61, P8676, DOI 10.1088/1361-6560/61/24/8676
   Hua Kai-Lung, 2015, ONCOL THER, V8
   Huang GB, 2006, NEUROCOMPUTING, V70, P489, DOI 10.1016/j.neucom.2005.12.126
   HUBEL DH, 1963, J PHYSIOL-LONDON, V165, P559, DOI 10.1113/jphysiol.1963.sp007079
   Hurley JS, 2018, INT C CYBER WARFARE, P297
   JAIN AK, 1991, PATTERN RECOGN, V24, P1167, DOI 10.1016/0031-3203(91)90143-S
   Jia YQ, 2014, PROCEEDINGS OF THE 2014 ACM CONFERENCE ON MULTIMEDIA (MM'14), P675, DOI 10.1145/2647868.2654889
   Kallenberg M, 2016, IEEE T MED IMAGING, V35, P1322, DOI 10.1109/TMI.2016.2532122
   Kay KN, 2008, NATURE, V452, P352, DOI 10.1038/nature06713
   Kessler Aaron M., 2015, NY TIMES, pB1
   Korfiatis P, 2016, TOMOGRAPHY, V2, P334, DOI 10.18383/j.tom.2016.00166
   KREMER M, 1993, Q J ECON, V108, P551, DOI 10.2307/2118400
   Krizhevsky A., 2012, ADV NEURAL INFORM PR, VVol. 25, P1097, DOI [10.1145/3065386, DOI 10.1145/3065386]
   Kumar S., 2004, NEURAL NETWORKS CLAS
   Kuppili V, 2017, J MED SYST, V41, DOI 10.1007/s10916-017-0797-1
   Ladhak F., 2013, P INT C MACH LEARN, V28
   LeCun Y, 2015, NATURE, V521, P436, DOI 10.1038/nature14539
   Leiner T., 2016, RECONSTRUCTION SEGME, P95
   Li RJ, 2014, LECT NOTES COMPUT SC, V8675, P305, DOI 10.1007/978-3-319-10443-0_39
   Li W., 2015, J COMPUT COMMUN, V3, P146, DOI DOI 10.4236/JCC.2015.311023
   Liew C, 2018, EUR J RADIOL, V102, P152, DOI 10.1016/j.ejrad.2018.03.019
   Liou CY, 2014, NEUROCOMPUTING, V139, P84, DOI 10.1016/j.neucom.2013.09.055
   Litjens G, 2017, MED IMAGE ANAL, V42, P60, DOI 10.1016/j.media.2017.07.005
   Long J, 2015, PROC CVPR IEEE, P3431, DOI 10.1109/CVPR.2015.7298965
   Lu KH, 2016, PLOS ONE, V11, DOI 10.1371/journal.pone.0161797
   Luebke D, 2007, COMPUTER, V40, P96, DOI 10.1109/MC.2007.59
   Lynch M, 2006, COMPUT BIOL MED, V36, P389, DOI 10.1016/j.compbiomed.2005.01.005
   Magnoni M, 2010, CIRCULATION, V121, pE1, DOI 10.1161/CIRCULATIONAHA.109.878314
   Mesnil G., 2011, P INT C UNS TRANSF L
   Milletari F, 2016, INT CONF 3D VISION, P565, DOI 10.1109/3DV.2016.79
   Min S, 2017, BRIEF BIOINFORM, V18, P851, DOI 10.1093/bib/bbw068
   Molinari F, 2010, J VASC ULTRASOUND, V34, P63, DOI DOI 10.1177/154431671003400201
   Nagar Yiftach, 2016, THESIS
   Narla SRK, 2013, ITE J, V83, P22
   Nasrabadi NM., 2007, PATTERN RECOGNITION, V16, P049901, DOI 10.1117/1.2819119
   Newton C., 2014, VERGE, V5, P2014
   Nielsen A, 2018, STROKE, V49, P1394, DOI 10.1161/STROKEAHA.117.019740
   Nishimoto S, 2011, CURR BIOL, V21, P1641, DOI 10.1016/j.cub.2011.08.031
   Noh H, 2015, IEEE I CONF COMP VIS, P1520, DOI 10.1109/ICCV.2015.178
   ONEIL R, 1963, DUKE MATH J, V30, P129, DOI 10.1215/S0012-7094-63-03015-1
   Pan SJ, 2010, IEEE T KNOWL DATA EN, V22, P1345, DOI 10.1109/TKDE.2009.191
   Panda Mrutyunjaya, 2012, CSI COMMUN, V4
   Paninski L, 2007, PROG BRAIN RES, V165, P493, DOI 10.1016/S0079-6123(06)65031-0
   Park J, 1991, NEURAL COMPUT, V3, P246, DOI 10.1162/neco.1991.3.2.246
   Park YJ, 2015, NAT BIOTECHNOL, V33, P825, DOI 10.1038/nbt.3313
   Prasoon A, 2013, LECT NOTES COMPUT SC, V8150, P246, DOI 10.1007/978-3-642-40763-5_31
   Ravi D, 2017, IEEE J BIOMED HEALTH, V21, P4, DOI 10.1109/JBHI.2016.2636665
   ROSENBLATT F, 1958, PSYCHOL REV, V65, P386, DOI 10.1037/h0042519
   Roth HR, 2014, LECT NOTES COMPUT SC, V8673, P520, DOI 10.1007/978-3-319-10404-1_65
   Saba L., 2011, J VASC ULTRASOUND, V35, P136, DOI DOI 10.1177/154431671103500302
   Saba L, 2017, J MED SYST, V41, DOI 10.1007/s10916-017-0745-0
   Saba L, 2016, COMPUT METH PROG BIO, V130, P118, DOI 10.1016/j.cmpb.2016.03.016
   Silberg G., 2012, CISC VIS NETW IND GL, V9, P132
   Simonyan K., 2014, ARXIV14091556, V1556
   Sirinukunwattana K, 2016, IEEE T MED IMAGING, V35, P1196, DOI 10.1109/TMI.2016.2525803
   Song Y, 2018, J MAGN RESON IMAGING
   Sra S, 2012, OPTIMIZATION FOR MACHINE LEARNING, P1
   Straka M, 2010, J MAGN RESON IMAGING, V32, P1024, DOI 10.1002/jmri.22338
   Sun WQ, 2016, PROC SPIE, V9788, DOI 10.1117/12.2216129
   Sun Y, 2014, PROC CVPR IEEE, P1891, DOI 10.1109/CVPR.2014.244
   Suri J. S., 2011, IEEE ENG MED BIOL, V20, P84
   Suri Jasjit, 2015, ULTRASOUND MED BIOL, V41, pS18
   Suri JS, 2005, ST HEAL T, V114, P140
   Suri JS, 2000, PATTERN ANAL APPL, V3, P209, DOI 10.1007/s100440070008
   Szegedy C., P IEEE C COMP VIS PA
   Szegedy C, 2016, PROC CVPR IEEE, P2818, DOI 10.1109/CVPR.2016.308
   Ngo TA, 2017, MED IMAGE ANAL, V35, P159, DOI 10.1016/j.media.2016.05.009
   van Grinsven MJJP, 2016, IEEE T MED IMAGING, V35, P1273, DOI 10.1109/TMI.2016.2526689
   Vapnik VN, 1999, IEEE T NEURAL NETWOR, V10, P988, DOI 10.1109/72.788640
   Vestbo J, 2008, EUR RESPIR J, V31, P869, DOI 10.1183/09031936.00111707
   Vincent P, 2010, J MACH LEARN RES, V11, P3371
   Wachinger C., 2017, NEUROIMAGE
   Wang D, 2016, ARXIV160605718
   Wang HB, 2014, J MED IMAGING, V1, DOI 10.1117/1.JMI.1.3.034003
   Wang L, 2015, NEUROIMAGE, V108, P160, DOI 10.1016/j.neuroimage.2014.12.042
   Wei Q, 2018, PROC SPIE, V10575, DOI 10.1117/12.2293408
   Yamins DLK, 2014, P NATL ACAD SCI USA, V111, P8619, DOI 10.1073/pnas.1403112111
   Yu F., 2017, ARXIV170706484
   Zeiler MD, 2014, LECT NOTES COMPUT SC, V8689, P818, DOI 10.1007/978-3-319-10590-1_53
   Zhen XT, 2016, MED IMAGE ANAL, V30, P120, DOI 10.1016/j.media.2015.07.003
NR 121
TC 93
Z9 96
U1 23
U2 128
PU ELSEVIER IRELAND LTD
PI CLARE
PA ELSEVIER HOUSE, BROOKVALE PLAZA, EAST PARK SHANNON, CO, CLARE, 00000,
   IRELAND
SN 0720-048X
EI 1872-7727
J9 EUR J RADIOL
JI Eur. J. Radiol.
PD MAY
PY 2019
VL 114
BP 14
EP 24
DI 10.1016/j.ejrad.2019.02.038
PG 11
WC Radiology, Nuclear Medicine & Medical Imaging
SC Radiology, Nuclear Medicine & Medical Imaging
GA HU0TI
UT WOS:000464983700003
PM 31005165
OA Green Accepted
DA 2021-12-12
ER

PT J
AU Kuhn, M
AF Kuhn, Michael
TI Big Data, AI, and the Pleasures of Engineering
SO CHEMIE INGENIEUR TECHNIK
LA German
DT Article
DE Digitalization; Ethics; Industry 4.0; Machine learning; Philosophy
AB In this provocative contribution, the consequences of Big Data and AI for the engineering sciences are critically explored. Big Data and AI are characterized by intransparency and their potential to surprise. With these characteristics, however, the pleasures of designing technology vanish and the appeal of the discipline declines. Against this, it is argued for a transparent and human technology development which is joyful and also facilitates taking responsibility. The presented argument is at its core a philosophical one, motivated by the conviction that philosophy can contribute importantly to technology.
C1 [Kuhn, Michael] Tech Univ Munich, Lehrstuhl Syst Verfahrenstech, Gregor Mendel Str 4, D-85354 Freising Weihenstephan, Germany.
RP Kuhn, M (corresponding author), Tech Univ Munich, Lehrstuhl Syst Verfahrenstech, Gregor Mendel Str 4, D-85354 Freising Weihenstephan, Germany.
EM michael.kuhn@tum.de
CR Anderson C., 2008, WIRED BOONE
   [Anonymous], 2018, DIGITALER HUMANISMUS
   [Anonymous], 2019, VDI VDE 3714 BLATT 1
   [Anonymous], 2020, DATEN WERTSCH PFUNG
   Bendel, 2019, 350 KEYWORDS DIGITAL
   BOYD Brian, 2009, ORIGIN STORIES EVOLU
   Chenthati D., 2015, BIG DATA PRIMER, P36
   Cross, 2013, DESIGN THINKING
   Ertl W., 2016, GRUNDKURS KI PRAXISO
   Fasel D., 2016, BIG DATA GRUNDLAGEN
   Florman S. C., 1994, EXISTENTIAL PLEASURE, V2nd
   Gabriel, 2018, NEO EXISTENTIALISM
   Gabriel M., 2015, ICH 1 NICHT GEHIRN P
   Gabriel M., 2018, SINN DENKENS
   HABERMAS J, 1983, MORALBEWUSSTSEIN KOM, P53
   Hastedt H., 1994, AUFKL RUNG TECHNIK G
   Holdinghausen H., 2018, SELTENE ERDEN UMK MP, P49
   Hume, 1888, TREATISE HUMAN NATUR, P469
   Joshi A, 2020, MACHINE LEARNING ART
   Kant Immanuel, 1784, BEANTWORTUNG FRAGE W
   Knight W., 2017, TECHNOL REV
   Koschorke Albrecht, 2012, WAHRHEIT ERFINDUNG G
   Kuhn M, 2019, CHEM-ING-TECH, V91, P1229, DOI 10.1002/cite.201800220
   Kuhn M, 2017, CHEM-ING-TECH, V89, P1126, DOI 10.1002/cite.201700025
   Loh J., 2018, T POSTHUMANISMUS EIN
   Loh J., 2019, ROBOTERETHIK EINF HR, P20
   Mainzer K., 2019, K NSTLICHE INTELLIGE
   Marquard O., 1982, SCHWIERIGKEITEN GESC
   Marx, 1962, KAPITAL KRITIK POLIT, P52
   Mayer-Schonberger V., 2013, BIG DATA REVOLUTION
   Misselhorn Catrin, 2019, GRUNDFRAGEN MASCHINE
   Mitcham Carl, 1994, THINKING TECHNOLOGY
   Neupert M, 2020, CHEM-ING-TECH, V92, P960, DOI 10.1002/cite.202000020
   Norman Donald A, 2004, EMOTIONAL DESIGN WHY
   Petrosky, 1992, ENG IS HUMAN ROLE FA
   Pietsch W, 2015, PHILOS SCI, V82, P905, DOI 10.1086/683328
   POPPER K, 1964, POVERTY HISTORICISM
   Precht R.D., 2020, K NSTLICHE INTELLIGE
   Prietzel F., 2020, PSYCHOLOGIE POSTFAKT, P81
   Ropohl Gunter, 1991, TECHNOLOGISCHE AUFKL
   Sartre, 2018, EXISTENTIALISMUS 1 H, P122
   Scheffel, 2012, EINF HRUNG ERZ HLTHE
   Seel, 2014, AKTIVE PASSIVIT T
   Seel M., 2002, SICH BESTIMMEN LASSE
   Seel M., 1999, VERSUCH BER FORM GL, P142
   Sombetzki J., 2014, VERANTWORTUNG ALS BE
   Stachowiak H., 1973, ALLGEMEINE MODELLTHE
   Weitze M.-D., 2016, WISSENSCHAFTSKOMMUNI
   Wiesing, 2013, SEHEN LASSEN PRAXIS
   Wittpahl V., 2019, K NSTLICHE INTELLIGE
NR 50
TC 0
Z9 0
U1 0
U2 2
PU WILEY-V C H VERLAG GMBH
PI WEINHEIM
PA POSTFACH 101161, 69451 WEINHEIM, GERMANY
SN 0009-286X
EI 1522-2640
J9 CHEM-ING-TECH
JI Chem. Ing. Tech.
PD MAR
PY 2021
VL 93
IS 3
BP 364
EP 372
DI 10.1002/cite.202000221
EA FEB 2021
PG 9
WC Engineering, Chemical
SC Engineering
GA QJ3MS
UT WOS:000614519100001
OA hybrid
DA 2021-12-12
ER

PT J
AU Cummins, S
   Nielson, B
   Peltier, JW
   Deeter-Schmelz, D
AF Cummins, Shannon
   Nielson, Blake
   Peltier, James W.
   Deeter-Schmelz, Dawn
TI A Critical Review of the Literature for Sales Educators 2.0
SO JOURNAL OF MARKETING EDUCATION
LA English
DT Review
DE sales; education; review; experiential learning techniques
ID ARTIFICIAL-INTELLIGENCE; MARKETING-EDUCATION; ROLE-PLAY; IMPACT; CAREER;
   STUDENTS; ETHICS; PROFESSIONALS; PERSPECTIVE; PERCEPTION
AB In this article, we review the recent expansion within the sales education literature from five primary journals and the business literature at large. The five primary journals are theJournal of Marketing Education, Marketing Education Review,Journal for the Advancement of Marketing Education,Journal of Education for Business, and theJournal of Personal Selling & Sales Management. Of the 119 identified articles published in the past 15 years, experiential learning, career development, and assessment were the three most prominent topics. Of these, 69% were published after the Cummins et al. review article "A Critical Review of the Literature for Sales Educator," which was published inJournal of Marketing Educationas a means of expanding sales education research. Future research opportunities in sales education are offered with suggested hypotheses for investigation. A reference table of classroom innovations is provided as an easy guide to instructors seeking vetted pedagogical enhancements.
C1 [Cummins, Shannon] Univ Nebraska Omaha, 300 Mammel Hall,6708 Pine St, Omaha, NE 68182 USA.
   [Nielson, Blake] Weber State Univ, Ogden, UT 84408 USA.
   [Peltier, James W.] Univ Wisconsin, Whitewater, WI 53190 USA.
   [Deeter-Schmelz, Dawn] Kansas State Univ, Manhattan, KS 66506 USA.
RP Cummins, S (corresponding author), Univ Nebraska Omaha, 300 Mammel Hall,6708 Pine St, Omaha, NE 68182 USA.
EM scummins@unomaha.edu
CR Agnihotri R, 2014, J MARKET EDUC, V36, P75, DOI 10.1177/0273475314522039
   Agnihotri R, 2012, J PERS SELL SALES M, V32, P333, DOI 10.2753/PSS0885-3134320304
   Allen C.K., 2017, MARKETING ED REV, V27, P187, DOI [10.1080/10528008.2017.1323555, DOI 10.1080/10528008.2017.1323555]
   Allen C, 2014, AM J BUS, V29, P146, DOI 10.1108/AJB-03-2013-0018
   Alvarez C., 2015, MARKETING ED REV, V25, P233, DOI [10.1080/10528008.2015, DOI 10.1080/10528008.2015]
   Arndt A. D., 2018, J ADV MARKETING ED, V26, P1
   Baker D. S., 2016, J ADVANCEMENT MARKET, V24, P78
   Beuk F, 2016, J MARKET EDUC, V38, P170, DOI 10.1177/0273475315604686
   Billups M. J., 2018, J ADV MARKETING ED, V26, P18
   Bobot L., 2010, MARKETING ED REV, V20, P115
   Bolander W, 2014, J MARKET EDUC, V36, P169, DOI 10.1177/0273475314536733
   Bush AJ, 2014, J MARKET EDUC, V36, P120, DOI 10.1177/0273475314537831
   Bussiere D., 2017, MARKETING ED REV, V27, P86, DOI [10.1080/10528008.2017.1314188, DOI 10.1080/10528008.2017.1314188]
   Butler D. D, 2012, MARKETING ED REV, V22, P39
   Carroll C., 2006, MARKETING ED REV, V16, P9
   Castleberry S. B., 2011, MARKETING ED REV, V21, P183
   Castleberry S, 2014, J MARKET EDUC, V36, P209, DOI 10.1177/0273475314529289
   Chaker NN, 2020, J MARKET EDUC, V42, P233, DOI 10.1177/0273475320920902
   Chapman J., 2016, MARKETING ED REV, V26, P45
   Cook R. W., 2006, MARKETING ED REV, V16, P37, DOI DOI 10.1080/10528008.2006.11488971
   Corbett J. J., 2010, AM J BUSINESS ED, V3, P11
   Cummins S., 2018, J ADV MARKETING ED, V26, P10
   Cummins S., 2016, J ADV MARKETING ED, V24, P15
   Cummins S, 2013, J MARKET EDUC, V35, P68, DOI 10.1177/0273475313481157
   Cummins S, 2015, J MARKET EDUC, V37, P25, DOI 10.1177/0273475314568431
   Deeter-Schmelz D. R., 2019, J MARKETING ED, V41, P70, DOI [10.1177/0273475319837654, DOI 10.1177/0273475319837654]
   Deeter-Schmelz D. R., 2011, MARKETING ED REV, V21, P177
   Deeter-Schmelz DR, 2020, J MARKET EDUC, V42, P170, DOI 10.1177/0273475318810335
   Deeter-Schmelz DR, 2011, J PERS SELL SALES M, V31, P55, DOI 10.2753/PSS0885-3134310104
   Deeter-Schmelz DR, 2015, J EDUC BUS, V90, P192, DOI 10.1080/08832323.2015.1014457
   Delpechitre D, 2017, J MARKET EDUC, V39, P94, DOI 10.1177/0273475317710060
   Donoho C, 2011, J MARKET EDUC, V33, P107, DOI 10.1177/0273475310392546
   Fischbach S, 2018, J EDUC BUS, V93, P430, DOI 10.1080/08832323.2018.1502143
   Fleming D. E., 2016, J ADV MARKETING ED, V24, P72
   Fournier C, 2014, J MARKET EDUC, V36, P132, DOI 10.1177/0273475314536399
   Gorski F, 2015, PROCEDIA COMPUT SCI, V75, P137, DOI 10.1016/j.procs.2015.12.230
   Gray DM, 2012, J MARKET EDUC, V34, P217, DOI 10.1177/0273475312458676
   Hagenbuch DJ, 2006, J MARKET EDUC, V28, P26, DOI 10.1177/0273475305280882
   Hammond RW, 2020, J MARKET EDUC, V42, P304, DOI 10.1177/0273475320925876
   Harris G, 2014, E-J BUS EDUC SCHOLAR, V8, P1
   Harrison DE, 2019, J MARK ANAL, V7, P205, DOI 10.1057/s41270-019-00063-6
   Hawes J. M., 2006, MARKETING ED REV, V16, P35
   Henry D, 2019, J EDUC BUS, V94, P549, DOI 10.1080/08832323.2019.1579162
   Herlache D., 2018, J ADV MARKETING ED, V25, P3
   Inks S., 2011, J ADV MARKETING ED, V19, P35
   Inks S., 2020, J MARKETING ED
   Inks SA, 2019, J GLOB SCHOLARS MARK, V29, P88, DOI 10.1080/21639159.2018.1552527
   Inks SA, 2018, J MARKET EDUC, V40, P128, DOI 10.1177/0273475317752451
   Jaskari H., 2016, MARKETING ED REV, V26, P171, DOI [10.1080/10528008.2016.1209973, DOI 10.1080/10528008.2016.1209973]
   Jelinek R., 2018, MARKETING ED REV, V28, P80
   Jones W. J., 2016, J ADV MARKETING ED, V24, P29
   Karakaya F, 2014, J EDUC BUS, V89, P13, DOI 10.1080/08832323.2012.740520
   Kettula K, 2013, J WORKPLACE LEARN, V25, P556, DOI 10.1108/JWL-04-2012-0036
   Koponen J, 2015, SIMULAT GAMING, V46, P137, DOI 10.1177/1046878115579582
   Lastner M. M., 2016, J ADV MARKETING ED, V24, P43
   Lee S. H. M., 2016, J ADV MARKETING ED, V24, P22
   Lee YS, 2020, J MARKET EDUC, V42, P272, DOI 10.1177/0273475320925124
   Lee Y, 2018, J MARKET EDUC, V40, P196, DOI 10.1177/0273475318755492
   Levin M.A., 2016, MARK ED REV, V26, P39
   Levin MA, 2012, J PERS SELL SALES M, V32, P379, DOI 10.2753/PSS0885-3134320307
   Lilly B., 2016, J ADV MARKETING ED, V24, P49
   Loe T, 2014, J MARKET EDUC, V36, P182, DOI 10.1177/0273475314531963
   Magnotta S. R., 2018, MARKETING ED REV, V28, P75, DOI 10.1080/10528008.2018.1464884
   Mani S, 2016, J MARKET EDUC, V38, P183, DOI 10.1177/0273475315606785
   Marcos-Cuevas J, 2014, J MARKET EDUC, V36, P144, DOI 10.1177/0273475314531964
   McDonald R. E., 2015, MARKETING ED REV, V25, P21, DOI [10.1080/10528008.2015.999593, DOI 10.1080/10528008.2015.999593]
   Milewicz C., 2012, MARKETING ED REV, V22, P45
   Mitchell V., 2020, J MARKETING ED
   Mullen L. G., 2016, J ADV MARKETING ED, V24, P36
   Muncy JA., 2014, MARKETING ED REV, V24, P101, DOI [10.2753/MER1052-8008240202, DOI 10.2753/MER1052-8008240202]
   Neeley C. R., 2010, MARKETING ED REV, V20, P123
   Newberry R., 2012, MARKETING ED REV, V22, P67
   Nielson B., 2019, MARKETING ED REV, V29, P65, DOI [10.1080/10528008.2018.1537717, DOI 10.1080/10528008.2018.1537717]
   Nielson B., 2016, J ADV MARKETING ED, V24, P8
   Novell CA, 2016, J PERS SELL SALES M, V36, P309, DOI 10.1080/08853134.2016.1214594
   O'Reilly K. A., 2015, MARKETING ED REV, V25, P3, DOI [10.1080/10528008.2015.999594, DOI 10.1080/10528008.2015.999594]
   Paden N., 2016, J ADV MARKETING ED, V24, P57
   Pearson MM, 2006, J MARKET EDUC, V28, P227, DOI 10.1177/0273475306291467
   Pelletier M., 2018, J ADV MARKETING ED, V26, P25
   Peltier JW, 2014, J MARKET EDUC, V36, P62, DOI 10.1177/0273475313520443
   Pierce D, 2019, J HOSP LEIS SPORT TO, V24, P17, DOI 10.1016/j.jhlste.2018.10.001
   Rippe C. B., 2015, MARKETING ED REV, V25, P15
   Rippe C.B., 2016, J ADV MARKETING ED, V24, P1
   Robledo J. L. R., 2014, J TECHNOLOGY SCI ED, V4, P138, DOI [10.3926/jotse.125, DOI 10.3926/JOTSE.125]
   Rocco R.A., 2016, J ADV MARKETING ED, V24, P65
   Rocco R. A., 2020, U SALES ED LANDSCAPE
   Rodriguez M., 2018, J ADV MARKETING ED, V25, P31
   Rodriguez M, 2015, J BUS-BUS MARK, V22, P257, DOI 10.1080/1051712X.2015.1115700
   Scott JI, 2020, J MARKET EDUC, V42, P324, DOI 10.1177/0273475320906427
   Seevers M.T., 2014, MARKETING ED REV, V24, P85
   Shreffler MB, 2018, SPORT MANAG EDUC J, V12, P15, DOI 10.1123/smej.2016-0030
   Singh J, 2019, J PERS SELL SALES M, V39, P2, DOI 10.1080/08853134.2018.1557525
   Spiller L.D., 2018, J ADV MARKETING ED, V26, P11
   Spiller LD, 2020, J MARKET EDUC, V42, P217, DOI 10.1177/0273475319852756
   Syam N, 2018, IND MARKET MANAG, V69, P135, DOI 10.1016/j.indmarman.2017.12.019
   Taute HA, 2011, J MARKET EDUC, V33, P28, DOI 10.1177/0273475310389153
   Tyler P., 2007, MARK MANAG, V11, P31
   Wang X., 2013, COMPUTER TECHNOLOGY, V23, P241
   Weeks WA, 2010, J PERS SELL SALES M, V30, P73, DOI 10.2753/PSS0885-3134300105
   Weeks WA, 2014, J MARKET EDUC, V36, P105, DOI 10.1177/0273475314537496
   West VL, 2006, J MARKET EDUC, V28, P205, DOI 10.1177/0273475306291465
   Whalen D. J., 2017, MARKETING ED REV, V27, P119, DOI [10.1080/10528008.2017.1278610, DOI 10.1080/10528008.2017.1278610]
   Williams J. A., 2011, MARKETING ED REV, V21, P35
   Young J. A., 2013, MARKETING ED REV, V23, P37
   Young S. Y., 2016, AM J BUSINESS ED, V9, P119, DOI [10.19030/ajbe.v9i3.9699, DOI 10.19030/AJBE.V9I3.9699]
NR 105
TC 2
Z9 2
U1 3
U2 8
PU SAGE PUBLICATIONS INC
PI THOUSAND OAKS
PA 2455 TELLER RD, THOUSAND OAKS, CA 91320 USA
SN 0273-4753
EI 1552-6550
J9 J MARKET EDUC
JI J. Market. Educ.
PD DEC
PY 2020
VL 42
IS 3
SI SI
BP 198
EP 216
AR 0273475320941917
DI 10.1177/0273475320941917
EA JUL 2020
PG 19
WC Education & Educational Research
SC Education & Educational Research
GA OL4VI
UT WOS:000549984500001
DA 2021-12-12
ER

PT J
AU Klyuev, Y
   Poznin, V
   Zubko, D
AF Klyuev, Yuriy
   Poznin, Vitaly
[truncated: 1,995,026 more chars]
