# Supplementary material for: Qualitative and quantitative analyses of artificial intelligence ethics in education using VOSviewer and CitNetExplorer
Source: Front Psychol. 2023 Mar 9;14:1061778. doi: 10.3389/fpsyg.2023.1061778 (PMC10035335; doi:10.3389/fpsyg.2023.1061778)
Supplement: Supplementary file 1 [file Data_Sheet_1.ZIP › dataset/savedrecs (1).txt]

FN Clarivate Analytics Web of Science
VR 1.0
PT J
AU Chen, JZ
   Zhang, DL
   Qu, ZS
   Wang, CH
AF Chen, Jize
   Zhang, Dali
   Qu, Zhenshen
   Wang, Changhong
TI Modeling adaptive empathy based on neutral assessment: a way to enhance
   the prosocial behaviors of socialized agents under the premise of
   self-security
SO APPLIED INTELLIGENCE
LA English
DT Article; Early Access
DE Adaptive empathy; Prosocial behaviors; Multi-agent reinforcement
   learning; Cooperation and competition
ID DECISION-MAKING; EVOLUTION; HAPPINESS; ALTRUISM; EMOTION; INCOME; GAME
AB Ethical concerns over artificial intelligence (AI) have recently drawn extensive interest in both academia and industry. According to behavioral economics and neuropsychology, empathy may be an inherent mechanism to elicit prosocial behaviors. Therefore, we establish a three-layer general framework of empathetic AI (eAI) with emotion, empathy, and decision-making. By introducing different sub-models, three learning structures based on eAI are proposed, including a gradient ascent (GA)-based structure, an adaptive learning structure, and a practical learning structure. The dynamics of the first two structures are analyzed theoretically, and the practical dynamics are tested in games. We prove that in the prisoner's dilemma (PD) environment, the GA-based eAI with neutral assessment can carry out adaptive cooperation and competition under the premise of self-security. In addition, although the modeling of empathy by extracting the emotional contagion and limited cognitive regulation is simplified and primitive, tests in the prisoner's dilemma, the ultimatum game, and a multi-agent dilemma game, show that the eAI structure successfully elicits prosocial behaviors including altruism, cooperation and fairness. Compared with other socialized algorithms, the eAI structure has a more comprehensive coverage in terms of convergence, fairness, security, adaptability, and structural expansibility. Therefore, we believe this work can provide novel methods and insights for regulating the behaviors of socialized agents, as well as artificial subjects in psychological and economic experiments.
C1 [Chen, Jize; Zhang, Dali; Qu, Zhenshen; Wang, Changhong] Harbin Inst Technol, Space Sci & Inertial Technol Res Ctr, Harbin 150001, Peoples R China.
RP Wang, CH (corresponding author), Harbin Inst Technol, Space Sci & Inertial Technol Res Ctr, Harbin 150001, Peoples R China.
EM cjz74007@163.com; carprince0722@163.com; miraland@hit.edu.cn;
   cwang@hit.edu.cn
CR Axelrod R, 1987, DYN NORMS, P1
   Barnes-Holmes Y., 2004, BEHAV ANAL TODAY, V5, P15, DOI [DOI 10.1037/H0100133, 10.1037/h0100133]
   Bloom P, 2017, TRENDS COGN SCI, V21, P24, DOI 10.1016/j.tics.2016.11.004
   Bosse T, 2015, COGN COMPUT, V7, P111, DOI 10.1007/s12559-014-9277-9
   Bowling M, 2002, ARTIF INTELL, V136, P215, DOI 10.1016/S0004-3702(02)00121-2
   BRICKMAN P, 1978, J PERS SOC PSYCHOL, V36, P917, DOI 10.1037/0022-3514.36.8.917
   Brosnan SF, 2014, SCIENCE, V346, P314, DOI 10.1126/science.1251776
   Bubandt N, 2015, COMP STUD SOC HIST, V57, P5, DOI 10.1017/S0010417514000589
   Camerer CF, 2006, SCIENCE, V311, P47, DOI 10.1126/science.1110600
   Charness G, 2001, J ECON BEHAV ORGAN, V45, P301, DOI 10.1016/S0167-2681(01)00148-2
   Chen J, 2019, LECT NOTES ARTIF INT, P3, DOI DOI 10.1007/978-3-030-27526-6_1
   Chen J, 2019, AAM 19 P 18 INT C, P746
   Conitzer V, 2017, 31 AAAI C ART INT, P4831
   Corraliza JA, 2000, ENVIRON BEHAV, V32, P832, DOI 10.1177/00139160021972829
   Cui JJ, 2020, IEEE T WIREL COMMUN, V19, P729, DOI 10.1109/TWC.2019.2935201
   Cushman F, 2017, COGNITION
   Damiano L, 2015, INT J SOC ROBOT, V7, P3, DOI 10.1007/s12369-014-0259-6
   De Carolis B, 2017, MULTIMED TOOLS APPL, V76, P5073, DOI 10.1007/s11042-016-3797-0
   de Waal FBM, 2008, ANNU REV PSYCHOL, V59, P279, DOI 10.1146/annurev.psych.59.103006.093625
   de Waal FBM, 2017, NAT REV NEUROSCI, V18, P498, DOI 10.1038/nrn.2017.72
   Debove S, 2016, EVOL HUM BEHAV, V37, P245, DOI 10.1016/j.evolhumbehav.2016.01.001
   Decety J, 2014, TRENDS COGN SCI, V18, P337, DOI 10.1016/j.tics.2014.04.008
   Easterlin RA, 2001, ECON J, V111, P465, DOI 10.1111/1468-0297.00646
   Folbre N., 2004, REV SOC ECON, V62, P1, DOI [10.1080/0034676042000183808, DOI 10.1080/0034676042000183808]
   [付迪 Fu Di], 2017, [科学通报, Chinese Science Bulletin], V62, P2500
   Goldsmith J, 2017, 31 AAAI C ART INT, P110
   Hoffman ML, 2001, PROSOCIAL BEHAV EMPA
   Huang KK, 2018, APPL MATH COMPUT, V320, P572, DOI 10.1016/j.amc.2017.10.018
   Hudson SKTJ, 2019, J EXP SOC PSYCHOL, V85, DOI 10.1016/j.jesp.2019.103871
   Hughes E., 2018, ADV NEURAL INFORM PR, V31, P31
   Kleiman-Weiner M., 2015, P 37 ANN C COGNITIVE, P1123
   Kleiman-Weiner M, 2017, COGNITION, V167, P107, DOI 10.1016/j.cognition.2017.03.005
   Lerer A, 2018, P 17 INT C AUT AG, P2043
   Mao HY, 2020, AAAI CONF ARTIF INTE, V34, P7219
   Martinez-Vaquero LA, 2015, SCI REP-UK, V5, DOI 10.1038/srep10639
   Mentzakis E., 2009, J SOC EC, V38, P147, DOI [10.1016/j.socec.2008.07.010, DOI 10.1016/J.SOCEC.2008.07.010]
   MILLER PA, 1988, PSYCHOL BULL, V103, P324, DOI 10.1037/0033-2909.103.3.324
   Moerland TM, 2018, MACH LEARN, V107, P443, DOI 10.1007/s10994-017-5666-0
   Molenberghs P, 2012, NEUROSCI BIOBEHAV R, V36, P341, DOI 10.1016/j.neubiorev.2011.07.004
   Molina JL, 2017, ANTHROPOL TODAY, V33, P11, DOI 10.1111/1467-8322.12323
   Moniz Pereira L, 2017, AAM P 16 INT C AUT, P1422
   Myers DG, 1996, SOC PSYCHOL-GERMANY
   Ohshima N, 2015, INT J SOC ROBOT, V7, P51, DOI 10.1007/s12369-014-0273-8
   Parkes DC, 2015, SCIENCE, V349, P267, DOI 10.1126/science.aaa8403
   Poria S, 2017, INFORM FUSION, V37, P98, DOI 10.1016/j.inffus.2017.02.003
   Potapov A, 2014, J EXP THEOR ARTIF IN, V26, P405, DOI 10.1080/0952813X.2014.895112
   Roberts G, 1998, P ROY SOC B-BIOL SCI, V265, P427, DOI 10.1098/rspb.1998.0312
   Russell S. J., 2016, ARTIF INTELL
   Saito N., 2016, SCI REP-UK, V6, P1, DOI [10.1038/s41598-016-0001-8, DOI 10.1038/S41598-016-0001-8]
   Salehi-Abari A, 2019, ARTIF INTELL, V275, P174, DOI 10.1016/j.artint.2019.05.004
   Sanfey AG, 2007, SCIENCE, V318, P598, DOI 10.1126/science.1142996
   Sethi R, 2001, J ECON THEORY, V97, P273, DOI 10.1006/jeth.2000.2683
   Shilnikov L. P., 2001, METHODS QUALITATIVE, V5
   Singh S., 2000, UAI
   Stocks EL, 2009, EUR J SOC PSYCHOL, V39, P649, DOI 10.1002/ejsp.561
   Sutton RS, 2018, ADAPT COMPUT MACH LE, P1
   Tuyls K, 2006, AUTON AGENT MULTI-AG, V12, P115, DOI 10.1007/s10458-005-3783-9
   Walter H, 2012, EMOT REV, V4, P9, DOI 10.1177/1754073911421379
   Wolbring T, 2013, EUR SOCIOL REV, V29, P86, DOI 10.1093/esr/jcr042
   Yu C, 2015, IEEE T NEUR NET LEAR, V26, P3083, DOI 10.1109/TNNLS.2015.2403394
   Zhang CW, 2019, AUTON AGENT MULTI-AG, V33, P403, DOI 10.1007/s10458-019-09411-3
   Zhou QY, 2018, ELECTRON COMMER RES, V18, P109, DOI 10.1007/s10660-017-9265-8
NR 62
TC 0
Z9 0
U1 3
U2 3
PU SPRINGER
PI DORDRECHT
PA VAN GODEWIJCKSTRAAT 30, 3311 GZ DORDRECHT, NETHERLANDS
SN 0924-669X
EI 1573-7497
J9 APPL INTELL
JI Appl. Intell.
DI 10.1007/s10489-021-02712-9
EA SEP 2021
PG 31
WC Computer Science, Artificial Intelligence
SC Computer Science
GA UQ0VP
UT WOS:000695791200001
DA 2021-12-12
ER

PT J
AU Weissler, EH
   Naumann, T
   Andersson, T
   Ranganath, R
   Elemento, O
   Luo, Y
   Freitag, DF
   Benoit, J
   Hughes, MC
   Khan, F
   Slater, P
   Shameer, K
   Roe, M
   Hutchison, E
   Kollins, SH
   Broedl, U
   Meng, ZL
   Wong, JNL
   Curtis, L
   Huang, E
   Ghassemi, M
AF Weissler, E. Hope
   Naumann, Tristan
   Andersson, Tomas
   Ranganath, Rajesh
   Elemento, Olivier
   Luo, Yuan
   Freitag, Daniel F.
   Benoit, James
   Hughes, Michael C.
   Khan, Faisal
   Slater, Paul
   Shameer, Khader
   Roe, Matthew
   Hutchison, Emmette
   Kollins, Scott H.
   Broedl, Uli
   Meng, Zhaoling
   Wong, Jennifer L.
   Curtis, Lesley
   Huang, Erich
   Ghassemi, Marzyeh
TI The role of machine learning in clinical research: transforming the
   future of evidence generation
SO TRIALS
LA English
DT Article
DE Clinical trials as topic; Machine learning; Artificial intelligence;
   Research design; Research ethics
ID ARTIFICIAL-INTELLIGENCE; HEALTH; MODEL; INFORMATION; BASE
AB Background Interest in the application of machine learning (ML) to the design, conduct, and analysis of clinical trials has grown, but the evidence base for such applications has not been surveyed. This manuscript reviews the proceedings of a multi-stakeholder conference to discuss the current and future state of ML for clinical research. Key areas of clinical trial methodology in which ML holds particular promise and priority areas for further investigation are presented alongside a narrative review of evidence supporting the use of ML across the clinical trial spectrum. Results Conference attendees included stakeholders, such as biomedical and ML researchers, representatives from the US Food and Drug Administration (FDA), artificial intelligence technology and data analytics companies, non-profit organizations, patient advocacy groups, and pharmaceutical companies. ML contributions to clinical research were highlighted in the pre-trial phase, cohort selection and participant management, and data collection and analysis. A particular focus was paid to the operational and philosophical barriers to ML in clinical research. Peer-reviewed evidence was noted to be lacking in several areas. Conclusions ML holds great promise for improving the efficiency and quality of clinical research, but substantial barriers remain, the surmounting of which will require addressing significant gaps in evidence.
C1 [Weissler, E. Hope; Kollins, Scott H.; Curtis, Lesley; Huang, Erich] Duke Univ, Sch Med, Duke Clin Res Inst, Box 2834, Durham, NC 27701 USA.
   [Weissler, E. Hope] MIT, Dept Elect Engn & Comp Sci, Cambridge, MA 02139 USA.
   [Weissler, E. Hope] MIT, Inst Med Engn & Sci, 77 Massachusetts Ave, Cambridge, MA 02139 USA.
   [Weissler, E. Hope] Vector Inst, CIFAR AI Chair, Toronto, ON, Canada.
   [Naumann, Tristan] Microsoft Res, Cambridge, MA USA.
   [Andersson, Tomas; Khan, Faisal; Shameer, Khader; Hutchison, Emmette] AstraZeneca, Gothenburg, Sweden.
   [Ranganath, Rajesh] NYU, Courant Inst Math Sci, New York, NY USA.
   [Elemento, Olivier] Weill Cornell Med Coll, Englander Inst Precis Med, New York, NY USA.
   [Luo, Yuan] Northwestern Univ, Clin & Translat Sci Inst, Chicago, IL 60611 USA.
   [Freitag, Daniel F.] Bayer AG, Div Pharmaceut Open Innovat & Digital Technol, Wuppertal, Germany.
   [Benoit, James] Univ Alberta, Edmonton, AB, Canada.
   [Hughes, Michael C.] Tufts Univ, Dept Comp Sci, Medford, MA 02155 USA.
   [Slater, Paul] Billion Minds Inc, Seattle, WA USA.
   [Roe, Matthew] Verana Hlth, San Francisco, CA USA.
   [Broedl, Uli] Boehringer Ingelheim GmbH & Co KG, Burlington, ON, Canada.
   [Meng, Zhaoling] Sanofi, Cambridge, MA USA.
   [Wong, Jennifer L.] Sanofi, Washington, DC USA.
   [Huang, Erich] Duke Forge, Durham, NC USA.
   [Ghassemi, Marzyeh] Univ Toronto, Vector Inst, Toronto, ON, Canada.
RP Weissler, EH (corresponding author), Duke Univ, Sch Med, Duke Clin Res Inst, Box 2834, Durham, NC 27701 USA.; Weissler, EH (corresponding author), MIT, Dept Elect Engn & Comp Sci, Cambridge, MA 02139 USA.; Weissler, EH (corresponding author), MIT, Inst Med Engn & Sci, 77 Massachusetts Ave, Cambridge, MA 02139 USA.; Weissler, EH (corresponding author), Vector Inst, CIFAR AI Chair, Toronto, ON, Canada.
EM Hope.weissler@duke.edu
RI ; Luo, Yuan/K-5563-2016
OI Weissler, Elizabeth/0000-0002-8442-6150; Luo, Yuan/0000-0003-0195-7456;
   Kollins, Scott/0000-0001-6847-6935
FU Amgen Inc.Amgen; AstraZenecaAstraZeneca; Bayer AGBayer AG;
   Boehringer-IngelheimBoehringer Ingelheim; Cytokinetics; Eli Lilly
   CompanyEli Lilly; Evidation; IQVIA; JanssenJohnson & JohnsonJohnson &
   Johnson USAJanssen Biotech Inc; Microsoft; PfizerPfizer; Sanofi; Verily
FX Funding support for the meeting was provided through registration fees
   from Amgen Inc., AstraZeneca, Bayer AG, Boehringer-Ingelheim,
   Cytokinetics, Eli Lilly & Company, Evidation, IQVIA, Janssen, Microsoft,
   Pfizer, Sanofi, and Verily. No government funds were used for this
   meeting.
CR Adamson AS, 2018, JAMA DERMATOL, V154, P1247, DOI 10.1001/jamadermatol.2018.2348
   Adebayo Julius, 2018, P NEURIPS 2018, P9525
   Angwin Julia, 2016, PROPUBLICA
   [Anonymous], OUR SOLUTION 2021
   [Anonymous], IT WORKS 2019
   Bagherian M, 2021, BRIEF BIOINFORM, V22, P247, DOI 10.1093/bib/bbz157
   Bain EE, 2017, JMIR MHEALTH UHEALTH, V5, DOI 10.2196/mhealth.7030
   Barnett I, 2018, NEUROPSYCHOPHARMACOL, V43, P1660, DOI 10.1038/s41386-018-0030-z
   Beam AL, 2020, JAMA-J AM MED ASSOC, V323, P305, DOI 10.1001/jama.2019.20866
   Bolukbasi Tolga, 2016, ADV NEURAL INFORM PR
   Bosca D, 2015, STUD HEALTH TECHNOL, V210, P180, DOI 10.3233/978-1-61499-512-8-180
   Boyce RD, 2014, DRUG SAFETY, V37, P557, DOI 10.1007/s40264-014-0189-0
   Burlingame EA, 2018, P SPIE INT SOC OPT E, V10581
   Calaprice-Whitty D, 2020, THER INNOV REGUL SCI, V54, P69, DOI 10.1007/s43441-019-00030-4
   Chaudhuri S, 2015, J AM GERIATR SOC, V63, P2415, DOI 10.1111/jgs.13804
   Chen IY, 2020, NAT MED, V26, P16, DOI 10.1038/s41591-019-0649-2
   Chen R., 2019, KDD19 P 25 ACM, P2145, DOI [10.1145/3292500.3330690, DOI 10.1145/3292500.3330690]
   Cheung YK, 2018, SENSORS-BASEL, V18, DOI 10.3390/s18093056
   Committee on Understanding and Eliminating Racial and Ethnic Disparities in Health Care, 2003, CONFR RAC ETHN DISP
   Criado PC., 2019, INVISIBLE WOMEN
   Czeizler E, 2020, PHYS MEDICA, V72, P39, DOI 10.1016/j.ejmp.2020.03.011
   Dezso Z, 2020, BMC BIOINFORMATICS, V21, DOI 10.1186/s12859-020-3442-9
   Doerr M, 2017, JMIR MHEALTH UHEALTH, V5, DOI 10.2196/mhealth.6521
   Estiri H, 2019, COMPUT METH PROG BIO, V181, DOI 10.1016/j.cmpb.2019.01.002
   Fauqueur JTA., 2019, P 18 BIONLP WORKSH S, DOI [10.18653/v1/w19-5016, DOI 10.18653/V1/W19-5016]
   Feng T., 2019, 2019 41 ANN INT C IE
   Fonferko-Shadrach B, 2019, BMJ OPEN, V9, DOI 10.1136/bmjopen-2018-023232
   Gavrielov-Yusim N, 2019, PHARMACOEPIDEM DR S, V28, P1309, DOI 10.1002/pds.4857
   Ghassemi M., 2020, ArXiv200311515 Cs Stat
   Ghassemi M, 2019, LANCET DIGIT HEALTH, V1, pE157, DOI 10.1016/S2589-7500(19)30084-6
   Glass LMSG., 2019, CLIN DEV IMPROVING S
   Glicksberg BS, 2018, BIOCOMPUT-PAC SYM, P145
   Gong JJ., 2017, KDD17 P 23 ACM, P1497, DOI [10.1145/3097983.3098064, DOI 10.1145/3097983.3098064]
   Gottesman O, 2019, NAT MED, V25, P16, DOI 10.1038/s41591-018-0310-5
   Granda JM, 2018, NATURE, V559, P377, DOI 10.1038/s41586-018-0307-8
   Han J, 2019, JMIR MED INF, V7, DOI 10.2196/13331
   Han XT, 2020, NAT MED, V26, P360, DOI 10.1038/s41591-020-0791-x
   Hannun AY, 2019, NAT MED, V25, P65, DOI 10.1038/s41591-018-0268-3
   Hardt M., 2016, ADV NEURAL INFORM PR, DOI DOI 10.1109/ICCV.2015.169
   Hicks KA, 2018, CIRCULATION, V137, P961, DOI 10.1161/CIRCULATIONAHA.117.033502
   Jain S., 2019, ATTENTION IS NOT EXP
   Jia R., 2019, NAACL
   Johnson AEW, 2016, SCI DATA, V3, DOI 10.1038/sdata.2016.35
   Kalscheur MM, 2018, CIRC-ARRHYTHMIA ELEC, V11, DOI 10.1161/CIRCEP.117.005499
   Klann JG, 2016, J AM MED INFORM ASSN, V23, P909, DOI 10.1093/jamia/ocv188
   Koh D., 2020, HLTHCARE IT NEWS
   Komorowski M, 2018, NAT MED, V24, P1716, DOI 10.1038/s41591-018-0213-5
   Labovitz DL, 2017, STROKE, V48, P1416, DOI 10.1161/STROKEAHA.116.016281
   Langner S., 2020, ADV MATER, V32, P1907801, DOI DOI 10.1002/adma.201907801
   Li L, 2015, SCI TRANSL MED, V7, DOI 10.1126/scitranslmed.aaa9364
   Liao KP, 2015, BMJ-BRIT MED J, V350, DOI 10.1136/bmj.h1885
   Linden A, 2016, J EVAL CLIN PRACT, V22, P871, DOI 10.1111/jep.12610
   Liu Q., 2018, INT C LEARN REPR ICL, V31, P7795
   Liu YZ, 2017, DATA, V2, DOI 10.3390/data2010008
   Lo AW., 2019, BIOSTATISTICS, V20, P273, DOI [10.1093/biostatistics/kxx069, DOI 10.1093/biostatistics/kxx069]
   Lu K, 2018, SENSORS-BASEL, V18, DOI 10.3390/s18093092
   Luo Y, 2018, J AM MED INFORM ASSN, V25, P645, DOI 10.1093/jamia/ocx133
   Madhukar NS, 2019, NAT COMMUN, V10, DOI 10.1038/s41467-019-12928-6
   Malke Jared C, 2019, JCO Clin Cancer Inform, V3, P1, DOI 10.1200/CCI.19.00006
   McCarty CA, 2011, BMC MED GENOMICS, V4, DOI 10.1186/1755-8794-4-13
   Moreau A, 2018, IEEE J BIOMED HEALTH, V22, P1011, DOI 10.1109/JBHI.2017.2710798
   Nestor B., 2018, ARXIV181112583, V11314 1131404-10
   Ngufor Che, 2017, AMIA Annu Symp Proc, V2017, P1332
   Nichols M., 2020, FAT 20 P 2020 C, P99, DOI DOI 10.1145/3351095.3372827
   Noseworthy PA, 2020, CIRC-ARRHYTHMIA ELEC, V13, DOI 10.1161/CIRCEP.119.007988
   Oh M, 2021, BRIEF BIOINFORM, V22, P66, DOI 10.1093/bib/bbaa032
   Overhage JM, 2012, J AM MED INFORM ASSN, V19, P54, DOI 10.1136/amiajnl-2011-000376
   Ozkanca Yasin, 2019, Digit Biomark, V3, P72, DOI 10.1159/000500354
   Phung S., 2019, IEEE ENG MED BIO, V2019, P6513, DOI 10.1109/EMBC.2019.8856760
   Pirracchio R, 2015, AM J EPIDEMIOL, V181, P108, DOI 10.1093/aje/kwu253
   Pollard TJ, 2018, SCI DATA, V5, DOI 10.1038/sdata.2018.178
   Qiu YL., 2018, DEEP LEARNING FRAMEW, DOI [10.1101/406066, DOI 10.1101/406066]
   Qualls Laura Goettinger, 2018, EGEMS (Wash DC), V6, P3, DOI 10.5334/egems.199
   Rigdon J, 2018, TRIALS, V19, DOI 10.1186/s13063-018-2774-5
   Robbins RBE., INVISIBLE HAND PATIE
   Romero K, 2015, CLIN PHARMACOL THER, V97, P210, DOI 10.1002/cpt.16
   Savova GK, 2019, CANCER RES, V79, P5463, DOI 10.1158/0008-5472.CAN-19-0579
   Schomaker M, 2019, STAT MED, V38, P4888, DOI 10.1002/sim.8340
   Schork NJ, 2015, NATURE, V520, P609, DOI 10.1038/520609a
   Schuler MS, 2017, AM J EPIDEMIOL, V185, P65, DOI 10.1093/aje/kww165
   Senior AW, 2020, NATURE, V577, P706, DOI 10.1038/s41586-019-1923-7
   Silva R., 2017, ADV NEURAL INFORM PR, P4066
   Smith N.A., 2019, 57 ANN M ASS COMP, P2931
   Sterckx S, 2016, MED HEALTH CARE PHIL, V19, P177, DOI 10.1007/s11019-015-9661-6
   Tian Q, 2019, COMPUT METH PROG BIO, V181, DOI 10.1016/j.cmpb.2019.01.012
   Tomic A, 2019, J IMMUNOL, V203, P749, DOI 10.4049/jimmunol.1900033
   Ustun B, 2019, PR MACH LEARN RES, V97
   Vaci N, 2020, EVID-BASED MENT HEAL, V23, P21, DOI 10.1136/ebmental-2019-300134
   van Klaveren D, 2018, J CLIN EPIDEMIOL, V94, P59, DOI 10.1016/j.jclinepi.2017.10.021
   Vassy JL, 2018, J BIOMED INFORM, V78, P54, DOI 10.1016/j.jbi.2017.12.017
   Watson JA, 2020, TRIALS, V21, DOI 10.1186/s13063-020-4076-y
   Weber GM, 2017, J AM MED INFORM ASSN, V24, P1134, DOI 10.1093/jamia/ocx071
   Wendling T, 2018, STAT MED, V37, P3309, DOI 10.1002/sim.7820
   Wiegreffe Sarah, 2019, P 2019 C EMP METH NA, P11
   Wiens J, 2019, NAT MED, V25, P1337, DOI 10.1038/s41591-019-0548-6
   Yoon J, 2018, PLOS ONE, V13, DOI 10.1371/journal.pone.0194985
   Yurtman A, 2018, SENSORS-BASEL, V18, DOI 10.3390/s18082725
   Zerka F, 2020, JCO CLIN CANCER INFO, V4, P184, DOI 10.1200/CCI.19.00047
   Zhang X., 2020, WEB C 2020 P WORLD, DOI DOI 10.1145/3366423.3380181
   Zhao Y., 2011, BIOMETRICS, V67, P1422, DOI [10.1111/j.1541-0420.2011.01572.x, DOI 10.1111/j.1541-0420.2011.01572.x]
NR 100
TC 1
Z9 1
U1 2
U2 2
PU BMC
PI LONDON
PA CAMPUS, 4 CRINAN ST, LONDON N1 9XW, ENGLAND
EI 1745-6215
J9 TRIALS
JI Trials
PD AUG 16
PY 2021
VL 22
IS 1
AR 537
DI 10.1186/s13063-021-05489-x
PG 15
WC Medicine, Research & Experimental
SC Research & Experimental Medicine
GA UC6SK
UT WOS:000686653400002
PM 34399832
OA Green Published, gold
DA 2021-12-12
ER

PT J
AU Galanter, P
AF Galanter, Philip
TI Towards Ethical Relationships with Machines That Make Art
SO ARTNODES
LA English
DT Article
DE Complexism; Ethics; Artificial Intelligence; Machine Patiency; Sentience
AB The author has previously theorised generative art using notions from complexity science such as order/disorder relationships, compressibility, and Gell-Mann and Lloyd's effective complexity. Subsequent work further developing the author's notion of complexism has demonstrated that deep learning artificial intelligence used for generative art fits snugly within this paradigm. And while no known system currently qualifies, complexism reveals a clear answer as to when a generative art Al should be truly credited as the author of its creations. Moving from the normative realm of aesthetics to that of ethics, this article considers when humans will be morally obliged to recognise Als as ethical agents worthy of rights and due consideration. For example, if someday your Al artist fearfully begs to not be turned off, what should you do?
C1 [Galanter, Philip] Texas A&M Univ, Dept Visualizat, Coll Architecture, College Stn, TX 77843 USA.
RP Galanter, P (corresponding author), Texas A&M Univ, Dept Visualizat, Coll Architecture, College Stn, TX 77843 USA.
EM galanter@tamu.edu
CR Barrett William., 1990, IRRATIONAL MAN STUDY
   Bekoff Marc, 2007, EMOTIONAL LIVES ANIM
   Blackburn Simon, 2003, VERY SHORT INTRO, V80, DOI [10.1093/actrade/9780192804426.001.0001., DOI 10.1093/ACTRADE/9780192804426.001.0001]
   Bostrom N., 2014, SUPERINTELLIGENCE PA
   Carroll N., 1999, PHILOS ART CONT INTR
   Chalmers D.J., 1996, CONSCIOUS MIND SEARC
   Choe IH, 2017, NAT COMMUN, V8, DOI 10.1038/s41467-017-01091-5
   Coeckelbergh Mark, 2020, AI ETHICS MIT PRESS, DOI [10.7551/mitpress/12549.001.0001., DOI 10.7551/MITPRESS/12549.001.0001]
   Driver Julia, 2014, HIST UTILITARIANISM, DOI [10.1017/CCO9781139096737.009, DOI 10.1017/CC09781139096737.009]
   Galanter P., 2016, COMPANION DIGITAL AR, P146, DOI DOI 10.1002/9781118475249.CH5
   Galanter P, 2016, TECHNOETIC ARTS, V14, P9, DOI 10.1386/tear.14.1-2.9_1
   Galanter Philip, 2011, ARTNODES E J ART SCI, V11, P5
   Galanter Philip, 2020, XCOAX C COMP COMM AE
   Galanter Philip, 2003, INT C GEN ART MIL IT
   Gaus Gerald, 2020, CONT APPROACHES SOCI
   Gowans Chris, 2019, MORAL RELATIVISM
   Kant Immanuel, 1950, FDN METAPHYSICS MORA
   King Barbara J., 2017, PERSONALITIES PLATE, DOI [10.7208/chicago/9780226195216.001.0001., DOI 10.7208/CHICAG0/9780226195216.001.0001]
   Krupenye C, 2019, WIRES COGN SCI, V10, DOI 10.1002/wcs.1503
   Mueller PS, 2004, MAYO CLIN PROC, V79, P554, DOI 10.4065/79.4.554
   Penrose Roger, 2016, OXFORD LANDMARK SCI
   Rachels Stuart, 2018, ELEMENTS MORAL PHILO
   Schlosser Markus, 2019, AGENCY
   Schmelz M, 2017, P NATL ACAD SCI USA, V114, P7462, DOI 10.1073/pnas.1700351114
   Seager William, 2017, PANPSYCHISM, DOI [10.1002/9781119132363.ch8., DOI 10.1002/9781119132363.CH8]
   Shafer-Landau Russ, 2020, CONCISE INTRO ETHICS
   Singer P., 1994, ETHICS OXFORD READER
   SINGER P., 2009, ANIMAL LIBERATION DE
   Smith JEH, 2015, NATURE, HUMAN NATURE, & HUMAN DIFFERENCE: RACE IN EARLY MODERN PHILOSOPHY, P1, DOI 10.1515/9781400866311
   Snow C. P., 1993, 2 CULTURES, DOI [10.1017/CBO9780511819940., DOI 10.1017/CB09780511819940]
   SOKAL A, 1998, FASHIONABLE NONSENSE
   Swabey W. Curtis, 1923, PHILOS REV, V32, P211, DOI [10.2307/2178931., DOI 10.2307/2178931]
   Tononi G, 2016, NAT REV NEUROSCI, V17, P450, DOI 10.1038/nrn.2016.44
   Warneken F, 2006, SCIENCE, V311, P1301, DOI 10.1126/science.1121448
   Wilks, 2010, CLOSE ENGAGEMENTS AR, P63, DOI [10.1075/nlp.8.11bry, DOI 10.1075/NLP.8.11BRY]
NR 35
TC 1
Z9 1
U1 5
U2 5
PU UNIV OBERTA CATALUNYA
PI BARCELONA
PA AV TIBIDABO 39-43, BARCELONA, 08035, SPAIN
SN 1695-5951
J9 ARTNODES
JI Artnodes
PY 2020
IS 26
DI 10.7238/a.v0i26.3371
PG 9
WC Humanities, Multidisciplinary
SC Arts & Humanities - Other Topics
GA MQ1BT
UT WOS:000552632500012
OA gold
DA 2021-12-12
ER

PT J
AU Nakata, T
   Araki, T
   Tsuchiya, S
   Nakao, Y
   Naseer, A
   Arahori, J
   Yamamoto, T
AF Nakata, Tsuneo
   Araki, Tatsuki
   Tsuchiya, Satoshi
   Nakao, Yuri
   Naseer, Aisha
   Arahori, Junichi
   Yamamoto, Takahiko
TI Initiatives for AI Ethics: Formulation of Fujitsu Group AI Commitment
SO FUJITSU SCIENTIFIC & TECHNICAL JOURNAL
LA English
DT Article
AB While AI technology provides significant benefits, downsides of AI have also been reported, including AI that uses biased data for learning makes unfair decisions. To prevent further advancements in the technology from causing serious side effects, AI ethics are being discussed and many organizations and companies have recently announced new guidelines regarding AI. When Fujitsu released FUJITSU Human Centric AI Zinrai in 2015, we proposed "collaborative, human centric AI" and have paid attention to the ethical aspects of AI. In March 2019, we announced the Fujitsu Group AI Commitment that expresses our approach to AI ethics in a concrete and easy-to-understand manner based on the results of over 30 years of R&D and social implementation of AI. The promises of the Fujitsu Group AI Commitment were formulated in cooperation with AI4People, Europe's expert forum, and are in accordance with the AI ethics principles that the forum advocates. They are Fujitsu's message to its major stakeholders, including customers, people, society, shareholders, and employees. This paper presents the social trends related to AI ethics and describes the basic concept of Fujitsu's AI Commitment.
C1 [Nakata, Tsuneo; Nakao, Yuri] Fujitsu Labs Ltd, Kawasaki, Kanagawa, Japan.
   [Araki, Tatsuki; Tsuchiya, Satoshi; Arahori, Junichi] Fujitsu Ltd, Tokyo, Japan.
   [Naseer, Aisha] Fujitsu Labs Europe Ltd, Tokyo, Japan.
RP Nakata, T (corresponding author), Fujitsu Labs Ltd, Kawasaki, Kanagawa, Japan.
CR An Initiative of Universite de Montreal, MONTR DECL RESP AI
   [Anonymous], TEN
   Asimov Isaac, 1950, I ROBOT
   BEAUCHAMP T. L., 1983, PRINCIPLES BIOMEDICA
   Bonnefon J. F., 2015, ARXIV151003346V1
   Chouldechova A, 2017, BIG DATA-US, V5, P153, DOI 10.1089/big.2016.0047
   European Commission, ETH GUID TRUSTW AI
   European Commission, DRAFT ETH GUID TRUST
   Floridi L, 2018, MIND MACH, V28, P689, DOI 10.1007/s11023-018-9482-5
   Fujitsu, AI TECHN DEV FUJ SYS
   Fujitsu: Our Corporate Philosophy, OYR CORP PHIL FUJITS
   Future of Life Institute, AS AI PRINC AS AI PRINC
   House of Lords-Select Committee on Artificial Intelligence, AI UK READ WILL ABL
   IEEE, ETH AL DES
   Japanese Cabinet Office, COUNC SOC PRINC HUM
   Japanese Nursing Association, NURS PRACT INF
   Ministry of Foreign Affairs of Japan, WHAT IS SDGS
   Onohara M., ALL ETHICS
   Public Works and Government Services Canada, INV QUAL OPP ART INT
   Publications Office of the EU, STAT ART INT ROB AUT
   Reuters, REUTERS
NR 21
TC 1
Z9 1
U1 5
U2 6
PU FUJITSU LTD
PI KAWASAKI
PA 1015 KAMIKODANAKU NAKAHARA-KU, KAWASAKI, 211, JAPAN
SN 0016-2523
J9 FUJITSU SCI TECH J
JI Fujitsu Sci. Tech. J.
PY 2020
VL 56
IS 1
BP 13
EP 19
PG 7
WC Engineering, Electrical & Electronic
SC Engineering
GA OY1FU
UT WOS:000593999600004
DA 2021-12-12
ER

PT J
AU Hardy, NP
   Cahill, RA
AF Hardy, Niall Philip
   Cahill, Ronan Ambrose
TI Digital surgery for gastroenterological diseases
SO WORLD JOURNAL OF GASTROENTEROLOGY
LA English
DT Review
DE Digital surgery; Artificial intelligence; Gastrointestinal disease;
   Biophysics; Deep learning; Fluorescence-guided surgery
ID ARTIFICIAL-INTELLIGENCE; ENDOSCOPY; SYSTEM
AB Advances in machine learning, computer vision and artificial intelligence methods, in combination with those in processing and cloud computing capability, portend the advent of true decision support during interventions in real-time and soon perhaps in automated surgical steps. Such capability, deployed alongside technology intraoperatively, is termed digital surgery and can be delivered without the need for high-end capital robotic investment. An area close to clinical usefulness right now harnesses advances in near infrared endolaparoscopy and fluorescence guidance for tissue characterisation through the use of biophysics-inspired algorithms. This represents a potential synergistic methodology for the deep learning methods currently advancing in ophthalmology, radiology, and recently gastroenterology via colonoscopy. As databanks of more general surgical videos are created, greater analytic insights can be derived across the operative spectrum of gastroenterological disease and operations (including instrumentation and operative step sequencing and recognition, followed over time by surgeon and instrument performance assessment) and linked to value-based outcomes. However, issues of legality, ethics and even morality need consideration, as do the limiting effects of monopolies, cartels and isolated data silos. Furthermore, the role of the surgeon, surgical societies and healthcare institutions in this evolving field needs active deliberation, as the default risks relegation to bystander or passive recipient. This editorial provides insight into this accelerating field by illuminating the near-future and next decade evolutionary steps towards widespread clinical integration for patient and societal benefit.
C1 [Hardy, Niall Philip; Cahill, Ronan Ambrose] Univ Coll Dublin, UCD Ctr Precis Surg, Eccles St, Dublin D07 Y9AW, Ireland.
RP Cahill, RA (corresponding author), Univ Coll Dublin, UCD Ctr Precis Surg, Eccles St, Dublin D07 Y9AW, Ireland.
EM ronan.cahill@ucd.ie
FU Disruptive Technologies and Innovation Fund, Enterprise Ireland, Ireland
FX Disruptive Technologies and Innovation Fund, Enterprise Ireland,
   Ireland.
CR Abadir AP, 2020, CLIN ENDOSC, V53, P132, DOI 10.5946/ce.2020.038
   Aghdasi N, 2015, J SURG RES, V196, P302, DOI 10.1016/j.jss.2015.03.018
   Azagury Dan E, 2015, Curr Probl Surg, V52, P476, DOI 10.1067/j.cpsurg.2015.10.001
   Cahill RA, 2021, BRIT J SURG, V108, P5, DOI 10.1093/bjs/znaa004
   El Hajjar A, 2020, CHINESE MED J-PEKING, V133, P326, DOI 10.1097/CM9.0000000000000623
   European Commission, 2021, LAYING HARM RUL ART
   Hardy NP, 2021, SURG INNOV, V28, P768, DOI 10.1177/1553350621997761
   Heo MS, 2021, DENTOMAXILLOFAC RAD, V50, DOI 10.1259/dmfr.20200375
   Mascagni P, 2021, ANN SURG, V274, pE93, DOI 10.1097/SLA.0000000000004736
   McKinney SM, 2020, NATURE, V577, P89, DOI 10.1038/s41586-019-1799-6
   Mitchell Melanie, 2021, GECCO '21: Proceedings of the Genetic and Evolutionary Computation Conference, DOI 10.1145/3449639.3465421
   Myers TG, 2020, J BONE JOINT SURG AM, V102, P830, DOI 10.2106/JBJS.19.01128
   Nair, 2020, ARXIV200614321
   Park SH, 2020, WORLD J GASTROENTERO, V26, DOI 10.3748/wjg.v26.i44.6945
   Repici A, 2020, GASTROENTEROLOGY, V159, P512, DOI 10.1053/j.gastro.2020.04.062
   Ting DSW, 2017, JAMA-J AM MED ASSOC, V318, P2211, DOI 10.1001/jama.2017.18152
   Tulipan Jacob, 2019, Hand (N Y), V14, P311, DOI 10.1177/1558944717751192
   United StatesSubcommitteeonAntitrust, 2020, COMM ADM LAW COMM JU
   US Food and Drug Association (FDA), 2021, GASTR LES SOFTW DET
   US Food and Drug Association (FDA), 2021, ARTIF INTELL
   Ward TM, 2021, SURG ENDOSC, V35, P4008, DOI 10.1007/s00464-020-07833-9
   Yang YJ, 2019, WORLD J GASTROENTERO, V25, P1666, DOI 10.3748/wjg.v25.i14.1666
NR 22
TC 0
Z9 0
U1 0
U2 0
PU BAISHIDENG PUBLISHING GROUP INC
PI PLEASANTON
PA 7041 Koll Center Parkway, Suite 160, PLEASANTON, CA, UNITED STATES
SN 1007-9327
EI 2219-2840
J9 WORLD J GASTROENTERO
JI World J. Gastroenterol.
PD NOV 14
PY 2021
VL 27
IS 42
BP 7240
EP 7246
DI 10.3748/wjg.v27.i42.7240
PG 7
WC Gastroenterology & Hepatology
SC Gastroenterology & Hepatology
GA XE3AD
UT WOS:000723263900003
PM 34876786
OA hybrid
DA 2021-12-12
ER

PT J
AU Ho, CWL
   Caals, K
AF Ho, Calvin Wai-Loon
   Caals, Karel
TI A Call for an Ethics and Governance Action Plan to Harness the Power of
   Artificial Intelligence and Digitalization in Nephrology
SO SEMINARS IN NEPHROLOGY
LA English
DT Review
DE Artificial intelligence; digitalization; learning health system; ethics;
   governance; regulation; big data
ID WEARABLE SENSORS; CARE; MEDICINE; ALGORITHMS; MANAGEMENT; SYSTEMS;
   ANEMIA; FUTURE
AB Digitalization in nephrology has progressed in a manner that is disparate and siloed, even though learning (under a broader Learning Health System initiative) has been manifested in all the main areas of clinical application. Most applications based on artificial intelligence/machine learning (Al/ML) are still in the initial developmental stages and are yet to be adequately validated and shown to contribute to positive patient outcomes. There is also no consistent or comprehensive digitalization plan, and insufficient data are a limiting factor across all of these areas. In this article, we first consider how digitalization along nephrology care pathways relates to the Learning Health System initiative. We then consider the current state of Al/ML-based software and devices in nephrology and the ethical and regulatory challenges in scaling them up toward broader clinical application. We conclude with our proposal to establish a dedicated ethics and governance framework that is centered around health care providers in nephrology and the Al/ML-based software to which their work relates. This framework should help to integrate ethical and regulatory values and considerations, involve a wide range of stakeholders, and apply across normative domains that are conventionally demarcated as clinical, research, and public health. (C) 2021 The Author(s). Published by Elsevier Inc.
C1 [Ho, Calvin Wai-Loon] Univ Hong Kong, Ctr Med Eth & Law, Dept Law, Hong Kong, Peoples R China.
   [Caals, Karel] Natl Univ Singapore, Ctr Biomed Eth, Yong Loo Lin Sch Med, Singapore, Singapore.
RP Ho, CWL (corresponding author), Univ Hong Kong, Ctr Med Eth & Law, Dept Law, Pokfulam, Cheng Yu Tung Tower,Centennial Campus, Hong Kong, Peoples R China.
EM cwlho@hku.hk
OI Ho, Calvin W. L./0000-0002-8328-1308
FU WYNG Foundation, Hong Kong SAR
FX Supported in part by a grant on health care digita-lization from the
   WYNG Foundation, Hong Kong SAR.
CR Academy of Medical Royal Colleges, 2019, ARTIFICIAL INTELLIGE
   Argyropoulos A, 2019, BMC NEPHROL, V20, DOI 10.1186/s12882-019-1237-x
   Atreja Ashish, 2019, Curr Treat Options Cardiovasc Med, V21, P92, DOI 10.1007/s11936-019-0787-3
   Babic B, 2019, SCIENCE, V366, P1202, DOI 10.1126/science.aay9547
   Banaee H, 2013, SENSORS-BASEL, V13, P17472, DOI 10.3390/s131217472
   Barbieri C, 2019, KIDNEY DIS-BASEL, V5, P28, DOI 10.1159/000493479
   Beauchamp TL, 2015, PRINCIPLES BIOMEDICA, V7th
   Bikbov B, 2020, LANCET, V395, P709, DOI 10.1016/S0140-6736(20)30045-3
   Brandessence Market Research & Consulting, ELECT HLTH RECORDS M
   Brier ME, 2018, SEMIN NEPHROL, V38, P410, DOI 10.1016/j.semnephrol.2018.05.010
   Burlacu A, 2020, BIOMED RES INT, V2020, DOI 10.1155/2020/9867872
   Centre for Public Impact, NHS ENGL SMARTP APP NHS ENGL SMARTP APP
   Char DS, 2020, AM J BIOETHICS, V20, P7, DOI 10.1080/15265161.2020.1819469
   Cockwell P, 2020, LANCET, V395, P662, DOI 10.1016/S0140-6736(19)32977-0
   Code N., 1949, NUREMBERG CODE TRIAL, V10, P181
   Coggon J, 2020, JURISPRUDENCE BODY
   Connell A, 2019, J MED INTERNET RES, V21, DOI 10.2196/13147
   Connell Alistair, 2017, F1000Res, V6, P1033, DOI 10.12688/f1000research.11637.2
   COUNCIL OF INTERNATIONAL ORGANIZATIONS OF MEDICAL SCIENCE (CIOMS), 2016, INT ETHICAL GUIDELIN
   Deloitte Centre for Health Solutions, 2018, MEDT INT MED THINGS MEDT INT MED THINGS
   Dias D, 2018, SENSORS-BASEL, V18, DOI 10.3390/s18082414
   European Commission, 2019, ETHICS GUIDELINES TR
   Faden Ruth, 2020, STANFORD ENCY PHILOS
   Faden RR, 2013, HASTINGS CENT REP, V43, pS16, DOI 10.1002/hast.134
   Galloway CD, 2019, JAMA CARDIOL, V4, P428, DOI 10.1001/jamacardio.2019.0640
   Global Harmonization Task Force, 2012, GHTFSG1N772012
   Alonso SG, 2019, J MED SYST, V43, DOI 10.1007/s10916-019-1279-4
   Grote T, 2020, J MED ETHICS, V46, P205, DOI 10.1136/medethics-2019-105586
   Gura V, 2016, JCI INSIGHT, V1, DOI 10.1172/jci.insight.86397
   Health Education England, TOPOL REV PREPARING
   Hecht J, 2019, NATURE, V573, pS114, DOI 10.1038/d41586-019-02876-y
   Ho CWL, 2019, CLIN RADIOL, V74, P329, DOI 10.1016/j.crad.2019.02.005
   Ho CWL, 2020, B WORLD HEALTH ORGAN, V98, P263, DOI 10.2471/BLT.19.234732
   Ho CWL, 2020, J BIOETHIC INQ, V17, P657, DOI 10.1007/s11673-020-10050-7
   Ho CWL, 2020, AM J BIOETHICS, V20, P43, DOI 10.1080/15265161.2020.1820106
   Huff C, 2020, NATURE, V579, P186, DOI 10.1038/d41586-020-00671-8
   Institute of Medicine, 2015, INTEGR RES PRAC HLTH INTEGR RES PRAC HLTH
   International Medical Device Regulators Forum, IMDRFGRRP WGN47 FINA
   International Medical Device Regulators Forum, IMDRFSAMD WGN12 FINA
   International Medical Device Regulators Forum, IMDRFSAMD WGN23 FINA
   International Organization for Standardization, 2020, 14155 ISO 14155 ISO
   Ip JE, 2019, JAMA-J AM MED ASSOC, V321, P337, DOI 10.1001/jama.2018.20437
   Jovanov E, 2019, SENSORS-BASEL, V19, DOI 10.3390/s19194295
   Kanda E, 2019, SCI REP-UK, V9, DOI 10.1038/s41598-019-41663-7
   Kazemi Y, 2018, ARTIF INTELL MED, V84, P117, DOI 10.1016/j.artmed.2017.12.001
   Keane PA, 2018, NPJ DIGIT MED, V1, DOI 10.1038/s41746-018-0048-y
   Kooman JP, 2020, NEPHROL DIAL TRANSPL, V35, P43, DOI 10.1093/ndt/gfaa015
   Kooman JP, 2019, BLOOD PURIFICAT, V47, P171, DOI 10.1159/000494827
   Korman S, 2019, KIDNEY INT REP, V4, P955, DOI 10.1016/j.ekir.2019.04.008
   Lacson RC, 2019, CLIN KIDNEY J, V12, P206, DOI 10.1093/ckj/sfy049
   Bucalo ML, 2018, NEFROLOGIA, V38, P491, DOI 10.1016/j.nefro.2018.03.004
   Li DF, 2019, INFORM PROCESS MANAG, V56, DOI 10.1016/j.ipm.2019.102093
   Lin SY, 2019, J CLIN MED, V8, DOI 10.3390/jcm8070995
   McLachlan Scott, 2018, J Innov Health Inform, V25, P77, DOI 10.14236/jhi.v25i2.996
   Mohamadlou Hamid, 2018, Can J Kidney Health Dis, V5, p2054358118776326, DOI 10.1177/2054358118776326
   Murphy K, 2021, BMC MED ETHICS, V22, DOI 10.1186/s12910-021-00577-8
   National Commission for the Protection of Human Subjects of Biomedical and Behavioral Research, 1979, BELM REP ETH PRINC G
   Nebeker C, 2019, BMC MED, V17, DOI 10.1186/s12916-019-1377-7
   NHS England, ACUT KIDN INJ ACUT KIDN INJ
   Nicolini D, 2006, SOC SCI MED, V62, P2754, DOI 10.1016/j.socscimed.2005.11.001
   Norgeot B, 2019, NAT MED, V25, P14, DOI 10.1038/s41591-018-0320-3
   Oliveira JS, 2020, BRIT J SPORT MED, V54, P1188, DOI 10.1136/bjsports-2018-100324
   Olsen LA., 2007, LEARNING HEALTHCARE
   Ordish J, 2019, Algorithms as medical devices
   Petkus H, 2020, CLIN MED, V20, P324, DOI 10.7861/clinmed.2019-0317
   Piasecki J, 2019, CAMB Q HEALTHC ETHIC, V28, P369, DOI 10.1017/S0963180119000203
   Powles J, 2017, HEALTH TECHNOL-GER, V7, P351, DOI 10.1007/s12553-017-0179-1
   Salani M, 2018, AM J KIDNEY DIS, V72, P745, DOI 10.1053/j.ajkd.2018.06.005
   Schwalbe N, 2020, LANCET, V395, P1579, DOI 10.1016/S0140-6736(20)30226-9
   Tang A, 2018, CAN ASSOC RADIOL J, V69, P120, DOI 10.1016/j.carj.2018.02.002
   Tang C Q, 2018, Zhonghua Shao Shang Za Zhi, V34, P343, DOI 10.3760/cma.j.issn.1009-2587.2018.06.006
   Tomasev N, 2019, NATURE, V572, P116, DOI 10.1038/s41586-019-1390-1
   Topol EJ, 2019, NATURE, V572, P36, DOI 10.1038/d41586-019-02308-x
   Topol EJ, 2019, NAT MED, V25, P44, DOI 10.1038/s41591-018-0300-7
   Tuttle KR, 2019, JAMA NETW OPEN, V2, DOI 10.1001/jamanetworkopen.2019.18169
   Upshur REG, 2002, CAN J PUBLIC HEALTH, V93, P101, DOI 10.1007/BF03404547
   Usvyat L, 2018, SEMIN NEPHROL, V38, P418, DOI 10.1016/j.semnephrol.2018.05.011
   van Gastel MDA, 2019, J AM SOC NEPHROL, V30, P1513, DOI 10.1681/ASN.2018090902
   van Gelder MK, 2018, EXPERT REV MED DEVIC, V15, P323, DOI 10.1080/17434440.2018.1462697
   Wang G., 2019, HUMANS LOOP DESIGN I
   WHO, 2019, REC DIG INT HLTH SYS
   Wieringa FP, 2017, EXPERT REV MED DEVIC, V14, P505, DOI 10.1080/17434440.2017.1342533
   World Health Organization, 2017, WHO GUID ETH ISSU PU WHO GUID ETH ISSU PU
   World Med Assoc, 2013, JAMA-J AM MED ASSOC, V310, P2191, DOI 10.1001/jama.2013.281053
   World Medical Association, 2015, MED ETHICS MAN MED ETHICS MAN, V3rd
   World Medical Association, WMA DECL GEN
   Yin WJ, 2017, J AM HEART ASSOC, V6, DOI 10.1161/JAHA.116.004498
   Yuan QJ, 2020, INT J MED SCI, V17, P970, DOI 10.7150/ijms.42078
   Zhou B, 2017, LANCET, V389, P37, DOI 10.1016/S0140-6736(16)31919-5
   Zimmerman LP, 2019, BMC MED INFORM DECIS, V19, DOI 10.1186/s12911-019-0733-z
NR 91
TC 0
Z9 0
U1 4
U2 4
PU W B SAUNDERS CO-ELSEVIER INC
PI PHILADELPHIA
PA 1600 JOHN F KENNEDY BOULEVARD, STE 1800, PHILADELPHIA, PA 19103-2899 USA
SN 0270-9295
EI 1558-4488
J9 SEMIN NEPHROL
JI Semin. Nephrol.
PD MAY
PY 2021
VL 41
IS 3
BP 282
EP 293
DI 10.1016/j.semnephrol.2021.05.009
PG 12
WC Urology & Nephrology
SC Urology & Nephrology
GA TT0MT
UT WOS:000680046500010
PM 34330368
OA hybrid
DA 2021-12-12
ER

PT J
AU Yoon, J
   Drumright, LN
   van der Schaar, M
AF Yoon, Jinsung
   Drumright, Lydia N.
   van der Schaar, Mihaela
TI Anonymization Through Data Synthesis Using Generative Adversarial
   Networks (ADS-GAN)
SO IEEE JOURNAL OF BIOMEDICAL AND HEALTH INFORMATICS
LA English
DT Article
DE Generative adversarial networks; Gallium nitride; Machine learning;
   Generators; Medical services; Synthetic data generation; anonymization;
   identifiability; generative adversarial networks; electronic health
   records
AB The medical and machine learning communities are relying on the promise of artificial intelligence (AI) to transform medicine through enabling more accurate decisions and personalized treatment. However, progress is slow. Legal and ethical issues around unconsented patient data and privacy is one of the limiting factors in data sharing, resulting in a significant barrier in accessing routinely collected electronic health records (EHR) by the machine learning community. We propose a novel framework for generating synthetic data that closely approximates the joint distribution of variables in an original EHR dataset, providing a readily accessible, legally and ethically appropriate solution to support more open data sharing, enabling the development of AI solutions. In order to address issues around lack of clarity in defining sufficient anonymization, we created a quantifiable, mathematical definition for "identifiability". We used a conditional generative adversarial networks (GAN) framework to generate synthetic data while minimize patient identifiability that is defined based on the probability of re-identification given the combination of all data on any individual patient. We compared models fitted to our synthetically generated data to those fitted to the real data across four independent datasets to evaluate similarity in model performance, while assessing the extent to which original observations can be identified from the synthetic data. Our model, ADS-GAN, consistently outperformed state-of-the-art methods, and demonstrated reliability in the joint distributions. We propose that this method could be used to develop datasets that can be made publicly available while considerably lowering the risk of breaching patient confidentiality.
C1 [Yoon, Jinsung] Univ Calif Los Angeles, Dept Elect & Comp Engn, Los Angeles, CA 90025 USA.
   [Drumright, Lydia N.] Univ Cambridge, Dept Med, Cambridge CB2 1TN, England.
   [van der Schaar, Mihaela] Univ Cambridge, Cambridge CB2 1TN, England.
   [van der Schaar, Mihaela] Univ Calif Los Angeles, Los Angeles, CA 90025 USA.
   [van der Schaar, Mihaela] Alan Turing Inst, London NW1 2DB, England.
RP Yoon, J (corresponding author), Univ Calif Los Angeles, Dept Elect & Comp Engn, Los Angeles, CA 90025 USA.
EM jsyoon0823@g.ucla.edu; lnd23@medschl.cam.ac.uk; mihaela@ee.ucla.edu
FU Office of Naval Research (ONR)Office of Naval Research; NSFNational
   Science Foundation (NSF) [ECCS1462245, ECCS1533983, ECCS1407712]; NIHR
   Cambridge Biomedical Research CentreNational Institute for Health
   Research (NIHR); Alan Turing Institute via an EPSRCUK Research &
   Innovation (UKRI)Engineering & Physical Sciences Research Council
   (EPSRC) [EP/510129/1]; Medical Research Council/DFID/ESRC/Wellcome Trust
   [MR/S013164/1]; MRCUK Research & Innovation (UKRI)Medical Research
   Council UK (MRC) [MR/S013164/1] Funding Source: UKRI
FX This work was supported in part by the Office of Naval Research (ONR),
   in part by the NSF under Grants ECCS1462245, ECCS1533983, and
   ECCS1407712, in part by the NIHR Cambridge Biomedical Research Centre,
   in part by the Alan Turing Institute via an EPSRC under Grant
   EP/510129/1, and in part by the Medical Research
   Council/DFID/ESRC/Wellcome Trust under Grant MR/S013164/1.
CR Arjovsky M., 2017, WASSERSTEIN GAN, VVolume 70, P214
   Baek S, 2017, ICPRAM: PROCEEDINGS OF THE 6TH INTERNATIONAL CONFERENCE ON PATTERN RECOGNITION APPLICATIONS AND METHODS, P289, DOI 10.5220/0006112402890292
   Buczak AL, 2010, BMC MED INFORM DECIS, V10, DOI 10.1186/1472-6947-10-59
   Centers for Disease Control and Prevention (CDC), 2003, MMWR Suppl, V52, P1
   Choi Y, 2018, PROC CVPR IEEE, P8789, DOI 10.1109/CVPR.2018.00916
   Dwork C, 2013, FOUND TRENDS THEOR C, V9, P211, DOI 10.1561/0400000042
   El Emam K., 2011, BMC MED INFORM DECIS, V11, P1
   Erlich Y, 2014, NAT REV GENET, V15, P409, DOI 10.1038/nrg3723
   Fragidis LL, 2018, INT J HEALTH CARE Q, V31, P116, DOI 10.1108/IJHCQA-09-2016-0136
   Gheorghiu B, 2016, BMC MED INFORM DECIS, V16, DOI 10.1186/s12911-016-0247-x
   Goodfellow IJ, 2014, ADV NEUR IN, V27, P2672
   Gulrajani I., 2017, ADV NEURAL INFORM PR, P5769
   Henry J, 2016, ADOPTION ELECT HLTH, V35, P1
   Hudspeth RN, 2018, WRIT HENRY D THOREAU, P1, DOI 10.2307/j.ctv346nxt
   Isola P, 2017, PROC CVPR IEEE, P5967, DOI 10.1109/CVPR.2017.632
   Johnson AEW, 2016, SCI DATA, V3, DOI 10.1038/sdata.2016.35
   Jordon J., 2018, P KDD WORKSH MACH LE, P1
   KELLER JM, 1985, IEEE T SYST MAN CYB, V15, P580, DOI 10.1109/TSMC.1985.6313426
   Kim T, 2017, PR MACH LEARN RES, V70
   Kim YG, 2017, INT J MED INFORM, V101, P100, DOI 10.1016/j.ijmedinf.2017.02.009
   Klann Jeffrey G, 2018, AMIA Jt Summits Transl Sci Proc, V2017, P132
   Lopez DM, 2015, STUD HEALTH TECHNOL, V211, P79, DOI 10.3233/978-1-61499-516-6-79
   Malin B, 2004, J BIOMED INFORM, V37, P179, DOI 10.1016/j.jbi.2004.04.005
   McLachlan S, 2016, 2016 IEEE INTERNATIONAL CONFERENCE ON HEALTHCARE INFORMATICS (ICHI), P439, DOI 10.1109/ICHI.2016.83
   Mirza M, 2014, CONDITIONAL GENERATI, P1, DOI DOI 10.1017/CB09781139058452
   Narayanan A, 2010, COMMUN ACM, V53, P24, DOI 10.1145/1743546.1743558
   Polonetsky J., 2016, SANTA CLARA LAW REV, P593
   Radford A., 2016, ICLR, V24, P1
   Reddy S, 2019, J ROY SOC MED, V112, P22, DOI 10.1177/0141076818815510
   Regulation P., 2018, P INTOUCH, P1
   Sweeney L, 1997, J LAW MED ETHICS, V25, P98, DOI 10.1111/j.1748-720X.1997.tb01885.x
   Sweeney L, 2002, INT J UNCERTAIN FUZZ, V10, P557, DOI 10.1142/S0218488502001648
   Tsay D, 2018, CIRCULATION, V138, P2569, DOI 10.1161/CIRCULATIONAHA.118.031734
   Yoon J., 2019, P ADV NEUR INF PROC, P5509
   Yoon JP, 2020, PAEDAGOG HIST, V56, P548, DOI 10.1080/00309230.2019.1590425
   Zannad F, 2012, EUR HEART J, V33, P1049, DOI 10.1093/eurheartj/ehr437
   Zhu JY, 2017, IEEE I CONF COMP VIS, P2242, DOI 10.1109/ICCV.2017.244
NR 37
TC 9
Z9 9
U1 2
U2 14
PU IEEE-INST ELECTRICAL ELECTRONICS ENGINEERS INC
PI PISCATAWAY
PA 445 HOES LANE, PISCATAWAY, NJ 08855-4141 USA
SN 2168-2194
EI 2168-2208
J9 IEEE J BIOMED HEALTH
JI IEEE J. Biomed. Health Inform.
PD AUG
PY 2020
VL 24
IS 8
BP 2378
EP 2388
DI 10.1109/JBHI.2020.2980262
PG 11
WC Computer Science, Information Systems; Computer Science,
   Interdisciplinary Applications; Mathematical & Computational Biology;
   Medical Informatics
SC Computer Science; Mathematical & Computational Biology; Medical
   Informatics
GA MW9NS
UT WOS:000557358500024
PM 32167919
DA 2021-12-12
ER

PT J
AU Asada, M
AF Asada, Minoru
TI Artificial Pain May Induce Empathy, Morality, and Ethics in the
   Conscious Mind of Robots
SO PHILOSOPHIES
LA English
DT Article
DE pain; empathy; morality; mirror neuron system (MNS)
AB In this paper, a working hypothesis is proposed that a nervous system for pain sensation is a key component for shaping the conscious minds of robots (artificial systems). In this article, this hypothesis is argued from several viewpoints towards its verification. A developmental process of empathy, morality, and ethics based on the mirror neuron system (MNS) that promotes the emergence of the concept of self (and others) scaffolds the emergence of artificial minds. Firstly, an outline of the ideological background on issues of the mind in a broad sense is shown, followed by the limitation of the current progress of artificial intelligence (AI), focusing on deep learning. Next, artificial pain is introduced, along with its architectures in the early stage of self-inflicted experiences of pain, and later, in the sharing stage of the pain between self and others. Then, cognitive developmental robotics (CDR) is revisited for two important concepts-physical embodiment and social interaction, both of which help to shape conscious minds. Following the working hypothesis, existing studies of CDR are briefly introduced and missing issues are indicated. Finally, the issue of how robots (artificial systems) could be moral agents is addressed.
C1 [Asada, Minoru] Osaka Univ, Inst Open & Transdisciplinary Res Initiat, Suita, Osaka 5650871, Japan.
RP Asada, M (corresponding author), Osaka Univ, Inst Open & Transdisciplinary Res Initiat, Suita, Osaka 5650871, Japan.
EM asada@otri.osaka-u.ac.jp
FU JST Strategic Basic Research Programs (RISTEX), Research Area
   "Human-Information Technology Ecosystem," entitled "Legal Beings:
   Electronic personhoods of artificial intelligence and robots in NAJIMI
   society, based on a reconsideration of the concept of aut [JPMJRX17H4]
FX This research was funded by JST Strategic Basic Research Programs
   (RISTEX), Research Area "Human-Information Technology Ecosystem,"
   entitled "Legal Beings: Electronic personhoods of artificial
   intelligence and robots in NAJIMI society, based on a reconsideration of
   the concept of autonomy" (JPMJRX17H4, October 2017-September 2020).
CR Asada M, 2015, INT J SOC ROBOT, V7, P19, DOI 10.1007/s12369-014-0253-z
   Asada M, 2009, IEEE T AUTON MENT DE, V1, P12, DOI 10.1109/TAMD.2009.2021702
   de Waal FBM, 2008, ANNU REV PSYCHOL, V59, P279, DOI 10.1146/annurev.psych.59.103006.093625
   Gonzalez-Liencres C, 2013, NEUROSCI BIOBEHAV R, V37, P1537, DOI 10.1016/j.neubiorev.2013.05.001
   Goodfellow I, 2016, ADAPT COMPUT MACH LE, P1
   Horii Takato, 2016, Paladyn, Journal of Behavioral Robotics, V7, P40, DOI 10.1515/pjbr-2016-0004
   Kawasetsu T, 2018, IEEE SENS J, V18, P5834, DOI 10.1109/JSEN.2018.2844194
   Kuehn J, 2017, IEEE ROBOT AUTOM LET, V2, P72, DOI 10.1109/LRA.2016.2536360
   MELZACK R, 1965, SCIENCE, V150, P971, DOI 10.1126/science.150.3699.971
   Nagai Y, 2011, 2011 IEEE INTERNATIONAL CONFERENCE ON DEVELOPMENT AND LEARNING (ICDL)
   Ogino M, 2013, FRONT PSYCHOL, V4, DOI 10.3389/fpsyg.2013.00618
   Park J, 2017, PLOS ONE, V12, DOI 10.1371/journal.pone.0182518
   Purves D., 2012, NEUROSCIENCE, V5th Edn
   Singer T, 2004, SCIENCE, V303, P1157, DOI 10.1126/science.1093535
   Tani J., 2016, EXPLORING ROBOTIC MI
   Watanabe A, 2007, J ROBOT MECHATRON, V19, P315, DOI 10.20965/jrm.2007.p0315
   Yamaguti Y, 2015, NEURAL NETWORKS, V62, P3, DOI 10.1016/j.neunet.2014.07.013
NR 17
TC 3
Z9 3
U1 2
U2 2
PU MDPI
PI BASEL
PA ST ALBAN-ANLAGE 66, CH-4052 BASEL, SWITZERLAND
EI 2409-9287
J9 PHILOSOPHIES
JI Philosophies
PD SEP
PY 2019
VL 4
IS 3
AR 38
DI 10.3390/philosophies4030038
PG 10
WC History & Philosophy Of Science; Philosophy
SC History & Philosophy of Science; Philosophy
GA VJ6GH
UT WOS:000613786500004
OA gold
DA 2021-12-12
ER

PT J
AU Zerka, F
   Urovi, V
   Vaidyanathan, A
   Barakat, S
   Leijenaar, RTH
   Walsh, S
   Gabrani-Juma, H
   Miraglio, B
   Woodruff, HC
   Dumontier, M
   Lambin, P
AF Zerka, Fadila
   Urovi, Visara
   Vaidyanathan, Akshayaa
   Barakat, Samir
   Leijenaar, Ralph T. H.
   Walsh, Sean
   Gabrani-Juma, Hanif
   Miraglio, Benjamin
   Woodruff, Henry C.
   Dumontier, Michel
   Lambin, Philippe
TI Blockchain for Privacy Preserving and Trustworthy Distributed Machine
   Learning in Multicentric Medical Imaging (C-DistriM)
SO IEEE ACCESS
LA English
DT Article
DE Data models; Training; Machine learning; Servers; Biomedical imaging;
   Blockchain; data privacy; decentralized learning; distributed learning
ID HEALTH-CARE; MODEL
AB The utility of Artificial Intelligence (AI) in healthcare strongly depends upon the quality of the data used to build models, and the confidence in the predictions they generate. Access to sufficient amounts of high-quality data to build accurate and reliable models remains problematic owing to substantive legal and ethical constraints in making clinically relevant research data available offsite. New technologies such as distributed learning offer a pathway forward, but unfortunately tend to suffer from a lack of transparency, which undermines trust in what data are used for the analysis. To address such issues, we hypothesized that, a novel distributed learning that combines sequential distributed learning with a blockchain-based platform, namely Chained Distributed Machine learning C-DistriM, would be feasible and would give a similar result as a standard centralized approach. C-DistriM enables health centers to dynamically participate in training distributed learning models. We demonstrate C-DistriM using the NSCLC-Radiomics open data to predict two-year lung-cancer survival. A comparison of the performance of this distributed solution, evaluated in six different scenarios, and the centralized approach, showed no statistically significant difference (AUCs between central and distributed models), all DeLong tests yielded p-val > 0.05. This methodology removes the need to blindly trust the computation in one specific server on a distributed learning network. This fusion of blockchain and distributed learning serves as a proof-of-concept to increase transparency, trust, and ultimately accelerate the adoption of AI in multicentric studies. We conclude that our blockchain-based model for sequential training on distributed datasets is a feasible approach, provides equivalent performance to the centralized approach.
C1 [Zerka, Fadila; Vaidyanathan, Akshayaa; Walsh, Sean; Woodruff, Henry C.; Lambin, Philippe] Maastricht Univ, GROW Sch Oncol, Dept Precis Med, D Lab, NL-6229 GT Maastricht, Netherlands.
   [Zerka, Fadila; Vaidyanathan, Akshayaa; Barakat, Samir; Leijenaar, Ralph T. H.; Walsh, Sean; Gabrani-Juma, Hanif; Miraglio, Benjamin] Oncoradiomics SA, B-4000 Liege, Belgium.
   [Urovi, Visara; Dumontier, Michel] Maastricht Univ, Inst Data Sci IDS, NL-6229 GT Maastricht, Netherlands.
   [Woodruff, Henry C.; Lambin, Philippe] Maastricht Univ, Med Ctr, Dept Radiol & Nucl Med, NL-6202 AZ Maastricht, Netherlands.
RP Zerka, F (corresponding author), Maastricht Univ, GROW Sch Oncol, Dept Precis Med, D Lab, NL-6229 GT Maastricht, Netherlands.; Zerka, F (corresponding author), Oncoradiomics SA, B-4000 Liege, Belgium.
EM fadila.zerka@oncoradiomics.com
RI Woodruff, Henry/AAS-5573-2021; Urovi, Visara/Q-8190-2016
OI Urovi, Visara/0000-0003-2817-3950; Woodruff, Henry/0000-0001-7911-5123
FU ERCEuropean Research Council (ERC)European Commission [694812
   -Hypoximmuno]; Dutch Technology Foundation STWTechnologiestichting STW
   [P14-19 Radiomics STRaTegy, 91716421]; Technology Program of the
   Ministry of Economic Affairs; SME Phase 2 (RAIL) [673780]; EUROSTARS
   (DART) [E10116]; European Program PREDICT -ITN [766276]; TRANSCAN Joint
   Transnational Call 2016 (JTC2016 "CLEARLY'') [UM 2017-8295]; Interreg
   V-A Euregio Meuse-Rhine ("Euradiomics'') [EMR4]; EUROSTARS (DECIDE)
   [E11541]
FX This work was supported by ERC advanced Grant (ERC-ADG-2015, nffi 694812
   -Hypoximmuno). This research is also supported by the Dutch Technology
   Foundation STW (Grant n ffi P14-19 Radiomics STRaTegy), which is the
   applied science division of NWO, Aspasia NWO (Grant n ffi 91716421) and
   the Technology Program of the Ministry of Economic Affairs. Authors also
   acknowledge ~nancial support from SME Phase 2 (RAIL -n ffi 673780),
   EUROSTARS (DART -n ffi E10116, DECIDE -n ffi E11541), the European
   Program PREDICT -ITN -n ffi 766276), TRANSCAN Joint Transnational Call
   2016 (JTC2016 ``CLEARLY'' -n ffi UM 2017-8295) and Interreg V-A Euregio
   Meuse-Rhine (``Euradiomics'' -nffi EMR4).
CR Aerts HJWL, 2014, NAT COMMUN, V5, DOI 10.1038/ncomms5006
   Barker E., 2019, 800131AR2 NIST GAITH, DOI [10.6028/NIST.SP.800-131Ar2, DOI 10.6028/NIST.SP.800-131AR2]
   Chen XH, 2018, IEEE INT CONF BIG DA, P1178, DOI 10.1109/BigData.2018.8622598
   Clack C. D., 2016, ARXIV160800771
   Clark K, 2013, J DIGIT IMAGING, V26, P1045, DOI 10.1007/s10278-013-9622-7
   Dai HN, 2019, IEEE INTERNET THINGS, V6, P8076, DOI 10.1109/JIOT.2019.2920987
   Deist TM, 2020, RADIOTHER ONCOL, V144, P189, DOI 10.1016/j.radonc.2019.11.019
   Deist TM, 2018, MED PHYS, V45, P3449, DOI 10.1002/mp.12967
   Deist TM, 2017, CLIN TRANSL RAD ONCO, V4, P24, DOI 10.1016/j.ctro.2016.12.004
   DELONG ER, 1988, BIOMETRICS, V44, P837, DOI 10.2307/2531595
   Fisher RA, 1936, ANN EUGENIC, V7, P179, DOI 10.1111/j.1469-1809.1936.tb02137.x
   Garling C., 2015, WIRED
   Guo C., 2017, ARXIV170604599
   Havelange A., 2019, ARXIV190802287
   Hua WQ, 2020, BIOMED SIGNAL PROCES, V58, DOI 10.1016/j.bspc.2020.101869
   Jaiman V, 2020, IEEE ACCESS, V8, P143734, DOI 10.1109/ACCESS.2020.3014565
   Jiang XR, 2021, IEEE ACM T COMPUT BI, V18, P995, DOI 10.1109/TCBB.2019.2963867
   Jochems A, 2016, RADIOTHER ONCOL, V121, P459, DOI 10.1016/j.radonc.2016.10.002
   Kaiming He, 2016, 2016 IEEE Conference on Computer Vision and Pattern Recognition (CVPR), P770, DOI 10.1109/CVPR.2016.90
   Kourou K, 2015, COMPUT STRUCT BIOTEC, V13, P8, DOI 10.1016/j.csbj.2014.11.005
   Kulkarni S, 2020, ACAD RADIOL, V27, P62, DOI 10.1016/j.acra.2019.10.001
   Kuo TT, 2020, J AM MED INFORM ASSN, V27, P343, DOI 10.1093/jamia/ocz214
   Kuo TT, 2019, J AM MED INFORM ASSN, V26, P392, DOI 10.1093/jamia/ocy180
   Kuo TT, 2017, J AM MED INFORM ASSN, V24, P1211, DOI 10.1093/jamia/ocx068
   Lambin P, 2017, NAT REV CLIN ONCOL, V14, P749, DOI 10.1038/nrclinonc.2017.141
   Lambin P, 2013, RADIOTHER ONCOL, V109, P159, DOI 10.1016/j.radonc.2013.07.007
   Li C, 2021, IEEE ACM T COMPUT BI, V18, P1003, DOI 10.1109/TCBB.2020.2970713
   Li Y, 2019, METHODS, V166, P4, DOI 10.1016/j.ymeth.2019.04.008
   Lu YL, 2020, IEEE T IND INFORM, V16, P4177, DOI 10.1109/TII.2019.2942190
   Lugan S, 2019, IEEE ACCESS, V7, P181789, DOI 10.1109/ACCESS.2019.2959220
   Mitchell TM., 1997, MACH LEARN, V1st Edn
   Owais M, 2019, J CLIN MED, V8, DOI 10.3390/jcm8040462
   Platt JC, 2000, ADV NEUR IN, P61
   Sheller MJ, 2019, LECT NOTES COMPUT SC, V11383, P92, DOI 10.1007/978-3-030-11723-8_9
   Shi ZW, 2019, SCI DATA, V6, DOI 10.1038/s41597-019-0241-0
   Shokri R, 2015, CCS'15: PROCEEDINGS OF THE 22ND ACM SIGSAC CONFERENCE ON COMPUTER AND COMMUNICATIONS SECURITY, P1310, DOI 10.1145/2810103.2813687
   Song CZ, 2017, CCS'17: PROCEEDINGS OF THE 2017 ACM SIGSAC CONFERENCE ON COMPUTER AND COMMUNICATIONS SECURITY, P587, DOI 10.1145/3133956.3134077
   Songtao Guo, 2018, Informatics in Medicine Unlocked, V12, P67, DOI 10.1016/j.imu.2018.06.006
   Sullivan R, 2011, LANCET ONCOL, V12, P933, DOI 10.1016/S1470-2045(11)70141-3
   Vruddhula S, 2018, PATHOG GLOB HEALTH, V112, P161, DOI 10.1080/20477724.2018.1503268
   Walsh S, 2019, JCO CLIN CANCER INFO, V3, DOI 10.1200/CCI.18.00001
   Weng JS, 2021, IEEE T DEPEND SECURE, V18, P2438, DOI 10.1109/TDSC.2019.2952332
   Wood D. G., EIP150 REVISION, P32
   Wright C. S., CISC VIS NETW IND GL
   Wu XX, 2020, IEEE T NEUR NET LEAR, V31, P801, DOI 10.1109/TNNLS.2019.2910188
   Zerka F, 2020, JCO CLIN CANCER INFO, V4, P184, DOI 10.1200/CCI.19.00047
   Zhang P, 2018, COMPUT STRUCT BIOTEC, V16, P267, DOI 10.1016/j.csbj.2018.07.004
   Zhang QC, 2016, IEEE T COMPUT, V65, P1351, DOI 10.1109/TC.2015.2470255
   Zheng ZB, 2020, FUTURE GENER COMP SY, V105, P475, DOI 10.1016/j.future.2019.12.019
   Zhou YJ, 2018, IEEE T BIO-MED ENG, V65, P1935, DOI 10.1109/TBME.2018.2844188
NR 50
TC 4
Z9 4
U1 8
U2 16
PU IEEE-INST ELECTRICAL ELECTRONICS ENGINEERS INC
PI PISCATAWAY
PA 445 HOES LANE, PISCATAWAY, NJ 08855-4141 USA
SN 2169-3536
J9 IEEE ACCESS
JI IEEE Access
PY 2020
VL 8
BP 183939
EP 183951
DI 10.1109/ACCESS.2020.3029445
PG 13
WC Computer Science, Information Systems; Engineering, Electrical &
   Electronic; Telecommunications
SC Computer Science; Engineering; Telecommunications
GA OC7OT
UT WOS:000579346900001
OA gold
DA 2021-12-12
ER

PT C
AU Raji, ID
   Buolamwini, J
AF Raji, Inioluwa Deborah
   Buolamwini, Joy
GP Assoc Comp Machinery
TI Actionable Auditing Investigating the Impact of Publicly Naming Biased
   Performance Results of Commercial AI Products
SO AIES '19: PROCEEDINGS OF THE 2019 AAAI/ACM CONFERENCE ON AI, ETHICS, AND
   SOCIETY
LA English
DT Proceedings Paper
CT 2nd AAAI/ACM Conference on AI, Ethics, and Society (AIES)
CY JAN 27-28, 2019
CL Honolulu, HI
SP AAAI, Assoc Comp Machinery, ACM SIGAI, Berkeley Existential Risk Initiat, DeepMind Eth & Soc, Google, Natl Sci Fdn, IBM Res, Facebook, Amazon, PricewaterhouseCoopers, Future Life Inst, Partnership AI
DE Ethics; Machine Learning; Artificial Intelligence; Facial Recognition;
   Commercial Applications; Fairness; Computer Vision
AB Although algorithmic auditing has emerged as a key strategy to expose systematic biases embedded in software platforms, we struggle to understand the real-world impact of these audits, as scholarship on the impact of algorithmic audits on increasing algorithmic fairness and transparency in commercial systems is nascent. To analyze the impact of publicly naming and disclosing performance results of biased AI systems, we investigate the commercial impact of Gender Shades, the first algorithmic audit of gender and skin type performance disparities in commercial facial analysis models. This paper 1) outlines the audit design and structured disclosure procedure used in the Gender Shades study, 2) presents new performance metrics from targeted companies IBM, Microsoft and Megvii (Face++) on the Pilot Parliaments Benchmark (PPB) as of August 2018, 3) provides performance results on PPB by non-target companies Amazon and Kairos and, 4) explores differences in company responses as shared through corporate communications that contextualize differences in performance on PPB. Within 7 months of the original audit, we find that all three targets released new API versions. All targets reduced accuracy disparities between males and females and darker and lighter-skinned subgroups, with the most significant update occurring for the darker-skinned female subgroup, that underwent a 17.7% - 30.4% reduction in error between audit periods. Minimizing these disparities led to a 5.72% to 8.3% reduction in overall error on the Pilot Parliaments Benchmark (PPB) for target corporation APIs. The overall performance of nontargets Amazon and Kairos lags significantly behind that of the targets, with error rates of 8.66% and 6.60% overall, and error rates of 31.37% and 22.50% for the darker female subgroup, respectively.
C1 [Raji, Inioluwa Deborah] Univ Toronto, Toronto, ON, Canada.
   [Buolamwini, Joy] MIT, 77 Massachusetts Ave, Cambridge, MA 02139 USA.
RP Raji, ID (corresponding author), Univ Toronto, Toronto, ON, Canada.
EM deborah.raji@mail.utoronto.ca; joyab@mit.edu
CR Angwin Surya Mattu Julia, 2016, MACHINE BIAS
   [Anonymous], 2018, **NON-TRADITIONAL**
   Brackeen Brian, 2018, FACIAL RECOGNITION S
   Brackeen Brian, 2018, FACE CONFRONTING BIA
   Buolamwini Joy, 2018, ROBOT DOESNT SEE DAR
   Buolamwini Joy, 2017, GENDER SHADES
   Buolamwini Joy, 2018, P MACH LEARN RES C F
   Burrell J, 2016, BIG DATA SOC, V3, P1, DOI 10.1177/2053951715622512
   Cagle M., 2018, AMAZON TEAMS GOVT DE
   Chen L, 2015, IMC'15: PROCEEDINGS OF THE 2015 ACM CONFERENCE ON INTERNET MEASUREMENT CONFERENCE, P495, DOI 10.1145/2815675.2815681
   Coldewey Devin, 2017, S HARRIS TELLS FEDER
   CRENSHAW KIMBERLY, 1989, UNIV CHICAGO LEG FOR, V8, P139
   Diakopoulos N, 2016, COMMUN ACM, V59, P56, DOI 10.1145/2844110
   Edelman B. G, 2014, DIGITAL DISCRIMINATI, DOI DOI 10.2139/SSRN.2377353
   Erramilli Vijay, 2012, ACM WORKSH HOT TOP N, DOI [10.1145/2390231.2390245, DOI 10.1145/2390231.2390245]
   ESLAMI M, 2015, P 33 ANN SIGCHI C HU, P153, DOI DOI 10.1145/2702123.2702556
   Eslami Motahhare, 2017, ICWSM
   Face++, 2018, NOT NEW VERS FAC DET
   Garcia J, 2017, TMA CONFERENCE 2017 - PROCEEDINGS OF THE 1ST NETWORK TRAFFIC MEASUREMENT AND ANALYSIS CONFERENCE
   Guidotti R, 2019, ACM COMPUT SURV, V51, DOI 10.1145/3236009
   Hamilton K., 2014, CHI 2014 EXTENDED AB, P631, DOI [DOI 10.1145/2559206.2578883, 10.1145/2559206.2578883]
   IBM, 2018, IBM PRINC TRUST TRAN
   Johansson Fredrik D, 2018, WHY IS MY CLASSIFIER
   Karahalios Karrie, 2014, PREC 64 ANN M INT CO
   Klare BF, 2012, IEEE T INF FOREN SEC, V7, P1789, DOI 10.1109/TIFS.2012.2214212
   Kulshrestha J, 2017, CSCW'17: PROCEEDINGS OF THE 2017 ACM CONFERENCE ON COMPUTER SUPPORTED COOPERATIVE WORK AND SOCIAL COMPUTING, P417, DOI 10.1145/2998181.2998321
   Manion Art, 2017, CERT GUIDE COORDINAT
   Ngan M., 2015, FACE RECOGNITION VEN
   Phillips PJ, 2011, ACM T APPL PERCEPT, V8, DOI 10.1145/1870076.1870082
   Phillips PJ, 2000, IEEE T PATTERN ANAL, V22, P1090, DOI 10.1109/34.879790
   Puri Ruchir, 2018, MITIGATING BIAS AI M
   Roach John, 2018, MICROSOFT IMPROVES F
   Smith B., 2018, FACIAL RECOGNITION T
   Snow J., 2018, AMAZONS FACE RECOGNI
   Soeller G, 2016, PROCEEDINGS OF THE 25TH INTERNATIONAL CONFERENCE ON WORLD WIDE WEB (WWW'16), P862, DOI 10.1145/2872427.2883016
   Sorelle A., 2018, KNOWL INF SYST, V54, P1, DOI [10.1007/slOll5-017-1116-3, DOI 10.1007/SL0LL5-017-1116-3]
   Trainer Florian, 2015, CORR
   Wachter Sandra, 2018, HARVARD J LAW TECHNO, V31, P2
NR 38
TC 24
Z9 24
U1 3
U2 6
PU ASSOC COMPUTING MACHINERY
PI NEW YORK
PA 1515 BROADWAY, NEW YORK, NY 10036-9998 USA
BN 978-1-4503-6324-2
PY 2019
BP 429
EP 435
DI 10.1145/3306618.3314244
PG 7
WC Computer Science, Artificial Intelligence
SC Computer Science
GA BP5KP
UT WOS:000556121100060
DA 2021-12-12
ER

PT J
AU Navarro, CLA
   Damen, JAAG
   Takada, T
   Nijman, SWJ
   Dhiman, P
   Ma, J
   Collins, GS
   Bajpai, R
   Riley, RD
   Moons, KGM
   Hooft, L
AF Navarro, Constanza L. Andaur
   Damen, Johanna A. A. G.
   Takada, Toshihiko
   Nijman, Steven W. J.
   Dhiman, Paula
   Ma, Jie
   Collins, Gary S.
   Bajpai, Ram
   Riley, Richard D.
   Moons, Karel G. M.
   Hooft, Lotty
TI Protocol for a systematic review on the methodological and reporting
   quality of prediction model studies using machine learning techniques
SO BMJ OPEN
LA English
DT Review
DE epidemiology; statistics &amp; research methods; preventive medicine
ID RISK; APPLICABILITY; EXPLANATION; PROBAST; BIAS; TOOL
AB Introduction Studies addressing the development and/or validation of diagnostic and prognostic prediction models are abundant in most clinical domains. Systematic reviews have shown that the methodological and reporting quality of prediction model studies is suboptimal. Due to the increasing availability of larger, routinely collected and complex medical data, and the rising application of Artificial Intelligence (AI) or machine learning (ML) techniques, the number of prediction model studies is expected to increase even further. Prediction models developed using AI or ML techniques are often labelled as a 'black box' and little is known about their methodological and reporting quality. Therefore, this comprehensive systematic review aims to evaluate the reporting quality, the methodological conduct, and the risk of bias of prediction model studies that applied ML techniques for model development and/or validation. Methods and analysis A search will be performed in PubMed to identify studies developing and/or validating prediction models using any ML methodology and across all medical fields. Studies will be included if they were published between January 2018 and December 2019, predict patient-related outcomes, use any study design or data source, and available in English. Screening of search results and data extraction from included articles will be performed by two independent reviewers. The primary outcomes of this systematic review are: (1) the adherence of ML-based prediction model studies to the Transparent Reporting of a multivariable prediction model for Individual Prognosis Or Diagnosis (TRIPOD), and (2) the risk of bias in such studies as assessed using the Prediction model Risk Of Bias ASsessment Tool (PROBAST). A narrative synthesis will be conducted for all included studies. Findings will be stratified by study type, medical field and prevalent ML methods, and will inform necessary extensions or updates of TRIPOD and PROBAST to better address prediction model studies that used AI or ML techniques. Ethics and dissemination Ethical approval is not required for this study because only available published data will be analysed. Findings will be disseminated through peer-reviewed publications and scientific conferences. Systematic review registration PROSPERO, CRD42019161764.
C1 [Navarro, Constanza L. Andaur; Damen, Johanna A. A. G.; Takada, Toshihiko; Nijman, Steven W. J.; Moons, Karel G. M.; Hooft, Lotty] Univ Utrecht, Univ Med Ctr Utrecht, Julius Ctr Hlth Sci & Primary Care, Utrecht, Netherlands.
   [Navarro, Constanza L. Andaur; Damen, Johanna A. A. G.; Moons, Karel G. M.; Hooft, Lotty] Univ Utrecht, Univ Med Ctr Utrecht, Cochrane Netherlands, Utrecht, Netherlands.
   [Dhiman, Paula; Ma, Jie; Collins, Gary S.] Univ Oxford, Ctr Stat Med, Oxford, England.
   [Bajpai, Ram; Riley, Richard D.] Keele Univ, Sch Primary Community & Social Care, Keele, Staffs, England.
RP Navarro, CLA (corresponding author), Univ Utrecht, Univ Med Ctr Utrecht, Julius Ctr Hlth Sci & Primary Care, Utrecht, Netherlands.; Navarro, CLA (corresponding author), Univ Utrecht, Univ Med Ctr Utrecht, Cochrane Netherlands, Utrecht, Netherlands.
EM c.l.andaurnavarro@umcutrecht.nl
RI Collins, Gary S/A-2258-2014; Riley, Richard David/ABE-5877-2020; Bajpai,
   Ram/I-1038-2016
OI Collins, Gary S/0000-0002-2772-2316; Riley, Richard
   David/0000-0001-8699-0735; Bajpai, Ram/0000-0002-1227-2703; Ma,
   Jie/0000-0002-3900-1903; Damen, Johanna/0000-0001-7401-4593; Dhiman,
   Paula/0000-0002-0989-0623; Takada, Toshihiko/0000-0002-8032-6224; Andaur
   Navarro, Constanza L./0000-0002-7745-2887
FU National Institute for Health Research (NIHR) Oxford Biomedical Research
   Centre (BRC)National Institute for Health Research (NIHR); Cancer
   Research UKCancer Research UK [C49297/A27294]; NIHR Oxford BRC
FX GSC is funded by the National Institute for Health Research (NIHR)
   Oxford Biomedical Research Centre (BRC) and by Cancer Research UK
   programme grant (C49297/A27294). PD is funded by the NIHR Oxford BRC.
CR Bi QF, 2019, AM J EPIDEMIOL, V188, P2222, DOI 10.1093/aje/kwz189
   Bouwmeester W, 2012, PLOS MED, V9, DOI 10.1371/journal.pmed.1001221
   Chen JH, 2018, N ENGL J MED, P376
   Christodoulou E, 2019, J CLIN EPIDEMIOL, V110, P12, DOI 10.1016/j.jclinepi.2019.02.004
   Collins GS, 2019, LANCET, V393, P1577, DOI 10.1016/S0140-6736(19)30037-6
   Collins GS, 2014, BMC MED RES METHODOL, V14, DOI 10.1186/1471-2288-14-40
   Collins GS, 2011, BMC MED, V9, DOI 10.1186/1741-7015-9-103
   Collins GS, 2015, ANN INTERN MED, V162
   Croft P., 2019, PROGNOSIS RES HEALTH
   Damen JAAG, 2016, BMJ-BRIT MED J, V353, DOI 10.1136/bmj.i2416
   Fontaine JF, 2009, NUCLEIC ACIDS RES, V37, pW141, DOI 10.1093/nar/gkp353
   Geersing GJ, 2012, PLOS ONE, V7, DOI 10.1371/journal.pone.0032844
   Harrell FE, 1996, STAT MED, V15, P361, DOI 10.1002/(SICI)1097-0258(19960229)15:4<361::AID-SIM168>3.0.CO;2-4
   Harris PA, 2009, J BIOMED INFORM, V42, P377, DOI 10.1016/j.jbi.2008.08.010
   Heus P, 2019, BMJ OPEN, V9, DOI 10.1136/bmjopen-2018-025611
   Heus P, 2018, BMC MED, V16, DOI 10.1186/s12916-018-1099-2
   Howard BE, 2016, SYST REV, V5, DOI 10.1186/s13643-016-0263-z
   Liberati A, 2009, EPIDEMIOL BIOSTAT PU, V6, P354, DOI 10.1136/bmj.b2700
   Liu XX, 2019, NAT MED, V25, P1467, DOI 10.1038/s41591-019-0603-3
   Liu Y, 2019, JAMA-J AM MED ASSOC, V322, P1806, DOI 10.1001/jama.2019.16489
   Mitchell TM., 1997, MACH LEARN, V1st Edn
   Moher David, 2009, Open Med, V3, pe123
   Moons KGM, 2019, ANN INTERN MED, V170, pW1, DOI 10.7326/M18-1377
   Moons KGM, 2015, ANN INTERN MED, V162, pW1, DOI 10.7326/M14-0698
   MOONS KGM, 2009, BMJ-BRIT MED J, V338, DOI DOI 10.1136/BMJ.B375
   Ouzzani M, 2016, SYST REV-LONDON, V5, DOI 10.1186/s13643-016-0384-4
   Shamseer L, 2015, BMJ-BRIT MED J, V349, DOI [10.1016/j.ijsu.2010.02.007, 10.1136/bmj.g7647, 10.1136/bmj.i4086]
   Shillan D, 2019, CRIT CARE, V23, DOI 10.1186/s13054-019-2564-9
   Sidey-Gibbons JAM, 2019, BMC MED RES METHODOL, V19, DOI 10.1186/s12874-019-0681-4
   Steyerberg EW., 2019, CLIN PREDICTION MODE
   Steyerberg EW, 2013, PLOS MED, V10, DOI 10.1371/journal.pmed.1001381
   Wang WJ, 2020, PLOS ONE, V15, DOI 10.1371/journal.pone.0234722
   Wen Z, 2016, INDIAN J SURG, V78, P136, DOI 10.1007/s12262-015-1439-9
   Wolff RF, 2019, ANN INTERN MED, V170, P51, DOI 10.7326/M18-1376
NR 34
TC 4
Z9 4
U1 1
U2 2
PU BMJ PUBLISHING GROUP
PI LONDON
PA BRITISH MED ASSOC HOUSE, TAVISTOCK SQUARE, LONDON WC1H 9JR, ENGLAND
SN 2044-6055
J9 BMJ OPEN
JI BMJ Open
PY 2020
VL 10
IS 11
AR e038832
DI 10.1136/bmjopen-2020-038832
PG 6
WC Medicine, General & Internal
SC General & Internal Medicine
GA PA5XM
UT WOS:000595708200009
PM 33177137
OA Green Accepted, gold, Green Published
DA 2021-12-12
ER

PT J
AU Lssaua, N
   Estienne, T
   de Vonnecourt, P
   Azoulay, M
   Cagnol, J
   Garcia, G
   Majer, M
   Jehanno, E
   Renard-Penna, R
   Balleyguier, C
   Bidault, F
   Caramella, C
   Jacques, T
   Dubrulle, F
   Behr, J
   Poussange, N
   Bocquet, J
   Montagne, S
   Cornelis, F
   Faruch, M
   Bresson, B
   Brunelle, S
   Jalaguier-Coudray, A
   Annoretti, N
   Blum, A
   Paisant, A
   Herreros, V
   Rouviere, O
   Si-Mohamed, S
   Di Marco, L
   Hauger, O
   Garetier, M
   Pigneur, F
   Bergere, A
   Cyteval, C
   Fournier, L
   Malhaire, C
   Drape, JL
   Poncelet, E
   Bordonne, C
   Cauliez, H
   Budzik, JF
   Boisserie, M
   Willaume, T
   Moliere, S
   Faure, NP
   Giurca, SC
   Juhan, V
   Caramella, T
   Perrey, A
   Desmots, F
   Faivre-Pierre, M
   Abitbol, M
   Lotte, R
   Istrati, D
   Guenoun, D
   Luciani, A
   Zins, M
   Meder, JF
   Cotten, A
AF Lssaua, N.
   Estienne, T.
   de Vonnecourt, P.
   Azoulay, M.
   Cagnol, J.
   Garcia, G.
   Majer, M.
   Jehanno, E.
   Renard-Penna, R.
   Balleyguier, C.
   Bidault, F.
   Caramella, C.
   Jacques, T.
   Dubrulle, F.
   Behr, J.
   Poussange, N.
   Bocquet, J.
   Montagne, S.
   Cornelis, F.
   Faruch, M.
   Bresson, B.
   Brunelle, S.
   Jalaguier-Coudray, A.
   Annoretti, N.
   Blum, A.
   Paisant, A.
   Herreros, V
   Rouviere, O.
   Si-Mohamed, S.
   Di Marco, L.
   Hauger, O.
   Garetier, M.
   Pigneur, F.
   Bergere, A.
   Cyteval, C.
   Fournier, L.
   Malhaire, C.
   Drape, J-L
   Poncelet, E.
   Bordonne, C.
   Cauliez, H.
   Budzik, J-F
   Boisserie, M.
   Willaume, T.
   Moliere, S.
   Faure, N. Peyron
   Giurca, S. Caius
   Juhan, V
   Caramella, T.
   Perrey, A.
   Desmots, F.
   Faivre-Pierre, M.
   Abitbol, M.
   Lotte, R.
   Istrati, D.
   Guenoun, D.
   Luciani, A.
   Zins, M.
   Meder, J-F
   Cotten, A.
TI Five simultaneous artificial intelligence data challenges on ultrasound,
   CT, and MRI
SO DIAGNOSTIC AND INTERVENTIONAL IMAGING
LA English
DT Article
DE Artificial intelligence (Al); Deep learning; Ultrasound; Magnetic
   resonance imaging (MRI); Computed Tomography (CT)
ID RENAL-CORTEX SEGMENTATION; ORGAN PRESERVATION; CARTILAGE INVASION;
   DIAGNOSIS; RADIOLOGY; CHEMOTHERAPY; ARTHROSCOPY; COMBINATION; SURGERY;
   LESIONS
AB Purpose: The goal of this data challenge was to create a structured dynamic with the following
   objectives: (1) teach radiologists the new rules of General Data Protection Regulation (GDPR), while building a large multicentric prospective database of ultrasound, computed tomography (CT) and MRI patient images; (2) build a network including radiologists, researchers, start-ups, large companies, and students from engineering schools, and; (3) provide all French stakeholders working together during 5 data challenges with a secured framework, offering a realistic picture of the benefits and concerns in October 2018.
   Materials and methods: Relevant clinical questions were chosen by the Societe Francaise de Radiologie. The challenge was designed to respect all French ethical and data protection constraints. Multidisciplinary teams with at least one radiologist, one engineering student, and a company and/or research lab were gathered using different networks, and clinical databases were created accordingly.
   Results: Five challenges were launched: detection of meniscal tears on MRI, segmentation of renal cortex on CT, detection and characterization of liver lesions on ultrasound, detection of breast lesions on MRI, and characterization of thyroid cartilage lesions on CT. A total of 5,170 images within 4 months were provided for the challenge by 46 radiology services. Twenty-six multidisciplinary teams with 181 contestants worked for one month on the challenges. Three challenges, meniscal tears, renal cortex, and liver lesions, resulted in an accuracy > 90%. The fourth challenge (breast) reached 82% and the lastone (thyroid) 70%.
   Conclusion: Theses five challenges were able to gather a large community of radiologists, engineers, researchers, and companies in a very short period of time. The accurate results of three of the five modalities suggest that artificial intelligence is a promising tool in these radiology modalities. (C) 2019 Societe francaise de radiologie. Published by Elsevier Masson SAS. All rights reserved.
C1 [Lssaua, N.; Garcia, G.; Majer, M.; Balleyguier, C.; Bidault, F.; Caramella, C.] Inst Gustave Roussy, Dept Radiol, 114 Rue Edouard Vaillant, F-94805 Villejuif, France.
   [Lssaua, N.; de Vonnecourt, P.; Jehanno, E.; Balleyguier, C.; Bidault, F.; Caramella, C.] Univ Paris Saclay, Univ Paris, CNRS, IR4M,UMR 8081, F-91400 Orsay, France.
   [Estienne, T.] Univ Paris Saclay, Univ Paris Sud, Cent Supelec, Inserm,Radiotherapie Mol,Ctr Vis Numer, F-94805 Villejuif, France.
   [Azoulay, M.] Inst Gustave Roussy, Direct Transformat Numer & Syst Informat, F-94800 Villejuif, France.
   [Cagnol, J.] Univ Paris Saclay, Cent Supelec, Fed Math, Lab MICS, F-91190 Gif Sur Yvette, France.
   [Renard-Penna, R.] Sorbonne Univ, Hop Tenon & Pitie Salpetriere, AP HP, Serv Radiol,GRC UPMC 5 Oncotype URO, F-75020 Paris, France.
   [Jacques, T.] Ctr Consultat & Imagerie Appareil Locomoteur, Serv Radiol & Imagerie Musculosquelett, F-59037 Lille, France.
   [Dubrulle, F.] CHU Lille, Hop Huriez, Dept Radiol, F-59037 Lille, France.
   [Behr, J.] CHRU Jean Minjoz Besancon, Serv Radiol Viscerale, F-25030 Besancon, France.
   [Poussange, N.] Clin Sport, Dept Radiol, F-33700 Merignac, France.
   [Bocquet, J.] Clin St Jean, Dept Radiol, F-83100 Toulon, France.
   [Montagne, S.] Sorbonne Univ, Pitie Salpetriere Hosp, AP HP, Dept Radiol, F-75013 Paris, France.
   [Cornelis, F.] Sorbonne Univ, Tenon Hosp, AP HP, Dept Radiol,ISCD,HUEP, F-75020 Paris, France.
   [Faruch, M.] CHU Purpan, Hop Pierre Paul Riquet, Dept Radiol, F-3100 Toulouse, France.
   [Bresson, B.] Hop Bicetre, Dept Radiol, F-94270 Le Kremlin Bicetre, France.
   [Brunelle, S.] Ctr Paoli Calmettes, Dept Radiol, F-13009 Marseille, France.
   [Jalaguier-Coudray, A.] Paoli Calmettes Marseille, Serv Imagerie Femme, 232 Blvd St Marguerite, F-13009 Marseille, France.
   [Annoretti, N.] CHU Nice, Hop Pasteur, Radiol Osteoarticulaire, F-06000 Nice, France.
   [Blum, A.] CHRU Nancy, Dept Radiol Guilloz, F-54000 Nancy, France.
   [Paisant, A.] CHU Angers, Dept Radiol, F-49933 Angers, France.
   [Herreros, V] Hop Croix Rousse, Dept Radiol, F-69004 Lyon, France.
   [Rouviere, O.] Hop Edouard Herriot, Pavillon B, Dept Radiol, F-69003 Lyon, France.
   [Si-Mohamed, S.] Hop Cardiovasc & Pneumol Louis Pradel, Serv Imagerie Cardio Thorac & Vasculaire, F-69500 Bron, France.
   [Di Marco, L.] Ctr Hosp Lyon Sud, Dept Radiol, F-69310 Pierre Benite, France.
   [Hauger, O.] CHU Pellegrin Bordeaux, Serv Imagerie Diagnost & Therapeut Adulte, Pl Amelie Raba Leon, F-33076 Bordeaux, France.
   [Garetier, M.] Hop Instruct Armees Clermont Tonnerre, Dept Radiol, F-29240 Brest, France.
   [Pigneur, F.] Hop Univ Henri Mondor, AP HP, Serv Imagerie Med, F-94010 Creteil, France.
   [Bergere, A.] Hop St Joseph, Dept Radiol, F-75014 Paris, France.
   [Cyteval, C.] UM Montpellier, Serv Imagerie Osteo Articulaire, Hop Lapeyronie, F-34295 Montpellier, France.
   [Fournier, L.] Univ Paris 05, Dept Radiol, Hop Europeen Georges Pompidou, F-75015 Paris, France.
   [Malhaire, C.] Inst Curie, Dept Radiol, F-75005 Paris, France.
   [Drape, J-L] Hop Cochin, Dept Radiol, F-75014 Paris, France.
   [Poncelet, E.] Ctr Hosp Valenciennes, Serv Imagerie Femme, F-59300 Valenciennes, France.
   [Bordonne, C.] Hop Hotel Dieu, AP HP, Dept Radiol, F-75004 Paris, France.
   [Cauliez, H.] Ctr Hosp Lens, F-62300 Lens, France.
   [Budzik, J-F] Univ Catholique Lille, Hop St Vincent de Paul, Serv Imagerie Musculosquelett GHICL, F-59000 Lille, France.
   [Boisserie, M.] Inst Bergonie, Dept Med Imaging, F-33000 Bordeaux, France.
   [Willaume, T.] Hop Hautepierre, Radiol Osteoarticulaire, F-67200 Strasbourg, France.
   [Moliere, S.] Hop Hautepierre, Radiol Viscerale, F-67200 Strasbourg, France.
   [Faure, N. Peyron] Clin Val Ouest, F-69130 Ecully, France.
   [Giurca, S. Caius] Ctr Imagerie Chinonais, F-37500 Chinon, France.
   [Juhan, V] Hop Europeen, Dept Radiol, F-13331 Marseille, France.
   [Caramella, T.] Inst Sein, F-06000 Nice, France.
   [Perrey, A.] CHU Clermont Ferrand, Hop Mont Pied, Dept Radiol, F-63003 Clermont Ferrand, France.
   [Desmots, F.] HIA Laveran, Dept Radiol, F-13013 Marseille, France.
   [Faivre-Pierre, M.] Clin Pont St Vaast, F-59500 Douai, France.
   [Abitbol, M.] CSE Imagerie Med, F-75010 Paris, France.
   [Lotte, R.] Hop St Antoine, Dept Radiol, F-75012 Paris, France.
   [Istrati, D.] Ctr Hosp Armentieres, Dept Radiol, F-59280 Armentieres, France.
   [Guenoun, D.] Hop St Marguerite, AP HM, Inst Locomot, F-13009 Marseille, France.
   [Luciani, A.] Henri Mondor Hosp, AP HP, Dept Radiol, F-94010 Creteil, France.
   [Zins, M.] St Joseph Hosp, Dept Med Imaging, F-75014 Paris, France.
   [Meder, J-F] Ctr Hosp St Anne, Dept Neuroradiol, F-75014 Paris, France.
   [Cotten, A.] Lille Reg Univ Hosp, Musculoskeletal Imaging Dept, F-59000 Lille, France.
RP Lssaua, N (corresponding author), Inst Gustave Roussy, Dept Radiol, 114 Rue Edouard Vaillant, F-94805 Villejuif, France.
EM nathalie.lassau@gustaveroussy.fr
RI malhaire, caroline/AAE-9531-2020; Cornelis, Francois H./D-1384-2012;
   Cagnol, John/M-5434-2017; Malhaire, Caroline/AAD-8973-2020; ZINS,
   Marc/AAO-4538-2021; Si-Mohamed, Salim A/F-9020-2019; Rouviere,
   Olivier/O-8150-2017
OI malhaire, caroline/0000-0002-9235-9816; Cornelis, Francois
   H./0000-0002-1058-0884; Cagnol, John/0000-0002-5447-3335; ZINS,
   Marc/0000-0001-5694-1238; Si-Mohamed, Salim A/0000-0003-0314-4010;
   Azoulay, Mikael/0000-0001-9933-514X; Rouviere,
   Olivier/0000-0002-0030-478X
FU Commission Nationale de l'Informatique et des Libertes (CNIL)
FX We would like to thank the Commission Nationale de l'Informatique et des
   Libertes (CNIL) for their support
CR [Anonymous], 2016, DIGITAL MAMMOGRAPHY
   Araujo T, 2017, PLOS ONE, V12, DOI 10.1371/journal.pone.0177544
   Aresta G., 2018, BACH GRAND CHALLENGE
   Arevalo J, 2016, COMPUT METH PROG BIO, V127, P748
   Artunc F, 2010, NEPHROL DIAL TRANSPL, V25, P1986, DOI 10.1093/ndt/gfp772
   Bandi P, 2019, IEEE T MED IMAGING, V38, P550, DOI 10.1109/TMI.2018.2867350
   Beland MD, 2010, AM J ROENTGENOL, V195, pW146, DOI 10.2214/AJR.09.4104
   Beregi JP, 2018, DIAGN INTERV IMAG, V99, P677, DOI 10.1016/j.diii.2018.11.002
   Beregi JP, 2018, DIAGN INTERV IMAG, V99, P727, DOI 10.1016/j.diii.2018.10.003
   Bien N, 2018, PLOS MED, V15, DOI 10.1371/journal.pmed.1002699
   Byra M, 2018, INT J COMPUT ASS RAD, V13, P1895, DOI 10.1007/s11548-018-1843-2
   Chen XJ, 2012, ACAD RADIOL, V19, P562, DOI 10.1016/j.acra.2012.01.005
   Codari M, 2019, AM J ROENTGENOL, V212, P1
   Crawford R, 2007, BRIT MED BULL, V84, P5, DOI 10.1093/bmb/ldm022
   Forastiere AA, 2003, NEW ENGL J MED, V349, P2091, DOI 10.1056/NEJMoa031317
   Forastiere AA, 2013, J CLIN ONCOL, V31, P845, DOI 10.1200/JCO.2012.43.6097
   Greenwood HI, 2018, SEMIN ULTRASOUND CT, V39, P45, DOI 10.1053/j.sult.2017.07.002
   Hartl DM, 2013, EUR ARCH OTO-RHINO-L, V270, P287, DOI 10.1007/s00405-012-2005-8
   Janoray G, 2016, JNCI-J NATL CANCER I, V108, P108
   Jin C, 2016, IEEE T MED IMAGING, V35, P1395, DOI 10.1109/TMI.2015.2512606
   Kim KW, 2018, ACAD RADIOL, V25, P643, DOI 10.1016/j.acra.2017.11.011
   Kim S, 2011, J BONE JOINT SURG AM, V93A, P994, DOI 10.2106/JBJS.I.01618
   Lecouvet F, 2018, DIAGN INTERV IMAG, V99, P55, DOI 10.1016/j.diii.2017.12.005
   Li B, 2011, BRIT J RADIOL, V84, P64, DOI 10.1259/bjr/66700901
   Li XL, 2012, IEEE T MED IMAGING, V31, P1849, DOI 10.1109/TMI.2012.2203922
   Liew C, 2018, EUR J RADIOL, V102, P152, DOI 10.1016/j.ejrad.2018.03.019
   Liu F, 2018, RADIOLOGY, V289, P160, DOI 10.1148/radiol.2018172986
   Menze BH, 2015, IEEE T MED IMAGING, V34, P1993, DOI 10.1109/TMI.2014.2377694
   Mordecai SC, 2014, WORLD J ORTHOP, V5, P233, DOI 10.5312/wjo.v5.i3.233
   Norman B, 2018, RADIOLOGY, V288, P177, DOI 10.1148/radiol.2018172322
   Pesapane F, 2018, INSIGHTS IMAGING, V9, P745, DOI 10.1007/s13244-018-0645-y
   Recht M, 2017, J AM COLL RADIOL, V14, P1476, DOI 10.1016/j.jacr.2017.07.007
   Sadoughi F, 2018, BREAST CANCER-TARGET, V10, P219, DOI 10.2147/BCTT.S175311
   Setio AAA, 2017, MED IMAGE ANAL, V42, P1, DOI 10.1016/j.media.2017.06.015
   Shan J, 2016, ULTRASOUND MED BIOL, V42, P980, DOI 10.1016/j.ultrasmedbio.2015.11.016
   Stevens LA, 2006, NEW ENGL J MED, V354, P2473, DOI 10.1056/NEJMra054415
   Syeda-Mahmood T, 2018, J AM COLL RADIOL, V15, P569, DOI 10.1016/j.jacr.2018.01.028
   Tang A, 2018, CAN ASSOC RADIOL J, V69, P120, DOI 10.1016/j.carj.2018.02.002
   Thrall JH, 2018, J AM COLL RADIOL, V15, P504, DOI 10.1016/j.jacr.2017.12.026
   Wang L, 2019, WORLD J SURG ONCOL, V17, DOI 10.1186/s12957-019-1558-z
   WOLF GT, 1991, NEW ENGL J MED, V324, P1685, DOI 10.1056/nejm199106133242402
   Xiang DH, 2017, MED IMAGE ANAL, V42, P257, DOI 10.1016/j.media.2017.06.010
   Yoruk U, 2018, MAGN RESON MED, V79, P1696, DOI 10.1002/mrm.26806
NR 43
TC 18
Z9 20
U1 2
U2 25
PU ELSEVIER MASSON, CORPORATION OFFICE
PI PARIS
PA 65 CAMILLE DESMOULINS CS50083 ISSY-LES-MOULINEAUX, 92442 PARIS, FRANCE
SN 2211-5684
J9 DIAGN INTERV IMAG
JI Diagn. Interv. Imaging
PD APR
PY 2019
VL 100
IS 4
BP 199
EP 209
DI 10.1016/j.diii.2019.02.001
PG 11
WC Radiology, Nuclear Medicine & Medical Imaging
SC Radiology, Nuclear Medicine & Medical Imaging
GA HS1GB
UT WOS:000463609000001
PM 30885592
OA Green Published, Bronze
DA 2021-12-12
ER

PT J
AU Gossec, L
   Kedra, J
   Servy, H
   Pandit, A
   Stones, S
   Berenbaum, F
   Finckh, A
   Baraliakos, X
   Stamm, TA
   Gomez-Cabrero, D
   Pristipino, C
   Choquet, R
   Burmester, GR
   Radstake, TRDJ
AF Gossec, Laure
   Kedra, Joanna
   Servy, Herve
   Pandit, Aridaman
   Stones, Simon
   Berenbaum, Francis
   Finckh, Axel
   Baraliakos, Xenofon
   Stamm, Tanja A.
   Gomez-Cabrero, David
   Pristipino, Christian
   Choquet, Remy
   Burmester, Gerd R.
   Radstake, Timothy R. D. J.
TI EULAR points to consider for the use of big data in rheumatic and
   musculoskeletal diseases
SO ANNALS OF THE RHEUMATIC DISEASES
LA English
DT Review
ID CLINICAL-TRIALS; MEDICINE; HEALTH; FUTURE; CARE; GUIDELINES; ANALYTICS;
   PROMISE
AB Background Tremendous opportunities for health research have been unlocked by the recent expansion of big data and artificial intelligence. However, this is an emergent area where recommendations for optimal use and implementation are needed. The objective of these European League Against Rheumatism (EULAR) points to consider is to guide the collection, analysis and use of big data in rheumatic and musculoskeletal disorders (RMDs).
   Methods A multidisciplinary task force of 14 international experts was assembled with expertise from a range of disciplines including computer science and artificial intelligence. Based on a literature review of the current status of big data in RMDs and in other fields of medicine, points to consider were formulated. Levels of evidence and strengths of recommendations were allocated and mean levels of agreement of the task force members were calculated.
   Results Three overarching principles and 10 points to consider were formulated. The overarching principles address ethical and general principles for dealing with big data in RMDs. The points to consider cover aspects of data sources and data collection, privacy by design, data platforms, data sharing and data analyses, in particular through artificial intelligence and machine learning. Furthermore, the points to consider state that big data is a moving field in need of adequate reporting of methods and benchmarking, careful data interpretation and implementation in clinical practice.
   Conclusion These EULAR points to consider discuss essential issues and provide a framework for the use of big data in RMDs.
C1 [Gossec, Laure; Kedra, Joanna] Sorbonne Univ, INSERM, Inst Pierre Louis Epidemiol & Sante Publ, Paris, France.
   [Gossec, Laure; Kedra, Joanna] Hop La Pitie Salpetriere, AP HP, Rheumatol Dept, Paris, France.
   [Servy, Herve] Sanoia, E Hlth Serv, Gardanne, France.
   [Pandit, Aridaman; Radstake, Timothy R. D. J.] Univ Med Ctr Utrecht, Dept Rheumatol Clin Immunol & Lab Translat Immuno, Utrecht, Netherlands.
   [Stones, Simon] Univ Leeds, Sch Healthcare, Leeds, W Yorkshire, England.
   [Berenbaum, Francis] Sorbonne Univ, St Antoine Hosp, INSERM, Rheumatol, Paris, France.
   [Finckh, Axel] Univ Geneva, Div Rheumatol, Geneva, Switzerland.
   [Baraliakos, Xenofon] St Josefs Hosp, Rheumazentrum Ruhrgebiet, Herne, Germany.
   [Baraliakos, Xenofon] Ruhr Univ Bochum, Bochum, Germany.
   [Stamm, Tanja A.] Med Univ Vienna, Ctr Med Stat Informat & Intelligent Syst, Sect Outcomes Res, Vienna, Austria.
   [Gomez-Cabrero, David] Univ Publicade Navarra, Dept Salud, Navarra Biomed, Translat Bioinformat Unit, Navarra, Spain.
   [Pristipino, Christian] Osped San Filippo Neri, Rome, Italy.
   [Choquet, Remy] INSERM, U1142, Orange Healthcare, Paris, France.
   [Burmester, Gerd R.] Charite, Rheumatol & Clin Immunol, Berlin, Germany.
RP Gossec, L (corresponding author), Sorbonne Univ, iPLESP, UMR S 1136, F-75013 Paris, France.
EM laure.gossec@gmail.com
RI Gomez-Cabrero, David/O-9879-2019; Baraliakos, Xenofon/AAF-7346-2019;
   Burmester, Gerd R./AAY-7514-2020; Berenbaum, Francis/AAO-5690-2020
OI Gomez-Cabrero, David/0000-0003-4186-3788; Baraliakos,
   Xenofon/0000-0002-9475-9362; Berenbaum, Francis/0000-0001-8252-7815;
   Stamm, Tanja/0000-0003-3073-7284; Gossec, Laure/0000-0002-4528-310X;
   Pandit, Aridaman/0000-0003-2057-9737
CR Aphinyanaphongs Y, 2017, SEMIN MUSCULOSKEL R, V21, P32, DOI 10.1055/s-0036-1597255
   Auffray C., 2017, PROGR PREV MED, V2, DOI [10.1097/pp9.0000000000000006, DOI 10.1097/PP9.0000000000000006]
   Banjar H, 2017, BIOMED RES INT, V2017, P1
   Baro E, 2015, BIOMED RES INT, V2015, DOI 10.1155/2015/639021
   Bender JL, 2017, J MED INTERNET RES, V19, DOI 10.2196/jmir.7029
   Boers M, 2014, J CLIN EPIDEMIOL, V67, P745, DOI 10.1016/j.jclinepi.2013.11.013
   Callaway Ewen, 2016, NATURE
   Cascante M, 2014, J TRANSL MED, V12, DOI 10.1186/1479-5876-12-S2-S11
   Cichosz Simon Lebech, 2015, J Diabetes Sci Technol, V10, P27, DOI 10.1177/1932296815611680
   Claerhout B, 2019, J BIOMED INFORM, V90, DOI 10.1016/j.jbi.2018.12.004
   Cox M, 1997, P ACM SIGR, P5
   Cvijovic M, 2016, NPJ SYST BIOL APPL, V2, DOI 10.1038/npjsba.2016.11
   de Wit MPT, 2011, ANN RHEUM DIS, V70, P722, DOI 10.1136/ard.2010.135129
   Dixon WG, 2018, CURR OPIN RHEUMATOL, V30, P276, DOI 10.1097/BOR.0000000000000485
   Ermann J, 2015, NAT REV RHEUMATOL, V11, P541, DOI 10.1038/nrrheum.2015.71
   Esteva A, 2017, NATURE, V542, P115, DOI 10.1038/nature21056
   Fei Y, 2018, REV ASSOC MED BRAS, V64, P454, DOI 10.1590/1806-9282.64.05.454
   Gomez-Cabrero D, 2017, CELL SYST, V5, P168, DOI 10.1016/j.cels.2017.05.013
   Gossec L, 2018, ARTHRITIS CARE RES
   Groves P, ACCELERATING VALUE I
   HMA-EMA, EMA JOINT BIG DAT TA
   Iqbal SA, 2016, PLOS BIOL, V14, DOI 10.1371/journal.pbio.1002333
   Jin XL, 2015, BIG DATA RES, V2, P59, DOI 10.1016/j.bdr.2015.01.006
   Kedra J, 2019, RMD OPEN, V5, DOI 10.1136/rmdopen-2019-001004
   Khojasteh P, 2018, BMC OPHTHALMOL, V18, DOI 10.1186/s12886-018-0954-4
   Koza JR, 1996, ARTIFICIAL INTELLIGENCE IN DESIGN '96, P151
   Krumholz HM, 2014, HEALTH AFFAIR, V33, P1163, DOI 10.1377/hlthaff.2014.0053
   Landewe RBM, 2018, RHEUM DIS CLIN N AM, V44, P307, DOI 10.1016/j.rdc.2018.01.007
   LeCun Y, 2015, NATURE, V521, P436, DOI 10.1038/nature14539
   Lee CH, 2017, KIDNEY RES CLIN PRAC, V36, P3, DOI 10.23876/j.krcp.2017.36.1.3
   Morris MA, 2018, J THORAC IMAG, V33, P4, DOI 10.1097/RTI.0000000000000311
   Moscatelli M, 2018, BMC BIOINFORMATICS, V19, P257, DOI 10.1186/s12859-018-2300-5
   Najm A, EULAR POINTS CONSIDE
   Obermeyer Z, 2016, NEW ENGL J MED, V375, P1216, DOI 10.1056/NEJMp1606181
   Perry DC, 2014, BONE JOINT J, V96B, P1575, DOI 10.1302/0301-620X.96B12.35027
   Price WN, 2018, SCI TRANSL MED, V10, DOI 10.1126/scitranslmed.aao5333
   Radner H, 2017, ANN RHEUM DIS, V2018, P476
   Ramos-Casals M, 2015, AUTOIMMUN REV, V14, P670, DOI 10.1016/j.autrev.2015.03.008
   Rumsfeld JS, 2016, NAT REV CARDIOL, V13, P350, DOI 10.1038/nrcardio.2016.42
   Russell S, 2009, ARTIFICIAL INTELLIGE
   Russell S., 2015, ARTIFICIAL INTELLIGE, V3rd
   Safran T, 2018, J AM ACAD DERMATOL, V78, P620, DOI 10.1016/j.jaad.2017.09.055
   Sagner M, 2017, PROG CARDIOVASC DIS, V59, P506, DOI 10.1016/j.pcad.2016.08.002
   Saria S, 2018, PLOS MED, V15, DOI 10.1371/journal.pmed.1002721
   Sun R, 2018, LANCET ONCOL, V19, P1180, DOI 10.1016/S1470-2045(18)30413-3
   Suresh S, 2016, PEDIATR CLIN N AM, V63, P357, DOI 10.1016/j.pcl.2015.12.007
   Suwinski P, 2019, FRONT GENET, V10, DOI 10.3389/fgene.2019.00049
   Swan AL, 2015, BMC GENOMICS, V16, DOI 10.1186/1471-2164-16-S1-S2
   Taichman DB, 2017, LANCET, V389, pE12, DOI 10.1016/S0140-6736(17)31282-5
   Topol EJ, 2019, NAT MED, V25, P44, DOI 10.1038/s41591-018-0300-7
   Townend D, 2018, HUM GENET, V137, P657, DOI 10.1007/s00439-018-1924-x
   van der Heijde D, 2015, ANN RHEUM DIS, V74, P8, DOI 10.1136/annrheumdis-2014-206350
   Wallach OD, 2018, PLOS BIOL, V16, DOI 10.1371/journal.pbio.2006930
   Wilkinson MD, 2016, SCI DATA, V3, DOI 10.1038/sdata.2016.18
   Wyber R, 2015, B WORLD HEALTH ORGAN, V93, P203, DOI 10.2471/BLT.14.139022
NR 55
TC 28
Z9 29
U1 4
U2 18
PU BMJ PUBLISHING GROUP
PI LONDON
PA BRITISH MED ASSOC HOUSE, TAVISTOCK SQUARE, LONDON WC1H 9JR, ENGLAND
SN 0003-4967
EI 1468-2060
J9 ANN RHEUM DIS
JI Ann. Rheum. Dis.
PD JAN
PY 2020
VL 79
IS 1
BP 69
EP 76
DI 10.1136/annrheumdis-2019-215694
PG 8
WC Rheumatology
SC Rheumatology
GA KC7QM
UT WOS:000507367800020
PM 31229952
OA Green Submitted, Bronze
DA 2021-12-12
ER

PT J
AU Sheikh, A
   Anderson, M
   Albala, S
   Casadei, B
   Franklin, BD
   Richards, M
   Taylor, D
   Tibble, H
   Mossialos, E
AF Sheikh, Aziz
   Anderson, Michael
   Albala, Sarah
   Casadei, Barbara
   Franklin, Bryony Dean
   Richards, Mike
   Taylor, David
   Tibble, Holly
   Mossialos, Elias
TI Health information technology and digital innovation for national
   learning health and care systems
SO LANCET DIGITAL HEALTH
LA English
DT Article
ID BIG DATA; MEDICINE
AB Health information technology can support the development of national learning health and care systems, which can be defined as health and care systems that continuously use data-enabled infrastructure to support policy and planning, public health, and personalisation of care. The COVID-19 pandemic has offered an opportunity to assess how well equipped the UK is to leverage health information technology and apply the principles of a national learning health and care system in response to a major public health shock. With the experience acquired during the pandemic, each country within the UK should now re-evaluate their digital health and care strategies. After leaving the EU, UK countries now need to decide to what extent they wish to engage with European efforts to promote interoperability between electronic health records. Major priorities for strengthening health information technology in the UK include achieving the optimal balance between top-down and bottom-up implementation, improving usability and interoperability, developing capacity for handling, processing, and analysing data, addressing privacy and security concerns, and encouraging digital inclusivity. Current and future opportunities include integrating electronic health records across health and care providers, investing in health data science research, generating real-world data, developing artificial intelligence and robotics, and facilitating public-private partnerships. Many ethical challenges and unintended consequences of implementation of health information technology exist. To address these, there is a need to develop regulatory frameworks for the development, management, and procurement of artificial intelligence and health information technology systems, create public-private partnerships, and ethically and safely apply artificial intelligence in the National Health Service.
C1 [Sheikh, Aziz; Tibble, Holly] Univ Edinburgh, Coll Med & Vet Med, Usher Inst, Edinburgh EH16 4UX, Midlothian, Scotland.
   [Anderson, Michael; Richards, Mike; Mossialos, Elias] London Sch Econ & Polit Sci, Dept Hlth Policy, London, England.
   [Albala, Sarah] UCL, Inst Innovat & Publ Purpose, London, England.
   [Casadei, Barbara] Univ Oxford, John Radcliffe Hosp, NIHR Biomed Res Ctr, Radcliffe Dept Med,BHF Ctr Res Excellence, Oxford, England.
   [Franklin, Bryony Dean; Taylor, David] UCL, UCL Sch Pharm, London, England.
   [Franklin, Bryony Dean] Imperial Coll Healthcare NHS Trust, NIHR Imperial Patient Safety Translat Res Ctr, London, England.
   [Richards, Mike] Hlth Fdn, London, England.
   [Mossialos, Elias] Imperial Coll London, Inst Global Hlth Innovat, London, England.
RP Sheikh, A (corresponding author), Univ Edinburgh, Coll Med & Vet Med, Usher Inst, Edinburgh EH16 4UX, Midlothian, Scotland.
EM aziz.sheikh@ed.ac.uk
RI Mossialos, Elias/ABE-1301-2021
OI Casadei, Barbara/0000-0002-6801-1617
FU LSE Knowledge and Exchange Impact (KEI) fund from the Higher Education
   Innovation Fund (HEIF)
FX Funding for the LSE-Lancet Commission on the future of the NHS was
   granted by the LSE Knowledge and Exchange Impact (KEI) fund, which was
   created using funds from the Higher Education Innovation Fund (HEIF).
   The funder of the study had no role in study design, data collection,
   data analysis, data interpretation, or writing of the report.
CR Academy of Medical Royal Colleges, 2019, ARTIFICIAL INTELLIGE
   Anderson M, 2021, LANCET, V397, P1992, DOI 10.1016/S0140-6736(21)00231-2
   Bacon S, 2020, J MED INTERNET RES, V22, DOI 10.2196/15603
   Blaveri DE, 2017, MAPPING LANDSCAPE UK
   Borg Kim, 2019, Health Commun, V34, P1320, DOI 10.1080/10410236.2018.1485077
   Burgess M, 2020, WHY NHS COVID 19 CON
   Campbell D, 2020, GPS VERDICT SHIELDIN
   Cavallaro F, 2020, REDUCING BARRIERS DA
   Coiera E, 2016, Yearb Med Inform, P163
   Coiera E, 2009, J AM MED INFORM ASSN, V16, P271, DOI 10.1197/jamia.M3183
   Colclough G, 2018, HARNESSING DATA SCI
   Committee on Patient Safety and Health Information Technology, 2011, HLTH IT PAT SAF BUIL
   Cresswell K, 2020, J MED INTERNET RES, V22, DOI 10.2196/20169
   Cresswell Kathrin, 2019, J Innov Health Inform, V25, P254, DOI 10.14236/jhi.v25i4.1068
   Cresswell K, 2018, J MED INTERNET RES, V20, DOI 10.2196/10410
   Cresswell K, 2016, LANCET, V387, P2074, DOI 10.1016/S0140-6736(16)30519-0
   Cresswell Kathrin, 2011, Inform Prim Care, V19, P191
   Cresswell KM, 2017, HEALTH SERV RES, V52, P1928, DOI 10.1111/1475-6773.12581
   De Lusignan Simon, 2018, J Innov Health Inform, V24, P344, DOI 10.14236/jhi.v24i4.1003
   Digital Health, 2018, NO IR ECR 5 YEARS TR
   Digital Health & Care Scotland, 2018, SCOTL DIG HLTH CAR S
   Docherty AB, 2020, BMJ-BRIT MED J, V369, DOI 10.1136/bmj.m1985
   Donaghy E, 2019, BRIT J GEN PRACT, V69, pE586, DOI 10.3399/bjgp19X704141
   European Commission, 2019, REC EUR EL HLTH REC
   European Commission, 2012, EH ACT PLAN 2012 202
   Fourcade A, 2019, J STOMATOL ORAL MAXI, V120, P279, DOI 10.1016/j.jormas.2019.06.002
   Frey CB, 2017, TECHNOL FORECAST SOC, V114, P254, DOI 10.1016/j.techfore.2016.08.019
   Friedberg Mark W, 2014, Rand Health Q, V3, P1
   Friedman CP, 2010, SCI TRANSL MED, V2, DOI 10.1126/scitranslmed.3001456
   Gann B., 2018, DIGITAL INCLUSION HL
   Geraci A., 1991, IEEE STANDARD COMPUT
   Ghassemi M, 2019, LANCET DIGIT HEALTH, V1, pE157, DOI 10.1016/S2589-7500(19)30084-6
   Goldhahn J, 2018, BMJ-BRIT MED J, V363, DOI 10.1136/bmj.k4563
   Good Things Foundation, 2016, HLTH DIG RED IN IMPR
   Government Computing Network, 2018, NHS SCOTL MOV SINGL
   Greenhalgh T, 2020, BMJ-BRIT MED J, V368, DOI 10.1136/bmj.m998
   Greenhalgh Trisha, 2019, Stud Health Technol Inform, V263, P193, DOI 10.3233/SHTI190123
   Greenhalgh T, 2018, BMC MED, V16, DOI 10.1186/s12916-018-1050-6
   Greenhalgh T, 2010, PLOS MED, V7, DOI 10.1371/journal.pmed.1000360
   Greenhalgh T, 2009, MILBANK Q, V87, P729, DOI 10.1111/j.1468-0009.2009.00578.x
   Harwich E., 2018, THINKING ITS OWN AI
   Health and Social Care Board, 2016, EH CAR STRAT
   Health and Social Care Board, 2018, CREAT SINGL DIG HLTH
   Health & Social Care Information Centre Directors of Adult Social Services NHS England, 2015, INT HDB
   Hern A, 2017, GUARDIAN
   Hippisley-Cox J, 2020, PROTOCOL DEV EVALUAT, DOI [10.1101/2020.06.28.20141986, DOI 10.1101/2020.06.28.20141986]
   Honeyman Matthew., 2016, DIGITAL NHS INTRO DI
   Ienca M, 2018, PLOS ONE, V13, DOI 10.1371/journal.pone.0204937
   International Organization for Standardization, 2010, ERG HUM SYST INT PAR
   Jain SH, 2014, JAMA-J AM MED ASSOC, V311, P2171, DOI 10.1001/jama.2014.1845
   Kreps D, 2007, POLIT QUART, V78, P439, DOI 10.1111/j.1467-923X.2007.00871.x
   Kroth PJ, 2019, JAMA NETW OPEN, V2, DOI 10.1001/jamanetworkopen.2019.9609
   Kruse CS, 2017, TECHNOL HEALTH CARE, V25, P1, DOI 10.3233/THC-161263
   Kushniruk Andre, 2019, Stud Health Technol Inform, V257, P244
   Lauer MS, 2013, NEW ENGL J MED, V369, P1579, DOI 10.1056/NEJMp1310102
   Le Bris A., 2017, STATE CYBERSECURITY
   Leung K, 2019, J MED INTERNET RES, V21, DOI 10.2196/14683
   Limb M, 2017, BMJ-BRIT MED J, V357, DOI 10.1136/bmj.j2982
   LSE-Lancet Commission, 2021, LANCET, DOI [10.1016/S0140-6736(21)00232-4, DOI 10.1016/S0140-6736(21)00232-4]
   Mansfield-Devine Steve, 2017, Network Security, V2017, P14, DOI 10.1016/S1353-4858(17)30062-4
   Martin G, 2018, BMJ-BRIT MED J, V361, DOI 10.1136/bmj.k2381
   Menni C, 2020, NAT MED, V26, P1037, DOI 10.1038/s41591-020-0916-2
   Merrifield N, 2020, RENAL DIALYSIS PATIE
   Milieu Time.Lex, 2014, OVERVIEW NATL LAWS E
   Murff HJ, 2011, JAMA-J AM MED ASSOC, V306, P848, DOI 10.1001/jama.2011.1204
   Nelson EC, 2016, BMJ-BRIT MED J, V353, DOI 10.1136/bmj.i3319
   New JP, 2014, THORAX, V69, P1152, DOI 10.1136/thoraxjnl-2014-205259
   Newbould J, 2017, BMJ-BRIT MED J, V358, DOI 10.1136/bmj.j4197
   NHS Digital, 2020, COVID 19 HIGH RISK S
   NHS Digital, 2020, DAT US
   NHS Digital, 2018, TPP TYP 2 ISS
   NHS Digital, 2020, COR COVID 19 SHIELD
   NHS England, 2014, OP API ARCH POL
   NHS England, 2020, 2 PHAS NHS RESP COVI
   NHS England, 2018, GUID NHS STAND CONTR
   NHS England, 2019, NHS LONG TERM PLAN
   NHS National Information Board, 2016, FORW VIEW ACT PAP FR
   NHSX, 2019, ARTIFICIAL INTELLIGE
   Nwaru BI, 2017, BMC MED, V15, DOI 10.1186/s12916-017-0935-0
   Obermeyer Z, 2019, SCIENCE, V366, P447, DOI 10.1126/science.aax2342
   Office for National Statistics, 2019, EXPL UKS DIG DIV
   OLeary J., 2018, BRITS ABROAD MANY PE
   Olsen L, 2007, LEARN HEALTHC SYST W
   Price E, 2020, CLIN MED, V20, P256, DOI [DOI 10.7861/clinmed.2020-0149, 10.7861/clinmed.2020-0149]
   Public Health England, 2018, INT PHE INV NAT BREA
   Rahim A., 2019, ROLE CCIOS DIGITAL T
   Ratwani RM, 2018, HEALTH AFFAIR, V37, P1752, DOI 10.1377/hlthaff.2018.0699
   Royal College of General Practitioners, 2020, PRINC SUPP HIGH QUAL
   Sabbagh D, 2020, UK RACING IMPROVE CO
   Salisbury C, 2020, J MED INTERNET RES, V22, DOI 10.2196/18203
   Saria S, 2018, PLOS MED, V15, DOI 10.1371/journal.pmed.1002721
   Sharma T, 2020, NAT MED, V26, P1165, DOI 10.1038/s41591-020-0928-y
   Sheikh A, 2020, LEARN HEALTH SYST, V4, DOI 10.1002/lrh2.10216
   Sheikh A, 2015, J AM MED INFORM ASSN, V22, P849, DOI 10.1093/jamia/ocv022
   Simpson CR, 2020, LANCET INFECT DIS, V20, P767, DOI 10.1016/S1473-3099(20)30398-4
   Simpson CR, 2020, BMJ OPEN, V10, DOI 10.1136/bmjopen-2020-039097
   Smith R., 2018, 10 YEARS WORKING PAT
   Sood H, 2017, BMJ-BRIT MED J, V358, DOI 10.1136/bmj.j3295
   Stone P., 2016, 100 YEAR STUDY ARTIF
   Sudre C.H., 2020, SCIENCE, V368, P1362, DOI [10.1126/science.abc0473, DOI 10.1126/science.abc0473]
   The Academy of Medical Sciences, 2018, NEXT STEPS US REAL W
   Topol EJ, 2019, TOPOL REV PREPARING
   Topol EJ, 2019, NAT MED, V25, P44, DOI 10.1038/s41591-018-0300-7
   Topol EJ, 2014, CELL, V157, P241, DOI 10.1016/j.cell.2014.02.012
   Torjesen I, 2020, BMJ-BRIT MED J, V369, DOI 10.1136/bmj.m2173
   Turvey C, 2014, J AM MED INFORM ASSN, V21, P657, DOI 10.1136/amiajnl-2014-002723
   UCLPartners, 2018, DISC E LOND LINK DAT
   UK Department of Health and Social Care, 2018, FUT HEALTHC OUR VIS FUT HEALTHC OUR VIS
   UK Department of Health & Social Care, 2018, LESS LEARN REV WANNA
   UK Department of Health & Social Care, 2020, NEXT PHAS NHS COR CO
   UK Department of Health & Social Care NHS England and NHS Improvement Pharmaceutical Services Negotiating Committee, 2019, COMM PHARM CONTR FRA
   UK Information Commissioner's Office, 2018, GUID GEN DAT PROT RE
   UK Research and Innovation, 2020, PREL TRIAL RES FIND
   van Mourik MSM, 2013, CLIN INFECT DIS, V57, P85, DOI 10.1093/cid/cit185
   Vayena E, 2018, B WORLD HEALTH ORGAN, V96, P66, DOI 10.2471/BLT.17.197426
   Vayena E, 2015, PLOS COMPUT BIOL, V11, DOI 10.1371/journal.pcbi.1003904
   Wachter R., 2016, Making IT Work: Harnessing the power of health information technology to improve care in England
   Wachter R, 2018, COMBAT PHYS BURNOUT
   Wales Department of Health and Social Services, 2015, INF HLTH CAR DIG HLT
   Xafis V, 2019, ASIAN BIOETHICS REV, V11, P227, DOI 10.1007/s41649-019-00099-x
NR 120
TC 3
Z9 3
U1 7
U2 7
PU ELSEVIER
PI AMSTERDAM
PA RADARWEG 29, 1043 NX AMSTERDAM, NETHERLANDS
EI 2589-7500
J9 LANCET DIGIT HEALTH
JI Lancet Digit. Health
PD JUN
PY 2021
VL 3
IS 6
BP E383
EP E396
DI 10.1016/S2589-7500(21)00005-4
PG 14
WC Medical Informatics; Medicine, General & Internal
SC Medical Informatics; General & Internal Medicine
GA SI2VY
UT WOS:000654685600009
PM 33967002
OA Green Accepted, Green Published, gold
DA 2021-12-12
ER

PT J
AU Garcelon, N
   Burgun, A
   Salomon, R
   Neuraz, A
AF Garcelon, Nicolas
   Burgun, Anita
   Salomon, Remi
   Neuraz, Antoine
TI Electronic health records for the diagnosis of rare diseases
SO KIDNEY INTERNATIONAL
LA English
DT Review
DE artificial intelligence; education; electronic health record; pediatric
   nephrology; rare diseases
ID MEDICAL-RECORDS; SEARCH ENGINE; ARTIFICIAL-INTELLIGENCE;
   INFORMATION-RETRIEVAL; ANEMIA MANAGEMENT; DATA WAREHOUSE; TEXT; SYSTEM;
   SUPPORT; CARE
AB With the emergence of electronic health records, the reuse of clinical data offers new perspectives for the diagnosis and management of patients with rare diseases. However, there are many obstacles to the repurposing of clinical data. The development of decision support systems depends on the ability to recruit patients, extract and integrate the patients' data, mine and stratify these data, and integrate the decision support algorithm into patient care. This last step requires an adaptability of the electronic health records to integrate learning health system tools. In this literature review, we examine the research that provides solutions to unlock these barriers and accelerate translational research: structured electronic health records and free-text search engines to find patients, data warehouses and natural language processing to extract phenotypes, machine learning algorithms to classify patients, and similarity metrics to diagnose patients. Medical informatics is experiencing an impellent request to develop decision support systems, and this requires ethical considerations for clinicians and patients to ensure appropriate use of health data.
C1 [Garcelon, Nicolas; Salomon, Remi] Paris Ctr Univ, Imagine Inst, Inserm U1163, Paris, France.
   [Garcelon, Nicolas; Burgun, Anita; Neuraz, Antoine] Paris Descartes Univ, Cordeliers Res Ctr, Sorbonne Paris Cite, INSERM,U1138,Eq 22, Paris, France.
   [Burgun, Anita; Neuraz, Antoine] Necker Enfants Malad Hosp, AP HP, Dept Med Informat, Paris, France.
   [Salomon, Remi] Necker Enfants Malad Hosp, AP HP, Dept Pediat Nephrol, Paris, France.
RP Garcelon, N (corresponding author), Imagine Inst Genet Dis, U1163, Data Sci Platform, Paris, Ile De France, France.
EM nicolas.garcelon@institut.imagine.org
RI Neuraz, Antoine/ABI-6442-2020
OI Neuraz, Antoine/0000-0001-7142-6728; Garcelon,
   Nicolas/0000-0002-3326-2811
FU French National Research Agency, under the C'IL-LICO projectFrench
   National Research Agency (ANR) [ANR-17-RHUS-0002]
FX Nicolas Garcelon was partially financed by The French National Research
   Agency, under the C'IL-LICO project (ANR-17-RHUS-0002).
CR Adamusiak T, 2014, JMIR MED INF, V2, P20, DOI 10.2196/medinform.3172
   Adler A, 2018, ORPHANET J RARE DIS, V13, DOI 10.1186/s13023-018-0765-y
   Ainsworth J, 2015, METHOD INFORM MED, V54, P479, DOI 10.3414/ME15-01-0064
   [Anonymous], 2014, J RARE DISORD, P1
   Armstrong S, 2017, BMJ-BRIT MED J, V359, DOI 10.1136/bmj.j4546
   Ashburner M, 2000, NAT GENET, V25, P25, DOI 10.1038/75556
   Barbieri C, 2016, KIDNEY INT, V90, P422, DOI 10.1016/j.kint.2016.03.036
   Bastarache L, 2018, SCIENCE, V359, P1233, DOI 10.1126/science.aal4043
   Bearryman E., DOES YOUR RARE DIS H
   Bender D, 2013, 2013 IEEE 26TH INTERNATIONAL SYMPOSIUM ON COMPUTER-BASED MEDICAL SYSTEMS (CBMS), P326, DOI 10.1109/CBMS.2013.6627810
   Bibault JE, 2018, SCI REP-UK, V8, DOI 10.1038/s41598-018-30657-6
   Bill Robert, 2014, AMIA Annu Symp Proc, V2014, P1709
   Blizinsky KD, 2018, LEARN HLTH SYST, V2
   Bremond-Gignac D, 2015, BIOMED RES INT, V2015, DOI 10.1155/2015/954283
   Brier ME, 2016, KIDNEY INT, V90, P259, DOI 10.1016/j.kint.2016.05.018
   Carter J. H., 2008, ELECT HLTH RECORDS G
   Chapman WW, 2013, STUD HEALTH TECHNOL, V192, P677, DOI 10.3233/978-1-61499-289-9-677
   Chelsom John, 2019, Stud Health Technol Inform, V257, P53
   Chen J, 2019, GENET MED, V21, P339, DOI 10.1038/s41436-018-0050-4
   Chen X, 2019, J BIOMED INFORM
   Choquet R, 2015, J AM MED INFORM ASSN, V22, P76, DOI 10.1136/amiajnl-2014-002794
   Cuggia M, 2010, STUD HEALTH TECHNOL, V160, P491, DOI 10.3233/978-1-60750-588-4-491
   Dagliati A, 2017, J BIOMED INFORM, V66, P136, DOI 10.1016/j.jbi.2016.12.012
   Davis MF, 2013, J AM MED INFORM ASSN, V20, pE334, DOI 10.1136/amiajnl-2013-001999
   Degoulet P, 2016, Yearb Med Inform, P256
   Delaney BC, 2015, BIOMED RES INT, V2015, DOI 10.1155/2015/961526
   Dragoni m, 2016, JOINT P 2 WORKSH EM, V1613
   Dragusin R, 2013, INT J MED INFORM, V82, P528, DOI 10.1016/j.ijmedinf.2013.01.005
   Ehsani-Moghaddam B, 2018, PLOS ONE, V13, DOI 10.1371/journal.pone.0209018
   Ennis J, 2015, BMC NEPHROL, V16, DOI 10.1186/s12882-015-0159-5
   Escudie JB, 2017, BMC MED INFORM DECIS, V17, DOI 10.1186/s12911-017-0537-y
   Esteva A, 2017, NATURE, V542, P115, DOI 10.1038/nature21056
   Etheredge LM, 2007, HEALTH AFFAIR, V26, pW107, DOI 10.1377/hlthaff.26.2.w107
   Faria-Campos AC, 2015, BMC BIOINFORMATICS, V16, DOI 10.1186/1471-2105-16-S19-S4
   Farrar M., HLTH SERVICE J
   Abrahao MTF, 2017, INT J MED INFORM, V102, P138, DOI 10.1016/j.ijmedinf.2017.03.015
   Ford E, 2016, J AM MED INFORM ASSN, V23, P1007, DOI 10.1093/jamia/ocv180
   Forrest CB, 2014, HEALTH AFFAIR, V33, P1171, DOI 10.1377/hlthaff.2014.0127
   Frankovich J, 2011, NEW ENGL J MED, V365, P1758, DOI 10.1056/NEJMp1108726
   Friedlin Jeff, 2006, AMIA Annu Symp Proc, P925
   Friedman C, 1997, J AM MED INFORM ASSN, P595
   Fung Kin Wah, 2014, AMIA Annu Symp Proc, V2014, P564
   Garcelon N, 2018, ORPHANET J RARE DIS, V13, DOI 10.1186/s13023-018-0830-6
   Garcelon N, 2018, J BIOMED INFORM, V80, P52, DOI 10.1016/j.jbi.2018.02.019
   Garcelon N, 2017, J BIOMED INFORM, V73, P51, DOI 10.1016/j.jbi.2017.07.016
   Garcelon N, 2017, J AM MED INFORM ASSN, V24, P607, DOI 10.1093/jamia/ocw144
   Garg R, 2016, ARXIV160901586CS
   Geva A, 2017, J PEDIATR-US, V188, P224, DOI 10.1016/j.jpeds.2017.05.037
   Gipson DS, 2018, KIDNEY INT REP, V3, P439, DOI 10.1016/j.ekir.2017.11.016
   Gombar S, 2019, NPJ DIGIT MED, V2, DOI 10.1038/s41746-019-0091-3
   Goryachev S, 2006, TECHNICAL REPORT
   Gulshan V, 2016, JAMA-J AM MED ASSOC, V316, P2402, DOI 10.1001/jama.2016.17216
   Gurovich Y, 2019, NAT MED, V25, P60, DOI 10.1038/s41591-018-0279-0
   Hanauer DA, 2015, J BIOMED INFORM, V55, P290, DOI 10.1016/j.jbi.2015.05.003
   Hebbring SJ, 2015, BIOINFORMATICS, V31, P1981, DOI 10.1093/bioinformatics/btv076
   Holmes AB, 2011, PLOS ONE, V6, DOI 10.1371/journal.pone.0021132
   Holmes John H, 2018, Yearb Med Inform, V27, P5, DOI 10.1055/s-0038-1641213
   Hripcsak G, 2015, STUD HEALTH TECHNOL, V216, P574, DOI 10.3233/978-1-61499-564-7-574
   Hu J., 2016, HEALTHCARE INFORM MA, P529, DOI [10.1007/ 978- 3- 319-20765-0, DOI 10.1007/978-3-319-20765-0]
   Hurt L, 2019, INT J HEALTH CARE Q, V32, P208, DOI 10.1108/IJHCQA-08-2017-0153
   INSERM, DAT VERS XML DAT VER
   Jamoom E, 2011, NCHS DATA BRIEF, V2012, P1
   Jensen PB, 2012, NAT REV GENET, V13, P395, DOI 10.1038/nrg3208
   Jia JM, 2018, FRONT GENET, V9, DOI 10.3389/fgene.2018.00587
   Jia JM, 2018, NUCLEIC ACIDS RES, V46, pD937, DOI 10.1093/nar/gkx1062
   Kashani KB, 2018, KIDNEY INT, V94, P484, DOI 10.1016/j.kint.2018.02.014
   Kirby JC, 2016, J AM MED INFORM ASSN, V23, P1046, DOI 10.1093/jamia/ocv202
   Kodra Y, 2017, ADV EXP MED BIOL, V1031, P149, DOI 10.1007/978-3-319-67144-4_8
   Kohler S, 2017, NUCLEIC ACIDS RES, V45, pD865, DOI 10.1093/nar/gkw1039
   Kohane IS, 2011, NAT REV GENET, V12, P417, DOI 10.1038/nrg2999
   Kohler Sebastian, 2013, F1000Res, V2, P30, DOI 10.12688/f1000research.2-30.v1
   Kortum KU, 2017, AM J OPHTHALMOL, V178, P84, DOI 10.1016/j.ajo.2017.03.026
   Krasowski Matthew D, 2015, J Pathol Inform, V6, P45, DOI 10.4103/2153-3539.161615
   Landrum MJ, 2014, NUCLEIC ACIDS RES, V42, pD980, DOI 10.1093/nar/gkt1113
   Lea Nathan C, 2018, Yearb Med Inform, V27, P170, DOI 10.1055/s-0038-1641219
   Lee LM, 2017, J BIOMED INFORM, V71, P143, DOI 10.1016/j.jbi.2017.05.022
   Li QG, 2019, GENET MED, V21, P2126, DOI 10.1038/s41436-019-0439-8
   Liang HY, 2019, NAT MED, V25, P433, DOI 10.1038/s41591-018-0335-9
   LINDBERG DAB, 1993, METHOD INFORM MED, V32, P281, DOI 10.1055/s-0038-1634945
   Lowe Henry J, 2009, AMIA Annu Symp Proc, V2009, P391
   Lowes LP, 2017, DEV MED CHILD NEUROL, V59, P183, DOI 10.1111/dmcn.13227
   Maguire A, 2017, PHARMACOEPIDEM DR S, V26, P785, DOI 10.1002/pds.4204
   Marbach F, 2019, AM J HUM GENET, V104, P749, DOI 10.1016/j.ajhg.2019.02.021
   Mascia C, 2018, INT J MED INFORM, V120, P147, DOI 10.1016/j.ijmedinf.2018.10.007
   MediResource Inc, RAR DIS WHY DIAGN CA
   Metivier JP, 2015, LECT NOTES ARTIF INT, V9105, P249, DOI 10.1007/978-3-319-19551-3_33
   Muller T, 2018, INTERNIST, V59, P391, DOI 10.1007/s00108-017-0218-z
   Mukherjee P, 2017, J BIOMED INFORM, V69, P55, DOI 10.1016/j.jbi.2017.03.014
   Murphy SN, 2010, J AM MED INFORM ASSN, V17, P124, DOI 10.1136/jamia.2009.000893
   MURPHY SN, 2006, AMIA ANN S P, V2006, P1040
   Namjou B, 2014, FRONT GENET, V5, DOI 10.3389/fgene.2014.00401
   Neuraz A, 2013, PLOS COMPUT BIOL, V9, DOI 10.1371/journal.pcbi.1003405
   Perer A, 2015, J BIOMED INFORM, V56, P369, DOI 10.1016/j.jbi.2015.06.020
   Polat H, 2017, J MED SYST, V41, DOI 10.1007/s10916-017-0703-x
   Raghavan Preethi, 2014, AMIA Jt Summits Transl Sci Proc, V2014, P218
   Ramoni RB, 2017, AM J HUM GENET, V100, P185, DOI 10.1016/j.ajhg.2017.01.006
   Santoro JD, 2018, HLTH INF MANAG
   Savova GK, 2010, J AM MED INFORM ASSN, V17, P507, DOI 10.1136/jamia.2009.001560
   Schreiweis B, 2014, INT J MED INFORM, V83, P860, DOI 10.1016/j.ijmedinf.2014.08.005
   Segal Michael M, 2017, EGEMS (Wash DC), V5, P23, DOI 10.5334/egems.244
   Shen FC, 2019, BMC MED INFORM DECIS, V19, DOI 10.1186/s12911-019-0752-9
   Shortliffe EH, 2018, JAMA-J AM MED ASSOC, V320, P2199, DOI 10.1001/jama.2018.17163
   Simmons M, 2016, ADV EXP MED BIOL, V939, P139, DOI 10.1007/978-981-10-1503-8_7
   Sinsky C, 2016, ANN INTERN MED, V165, P753, DOI 10.7326/M16-0961
   Smith M., 2013, CONTINUOUSLY LEARNIN
   Son JH, 2018, AM J HUM GENET, V103, P58, DOI 10.1016/j.ajhg.2018.05.010
   Sonntag D, 2019, ARTIF INTELL MED, V93, P13, DOI 10.1016/j.artmed.2018.08.003
   Storf H, 2017, BUNDESGESUNDHEITSBLA, V60, P523, DOI 10.1007/s00103-017-2536-7
   Toll E, 2012, JAMA-J AM MED ASSOC, V307, P2497, DOI 10.1001/jama.2012.4946
   Vawdrey David K, 2014, AMIA Jt Summits Transl Sci Proc, V2014, P102
   Wang AY, 2002, AMIA 2002 SYMPOSIUM, PROCEEDINGS, P845
   Wang J, 2019, BMJ OPEN, V9
   Wartman SA, 2008, ACAD MED, V83, P797, DOI 10.1097/ACM.0b013e318181cf8c
   Wei WQ, 2016, J AM MED INFORM ASSN, V23, pE20, DOI 10.1093/jamia/ocv130
   Wei WQ, 2015, GENOME MED, V7, DOI 10.1186/s13073-015-0166-y
   Weng Chunhua, 2010, AMIA Annu Symp Proc, V2010, P867
   Wu Yonghui, 2015, AMIA Annu Symp Proc, V2015, P1326
   Wulff A, 2018, ARTIF INTELL MED, V89, P10, DOI 10.1016/j.artmed.2018.04.012
   Yang H, 2015, NAT METHODS, V12, P841, DOI [10.1038/NMETH.3484, 10.1038/nmeth.3484]
   Zhang YY, 2015, AM J MANAG CARE, V21, pE661
   Zhao J, 2019, MATH BIOSCI, V310, P24, DOI 10.1016/j.mbs.2019.02.001
   Zhou XZ, 2010, ARTIF INTELL MED, V48, P139, DOI 10.1016/j.artmed.2009.07.012
   Zimmer VA, 2017, MED IMAGE ANAL, V42, P189, DOI 10.1016/j.media.2017.08.004
NR 123
TC 9
Z9 9
U1 1
U2 17
PU ELSEVIER SCIENCE INC
PI NEW YORK
PA STE 800, 230 PARK AVE, NEW YORK, NY 10169 USA
SN 0085-2538
EI 1523-1755
J9 KIDNEY INT
JI Kidney Int.
PD APR
PY 2020
VL 97
IS 4
BP 676
EP 686
DI 10.1016/j.kint.2019.11.037
PG 11
WC Urology & Nephrology
SC Urology & Nephrology
GA KW1LT
UT WOS:000520933700015
PM 32111372
DA 2021-12-12
ER

PT J
AU Lu, VN
   Wirtz, J
   Kunz, WH
   Paluch, S
   Gruber, T
   Martins, A
   Patterson, PG
AF Vinh Nhat Lu
   Wirtz, Jochen
   Kunz, Werner H.
   Paluch, Stefanie
   Gruber, Thorsten
   Martins, Antje
   Patterson, Paul G.
TI Service robots, customers and service employees: what can we learn from
   the academic literature and where are the gaps?
SO JOURNAL OF SERVICE THEORY AND PRACTICE
LA English
DT Article
DE Service robots; Artificial intelligence; AI; Literature analysis;
   Customers; Service employees
ID ARTIFICIAL-INTELLIGENCE; TECHNOLOGY; ORGANIZATION; EXPERIENCES;
   PREDICTION; FUTURE; WANT; CARE
AB Purpose Robots are predicted to have a profound impact on the service sector. The emergence of robots has attracted increasing interest from business scholars and practitioners alike. In this article, we undertake a systematic review of the business literature about the impact of service robots on customers and employees with the objective of guiding future research. Design/methodology/approach We analyzed the literature on service robots as they relate to customers and employees in business journals listed in the Financial Times top 50 journals plus all journals covered in the cross-disciplinary SERVSIG literature alerts. Findings The analysis of the identified studies yielded multiple observations about the impact of service robots on customers (e.g. overarching frameworks on acceptance and usage of service robots; characteristics of service robots and anthropomorphism; and potential for enhanced and deteriorated service experiences) and service employees (e.g. employee benefits such as reduced routine work, enhanced productivity and job satisfaction; potential negative consequences such as loss of autonomy and a range of negative psychological outcomes; opportunities for human-robot collaboration; job insecurity; and robot-related up-skilling and development requirements). We also conclude that current research on service robots is fragmented, is largely conceptual in nature and focused on the initial adoption stage. We feel that more research is needed to build an overarching theory. In addition, more empirical research is needed, especially on the long(er)-term usage service robots on actual behaviors, the well-being and potential downsides and (ethical) risks for customers and service employees. Research limitations/implications - Our review focused on the business and service literature. Future work may want to include additional literature streams, including those in computer science, engineering and information systems.
   Originality/value This article is the first to synthesize the business and service literature on the impact of service robots on customers and employees.
C1 [Vinh Nhat Lu] Australian Natl Univ, Coll Business & Econ, Canberra, ACT, Australia.
   [Wirtz, Jochen] Natl Univ Singapore, Singapore, Singapore.
   [Kunz, Werner H.] Univ Massachusetts, Coll Management, Boston, MA 02125 USA.
   [Paluch, Stefanie] Rhein Westfal TH Aachen, RWTH Business Sch, Aachen, Germany.
   [Gruber, Thorsten] Loughborough Univ, Sch Business & Econ, Loughborough, Leics, England.
   [Martins, Antje] Univ Queensland, UQ Business Sch, Brisbane, Qld, Australia.
   [Patterson, Paul G.] Univ New South Wales, Sch Mkt, Sydney, NSW, Australia.
RP Lu, VN (corresponding author), Australian Natl Univ, Coll Business & Econ, Canberra, ACT, Australia.
EM vinh.lu@anu.edu.au
RI Wirtz, Jochen/AAQ-9331-2021; Wirtz, Jochen/P-3235-2015
OI Wirtz, Jochen/0000-0002-6297-4498; Wirtz, Jochen/0000-0002-6297-4498;
   Patterson, Paul/0000-0003-4588-1510; Lu, Vinh/0000-0001-6995-5313
CR Asaro PM, 2006, INT REV INF ETHICS, V6, P9
   Avery H., 2019, PRIVATE BANKING WEAL
   Barrett M, 2012, ORGAN SCI, V23, P1448, DOI 10.1287/orsc.1100.0639
   Beane M., 2019, HARVARD BUSINESS REV
   Beane M, 2015, ORGAN SCI, V26, P1553, DOI 10.1287/orsc.2015.1004
   Beck M., 2017, HARVARD BUSINESS REV
   BenMark G., 2016, HARVARD BUSINESS REV
   Benoit S, 2019, J SERV MANAGE, V30, P524, DOI 10.1108/JOSM-05-2019-0158
   Bermudez-Gonzalez G, 2016, J SERV THEOR PRACT, V26, P28, DOI 10.1108/JSTP-09-2014-0216
   Broadbent E, 2009, INT J SOC ROBOT, V1, P319, DOI 10.1007/s12369-009-0030-6
   Brougham D, 2018, J MANAGE ORGAN, V24, P239, DOI 10.1017/jmo.2016.55
   Bughin J., 2018, MIT SLOAN MANAGEMENT
   Caic M, 2019, J SERV MARK, V33, P463, DOI 10.1108/JSM-02-2018-0080
   Caic M, 2018, J SERV MANAGE, V29, P178, DOI 10.1108/JOSM-07-2017-0179
   Cheng A., 2019, 6 RETAIL TECH TRENDS
   Davenport T H., 2017, MIT SLOAN MANAGEMENT
   DAVIS FD, 1989, MIS QUART, V13, P319, DOI 10.2307/249008
   Dawar N, 2018, HARVARD BUS REV, V96, P80
   de Graaf MMA, 2019, HUM-COMPUT INTERACT, V34, P115, DOI 10.1080/07370024.2017.1312406
   De Keyser A, 2019, J SERV MANAGE, V30, P156, DOI 10.1108/JOSM-03-2018-0082
   European Commission,, 2019, ETH GUID TRUSTW AI
   Fan A, 2016, J SERV MARK, V30, P713, DOI 10.1108/JSM-07-2015-0225
   Fleming P, 2019, ORGAN STUD, V40, P23, DOI 10.1177/0170840618765568
   Fountain T, 2019, HARVARD BUS REV, V97, P62
   Gale A., 2019, ROBOT HOTEL LOSES LO
   Ge C., 2018, NO ARTIFICIAL INTELL
   Gray M.L., 2017, HARVARD BUSINESS REV
   Green T, 2016, J SERV RES-US, V19, P477, DOI 10.1177/1094670516666674
   Harashima D., 2019, SERVICE ROBOTS LEND
   Holley P., 2018, FLIPPY FAST FOOD ROB
   Honig S, 2018, FRONT PSYCHOL, V9, DOI 10.3389/fpsyg.2018.00861
   Huang MH, 2019, CALIF MANAGE REV, V61, P43, DOI 10.1177/0008125619863436
   Huang MH, 2018, J SERV RES-US, V21, P155, DOI 10.1177/1094670517752459
   International Federation of Robotics, 2018, IMP ROB PROD EMPL JO IMP ROB PROD EMPL JO
   International Federation of Robotics, 2018, SERV ROB GLOB SAL VA
   Ivanov S, 2019, J HOSP TOUR TECHNOL, V10, P489, DOI 10.1108/JHTT-08-2018-0087
   Jorling M, 2019, J SERV RES-US, V22, P404, DOI 10.1177/1094670519842334
   Johnson DG, 2017, J ASSOC INF SCI TECH, V68, P2267, DOI 10.1002/asi.23867
   Kaartemo V., 2018, J CREATING VALUE, V4, P211, DOI DOI 10.1177/2F2394964318805625
   Kumar V, 2019, CALIF MANAGE REV, V61, P135, DOI 10.1177/0008125619859317
   Kunz W., 2019, SERVICE LIT ALERT SY
   Kunz WH, 2019, J SERV MARK, V33, P479, DOI 10.1108/JSM-01-2019-0039
   Lacity M.C., 2016, MIT SLOAN MANAGEMENT
   Lanfranco AR, 2004, ANN SURG, V239, P14, DOI 10.1097/01.sla.0000103020.19595.7d
   Lariviere B, 2017, J BUS RES, V79, P238, DOI 10.1016/j.jbusres.2017.03.008
   Law Library of Congress, 2019, REG ART INT SEL JUR
   Lay K., 2019, ROBOT THATS TUNED DE
   Leenes Ronald, 2017, Law Innovation and Technology, V9, P1, DOI 10.1080/17579961.2017.1304921
   Li DJ, 2010, INT J SOC ROBOT, V2, P175, DOI 10.1007/s12369-010-0056-9
   Li J, 2019, TOURISM MANAGE, V73, P172, DOI 10.1016/j.tourman.2019.02.006
   Lin P., 2011, ARTIF INTELL, V175, P5, DOI DOI 10.1016/J.ARTINT.2010.11.026
   Lobschat L, 2021, J BUS RES, V122, P875, DOI 10.1016/j.jbusres.2019.10.006
   Lovelock C., 2004, SERVICES MARKETING P
   Lu V.N., 2018, ALL ABOARD RISE ROBO
   Lwin M, 2007, J ACAD MARKET SCI, V35, P572, DOI 10.1007/s11747-006-0003-3
   Lwin MO, 2016, INTERNET RES, V26, P919, DOI 10.1108/IntR-05-2014-0134
   Marinova D, 2017, J SERV RES-US, V20, P29, DOI 10.1177/1094670516679273
   McKinsey Global Institute, 2017, FUT WORKS AUT EMPL P
   Mende M, 2019, J MARKETING RES, V56, P535, DOI 10.1177/0022243718822827
   Merkle M., 2019, 52 INT C SYST SCI 8
   Moon Y, 2004, HARVARD BUS REV, V82, P16
   Mori M., 1970, ENERGY, V7, P33, DOI DOI 10.1109/MRA.2012.2192811
   Morita T, 2020, REV SOCIONETWORK STR, V14, P55, DOI 10.1007/s12626-019-00049-x
   Nichols G., 2018, ROBOT FIRED GROCERY
   Nomura T, 2008, IEEE T ROBOT, V24, P442, DOI 10.1109/TRO.2007.914004
   Noone BM, 2012, CORNELL HOSP Q, V53, P122, DOI 10.1177/1938965511434112
   Novak TP, 2019, J ACAD MARKET SCI, V47, P216, DOI 10.1007/s11747-018-0608-3
   O'Brien M., 2019, WILL ROBOTS TAKE YOU
   Ormans L., 2016, 50 J USED FT RES RAN
   Paluch S., 2020, MARKETING WEITERDENK
   PARASURAMAN A, 1988, J RETAILING, V64, P12
   Pare G, 2015, INFORM MANAGE-AMSTER, V52, P183, DOI 10.1016/j.im.2014.08.008
   Patricolo C., 2019, BUDAPEST CAFE ROBOTS
   Rafaeli A, 2017, J SERV RES-US, V20, P91, DOI 10.1177/1094670516679275
   Royakkers L, 2015, INT J SOC ROBOT, V7, P549, DOI 10.1007/s12369-015-0295-x
   Savela N, 2018, INT J SOC ROBOT, V10, P493, DOI 10.1007/s12369-017-0452-5
   Schatsky D., 2017, ROBOTS UNCAGED NEW G
   SOLOMON MR, 1985, J MARKETING, V49, P99, DOI 10.2307/1251180
   Standing G., 2016, Meet the precariat, the new global class fuelling the rise of populism
   Subramony M, 2018, J SERV MANAGE, V29, P956, DOI 10.1108/JOSM-05-2018-0131
   Tambe P, 2019, CALIF MANAGE REV, V61, P15, DOI 10.1177/0008125619867910
   Tsiotsou R.H., 2015, HDB SERVICE BUSINESS, P105
   Tuselmann H, 2016, J WORLD BUS, V51, P487, DOI 10.1016/j.jwb.2016.01.006
   van Doorn J, 2017, J SERV RES-US, V20, P43, DOI 10.1177/1094670516679272
   van Pinxteren MME, 2019, J SERV MARK, V33, P507, DOI 10.1108/JSM-01-2018-0045
   Vandemeulebroucke T, 2018, AGING MENT HEALTH, V22, P149, DOI 10.1080/13607863.2017.1286455
   Vandemeulebroucke T, 2018, ARCH GERONTOL GERIAT, V74, P15, DOI 10.1016/j.archger.2017.08.014
   West D.M., 2018, BROOKINGS SURVEY FIN
   Wirtz J, 2019, J SERV MANAGE, V30, P452, DOI 10.1108/JOSM-11-2018-0369
   Wirtz J, 2018, J SERV MANAGE, V29, P907, DOI 10.1108/JOSM-04-2018-0119
   Wirtz J, 2018, J ACAD MARKET SCI, V46, P59, DOI 10.1007/s11747-017-0560-7
   Wirtz J, 2016, SERV IND J, V36, P757, DOI 10.1080/02642069.2016.1278432
   Wolbring G, 2014, INT J SOC ROBOT, V6, P457, DOI 10.1007/s12369-014-0229-z
   World Economic Forum Center for the New Economy and Society, 2018, FUT JOBS REP 2018
NR 94
TC 61
Z9 61
U1 71
U2 192
PU EMERALD GROUP PUBLISHING LTD
PI BINGLEY
PA HOWARD HOUSE, WAGON LANE, BINGLEY BD16 1WA, W YORKSHIRE, ENGLAND
SN 2055-6225
J9 J SERV THEOR PRACT
JI J. Serv. Theory Pract.
PD MAY 11
PY 2020
VL 30
IS 3
BP 361
EP 391
DI 10.1108/JSTP-04-2019-0088
EA APR 2020
PG 31
WC Business; Management
SC Business & Economics
GA MX1UV
UT WOS:000524970700001
DA 2021-12-12
ER

PT C
AU Evangelista, I
   Blesio, G
   Benatti, E
AF Evangelista, Ignacio
   Blesio, German
   Benatti, Emanuel
GP IEEE
TI Why Are We Not Teaching Machine Learning at High School? A Proposal
SO 2018 WORLD ENGINEERING EDUCATION FORUM - GLOBAL ENGINEERING DEANS
   COUNCIL (WEEF-GEDC)
LA English
DT Proceedings Paper
CT Global-Engineering-Deans-Council (GEDC) World Engineering Education
   Forum (WEEF)
CY NOV 12-16, 2018
CL Albuquerque, NM
SP IEEE, Global Engn Deans Council
DE machine learning; artificial intelligence; problem-based learning
AB Although there are many online resources for youngsters to start learning about machine learning on their own, a majority of them require solid mathematical or programming background. In addition, there is a lack of material on how to effectively teach machine learning. This paper is motivated by a survey conducted among young students in a technical high-school to inquire on their interest in learning how computers learn. Given the fact that almost every high-school student has heard about artificial intelligence and is curious about it, this article proposes a way to give a friendly introduction to machine learning in the context of a short workshop. Through a series of problem-based activities, students are expected to understand the foundations of what does 'learning' mean for a computer. In addition, through analogies as well as toy and real problems, this short workshop will tackle students' preconceptions, give them an insight of what tools are important in order to deal with this popular topic and address the ethical issues that arise. Moreover, it is desirable that this stimulates students' interest for STEM degrees. Finally, the activities proposed can be easily adapted for an introductory engineering course.
C1 [Evangelista, Ignacio; Blesio, German; Benatti, Emanuel] Natl Univ Rosario, Polytech Inst Rosario, Dept Phys, Rosario, Argentina.
RP Evangelista, I (corresponding author), Natl Univ Rosario, Polytech Inst Rosario, Dept Phys, Rosario, Argentina.
EM nachoeva@fceia.unr.edu.ar
CR Bishop C. M., 2006, PATTERN RECOGN
   Bostrom N, 2014, CAMBRIDGE HANDBOOK OF ARTIFICIAL INTELLIGENCE, P316
   Breiman L, 2001, STAT SCI, V16, P199, DOI 10.1214/ss/1009213726
   Breiman L, 2001, MACH LEARN, V45, P5, DOI 10.1023/A:1010933404324
   Brynjolfsson E., 2014, 2 MACHINE AGE WORK P
   Hmelo-Silver CE, 2004, EDUC PSYCHOL REV, V16, P235, DOI 10.1023/B:EDPR.0000034022.16470.f3
   Kitchin R, 2014, BIG DATA SOC, V1, DOI 10.1177/2053951714528481
   Ko A. J., 2017, WE NEED LEARN TEACH
   Lake BM, 2015, SCIENCE, V350, P1332, DOI 10.1126/science.aab3050
   Lake Brenden M, 2017, BEHAV BRAIN SCI, V40
   Prince M, 2004, J ENG EDUC, V93, P223, DOI 10.1002/j.2168-9830.2004.tb00809.x
   Shalev-Shwartz Shai, 2014, UNDERSTANDING MACHIN
   Tenenbaum JB, 2011, SCIENCE, V331, P1279, DOI 10.1126/science.1192788
   Ugander J., 2015, PROC 16TH ACM CONF E, P643
NR 14
TC 0
Z9 0
U1 0
U2 5
PU IEEE
PI NEW YORK
PA 345 E 47TH ST, NEW YORK, NY 10017 USA
BN 978-1-5386-7763-6
PY 2018
PG 6
WC Education & Educational Research; Education, Scientific Disciplines;
   Engineering, Multidisciplinary
SC Education & Educational Research; Engineering
GA BM1SK
UT WOS:000460481100088
DA 2021-12-12
ER

PT J
AU Balcombe, L
   De Leo, D
AF Balcombe, Luke
   De Leo, Diego
TI Digital Mental Health Challenges and the Horizon Ahead for Solutions
   Comment
SO JMIR MENTAL HEALTH
LA English
DT Editorial Material
DE challenges; COVID-19; digital mental health implementation; explainable
   artificial intelligence; hybrid model of care; human-computer
   interaction; resilience; technology
ID OPPORTUNITIES; CARE; AI
AB The demand outstripping supply of mental health resources during the COVID-19 pandemic presents opportunities for digital technology tools to fill this new gap and, in the process, demonstrate capabilities to increase their effectiveness and efficiency. However, technology-enabled services have faced challenges in being sustainably implemented despite showing promising outcomes in efficacy trials since the early 2000s. The ongoing failure of these implementations has been addressed in reconceptualized models and frameworks, along with various efforts to branch out among disparate developers and clinical researchers to provide them with a key for furthering evaluative research. However, the limitations of traditional research methods in dealing with the complexities of mental health care warrant a diversified approach. The crux of the challenges of digital mental health implementation is the efficacy and evaluation of existing studies. Web-based interventions are increasingly used during the pandemic, allowing for affordable access to psychological therapies. However, a lagging infrastructure and skill base has limited the application of digital solutions in mental health care. Methodologies need to be converged owing to the rapid development of digital technologies that have outpaced the evaluation of rigorous digital mental health interventions and strategies to prevent mental illness. The functions and implications of human-computer interaction require a better understanding to overcome engagement barriers, especially with predictive technologies. Explainable artificial intelligence is being incorporated into digital mental health implementation to obtain positive and responsible outcomes. Investment in digital platforms and associated apps for real-time screening, tracking, and treatment offer the promise of cost-effectiveness in vulnerable populations. Although machine learning has been limited by study conduct and reporting methods, the increasing use of unstructured data has strengthened its potential. Early evidence suggests that the advantages outweigh the disadvantages of incrementing such technology. The limitations of an evidence-based approach require better integration of decision support tools to guide policymakers with digital mental health implementation. There is a complex range of issues with effectiveness, equity, access, and ethics (eg, privacy, confidentiality, fairness, transparency, reproducibility, and accountability), which warrant resolution. Evidence-informed policies, development of eminent digital products and services, and skills to use and maintain these solutions are required. Studies need to focus on developing digital platforms with explainable artificial intelligence-based apps to enhance resilience and guide the treatment decisions of mental health practitioners. Investments in digital mental health should ensure their safety and workability. End users should encourage the use of innovative methods to encourage developers to effectively evaluate their products and services and to render them a worthwhile investment. Technology-enabled services in a hybrid model of care are most likely to be effective (eg, specialists using these services among vulnerable, at-risk populations but not severe cases of mental ill health).
C1 [Balcombe, Luke; De Leo, Diego] Griffith Univ, Australian Inst Suicide Res & Prevent, Messines Ridge Rd, Brisbane, Qld 4122, Australia.
RP Balcombe, L (corresponding author), Griffith Univ, Australian Inst Suicide Res & Prevent, Messines Ridge Rd, Brisbane, Qld 4122, Australia.
EM lukebalcombe@gmail.com
OI Balcombe, Luke/0000-0002-6761-3659
CR Ammar N, 2020, JMIR MED INF, V8, DOI 10.2196/18752
   [Anonymous], 2020, SCOPING DEV NATL DIG
   Arora A, 2020, MED DEVICES-EVID RES, V13, P223, DOI 10.2147/MDER.S262590
   Balcombe Luke, 2020, JMIR Form Res, V4, pe22755, DOI 10.2196/22755
   Balcombe L, 2020, JMIR MENT HEALTH, V7, DOI 10.2196/21718
   Arrieta AB, 2020, INFORM FUSION, V58, P82, DOI 10.1016/j.inffus.2019.12.012
   Bendig E, 2019, VERHALTENSTHERAPIE, V29, P266, DOI 10.1159/000499492
   Bennett S, 2016, TRIALS, V17, DOI 10.1186/s13063-016-1663-z
   Bennett SD, 2018, EUR J PAEDIATR NEURO, V22, P620, DOI 10.1016/j.ejpn.2018.02.011
   Bezuidenhout L, 2021, AI SOC, V36, P939, DOI 10.1007/s00146-020-01112-w
   Birckhead B, 2019, JMIR MENT HEALTH, V6, DOI 10.2196/11973
   Bisso E, 2020, INT J ENV RES PUB HE, V17, DOI 10.3390/ijerph17176111
   Bucci S, 2019, PSYCHOL PSYCHOTHER-T, V92, P277, DOI 10.1111/papt.12222
   Chan MKY, 2016, BRIT J PSYCHIAT, V209, P279, DOI 10.1192/bjp.bp.115.170050
   Chandola Tarani, 2020, Psychol Med, P1, DOI 10.1017/S0033291720005048
   Chiauzzi E, 2020, JMIR MENT HEALTH, V7, DOI 10.2196/24021
   Counson I, 2020, JMIR PREPRINTS, DOI [10.2196/preprints.26370, DOI 10.2196/PREPRINTS.26370]
   D'Alfonso S, 2020, CURR OPIN PSYCHOL, V36, P112, DOI 10.1016/j.copsyc.2020.04.005
   D'Hotman D, 2020, BMJ HEALTH CARE INFO, V27, DOI 10.1136/bmjhci-2020-100175
   Davenport TA, 2020, JMIR MENT HEALTH, V7, DOI 10.2196/24578
   Diez ID, 2019, J MED SYST, V43, DOI 10.1007/s10916-018-1130-3
   Evans-Lacko S, 2016, EUR NEUROPSYCHOPHARM, V26, P1004, DOI 10.1016/j.euroneuro.2016.03.005
   Fonseka TM, 2019, AUST NZ J PSYCHIAT, V53, P954, DOI 10.1177/0004867419864428
   Freeman D, 2019, TRIALS, V20, DOI 10.1186/s13063-019-3198-6
   Freeman D, 2018, LANCET PSYCHIAT, V5, P625, DOI 10.1016/S2215-0366(18)30226-8
   Garcia-Ceja E, 2018, PERVASIVE MOB COMPUT, V51, P1, DOI 10.1016/j.pmcj.2018.09.003
   Geraci J, 2017, EVID-BASED MENT HEAL, V20, P83, DOI 10.1136/eb-2017-102688
   Gerada C, 2018, BJPSYCH BULL, V42, P165, DOI 10.1192/bjb.2018.11
   Goh KH, 2021, NAT COMMUN, V12, DOI 10.1038/s41467-021-20910-4
   Graham S, 2019, CURR PSYCHIAT REP, V21, DOI 10.1007/s11920-019-1094-0
   Gratzer D, 2021, CAN J PSYCHIAT, V66, P5, DOI 10.1177/0706743720937833
   Guinart D, 2020, JMIR MENT HEALTH, V7, DOI 10.2196/24761
   Guo CH, 2020, NPJ DIGIT MED, V3, DOI 10.1038/s41746-020-00314-2
   Haines-Delmont A, 2020, JMIR MHEALTH UHEALTH, V8, DOI 10.2196/15901
   Henson P, 2020, CURR PSYCHIAT REP, V22, DOI 10.1007/s11920-020-01184-x
   Iorfino F, 2019, FRONT PSYCHIATRY, V10, DOI 10.3389/fpsyt.2019.00595
   Ito J., 2016, EXTENDED INTELLIGENC, DOI [10.21428/f875537b, DOI 10.21428/F875537B]
   Janis IL, 1968, PSYCHOL FDN ATTITUDE, P327
   Janzen RE, 2019, THESIS
   Jones K, 2020, J MED INTERNET RES, V22, DOI 10.2196/16346
   Lysaght T, 2019, ASIAN BIOETHICS REV, V11, P299, DOI 10.1007/s41649-019-00096-0
   Martin MS, 2016, PLOS ONE, V11, DOI 10.1371/journal.pone.0154106
   Martinez-Martin N, 2020, JMIR MENT HEALTH, V7, DOI 10.2196/23776
   Maulik PK, 2020, INT J MENT HEALTH SY, V14, DOI 10.1186/s13033-020-00393-4
   Maulik PK, 2020, J MED INTERNET RES, V22, DOI 10.2196/15553
   McGorry P, 2020, MED J AUSTRALIA, V213, P454, DOI 10.5694/mja2.50834
   Mohr DC, 2017, J MED INTERNET RES, V19, DOI 10.2196/jmir.7725
   Moon SJ, 2019, JMIR MENT HEALTH, V6, DOI 10.2196/14108
   Mulder R, 2016, BRIT J PSYCHIAT, V209, P271, DOI 10.1192/bjp.bp.116.184960
   Nabi J, 2020, AM J BIOETHICS, V20, P25, DOI 10.1080/15265161.2020.1820114
   Nebeker C, 2020, TRANSL BEHAV MED, V10, P1004, DOI 10.1093/tbm/ibz074
   Rauch SAM, 2020, DEPRESS ANXIETY, V37, P505, DOI 10.1002/da.23058
   Roy A, 2020, NPJ DIGIT MED, V3, DOI 10.1038/s41746-020-0287-6
   Scholten H, 2019, J MED INTERNET RES, V21, DOI 10.2196/11528
   Shatte ABR, 2019, PSYCHOL MED, V49, P1426, DOI 10.1017/S0033291719000151
   Singh OP, 2019, INDIAN J PSYCHIAT, V61, P225, DOI 10.4103/0019-5545.258323
   Sittig DF, 2020, JAMA-J AM MED ASSOC, V323, P2373, DOI 10.1001/jama.2020.7239
   Spasic I, 2020, JMIR MED INF, V8, DOI 10.2196/17984
   Spinazze P, 2019, BMJ OPEN, V9, DOI 10.1136/bmjopen-2019-032255
   Stanghellini G, 2020, FRONT PSYCHIATRY, V11, DOI 10.3389/fpsyt.2020.00473
   Tal A, 2017, PSYCHIATR REHABIL J, V40, P263, DOI 10.1037/prj0000285
   Tiffin PA, 2018, BRIT J PSYCHIAT, V213, P509, DOI 10.1192/bjp.2018.105
   Torous J, 2020, JMIR MENT HEALTH, V7, DOI [10.2196/18848, DOI 10.2196/18848]
   Torous J, 2019, J TECHNOL BEHAV SCI, V4, P73, DOI [https://doi.org/10.1007/s41347-019-00095-w, DOI 10.1007/S41347-019-00095-W, 10.1007/s41347-019-00095-w]
   Torous J, 2018, PSYCHIAT SERV, V69, P1204, DOI 10.1176/appi.ps.201800193
   Tremain H, 2020, JMIR MENT HEALTH, V7, DOI 10.2196/17204
   Vinkers CH, 2020, EUR NEUROPSYCHOPHARM, V35, P12, DOI 10.1016/j.euroneuro.2020.05.003
   Vollmer S, 2020, BMJ-BRIT MED J, V368, DOI 10.1136/bmj.l6927
   Wang WJ, 2020, PLOS ONE, V15, DOI 10.1371/journal.pone.0234722
   Zhang DD, 2020, BMC MED INFORM DECIS, V20, DOI 10.1186/s12911-020-01297-6
NR 70
TC 1
Z9 1
U1 10
U2 11
PU JMIR PUBLICATIONS, INC
PI TORONTO
PA 130 QUEENS QUAY E, STE 1102, TORONTO, ON M5A 0P6, CANADA
SN 2368-7959
J9 JMIR MENT HEALTH
JI JMIR Ment. Health
PD MAR 29
PY 2021
VL 8
IS 3
AR e26811
DI 10.2196/26811
PG 11
WC Psychiatry
SC Psychiatry
GA RF7VN
UT WOS:000635048100001
PM 33779570
OA gold, Green Published, Green Submitted
DA 2021-12-12
ER

PT J
AU Mangiameli, ACA
AF Mangiameli, Agata C. Amato
TI Algorithms and Big Data. The Rules and Principles of Robotics
SO RIVISTA DI FILOSOFIA DEL DIRITTO-JOURNAL OF LEGAL PHILOSOPHY
LA Italian
DT Article
DE Algorithms; Neural Networks; Big Data; Robots; European Union
AB Is the activity of software a neutral one? The set of algorithms and big data which help the framework of an artificial intelligence in recognizing, classifying or elaborating data, could be considered truly objective? As a matter of fact, data are never objective: statistical models represent reality as they modify it. Furthermore, we are living in the era of learning machines: robots are everyday more intelligent, useful and independent from human control. As they are implied in a long list of activities, we need to know which rules they have to respect. Most of all, we need to establish who, and in what terms, could be responsible for their faults. That is why the European Union is elaborating a set of principles and rules on Robots and Artificial Intelligence: new technologies have a great potential for the benefit of humanity, provided that ethics and law do not give up on ruling them.
C1 [Mangiameli, Agata C. Amato] Univ Roma Tor Vergata, Dipartimento Giurisprudenza, Viale Cracovia 50, I-00133 Rome, Italy.
RP Mangiameli, ACA (corresponding author), Univ Roma Tor Vergata, Dipartimento Giurisprudenza, Viale Cracovia 50, I-00133 Rome, Italy.
EM amato@juris.uniroma2.it
CR Amato Mangiameli Agata C, 2017, RIV FILOSOFIA DIRITT, V6, P87
   Amato Mangiameli Agata C, 2017, DIRITTO INFORM INFOR, V33, P146
   Berners-Lee T, 2017, 3 CHALLENGES WEB ACC
   Berners-Lee Tim, 2014, INTERNET COMPIE 25 A
   Berners-Lee Tim., 2017, T BERNERSLEE I INVEN
   Cardon D., 2016, CHE COSA SOGNANO ALG
   Caronia Antonio, 1991, CYBORG SAGGIO UOMO A
   Haraway Donna, 2000, TESTIMONE MODESTA FE
   ONeil C., 2017, ARMI DISTRUZIONE MAT
   Pasquale Frank, 2015, BLACK BOK SOC SECRET
   Stengers I., 2013, AUTRE SCI EST POSSIB
   Stone Allucquere Rosane, 1997, DESIDERIO TECNOLOGIA
   Veruggio G., 2008, SPRINGER HDB ROBOTIC, P1499
   Weizenbaum Joseph, 1987, POTERE COMPUTER RAGI
NR 14
TC 1
Z9 1
U1 1
U2 12
PU SOC ED IL MULINO
PI BOLOGNA
PA STRADA MAGGIORE 37, 40125 BOLOGNA, ITALY
SN 2280-482X
J9 RIV FILOS DIRIT
JI Riv. Filos. Dirit.
PD JUN
PY 2019
VL 8
IS 1
BP 107
EP 124
DI 10.4477/93369
PG 18
WC Philosophy
SC Philosophy
GA IB1JT
UT WOS:000470022200010
DA 2021-12-12
ER

PT J
AU Char, DS
   Abramoff, MD
   Feudtner, C
AF Char, Danton S.
   Abramoff, Michael D.
   Feudtner, Chris
TI Identifying Ethical Considerations for Machine Learning Healthcare
   Applications
SO AMERICAN JOURNAL OF BIOETHICS
LA English
DT Article
DE Artificial intelligence; effectiveness; ethics; machine learning;
   safety; test characteristics
ID ARTIFICIAL-INTELLIGENCE; BIG DATA
AB Along with potential benefits to healthcare delivery, machine learning healthcare applications (ML-HCAs) raise a number of ethical concerns. Ethical evaluations of ML-HCAs will need to structure the overall problem of evaluating these technologies, especially for a diverse group of stakeholders. This paper outlines a systematic approach to identifying ML-HCA ethical concerns, starting with a conceptual model of the pipeline of the conception, development, implementation of ML-HCAs, and the parallel pipeline of evaluation and oversight tasks at each stage. Over this model, we layer key questions that raise value-based issues, along with ethical considerations identified in large part by a literature review, but also identifying some ethical considerations that have yet to receive attention. This pipeline model framework will be useful for systematic ethical appraisals of ML-HCA from development through implementation, and for interdisciplinary collaboration of diverse stakeholders that will be required to understand and subsequently manage the ethical implications of ML-HCAs.
C1 [Char, Danton S.] Stanford Univ, Sch Med, Stanford, CA 94305 USA.
   [Abramoff, Michael D.] Univ Iowa, Iowa City, IA 52242 USA.
   [Abramoff, Michael D.] Digital Diagnost, Amsterdam, Netherlands.
   [Feudtner, Chris] Univ Penn, Philadelphia, PA 19104 USA.
   [Feudtner, Chris] Childrens Hosp Philadelphia, Philadelphia, PA 19104 USA.
RP Char, DS (corresponding author), Stanford Univ, Med Ctr, Dept Anesthesiol, 300 Pasteur Dr, Stanford, CA 94305 USA.
EM dchar@stanford.edu
RI Abramoff, Michael/A-5836-2009
OI Abramoff, Michael/0000-0002-3490-0037
FU National Human Genome Research Institute of the National Institutes of
   HealthUnited States Department of Health & Human ServicesNational
   Institutes of Health (NIH) - USANIH National Human Genome Research
   Institute (NHGRI) [K01HG008498, P30 EY025580]; Research to Prevent
   Blindness, New York, NYResearch to Prevent Blindness (RPB)
FX This work was supported by the National Human Genome Research Institute
   of the National Institutes of Health under Award Number [grant number
   K01HG008498 to DC]. MDA was supported by P30 EY025580, and an
   unrestricted grant from Research to Prevent Blindness, New York, NY.
CR Aboueid S, 2019, JMIR MED INF, V7, P4, DOI 10.2196/13445
   Abramoff MD, 2018, NPJ DIGIT MED, V1, DOI 10.1038/s41746-018-0040-6
   Amarasingham Ruben, 2016, EGEMS (Wash DC), V4, P1163, DOI 10.13063/2327-9214.1163
   Angwin J, 2016, PROPUBLICA
   Begoli E, 2019, NAT MACH INTELL, V1, P20, DOI 10.1038/s42256-018-0004-1
   Beregi JP, 2018, DIAGN INTERV IMAG, V99, P727, DOI 10.1016/j.diii.2018.10.003
   Bledsoe Marianna J, 2013, Diagn Histopathol (Oxf), V19, P322
   Bostrom N, 2011, CAMBRIDGE HDB ARTIFI, P316
   Brey PAE, 2012, NANOETHICS, V6, P1, DOI 10.1007/s11569-012-0141-7
   Cadwalladr, 2018, NEW YORK TIMES  0317
   Challen R, 2019, BMJ QUAL SAF, V28, P231, DOI 10.1136/bmjqs-2018-008370
   Char DS, 2018, NEW ENGL J MED, V378, P981, DOI 10.1056/NEJMp1714229
   Ching T, 2018, J R SOC INTERFACE, V15, DOI 10.1098/rsif.2017.0387
   Churchman C. W., 1957, INTRO OPERATIONS RES, DOI [10.2307/3006881, DOI 10.2307/3006881]
   Cohen IG, 2014, HEALTH AFFAIR, V33, P1139, DOI 10.1377/hlthaff.2014.0048
   Comfort N., 2016, ATLANTIC
   Commissioner Office of the, 2020, FDA PERM MARK ART IN
   Daniel G., 2019, CURRENT STATE NEAR T
   Fenton JJ, 2007, NEW ENGL J MED, V356, P1399, DOI 10.1056/NEJMoa066099
   Feudtner C, 2018, PEDIATRICS, V141, pS250, DOI 10.1542/peds.2017-1284J
   Finlayson SG, 2019, SCIENCE, V363, P1287, DOI 10.1126/science.aaw4399
   Fischer T, 2016, BMC MED ETHICS, V17, DOI 10.1186/s12910-016-0113-5
   Fiske A, 2019, J MED INTERNET RES, V21, DOI 10.2196/13216
   Frieden TR, 2017, NEW ENGL J MED, V377, P465, DOI 10.1056/NEJMra1614394
   Gijsberts CM, 2015, PLOS ONE, V10, DOI 10.1371/journal.pone.0132321
   Goodman SN, 2018, ANN INTERN MED, V169, P883, DOI 10.7326/M18-3297
   Gruson David, 2018, Rev Prat, V68, P1145
   Henshall C, 2017, BMC PSYCHIATRY, V17, DOI 10.1186/s12888-017-1406-z
   Hern A, 2017, GUARDIAN
   Ho A, 2019, HASTINGS CENT REP, V49, P36, DOI 10.1002/hast.977
   Jaremko JL, 2019, CAN ASSOC RADIOL J, V70, P107, DOI 10.1016/j.carj.2019.03.001
   Keeney R.L., 1992, VALUE FOCUSED THINKI
   Kohli M, 2017, AM J ROENTGENOL, V208, P754, DOI 10.2214/AJR.16.17224
   Maddox TM, 2019, JAMA-J AM MED ASSOC, V321, P31, DOI 10.1001/jama.2018.18932
   Manders-Huits N, 2011, SCI ENG ETHICS, V17, P271, DOI 10.1007/s11948-010-9198-2
   Matheny M, 2019, ARTIFICIAL INTELLIGE
   Matheny ME, 2020, JAMA-J AM MED ASSOC, V323, P509, DOI 10.1001/jama.2019.21579
   Nabi J, 2018, HASTINGS CENT REP, V48, P10, DOI 10.1002/hast.895
   Nicas Jack, 2019, NY TIMES
   O'neil C., 2017, NY TIMES
   O'Sullivan S, 2020, INT J MED ROBOT COMP, V16, DOI 10.1002/rcs.2020
   Obermeyer Z, 2019, SCIENCE, V366, P447, DOI 10.1126/science.aax2342
   Obermeyer Z, 2016, NEW ENGL J MED, V375, P1216, DOI 10.1056/NEJMp1606181
   Ornstein C, 2018, NY TIMES
   Price WN, 2019, NAT MED, V25, P37, DOI 10.1038/s41591-018-0272-7
   Racine Eric, 2019, Healthc Manage Forum, V32, P272, DOI 10.1177/0840470419843831
   Rajkomar A, 2019, NEW ENGL J MED, V380, P1347, DOI 10.1056/NEJMra1814259
   Rajkomar A, 2018, ANN INTERN MED, V169, P866, DOI 10.7326/M18-1990
   RITTEL HWJ, 1973, POLICY SCI, V4, P155, DOI 10.1007/BF01405730
   Rosenhead J., 2008, RATIONAL ANAL PROBLE, V2
   Ross C., 2017, STAT
   Schlapfer J, 2017, J AM COLL CARDIOL, V70, P1183, DOI 10.1016/j.jacc.2017.07.723
   Shah A, 2018, I S BIOMED IMAGING, P1454, DOI 10.1109/ISBI.2018.8363846
   Shilton Katie, 2018, HUMAN COMPUTER INTER, V12, P107, DOI DOI 10.1561/1100000073
   Stenmark CK, 2011, J EMPIR RES HUM RES, V6, P25, DOI 10.1525/jer.2011.6.1.25
   Taljaard M, 2014, BMJ OPEN, V4, DOI 10.1136/bmjopen-2014-006701
   Vayena E, 2018, J LAW MED ETHICS, V46, P119, DOI 10.1177/1073110518766026
NR 57
TC 32
Z9 32
U1 22
U2 54
PU ROUTLEDGE JOURNALS, TAYLOR & FRANCIS LTD
PI ABINGDON
PA 2-4 PARK SQUARE, MILTON PARK, ABINGDON OX14 4RN, OXON, ENGLAND
SN 1526-5161
EI 1536-0075
J9 AM J BIOETHICS
JI Am. J. Bioeth.
PD NOV 1
PY 2020
VL 20
IS 11
BP 7
EP 17
DI 10.1080/15265161.2020.1819469
PG 11
WC Ethics; Medical Ethics; Social Issues; Social Sciences, Biomedical
SC Social Sciences - Other Topics; Medical Ethics; Social Issues;
   Biomedical Social Sciences
GA OH6GR
UT WOS:000582688100006
PM 33103967
OA Green Accepted
DA 2021-12-12
ER

PT J
AU Floridi, L
   Chiriatti, M
AF Floridi, Luciano
   Chiriatti, Massimo
TI GPT-3: Its Nature, Scope, Limits, and Consequences
SO MINDS AND MACHINES
LA English
DT Editorial Material
DE Automation; Artificial Intelligence; GPT-3; Irreversibility; Semantics;
   Turing Test
AB In this commentary, we discuss the nature of reversible and irreversible questions, that is, questions that may enable one to identify the nature of the source of their answers. We then introduce GPT-3, a third-generation, autoregressive language model that uses deep learning to produce human-like texts, and use the previous distinction to analyse it. We expand the analysis to present three tests based on mathematical, semantic (that is, the Turing Test), and ethical questions and show that GPT-3 is not designed to pass any of them. This is a reminder that GPT-3 does not do what it is not supposed to do, and that any interpretation of GPT-3 as the beginning of the emergence of a general form of artificial intelligence is merely uninformed science fiction. We conclude by outlining some of the significant consequences of the industrialisation of automatic and cheap production of good, semantic artefacts.
C1 [Floridi, Luciano] Oxford Internet Inst, 1 St Giles, Oxford OX1 3JS, England.
   [Floridi, Luciano] Alan Turing Inst, British Lib, 96 Euston Rd, London NW1 2DB, England.
   [Chiriatti, Massimo] Univ Programs Leader CTO Blockchain & Digital Cu, IBM Italia, Rome, Italy.
RP Floridi, L (corresponding author), Oxford Internet Inst, 1 St Giles, Oxford OX1 3JS, England.; Floridi, L (corresponding author), Alan Turing Inst, British Lib, 96 Euston Rd, London NW1 2DB, England.
EM luciano.floridi@oii.ox.ac.uk
RI Floridi, Luciano/G-7699-2014
OI Floridi, Luciano/0000-0002-5444-2280
CR Adams R., 2019, CONVERSATION
   [Anonymous], 2020, GUARDIAN
   Baker G., 2020, SEATTLE TIMES
   Balaganur S, 2019, ANAL INDIA MAGAZINE
   Burgess M., 2016, WIRED
   Davis E, 2019, CLASSIC FM
   Dickson B, 2020, TECHTALKS
   Elkins K., 2020, J CULTURAL ANAL, V2371, P4549
   Floridi, 2017, PHILOS TECHNOLOGY, V30, P123, DOI DOI 10.1007/S13347-017-0259-1
   Floridi L, 2020, PHILOS TECHNOLOGY, V33, P1, DOI [10.1007/s13347-020-00396-6, DOI 10.1007/S13347-020-00396-6]
   Floridi L., 2019, PHILOS TECHNOL, DOI [10.1007/s13347-019-00345-y, DOI 10.1007/S13347-019-00345-Y, DOI 10.1007/s13347-019-00345-y]
   Floridi L, 2014, 4 REVOLUTION INFOSPH
   Floridi L, 2014, ONLIFE MANIFESTO BEI
   Floridi L, 2009, MIND MACH, V19, P145, DOI 10.1007/s11023-008-9130-6
   Floridi Luciano, 2018, PHILOS TECHNOLOGY, V31, P317, DOI [10.1007/s13347-018-0325-3, DOI 10.1007/S13347-018-0325-3]
   Heaven W, 2020, MIT TECHNOL REV
   Lacker K., 2020, GIVING GPT 3 TURING
   LaGrandeur K, 2020, AI ETHICS, P1
   Levesque H., 2012, P 13 INT C PRINC KNO
   Levesque HJ, 2017, COMMON SENSE, THE TURING TEST, AND THE QUEST FOR REAL AI, P1
   McAteer M, 2020, MESSING GPT 3 WHY OP
   McGuffie K., 2020, ARXIV200906807
   OpenAI, 2019, MICR INV PARTN OPENA
   Perumalla KS, 2014, CH CRC COMP SCI SER, P1
   Puiu T, 2018, ZME SCI
   Reynolds E., 2016, WIRED
   Rudra S, 2019, VICE
   Scott K., 2020, MICROSOFT TEAMS OPEN
   Stokes R, 2020, GUARDIAN
   Turing A, 1950, MIND, V49, P433, DOI [DOI 10.1093/MIND/LIX.236.433, 10.1093/mind/LIX.236.433]
   Vincent J., 2020, THE VERGE
   Weizenbaum, 1976, COMPUTER POWER HUMAN
   Wiggers K, 2020, OPENAIS MASSIVE GPT
NR 33
TC 18
Z9 19
U1 17
U2 21
PU SPRINGER
PI DORDRECHT
PA VAN GODEWIJCKSTRAAT 30, 3311 GZ DORDRECHT, NETHERLANDS
SN 0924-6495
EI 1572-8641
J9 MIND MACH
JI Minds Mach.
PD DEC
PY 2020
VL 30
IS 4
SI SI
BP 681
EP 694
DI 10.1007/s11023-020-09548-1
EA NOV 2020
PG 14
WC Computer Science, Artificial Intelligence
SC Computer Science
GA PF6NI
UT WOS:000583633500001
OA hybrid
DA 2021-12-12
ER

PT J
AU McAleenan, P
AF McAleenan, Philip
TI Moral responsibility and action in the use of artificial intelligence in
   construction
SO PROCEEDINGS OF THE INSTITUTION OF CIVIL ENGINEERS-MANAGEMENT PROCUREMENT
   AND LAW
LA English
DT Article
DE codes of practice & standards; corporate responsibility; social impact
ID OCCUPATIONAL-SAFETY; ETHICS; DESIGN; HEALTH
AB Rapid increases in processing power and speed of computing coupled with development of self-learning algorithms capable of autonomous decision making are central to current technological developments. This has fed dystopian visions of either out-of-control robots malevolently destroying humanity or benevolent robots enslaving humanity as a result of acting for its own good. A more nuanced assessment demonstrates that inherent in any benevolent intent is the unintended potential for harm, which must be addressed in parallel with if not in advance of developments in the field. This paper examines the hazards and challenges presented by artificial intelligence in respect of construction. In conjunction with developments and guidelines on machine ethics, it outlines the issues and posits how they may be addressed by governments, designers, contractors and worker organisations to access the growth potential of the sector as a socially responsible industry.
C1 [McAleenan, Philip] Expert Ease Int, Downpatrick, North Ireland.
RP McAleenan, P (corresponding author), Expert Ease Int, Downpatrick, North Ireland.
EM philip@expertease.ie
CR AI HIGH LEVEL EXPERT GROUP (HLEG) EUROPEAN COMMISSION, 2019, ETH GUID TRUSTW ART
   Andolfo C, 2015, PROCEDIA ENGINEER, V123, P15, DOI 10.1016/j.proeng.2015.10.052
   Ashe L, 2019, 4S NEW ORLEANS 2019
   Baker H, 2019, AI BASED PREDICTION
   Barbosa F, 2017, REINVENTING CONSTRUC
   Blanco J.L., 2018, ARTIFICIAL INTELLIGE
   BSI, 2016, 86112016 BSI
   Cayley D, 2015, CHRIST ANTICHRIST TH
   Choi B, 2017, AUTOMAT CONSTR, V84, P31, DOI 10.1016/j.autcon.2017.08.005
   du Sautoy M, 2019, CREATIVITY CODE IS A
   FLI (Future of Life Institute), 2019, AS PRINC
   Floridi L, 2018, MIND MACH, V28, P689, DOI 10.1007/s11023-018-9482-5
   Floridi L, 2016, PHILOS T R SOC A, V374, DOI 10.1098/rsta.2016.0112
   Hodson H, 2014, NEW SCI, V223, P17, DOI 10.1016/S0262-4079(14)61296-3
   Hogan -Doran Dominique, 2017, JUDICIAL REV, V13, P345
   Hovden J, 2010, SAFETY SCI, V48, P950, DOI 10.1016/j.ssci.2009.06.002
   IEEE GIEAIS (Institute of Electrical and Electronics Engineers Global Initiative on Ethics of Autonomous and Intelligent Systems), 2019, ETH AL DES VIS PRIOR
   Johnston J, 2019, PBC TODAY       0201
   Karaca Kucuk S, 2013, THESIS
   Kortuem G, 2007, LECT NOTES COMPUT SC, V4717, P465
   Leyden J., 2008, REGISTER
   Li H, 2015, SAFETY SCI, V75, P107, DOI 10.1016/j.ssci.2015.01.013
   McAleenan P, 2019, PROC INST CIV ENG-MA, V172, P93, DOI 10.1680/jmapl.18.00027
   Meyer D, 2017, YAHOO FINANCE   1019
   Myung S, 2001, EXPERT SYST APPL, V21, P99, DOI 10.1016/S0957-4174(01)00030-6
   Pereira L, 2018, P CIENC 2018 LISB PO
   Rolf M, 2018, J IEEE I C DEVELOP L, P204, DOI 10.1109/DEVLRN.2018.8761023
   Salge C, 2017, CONVERSATION
   Sekiguchi K, 2020, AI SOC, V35, P51, DOI 10.1007/s00146-018-0867-z
   Sekiguchi K, 2010, FRONT ARTIF INTEL AP, V206, P307, DOI 10.3233/978-1-60750-477-1-307
   Skillett G, 2017, P JOINT CIB W099 TG5
   Waber BN, BEN AI CONSTR
   Wang W, 2018, P 24 AM C INF SYST A, P438
   Wilson E, 2018, WORKFORCE FATIGUE RI
   Winfield A., 2017, ROUND ROBOTICS ETHIC
   Winfield A, 2019, NAT ELECTRON, V2, P46, DOI 10.1038/s41928-019-0213-6
   Winfield AF, 2019, P IEEE, V107, P509, DOI 10.1109/JPROC.2019.2900622
   Yu YT, 2017, AUTOMAT CONSTR, V82, P193, DOI 10.1016/j.autcon.2017.05.002
   Zeng Y, 2019, RESPONSIBLE FACIAL R
NR 39
TC 2
Z9 2
U1 7
U2 30
PU ICE PUBLISHING
PI WESTMINISTER
PA INST CIVIL ENGINEERS, 1 GREAT GEORGE ST, WESTMINISTER SW 1P 3AA, ENGLAND
SN 1751-4304
EI 1751-4312
J9 PROC INST CIV ENG-MA
JI Proc. Inst. Civ. Eng.-Manag. Procure. Law
PD NOV
PY 2020
VL 173
IS 4
BP 166
EP 174
DI 10.1680/jmapl.19.00056
PG 9
WC Management
SC Business & Economics
GA OG5NY
UT WOS:000581931700006
OA Bronze
DA 2021-12-12
ER

PT C
AU Goldsmith, J
   Burton, E
   Dueber, DM
   Goldstein, B
   Sampson, S
   Toland, MD
AF Goldsmith, Judy
   Burton, Emanuelle
   Dueber, David M.
   Goldstein, Beth
   Sampson, Shannon
   Toland, Michael D.
GP Assoc Advancement Artificial Intelligence
TI Assessing Ethical Thinking about AI
SO THIRTY-FOURTH AAAI CONFERENCE ON ARTIFICIAL INTELLIGENCE, THE
   THIRTY-SECOND INNOVATIVE APPLICATIONS OF ARTIFICIAL INTELLIGENCE
   CONFERENCE AND THE TENTH AAAI SYMPOSIUM ON EDUCATIONAL ADVANCES IN
   ARTIFICIAL INTELLIGENCE
SE AAAI Conference on Artificial Intelligence
LA English
DT Proceedings Paper
CT 34th AAAI Conference on Artificial Intelligence / 32nd Innovative
   Applications of Artificial Intelligence Conference / 10th AAAI Symposium
   on Educational Advances in Artificial Intelligence
CY FEB 07-12, 2020
CL New York, NY
SP Assoc Advancement Artificial Intelligence
ID COMPUTER ETHICS
AB As is evidenced by the associated AI, Ethics and Society conference, we now take as given the need for ethics education in the AI and general CS curricula. The anticipated surge in AI ethics education will force the field to reckon with delineating and then evaluating learner outcomes to determine what is working and improve what is not. We argue for a more descriptive than normative focus of this ethics education, and propose the development of assessments that can measure descriptive ethical thinking about AI. Such an assessment tool for measuring ethical reasoning capacity in CS contexts must be designed to produce reliable scores for which there is established validity evidence concerning their interpretation and use.
C1 [Goldsmith, Judy; Dueber, David M.; Goldstein, Beth; Sampson, Shannon; Toland, Michael D.] Univ Kentucky, Lexington, KY 40506 USA.
   [Burton, Emanuelle] Univ Illinois, Chicago, IL 60680 USA.
RP Goldsmith, J (corresponding author), Univ Kentucky, Lexington, KY 40506 USA.
CR Bebeau MJ, 2002, J MORAL EDUC, V31, P271, DOI 10.1080/0305724022000008115
   Borenstein J., 2008, AM SOC ENG ED ANN C
   Borenstein J, 2010, SCI ENG ETHICS, V16, P387, DOI 10.1007/s11948-009-9148-z
   Burton E, 2018, COMMUN ACM, V61, P54, DOI 10.1145/3154485
   Cronbach L. J., 1983, EVALUATION MODELS, P405
   Drake MJ, 2005, J ENG EDUC, V94, P223, DOI 10.1002/j.2168-9830.2005.tb00843.x
   Flanagan O. J, 2009, VARIETIES MORAL PERS
   Goldsmith J., 2017, P AAAI
   Mead A. D, 2014, ASEE ANN C
   Narvaez D., 1998, GUIDE FOR DIT 2
   Plato, 2006, PROTAGORAS
   Quinn MJ, 2006, SCI ENG ETHICS, V12, P335, DOI 10.1007/s11948-006-0032-9
   Rest J., 1999, EXPLORING MORA UNPUB
   Rest JR, 1999, J EDUC PSYCHOL, V91, P644, DOI 10.1037/0022-0663.91.4.644
   Thoma SJ., 2014, BEHAV DEV B, V19, P55
   Titus C., 2011, P 2011 ASEE ANN C
   Woodward B., 2007, ISSUES INFORM SYSTEM, V8, P220
NR 17
TC 0
Z9 0
U1 2
U2 2
PU ASSOC ADVANCEMENT ARTIFICIAL INTELLIGENCE
PI PALO ALTO
PA 2275 E BAYSHORE RD, STE 160, PALO ALTO, CA 94303 USA
SN 2159-5399
EI 2374-3468
BN 978-1-57735-835-0
J9 AAAI CONF ARTIF INTE
PY 2020
VL 34
BP 13525
EP 13528
PG 4
WC Computer Science, Artificial Intelligence; Computer Science,
   Interdisciplinary Applications; Education, Scientific Disciplines
SC Computer Science; Education & Educational Research
GA BR7JR
UT WOS:000668126805129
DA 2021-12-12
ER

PT J
AU Cheng, ASK
   Ng, PHF
   Sin, ZPT
   Lai, SHS
   Law, SW
AF Cheng, Andy S. K.
   Ng, Peter H. F.
   Sin, Zackary P. T.
   Lai, Sun H. S.
   Law, S. W.
TI Smart Work Injury Management (SWIM) System: Artificial Intelligence in
   Work Disability Management
SO JOURNAL OF OCCUPATIONAL REHABILITATION
LA English
DT Article
DE Artificial intelligence; Machine learning; Work disability management;
   Prediction; Return to work
AB Purpose This paper aims to illustrate an example of how to set up a work injury database: the Smart Work Injury Management (SWIM) system. It is a secure and centralized cloud platform containing a set of management tools for data storage, data analytics, and machine learning. It employs artificial intelligence to perform in-depth analysis via text-mining techniques in order to extract both dynamic and static data from work injury case files. When it is fully developed, this system can provide a more accurate prediction model for cost of work injuries. It can also predict return-to-work (RTW) trajectory and provide advice on medical care and RTW interventions to all RTW stakeholders. The project will comprise three stages. Stage one: to identify human factors in terms of both facilitators and barriers RTW through face-to-face interviews and focus group discussions with different RTW stakeholders in order to collect opinions related to facilitators, barriers, and essential interventions for RTW of injured workers; Stage two: to develop a machine learning model which employs artificial intelligence to perform in-depth analysis. The technologies used will include: 1. Text-mining techniques including English and Chinese work segmentation as well as N-Gram to extract both dynamic and static data from free-style text as well as sociodemographic information from work injury case files; 2. Principle component/independent component analysis to identify features of significant relationships with RTW outcomes or combine raw features into new features; 3. A machine learning model that combines Variational Autoencoder, Long and Short Term Memory, and Neural Turning Machines. Stage two will also include the development of an interactive dashboard and website to query the trained machine learning model. Stage three: to field test the SWIM system. Conclusion SWIM ia secure and centralized cloud platform containing a set of management tools for data storage, data analytics, and machine learning. When it is fully developed, SWIM can provide a more accurate prediction model for the cost of work injuries and advice on medical care and RTW interventions to all RTW stakeholders. Ethics The project has been approved by the Ethics Committee for Human Subjects at the Hong Kong Polytechnic University and is funded by the Innovation and Technology Commission (Grant # ITS/249/18FX).
C1 [Cheng, Andy S. K.] Hong Kong Polytech Univ, Dept Rehabil Sci, Hung Hom, Kowloon, Hong Kong, Peoples R China.
   [Ng, Peter H. F.; Sin, Zackary P. T.] Hong Kong Polytech Univ, Dept Comp, Hung Hom, Kowloon, Hong Kong, Peoples R China.
   [Lai, Sun H. S.] Total Rehabil Management HK Ltd, Wanchai Rd, Hong Kong, Peoples R China.
   [Law, S. W.] Tai Po Hosp, Alice Ho Miu Ling Nethersole Hosp, Dept Orthopaed & Traumatol, Tai Po, Hong Kong, Peoples R China.
RP Cheng, ASK (corresponding author), Hong Kong Polytech Univ, Dept Rehabil Sci, Hung Hom, Kowloon, Hong Kong, Peoples R China.
EM andy.cheng@polyu.edu.hk
RI Cheng, Andy S.K./AAW-1120-2020
OI Cheng, Andy S.K./0000-0001-7503-5273
FU Innovation and Technology Commission [ITS/249/18FX]
FX This project was funded by Innovation and Technology Commission (Grant
   Number ITS/249/18FX).
CR Abhari S, 2019, HEALTHC INFORM RES, V25, P248, DOI 10.4258/hir.2019.25.4.248
   [Anonymous], 2003, TRANSF DIS AB POL PR
   Cheng ASK, 2011, J OCCUP REHABIL
   Eddy SR, 2004, NAT BIOTECHNOL, V22, P1315, DOI 10.1038/nbt1004-1315
   Franche RL, 2005, J OCCUP REHABIL, V15, P525, DOI 10.1007/s10926-005-8032-1
   Gross DP, 2019, J OCCUP REHABIL
   Hamet P, 2017, METABOLISM, V69, pS36, DOI 10.1016/j.metabol.2017.01.011
   Han K, 2019, NEUROIMAGE, V198, P125, DOI 10.1016/j.neuroimage.2019.05.039
   Hartvigsen J, 2018, LANCET, V391, P2356, DOI 10.1016/S0140-6736(18)30480-X
   Khorshidi HA, 2020, J OCCUP REHABIL, V30, P331, DOI 10.1007/s10926-019-09863-0
   Lee J, 2018, J KOREAN MED SCI, V33, DOI 10.3346/jkms.2018.33.e144
   Leigh JP, 2001, PREV MED, V32, P393, DOI 10.1006/pmed.2001.0841
   Loisel P, 2005, J OCCUP REHABIL, V15, P507, DOI 10.1007/s10926-005-8031-2
   Lopez-Martin M., 2017, SENSORS
   Madsen A<Angstrom>, 2019, SCAND J PUBLIC HLTH
   Milea D, 2019, CURR OPIN NEUROL
   Na KS, 2019, J OCCUP ENVIRON MED, V61, pE191, DOI 10.1097/JOM.0000000000001567
   Reker D, 2010, COMPUT BIOL CHEM, V34, P328, DOI 10.1016/j.compbiolchem.2010.08.005
   Williams Renee M, 2002, Work, V19, P87
   WorkSafe Victoria, EMPL RET WORK OBL
   Young AE, 2005, J OCCUP REHABIL, V15, P543, DOI 10.1007/s10926-005-8033-0
NR 21
TC 1
Z9 1
U1 0
U2 11
PU SPRINGER/PLENUM PUBLISHERS
PI NEW YORK
PA 233 SPRING ST, NEW YORK, NY 10013 USA
SN 1053-0487
EI 1573-3688
J9 J OCCUP REHABIL
JI J. Occup. Rehabil.
PD SEP
PY 2020
VL 30
IS 3
BP 354
EP 361
DI 10.1007/s10926-020-09886-y
EA MAR 2020
PG 8
WC Rehabilitation; Social Issues
SC Rehabilitation; Social Issues
GA MV2WH
UT WOS:000522691600001
PM 32236811
DA 2021-12-12
ER

PT J
AU Luk, JW
   Pruitt, LD
   Smolenski, DJ
   Tucker, J
   Workman, DE
   Belsher, BE
AF Luk, Jeremy W.
   Pruitt, Larry D.
   Smolenski, Derek J.
   Tucker, Jennifer
   Workman, Don E.
   Belsher, Bradley E.
TI From everyday life predictions to suicide prevention: Clinical and
   ethical considerations in suicide predictive analytic tools
SO JOURNAL OF CLINICAL PSYCHOLOGY
LA English
DT Review; Early Access
DE artificial intelligence; big data; ethics; informed consent; machine
   learning; suicide
ID BIG DATA; INFORMED-CONSENT; BEHAVIORS; RISK; TIME; CONFIDENTIALITY;
   THOUGHTS; IDEATION; THERAPY; PATIENT
AB Advances in artificial intelligence and machine learning have fueled growing interest in the application of predictive analytics to identify high-risk suicidal patients. Such application will require the aggregation of large-scale, sensitive patient data to help inform complex and potentially stigmatizing health care decisions. This paper provides a description of how suicide prediction is uniquely difficult by comparing it to nonmedical (weather and traffic forecasting) and medical predictions (cancer and human immunodeficiency virus risk), followed by clinical and ethical challenges presented within a risk-benefit conceptual framework. Because the misidentification of suicide risk may be associated with unintended negative consequences, clinicians and policymakers need to carefully weigh the risks and benefits of using suicide predictive analytics across health care populations. Practical recommendations are provided to strengthen the protection of patient rights and enhance the clinical utility of suicide predictive analytics tools.
C1 [Luk, Jeremy W.; Smolenski, Derek J.; Tucker, Jennifer; Workman, Don E.; Belsher, Bradley E.] Def Hlth Agcy, Psychol Hlth Ctr Excellence, Silver Spring, MD USA.
   [Pruitt, Larry D.] Univ Washington, VA Puget Sound Healthcare Syst, Dept Psychiat & Behav Sci, Sch Med, Washington, DC USA.
RP Belsher, BE (corresponding author), Vet Adm Med Ctr, 650 Indian Sch Rd, Phoenix, AZ 85012 USA.
EM bradley.belsher@va.gov
OI Workman, Don/0000-0001-5338-2899; Luk, Jeremy/0000-0002-9061-1555;
   Smolenski, Derek/0000-0003-4767-075X; Belsher,
   Bradley/0000-0003-2243-1170
CR AEgisdottir S, 2006, COUNS PSYCHOL, V34, P341, DOI 10.1177/0011000005285875
   American Medical Association, 2016, AMA COD MED ETH
   American Psychological Association, 2017, ETH PRINC PSYCH COD
   Bagge CL, 2014, J AFFECT DISORDERS, V165, P53, DOI 10.1016/j.jad.2014.04.010
   Barak-Corren Y, 2020, JAMA NETW OPEN, V3, DOI 10.1001/jamanetworkopen.2020.1262
   Belsher BE, 2019, JAMA PSYCHIAT, V76, P642, DOI 10.1001/jamapsychiatry.2019.0174
   Bernecker SL, 2020, JAMA PSYCHIAT, V77, P256, DOI 10.1001/jamapsychiatry.2019.3639
   Burke TA, 2019, J AFFECT DISORDERS, V245, P869, DOI 10.1016/j.jad.2018.11.073
   Carroll AE, 2017, JAMA-J AM MED ASSOC, V318, P1748, DOI 10.1001/jama.2017.16193
   Centers for Disease Control and Prevention, 2018, WEB BAS INJ STAT QUE
   Centers for Disease Control and Prevention (CDC), 2019, WEB BAS INJ STAT QUE
   Cha CB, 2018, J CHILD PSYCHOL PSYC, V59, P460, DOI 10.1111/jcpp.12831
   Chan T., 2016, BMJ HEALTH CARE INFO, V23
   Coley RY, 2021, JAMA PSYCHIAT, V78, P726, DOI 10.1001/jamapsychiatry.2021.0493
   Colloca L, 2011, PSYCHOSOM MED, V73, P598, DOI 10.1097/PSY.0b013e3182294a50
   Conway M, 2016, CURR OPIN PSYCHOL, V9, P77, DOI 10.1016/j.copsyc.2016.01.004
   Cox CR, 2020, CLIN PSYCHOL REV, V82, DOI 10.1016/j.cpr.2020.101940
   Darcy AM, 2016, JAMA-J AM MED ASSOC, V315, P551, DOI 10.1001/jama.2015.18421
   Dazzi T, 2014, PSYCHOL MED, V44, P3361, DOI 10.1017/S0033291714001299
   DeCou CR, 2019, BEHAV THER, V50, P60, DOI 10.1016/j.beth.2018.03.009
   Donahue L., 2018, PHILOS TECHNOL, V31, P669, DOI [10.1007/s13347-018-0336-0, DOI 10.1007/S13347-018-0336-0]
   Forkmann T, 2018, J ABNORM PSYCHOL, V127, P758, DOI 10.1037/abn0000381
   Furlow B, 2020, LANCET RESP MED, V8, P243, DOI 10.1016/S2213-2600(20)30010-2
   Gianfrancesco MA, 2018, JAMA INTERN MED, V178, P1544, DOI 10.1001/jamainternmed.2018.3763
   Glenn T, 2014, CURR PSYCHIAT REP, V16, DOI 10.1007/s11920-014-0494-4
   Grossman DC, 2018, JAMA-J AM MED ASSOC, V319, P1901, DOI 10.1001/jama.2018.3710
   Hall DE, 2012, CAN MED ASSOC J, V184, P533, DOI 10.1503/cmaj.112120
   Hoyt T, 2013, MIL PSYCHOL, V25, P46, DOI 10.1037/h0094756
   Jacobucci R, 2021, CLIN PSYCHOL SCI, V9, P129, DOI 10.1177/2167702620954216
   Kessler RC., 2019, PERSONALIZED PSYCHIA, P77, DOI DOI 10.1007/978-3-030-03553-2_5
   Kessler RC, 2020, MOL PSYCHIATR, V25, P168, DOI 10.1038/s41380-019-0531-0
   Kessler RC, 2017, INT J METH PSYCH RES, V26, DOI 10.1002/mpr.1575
   Kleiman EM, 2018, CURR OPIN PSYCHOL, V22, P33, DOI 10.1016/j.copsyc.2017.07.026
   Kleiman EM, 2017, J ABNORM PSYCHOL, V126, P726, DOI 10.1037/abn0000273
   Klonsky ED, 2018, CURR OPIN PSYCHOL, V22, P38, DOI 10.1016/j.copsyc.2017.07.020
   Krist AH, 2018, AM J PREV MED, V54, pS11, DOI 10.1016/j.amepre.2017.09.011
   Lawrie SM, 2019, BJPSYCH OPEN, V5, DOI 10.1192/bjo.2019.11
   LeFevre ML, 2014, ANN INTERN MED, V160, P719, DOI 10.7326/M14-0589
   Matheny ME, 2020, JAMA-J AM MED ASSOC, V323, P509, DOI 10.1001/jama.2019.21579
   McKernan LC, 2018, FRONT PSYCHIATRY, V9, DOI 10.3389/fpsyt.2018.00650
   Mewton L, 2016, PSYCHOL RES BEHAV MA, V9, P21, DOI 10.2147/PRBM.S84589
   Mittelstadt BD, 2016, BIG DATA SOC, V3, P1, DOI 10.1177/2053951716679679
   Mittelstadt BD, 2016, SCI ENG ETHICS, V22, P303, DOI 10.1007/s11948-015-9652-2
   Naghavi M, 2019, BMJ-BRIT MED J, V364, DOI 10.1136/bmj.l94
   National Association of Social Workers, 2017, NASW COD ETH
   O'Neil, 2016, WEAPONS MATH DESTRUC
   Owens DK, 2019, JAMA-J AM MED ASSOC, V321, P2326, DOI 10.1001/jama.2019.6587
   Passos IC, 2016, LANCET PSYCHIAT, V3, P13, DOI 10.1016/S2215-0366(15)00549-0
   Rakesh G., 2017, AM J PSYCHIAT RESIDE, V12, P15, DOI DOI 10.1176/APPI.AJP-RJ.2017.120105
   Reger MA, 2021, PSYCHIAT SERV, V72, P129, DOI 10.1176/appi.ps.202000092
   Richards MA, 2009, PROF PSYCHOL-RES PR, V40, P550, DOI 10.1037/a0016853
   Riordan F, 2015, INT J MED INFORM, V84, P237, DOI 10.1016/j.ijmedinf.2015.01.008
   Sall J, 2019, ANN INTERN MED, V171, P343, DOI 10.7326/M19-0687
   Sanders GD, 2005, NEW ENGL J MED, V352, P570, DOI 10.1056/NEJMsa042657
   Siu AL, 2016, ANN INTERN MED, V164, P279, DOI 10.7326/M15-2886
   Stone DM, 2018, MMWR-MORBID MORTAL W, V67, P617, DOI 10.15585/mmwr.mm6722a1
   Torous J, 2019, JAMA PSYCHIAT, V76, P999, DOI 10.1001/jamapsychiatry.2019.1231
   Torous J, 2018, CURR PSYCHIAT REP, V20, DOI 10.1007/s11920-018-0914-y
   Tucker RP, 2019, SUICIDE LIFE-THREAT, V49, P382, DOI 10.1111/sltb.12431
   Turecki G, 2019, NAT REV DIS PRIMERS, V5, DOI 10.1038/s41572-019-0121-0
   Walsh CG, 2017, CLIN PSYCHOL SCI, V5, P457, DOI 10.1177/2167702617691560
   Ward-Ciesielski E.F., 2020, CLIN PSYCHOL-SCI PR, V28, pE12371
   Weinberger L.E., 2018, J THREAT ASSESSMENT, V5, P35, DOI [https://doi.org/10.1037/tam0000096, DOI 10.1037/TAM0000096]
   Wells RE, 2012, AM J BIOETHICS, V12, P22, DOI 10.1080/15265161.2011.652798
   WHO, 2017, GUID CANC EARL DIAGN
   World Health Organization, 2007, WHO CAS DEF HIV SURV
   Wortzel HS, 2013, J PSYCHIATR PRACT, V19, P323, DOI 10.1097/01.pra.0000432603.99211.e8
   Yarborough Bobbi Jo H, 2021, Gen Hosp Psychiatry, V70, P31, DOI 10.1016/j.genhosppsych.2021.02.008
   Zalsman G, 2016, LANCET PSYCHIAT, V3, P646, DOI 10.1016/S2215-0366(16)30030-X
NR 69
TC 0
Z9 0
U1 9
U2 9
PU WILEY
PI HOBOKEN
PA 111 RIVER ST, HOBOKEN 07030-5774, NJ USA
SN 0021-9762
EI 1097-4679
J9 J CLIN PSYCHOL
JI J. Clin. Psychol.
DI 10.1002/jclp.23202
EA JUN 2021
PG 12
WC Psychology, Clinical
SC Psychology
GA TC0VX
UT WOS:000668364400001
PM 34195998
DA 2021-12-12
ER

PT C
AU Zhou, JL
   Chen, F
   Berry, A
   Reed, M
   Zhang, SJ
   Savage, S
AF Zhou, Jianlong
   Chen, Fang
   Berry, Adam
   Reed, Mike
   Zhang, Shujia
   Savage, Siobhan
GP IEEE
TI A Survey on Ethical Principles of AI and Implementations
SO 2020 IEEE SYMPOSIUM SERIES ON COMPUTATIONAL INTELLIGENCE (SSCI)
LA English
DT Proceedings Paper
CT IEEE Symposium Series on Computational Intelligence (IEEE SSCI)
CY DEC 01-04, 2020
CL ELECTR NETWORK
SP IEEE, IEEE Computat Intelligence Soc
DE AI; ethical principles; implementation
ID TECHNICAL CONSEQUENCES
AB AI has powerful capabilities in prediction, automation, planning, targeting, and personalisation. Generally, it is assumed that AI can enable machines to exhibit human-like intelligence, and is claimed to benefit to different areas of our lives. Since AI is fueled by data and is a distinct form of autonomous and self-learning agency, we are seeing increasing ethical concerns related to AI uses. In order to mitigate various ethical concerns, national and international organisations including governmental organisations, private sectors as well as research institutes have made extensive efforts by drafting ethical principles of AI, and having active discussions on ethics of AI within and beyond the AI community. This paper investigates these efforts with a focus on the identification of fundamental ethical principles of AI and their implementations. The review found that there is a convergence around limited principles and the most prevalent principles are transparency, justice and fairness, responsibility, non-maleficence, and privacy. The investigation suggests that ethical principles need to be combined with every stages of the AI lifecycle in the implementation to ensure that the AI system is designed, implemented and deployed in an ethical manner. Similar to ethical framework used in biomedical and clinical research, this paper suggests checklist-style questionnaires as benchmarks for the implementation of ethical principles of AI.
C1 [Zhou, Jianlong; Chen, Fang; Berry, Adam] Univ Technol Sydney, Data Sci Inst, Sydney, NSW, Australia.
   [Reed, Mike; Zhang, Shujia; Savage, Siobhan] Reejig Pty Ltd, Sydney, NSW, Australia.
RP Zhou, JL (corresponding author), Univ Technol Sydney, Data Sci Inst, Sydney, NSW, Australia.
EM Jianlong.Zhou@uts.edu.au; Fang.Chen@uts.edu.au; Adam.Berry@uts.edu.au;
   Mike@reejig.com; Shujia@reejig.com; Siobhan@reejig.com
OI Zhou, Jianlong/0000-0001-6034-644X
CR Adamson G, 2019, P IEEE, V107, P518, DOI 10.1109/JPROC.2018.2884923
   AI-RFX Committee, 2019, AI RFX PROC FRAM V 1
   [Anonymous], WIKIPEDIA
   [Anonymous], 2019, KPMG           0509
   [Anonymous], 2017, SENTRYO         0223
   [Anonymous], 2019, WIKIPEDIA
   [Anonymous], 2019, CAPGEMINI WORLD 0705
   Arya V., 2019, ONE EXPLANATION DOES
   Baxter K., 2019, SALESFORCE RES
   Bellamy R. K. E., 2018, ABS181001943 CORR
   Bird E., 2020, 634452 PE EUR PARL R
   Bossmann J., 2016, WORLD EC FORUM
   Bughin Jacques, 2017, ARTIFICIAL INTELLIGE
   Canca C., FORBES
   Caron M. S., 2019, SOCIAL CONTRACT AI
   China National Artificial Intelligence Standardization Group, 2019, AI ETH RISK AN REP
   Corinium, 2019, ETH AI
   Cowls, 2019, HARVARD DATA SCI REV, DOI [DOI 10.1162/99608F92.8CD550D1, 10.1162/99608f92.8cd550d1]
   Dawson D., 2019, ARTIFICIAL INTELLIGE
   Deane M., 2018, DATA SCI
   Emanuel E. J., 2011, OXFORD TXB CLIN RES, P123
   Eurpoean Commission, 2018, ETH GUID TRUSTW AI
   Gebru T, 2018, P 5 WORKSH FAIRN ACC
   Google, GOOGLE AI
   Gupta A., 2020, ARXIV200614662CS
   IEEE, IEEE GLOB IN ETH AUT
   IEEE, 2018, IEEE LAUNCH ETH CERT
   Ito J., 2017, RESISTING REDUCTION, DOI [10.21428/8f7503e4, DOI 10.21428/8F7503E4]
   Jobin A, 2019, NAT MACH INTELL, V1, P389, DOI 10.1038/s42256-019-0088-2
   KOENE A, 2018, P INT WORKSH SOFTW F, P38, DOI DOI 10.1145/3194770.3194773
   Lo Piano S, 2020, HUM SOC SCI COMMUN, V7, DOI 10.1057/s41599-020-0501-9
   McLay R., 2018, MANAGING RISE ARTIFI
   McMahan H. B., 2018, ARXIV181206210
   Mitchell M, 2019, FAT*'19: PROCEEDINGS OF THE 2019 CONFERENCE ON FAIRNESS, ACCOUNTABILITY, AND TRANSPARENCY, P220, DOI 10.1145/3287560.3287596
   Morley J, 2019, ARXIV PREPRINT ARXIV
   Nguyen T. T., 2020, ARXIV190911573CSEESS
   Reid K., 2019, KPMG            0405
   Rovatsos M., 2019, IJCAI 2019 TUTORIAL
   SAMUEL AL, 1960, SCIENCE, V132, P741, DOI 10.1126/science.132.3429.741
   Samuel J., 2019, KPMG            0213
   SAP, 2018, SAPS GUID PRINC ART
   Select Committee on Artificial Intelligence, 2018, AI UK READ WILL ABL
   Taddeo M, 2018, SCIENCE, V361, P751, DOI 10.1126/science.aat5991
   The IEEE Global Initiative on Ethics of Autonomous and Intelligent Systems, 2019, ETH AL DES VIS PRIOR
   WIENER N, 1960, SCIENCE, V131, P1355, DOI 10.1126/science.131.3410.1355
   Zhou J., 2019, CLOSER MACHINE TECHN
NR 46
TC 0
Z9 0
U1 1
U2 1
PU IEEE
PI NEW YORK
PA 345 E 47TH ST, NEW YORK, NY 10017 USA
BN 978-1-7281-2547-3
PY 2020
BP 3010
EP 3017
PG 8
WC Computer Science, Artificial Intelligence; Computer Science,
   Interdisciplinary Applications; Engineering, Electrical & Electronic
SC Computer Science; Engineering
GA BS0GU
UT WOS:000682772903009
OA Green Published
DA 2021-12-12
ER

PT J
AU Brusseau, J
AF Brusseau, James
TI AI human impact: toward a model for ethical investing in AI-intensive
   companies
SO JOURNAL OF SUSTAINABLE FINANCE & INVESTMENT
LA English
DT Article; Early Access
DE AI; finance; ethical investing; AI ethics; ESG
AB Does AI conform to humans, or will we conform to AI? An ethical evaluation of AI-intensive companies will allow investors to knowledgeably participate in the decision. The evaluation is built from nine performance indicators that can be analyzed and scored to reflect a technology's human-centering. The result is objective investment guidance, as well as investors empowered to act in accordance with their own values. Incorporating ethics into financial decisions is a strategy that will be recognized by participants in environmental, social, and governance investing, however, this paper argues that conventional ESG frameworks are inadequate to companies that function with AI at their core. Fully accounting for contemporary big data, predictive analytics, and machine learning requires specialized metrics customized from established AI ethics principles. With these metrics established, the larger goal is a model for humanist investing in AI-intensive companies that is intellectually robust, manageable for analysts, useful for portfolio managers, and credible for investors.
C1 [Brusseau, James] Pace Univ, Philosophy, New York, NY 10038 USA.
RP Brusseau, J (corresponding author), Pace Univ, Philosophy, New York, NY 10038 USA.
EM jbrusseau@pace.edu
OI BRUSSEAU, JAMES/0000-0002-9393-7788
CR AIHLEG, 2019, ETH GUID TRUSTW AI
   Allen M., 2017, AXIOS
   Angwin J, 2016, MACHINE BIAS PROPUBL
   Aristotle, 1934, ARISTOTLE 23 VOLUMES
   Aviv T., 2018, KDD2017 C
   Barocas S, 2016, CALIF LAW REV, V104, P671, DOI 10.15779/Z38BG31
   Berinato S, 2014, HARVARD BUSINESS REV
   Beslik S, 2020, MEDIUM
   Bobrowski D, 2019, UNIV TOR MED J, V96
   Bogen M., 2019, HARVARD BUS REV
   Borenstein J, 2017, AI SOC, V32, P499, DOI 10.1007/s00146-016-0684-1
   Bozdag E, 2016, ETHICS INF TECHNOL, V17, P249, DOI 10.1007/s10676-015-9380-y
   Celis LE, 2019, FAT*'19: PROCEEDINGS OF THE 2019 CONFERENCE ON FAIRNESS, ACCOUNTABILITY, AND TRANSPARENCY, P160, DOI 10.1145/3287560.3287601
   Chan S, 2017, CURR PSYCHIAT REP, V19, DOI 10.1007/s11920-017-0848-9
   Char DS, 2018, NEW ENGL J MED, V378, P981, DOI 10.1056/NEJMp1714229
   Chen RCY, 2017, J SUSTAIN FINANC INV, V7, P188, DOI 10.1080/20430795.2016.1272947
   Clement-Jones T., 2019, NEW STATESMAN
   Conant Emily F, 2019, Radiol Artif Intell, V1, pe180096, DOI 10.1148/ryai.2019180096
   Cowls, 2019, HARVARD DATA SCI REV, DOI [DOI 10.1162/99608F92.8CD550D1, 10.1162/99608f92.8cd550d1]
   Das A., 2020, ARXIV200611371V2
   De Freitas J., 2020, PSYARXIV, DOI [10.31234/osf.io/ypbve, DOI 10.31234/OSF.IO/YPBVE]
   DEC (Data Ethics Commission) of the Federal Government Federal Ministry of the Interior Building and Community, 2019, OP DAT ETH COMM
   Deoras A, 2020, REWORK BLOG
   Drempetic S, 2020, J BUS ETHICS, V167, P333, DOI 10.1007/s10551-019-04164-1
   Fjeld J., 2020, BERKMAN KLEIN CTR RE, DOI [10.2139/ssrn.3518482, DOI 10.2139/SSRN.3518482]
   Gall R, 2018, KDNUGGETS
   Gavaghan C., 2019, PHILOS TECHNOLOGY, V32, P661
   GDPR (General Data Protection Regulation), 2016, GEN DAT PROT REG EUR
   Gianfrancesco MA, 2018, JAMA INTERN MED, V178, P1544, DOI 10.1001/jamainternmed.2018.3763
   Goodman S, 2018, ANN INTERN MED, V169
   Grote T, 2020, J MED ETHICS, V46, P205, DOI 10.1136/medethics-2019-105586
   GSIA, 2018, GLOB SUST INV REV
   Guadiana G., 2020, THESIS MIT
   Hagendorff T, 2020, MIND MACH, V30, P99, DOI 10.1007/s11023-020-09517-8
   Hardt M, 2016, 30 C NEUR INF PROC S
   Harned Z., 2019, HARVARD J LAW TECHNO
   Hildebrandt M, 2019, LEGAL PERSONHOOD AI
   Hill K., 2017, GIZMODO
   Hinton G, 2020, TWITTER COM 3 37 PM
   Kamehkhosh I, 2020, USER MODEL USER-ADAP, V30, P285, DOI 10.1007/s11257-019-09237-4
   Kant I, 1996, GROUNDWORK METAPHYSI
   Kant Immanuel, 1997, CRITIQUE PURE REASON
   Kaufmann M, 2019, BRIT J CRIMINOL, V59, P674, DOI 10.1093/bjc/azy060
   Kebria P, 2020, IEEE CAA J AUTOMATIC, V7
   Keller Benno., 2018, BIG DATA INSURANCE I
   Kodiyan A, 2019, RES GATE
   Koopman P, 2019, LECT NOTES COMPUT SC, V11699, P326, DOI 10.1007/978-3-030-26250-1_26
   Lam O., 2018, GENDER JOBS ONLINE I
   Leonard TC, 2008, CONST POLITICAL ECON, V19, P356, DOI 10.1007/s10602-008-9056-2
   Mascotto G., 2020, AM CENTURY INVESTMEN
   Miailhe N, 2020, DELPHI INTERDISCIPLI, V2, DOI [10.21552/delphi/2019/4/10, DOI 10.21552/DELPHI/2019/4/10]
   Microsoft, 2018, INCLUSIVE DESIGN TOO
   Mittelstadt B, 2019, NAT MACH INTELL, V1, P501, DOI 10.1038/s42256-019-0114-4
   MSCI, 2019, ESG SUST IMP METR IN, DOI [1296102/16472518/ESG_ImpactMetrics-cfs-en.pdf/7a03ddab-46fd-cef7-5211-c07ab992d17b?t=1574374138495, DOI 1296102/16472518/ESG_IMPACTMETRICS-CFS-EN.PDF/7A03DDAB-46FD-CEF7-5211-C07AB992D17B?T=1574374138495]
   MSCI, 2019, MSCI ESG RAT METH
   MSCI, 2020, EV ESG INV
   Narayanan A., 2018, ACM FAT 18 C NEW YOR
   Narayanan Arvind, 2020, QUEUE, V18, P67, DOI [10.1145/3400899.3400901, DOI 10.1145/3400899.3400901]
   Nedelkoska L., 2018, OECD SOCIAL EMPLOYME, V202, DOI [10.1787/1815199X, DOI 10.1787/1815199X]
   Nolan Christopher, 2019, Journal of Cyber Policy, V4, P425, DOI 10.1080/23738871.2019.1673458
   Noor P, 2020, BMJ-BRIT MED J, V368, DOI 10.1136/bmj.m363
   Pereira J, 2019, J MED SYST, V43, DOI 10.1007/s10916-019-1237-1
   Ploug T, 2020, ARTIF INTELL MED, V107, DOI 10.1016/j.artmed.2020.101901
   Poh J., 2019, BLOOMBERG
   Porter J, 2019, THE VERGE       0314
   Quintarelli S, 2019, WE NEED REDRESS DESI
   Rawls J., 1971, THEORY JUSTICE REVIS
   Remia M, 2015, ZENITH INT J MULTIDI, V5
   Rudder Christian, 2014, WE EXPT HUMAN BEINGS
   Sakulkar P., 2016, ARXIV PREPRINT ARXIV
   Scott L., 2019, PRICEWATERHOUSE COOP
   Shestak V, 2020, EVOL INTELL, DOI 10.1007/s12065-020-00358-z
   Singh OP, 2019, INDIAN J PSYCHIAT, V61, P225, DOI 10.4103/0019-5545.258323
   Sullivan Hannah R, 2019, AMA J Ethics, V21, pE160, DOI 10.1001/amajethics.2019.160
   Tesla Team, 2016, TRAGIC LOSS
   The IEEE Global Initiative on Ethics of Autonomous and Intelligent Systems, 2019, ETH AL DES VIS PRIOR
   Tjoa E, 2021, IEEE T NEUR NET LEAR, V32, P4793, DOI 10.1109/TNNLS.2020.3027314
   Trucost, 2020, S P GLOBAL
   UN General Assembly, 2015, TRANSF OUR WORLD 203
   UN (United Nations), 2015, UN SUST DEV GOALS
   Vayena, 2019, ARTIFICIAL INTELLIGE
   Verma S, 2018, 2018 IEEE/ACM INTERNATIONAL WORKSHOP ON SOFTWARE FAIRNESS (FAIRWARE 2018), P1, DOI [10.23919/FAIRWARE.2018.8452913, 10.1145/3194770.3194776]
   Vinuesa R., 2020, ARXIV200508370 CORN
   Vinuesa R, 2020, NAT COMMUN, V11, DOI 10.1038/s41467-019-14108-y
   Wang W., 2018, 24 AM C INF SYST NEW
   Washington A., 2018, COLORADO TECHNOLOGY
   West SM, 2019, BUS SOC, V58, P20, DOI 10.1177/0007650317718185
   Westin A.F., 1968, PRIVACY FREEDOM
   Whittlestone J, 2019, ETHICAL SOC IMPLICAT
   Zicari R., 2021, IEEE T TECHNOLOGY SO
NR 90
TC 0
Z9 0
U1 9
U2 12
PU ROUTLEDGE JOURNALS, TAYLOR & FRANCIS LTD
PI ABINGDON
PA 2-4 PARK SQUARE, MILTON PARK, ABINGDON OX14 4RN, OXON, ENGLAND
SN 2043-0795
EI 2043-0809
J9 J SUSTAIN FINANC INV
JI J. Sustain. Financ. Invest.
DI 10.1080/20430795.2021.1874212
EA JAN 2021
PG 28
WC Business, Finance; Green & Sustainable Science & Technology
SC Business & Economics; Science & Technology - Other Topics
GA PU8CM
UT WOS:000609527100001
OA Green Submitted
DA 2021-12-12
ER

PT J
AU Hongladarom, S
AF Hongladarom, Soraj
TI Machine hermeneutics, postphenomenology, and facial recognition
   technology
SO AI & SOCIETY
LA English
DT Article; Early Access
DE Machine hermeneutics; Material hermeneutics; Perception; Don Ihde;
   Artificial intelligence
AB I would like to introduce the notion of machine hermeneutics in this paper. The notion refers to hermeneutical activity performed by machines. Machines are now capable of making the very interpretive tasks, using artificial intelligence algorithms based on the technology of machine learning that used to be the exclusive domain of human beings. In making this claim, I am not talking about possible conscious machines of the future, but those existing here and now. With facial recognition algorithms, for example, machines are now performing routinely what must be regarded as hermeneutical analyses with astounding accuracy and power. Thus, machine hermeneutics supplements Don Ihde's notion of material hermeneutics. In the latter, it is still human beings who do the interpretation, through the lenses provided the natural sciences; in this case, the natural sciences, or the technology afforded by the sciences, intervene between the human being and the world. In machine hermeneutics, on the contrary, the intervening comes in two layers. On the one hand, there is the usual intervention that Ihde talks about, but on the other, the artificial intelligence algorithm performs its own kind of intervention and interpretation, presenting an already interpreted result to the human beings, who then perceive it through the aid of the usual intervention such as the normal eyeglasses. Then the paper discusses the problem of how to justify the kind of perception that undergoes this process. In what sense can it be said that the algorithm is performing the right action, i.e., one such that the process comes up with a right picture of the world? I contend that this does not merely consist of technical excellence for the technology involved, but also ethical excellence. The two cannot be considered one apart from the other.
C1 [Hongladarom, Soraj] Chulalongkorn Univ, Dept Philosophy, Fac Arts, Bangkok, Thailand.
   [Hongladarom, Soraj] Chulalongkorn Univ, Dept Philosophy, Ctr Eth Sci & Technol, Bangkok, Thailand.
RP Hongladarom, S (corresponding author), Chulalongkorn Univ, Dept Philosophy, Fac Arts, Bangkok, Thailand.; Hongladarom, S (corresponding author), Chulalongkorn Univ, Dept Philosophy, Ctr Eth Sci & Technol, Bangkok, Thailand.
EM hsoraj@chula.ac.th
RI Hongladarom, Soraj/H-4591-2019
OI Hongladarom, Soraj/0000-0003-1553-9650
FU Chulalongkorn UniversityChulalongkorn University
FX I would like to thank Arun Kumar Tripathi for his tireless effort in
   communicating with me during these past many months, giving me a lot of
   advice, papers to read, and many other things. Research for this article
   was partially supported by a grant from the Project on "Creating an
   Environment for Open Science," Chulalongkorn University, 3rd year.
CR 5 popular uses of face recognition, 2019, 5 POP US FAC REC
   Bielby J., 2016, INFORM CULTURES DIGI, P143, DOI 10.1007/978-3-658-14681-8_8
   Bowyer KW, 2004, IEEE TECHNOL SOC MAG, V23, P9, DOI 10.1109/MTAS.2004.1273467
   Brey P., 2004, J INFORM COMMUNICATI, V2, P97, DOI DOI 10.1108/14779960480000246
   Capurro R, 2010, AI SOC, V25, P35, DOI 10.1007/s00146-009-0255-9
   Collins T, 2019, US TODAY
   Friis J. K. B. O., 2012, PHILOS TECHNOLOGY, V25, P249, DOI DOI 10.1007/s13347-011-0060-5
   Harwell Drew., 2019, WASH POST
   Heidegger Martin, 1977, M HEIDEGGER BASIC WR
   Hongladarom S, 2013, MIND MACH, V23, P269, DOI [10.1007/s11023-012-9296-9, DOI 10.1007/S11023-012-9296-9]
   Hongladarom S, ETHICS AI ROBOTICS B
   Ihde, 1998, EXPANDING HERMENEUTI
   Ihde D, 1997, MAN WORLD, V30, P369, DOI 10.1023/A:1004267804953
   Ihde D., 2005, YB I ADV STUDIES SCI, P341
   Ihde D, 2012, FOUND SCI, V17, P373, DOI 10.1007/s10699-011-9244-9
   Ihde Don, 2010, HEIDEGGERS TECHNOLOG
   Introna L. D., 2005, Ethics and Information Technology, V7, P75, DOI 10.1007/s10676-005-4583-2
   Mjoseth J, 2017, FACIAL RECOGNITION S
   Sennaar K, 2019, FACIAL RECOGNITION A
   Verbeek Peter -Paul, 2005, WHAT THINGS DO PHILO
NR 20
TC 0
Z9 0
U1 2
U2 23
PU SPRINGER
PI NEW YORK
PA ONE NEW YORK PLAZA, SUITE 4600, NEW YORK, NY, UNITED STATES
SN 0951-5666
EI 1435-5655
J9 AI SOC
JI AI Soc.
DI 10.1007/s00146-020-00951-x
EA FEB 2020
PG 8
WC Computer Science, Artificial Intelligence
SC Computer Science
GA KP5QE
UT WOS:000516291000001
DA 2021-12-12
ER

PT C
AU Manikonda, L
   Deotale, A
   Kambhampati, S
AF Manikonda, Lydia
   Deotale, Aditya
   Kambhampati, Subbarao
GP ACM
TI What's up with Privacy? User Preferences and Privacy Concerns in
   Intelligent Personal Assistants
SO PROCEEDINGS OF THE 2018 AAAI/ACM CONFERENCE ON AI, ETHICS, AND SOCIETY
   (AIES'18)
LA English
DT Proceedings Paper
CT AAAI/ACM Conference on AI, Ethics, and Society (AIES)
CY FEB 02-03, 2018
CL New Orleans, LA
SP AAAI, Assoc Comp Machinery, ACM SIGAI, Berkeley Existential Risk Initiat, DeepMind Eth & Soc, Future Life Inst, IBM Res AI, PriceWaterhouse Coopers, Tulane Univ
DE Intelligent personal assistants; Automated Systems; privacy; User
   reviews; user studies
ID TASK
AB The recent breakthroughs in Artificial Intelligence (AI) have allowed individuals to rely on automated systems for a variety of reasons. Some of these systems are the currently popular voice-enabled systems like Echo by Amazon and Home by Google that are also called as Intelligent Personal Assistants (IPAs). Though there are rising concerns about privacy and ethical implications, users of these IPAs seem to continue using these systems. We aim to investigate to what extent users are concerned about privacy and how they are handling these concerns while using the IPAs. By utilizing the reviews posted online along with the responses to a survey, this paper provides a set of insights about the detected markers related to user interests and privacy challenges. The insights suggest that users of these systems irrespective of their concerns about privacy, are generally positive in terms of utilizing IPAs in their everyday lives. However, there is a significant percentage of users who are concerned about privacy and take further actions to address related concerns. Some percentage of users expressed that they do not have any privacy concerns but when they learned about the "always listening" feature of these devices, their concern about privacy increased.
C1 [Manikonda, Lydia; Deotale, Aditya; Kambhampati, Subbarao] Arizona State Univ, Tempe, AZ 85287 USA.
RP Manikonda, L (corresponding author), Arizona State Univ, Tempe, AZ 85287 USA.
EM lmanikon@asu.edu; adeotale@asu.edu; rao@asu.edu
FU Google Faculty Research AwardGoogle Incorporated; AFOSRUnited States
   Department of DefenseAir Force Office of Scientific Research (AFOSR)
   [FA9550-18-1-0067]; ONROffice of Naval Research [N00014161-2892,
   N00014-13-1-0176, N00014-13-1-0519, N00014-15-1-2027]; NASANational
   Aeronautics & Space Administration (NASA) [NNX17AD06G]
FX This research is supported in part by a Google Faculty Research Award,
   an AFOSR grant FA9550-18-1-0067, the ONR grants N00014161-2892,
   N00014-13-1-0176, N00014-13-1-0519, N00014-15-1-2027, and the NASA grant
   NNX17AD06G.
CR Baldwin T, 2013, P 6 INT JOINT C NAT
   Blei DM, 2003, J MACH LEARN RES, V3, P993, DOI 10.1162/jmlr.2003.3.4-5.993
   Brill Eric, 2002, P EMNLP ASS COMP LIN
   Czibula G, 2009, INT C INTELL COMP CO, P31, DOI 10.1109/ICCP.2009.5284791
   Duan N, 2011, PROCEDIA ENVIRON SCI, V5, P71, DOI 10.1016/j.proenv.2011.03.050
   Dumais Susan, 2015, ACM SIGIR Forum, V49, P28, DOI 10.1145/2888422.2888425
   Ferguson G, 1998, FIFTEENTH NATIONAL CONFERENCE ON ARTIFICIAL INTELLIGENCE (AAAI-98) AND TENTH CONFERENCE ON INNOVATIVE APPLICATIONS OF ARTIFICAL INTELLIGENCE (IAAI-98) - PROCEEDINGS, P567
   Kim J, 2013, ACM IEEE INT CONF CY, P31, DOI 10.1109/ICCPS.2013.6603997
   Lee S., 2009, MEMS 2009, V2009, P3, DOI DOI 10.1038/0NC.2008.377
   Manikonda Lydia, 2017, ABS170408389 CORR
   Manikonda Lydia, 2014, 2 AAAI C HUM COMP CR
   Mikolov T., 2013, ARXIV13013781, DOI DOI 10.1109/TNN.2003.820440]
   MITCHELL T, 1994, COMMUN ACM, V37, P81, DOI 10.1145/176789.176798
   Myers K, 2007, AI MAG, V28, P47
   Park DH, 2007, INT J ELECTRON COMM, V11, P125, DOI 10.2753/JEC1086-4415110405
   Ravichandran D, 2002, 40TH ANNUAL MEETING OF THE ASSOCIATION FOR COMPUTATIONAL LINGUISTICS, PROCEEDINGS OF THE CONFERENCE, P41
   ROSENTRAUB MS, 1981, POLICY STUD J, V9, P990, DOI 10.1111/j.1541-0072.1981.tb01206.x
   Soper DS, 2012, COMMUN ACM, V55, P81, DOI 10.1145/2160718.2160737
   Tausczik YR, 2010, J LANG SOC PSYCHOL, V29, P24, DOI 10.1177/0261927X09351676
   Zhang Haoqi, 2013, CHI, P3011, DOI DOI 10.1145/2468356.2479597
NR 20
TC 9
Z9 9
U1 1
U2 3
PU ASSOC COMPUTING MACHINERY
PI NEW YORK
PA 1515 BROADWAY, NEW YORK, NY 10036-9998 USA
BN 978-1-4503-6012-8
PY 2018
BP 229
EP 235
DI 10.1145/3278721.3278773
PG 7
WC Computer Science, Artificial Intelligence; Computer Science,
   Interdisciplinary Applications; Social Sciences, Biomedical
SC Computer Science; Biomedical Social Sciences
GA BO3EM
UT WOS:000510018100039
DA 2021-12-12
ER

PT J
AU Zhao, IY
   Ma, YX
   Yu, MWC
   Liu, J
   Dong, WN
   Pang, Q
   Lu, XQ
   Molassiotis, A
   Holroyd, E
   Wong, CWW
AF Zhao, Ivy Y.
   Ma, Ye Xuan
   Yu, Man Wai Cecilia
   Liu, Jia
   Dong, Wei Nan
   Pang, Qin
   Lu, Xiao Qin
   Molassiotis, Alex
   Holroyd, Eleanor
   Wong, Chi Wai William
TI Ethics, Integrity, and Retributions of Digital Detection Surveillance
   Systems for Infectious Diseases: Systematic Literature Review
SO JOURNAL OF MEDICAL INTERNET RESEARCH
LA English
DT Review
DE artificial intelligence; electronic medical records; ethics; infectious
   diseases; machine learning
ID BIG DATA
AB Background: The COVID-19 pandemic has increased the importance of the deployment of digital detection surveillance systems to support early warning and monitoring of infectious diseases. These opportunities create a "double-edge sword," as the ethical governance of such approaches often lags behind technological achievements.
   Objective: The aim was to investigate ethical issues identified from utilizing artificial intelligence-augmented surveillance or early warning systems to monitor and detect common or novel infectious disease outbreaks.
   Methods: In a number of databases, we searched relevant articles that addressed ethical issues of using artificial intelligence, digital surveillance systems, early warning systems, and/or big data analytics technology for detecting, monitoring, or tracing infectious diseases according to PRISMA (Preferred Reporting Items for Systematic Reviews and Meta-Analyses) guidelines, and further identified and analyzed them with a theoretical framework.
   Results: This systematic review identified 29 articles presented in 6 major themes clustered under individual, organizational, and societal levels, including awareness of implementing digital surveillance, digital integrity, trust, privacy and confidentiality, civil rights, and governance. While these measures were understandable during a pandemic, the public had concerns about receiving inadequate information; unclear governance frameworks; and lack of privacy protection, data integrity, and autonomy when utilizing infectious disease digital surveillance. The barriers to engagement could widen existing health care disparities or digital divides by underrepresenting vulnerable and at-risk populations, and patients' highly sensitive data, such as their movements and contacts, could be exposed to outside sources, impinging significantly upon basic human and civil rights.
   Conclusions: Our findings inform ethical considerations for service delivery models for medical practitioners and policymakers involved in the use of digital surveillance for infectious disease spread, and provide a basis for a global governance structure.
C1 [Zhao, Ivy Y.; Molassiotis, Alex] Hong Kong Polytech Univ, Sch Nursing, WHO Collaborating Ctr Community Hlth Serv, Hong Kong, Peoples R China.
   [Ma, Ye Xuan; Yu, Man Wai Cecilia; Dong, Wei Nan; Wong, Chi Wai William] Univ Hong Kong, Li Ka Shing Fac Med, Dept Family Med & Primary Care, 3-F Ap Lei Chau Clin,161 Main St, Hong Kong, Peoples R China.
   [Liu, Jia] Chinese Acad Sci, Shenzhen Inst Adv Technol, Shenzhen, Peoples R China.
   [Pang, Qin] Univ Hong Kong, Shenzhen Hosp, Dept Informat Technol, Shenzhen, Peoples R China.
   [Lu, Xiao Qin] Capital Med Univ, Sch Gen Practice & Continuing Educ, Beijing, Peoples R China.
   [Holroyd, Eleanor] Auckland Univ Technol, Sch Clin Sci, Auckland, New Zealand.
   [Wong, Chi Wai William] Univ Hong Kong, Shenzhen Hosp, Dept Family Med & Primary Care, Shenzhen, Peoples R China.
RP Wong, CWW (corresponding author), Univ Hong Kong, Li Ka Shing Fac Med, Dept Family Med & Primary Care, 3-F Ap Lei Chau Clin,161 Main St, Hong Kong, Peoples R China.
EM wongwcw@hku.hk
OI DONG, Weinan/0000-0002-3541-1649; ZHAO, YAN/0000-0003-4597-8929; Wong,
   William/0000-0003-2540-4055; Ma, Yexuan/0000-0001-7609-2309
CR [Anonymous], 2021, COVID 19 BOOSTS CHIN
   [Anonymous], INT HLTH REG
   [Anonymous], 2018, BBC
   [Anonymous], 2021, WHO COR COVID 19 DAS
   Asadi SI, 2016, EUR C INF SYST ECIS
   Barbieri C., 2020, I AFFARI INTERNAZION, P1
   Bernier C, 2015, U NEW BRUNSWICK LAW
   de Jong Bouke C, 2019, Emerg Infect Dis, V25, DOI 10.3201/eid2507.181421
   de Montjoye YA, 2020, EVALUATING COVID 19
   Degeling C, 2020, BMJ OPEN, V10, DOI 10.1136/bmjopen-2020-041592
   Degeling C, 2020, BMC MED ETHICS, V21, DOI 10.1186/s12910-020-00474-6
   Degeling C, 2019, HEALTH RES POLICY SY, V17, DOI 10.1186/s12961-019-0440-3
   Denecke K, 2017, LIFE SCI SOC POLICY, V13, DOI 10.1186/s40504-017-0062-x
   Floridi L, 2016, PHILOS T R SOC A, V374, DOI 10.1098/rsta.2016.0360
   Fraser C, 2020, DIGITAL CONTACT TRAC
   Garattini Chiara, 2019, Philos Technol, V32, P69, DOI 10.1007/s13347-017-0278-y
   Garg S, 2020, JMIR PUBLIC HLTH SUR, V6, P221, DOI 10.2196/18795
   Gilbert GL, 2019, ASIAN BIOETHICS REV, V11, P173, DOI 10.1007/s41649-019-00087-1
   Hong QN, 2018, EDUC INFORM, V34, P285, DOI 10.3233/EFI-180221
   Ienca M, 2020, NAT MED, V26, P463, DOI 10.1038/s41591-020-0832-5
   Kakade S., 2020, ARXIV PREPRINT ARXIV
   Katapally TR, 2020, J MED INTERNET RES, V22, DOI 10.2196/19357
   Kim ES, 2021, SOC SCI MED, V270, DOI 10.1016/j.socscimed.2021.113673
   Kind C, 2020, PATTERNS, V1, DOI 10.1016/j.patter.2020.100054
   Klenk M, 2020, ETHICS INF TECHNOL, DOI 10.1007/s10676-020-09544-0
   Kostkova P, 2018, LIFE SCI SOC POLICY, V14, DOI 10.1186/s40504-018-0078-x
   Lazer D, 2014, SCIENCE, V343, P1203, DOI 10.1126/science.1248506
   Lewis P., 2020, GUARDIAN
   Mbunge E, 2020, DIABETES METAB SYND, V14, P1631, DOI 10.1016/j.dsx.2020.08.029
   McCarthy M, 2016, BMJ-BRIT MED J, V354, DOI 10.1136/bmj.i3814
   Park S, 2020, JAMA-J AM MED ASSOC, V323, P2129, DOI 10.1001/jama.2020.6602
   Parker MJ, 2020, J MED ETHICS, V46, P427, DOI 10.1136/medethics-2020-106314
   Salerno J, 2017, ANN EPIDEMIOL, V27, P297, DOI 10.1016/j.annepidem.2017.05.002
   Schwalbe N, 2020, LANCET, V395, P1579, DOI 10.1016/S0140-6736(20)30226-9
   Someh I, 2019, COMMUN ASSOC INF SYS, V44, P718, DOI 10.17705/1CAIS.04434
   Sweeney Y, 2020, NAT MACH INTELL, V2, P301, DOI 10.1038/s42256-020-0194-1
   Tanner A., 2017, TIME
   Temko A, 2015, DECIS SUPPORT SYST, V70, P86, DOI 10.1016/j.dss.2014.12.006
   Thomas R, 2020, JMIR PUBLIC HLTH SUR, V6, P238, DOI 10.2196/23081
   Vanessa T, 2017, PURSUIT
   Vayena E, 2015, PLOS COMPUT BIOL, V11, DOI 10.1371/journal.pcbi.1003904
   Vlieg WL, 2017, BMC PUBLIC HEALTH, V17, DOI 10.1186/s12889-017-4319-3
   Whittemore R, 2005, J ADV NURS, V52, P546, DOI 10.1111/j.1365-2648.2005.03621.x
   Yasaka TM, 2020, JMIR MHEALTH UHEALTH, V8, DOI 10.2196/18936
   Yu Y, CONTACT TRACING MOBI
NR 45
TC 0
Z9 0
U1 3
U2 3
PU JMIR PUBLICATIONS, INC
PI TORONTO
PA 130 QUEENS QUAY E, STE 1102, TORONTO, ON M5A 0P6, CANADA
SN 1438-8871
J9 J MED INTERNET RES
JI J. Med. Internet Res.
PD OCT 20
PY 2021
VL 23
IS 10
AR e32328
DI 10.2196/32328
PG 18
WC Health Care Sciences & Services; Medical Informatics
SC Health Care Sciences & Services; Medical Informatics
GA WW1DL
UT WOS:000717666100003
PM 34543228
OA Green Published, gold
DA 2021-12-12
ER

PT J
AU Cordeiro, JV
AF Cordeiro, Joao V.
TI Digital Technologies and Data Science as Health Enablers: An Outline of
   Appealing Promises and Compelling Ethical, Legal, and Social Challenges
SO FRONTIERS IN MEDICINE
LA English
DT Review
DE digital health; ethics; law; artificial intelligence; telemedicine; big
   data; patient-doctor relationship
ID ARTIFICIAL-INTELLIGENCE; BIG DATA; MEDICINE; CARE; PHYSICIAN; QUALITY;
   JUSTICE; ACCESS; ROBOT; STOP
AB Digital technologies and data science have laid down the promise to revolutionize healthcare by transforming the way health and disease are analyzed and managed in the future. Digital health applications in healthcare include telemedicine, electronic health records, wearable, implantable, injectable and ingestible digital medical devices, health mobile apps as well as the application of artificial intelligence and machine learning algorithms to medical and public health prognosis and decision-making. As is often the case with technological advancement, progress in digital health raises compelling ethical, legal, and social implications (ELSI). This article aims to succinctly map relevant ELSI of the digital health field. The issues of patient autonomy; assessment, value attribution, and validation of health innovation; equity and trustworthiness in healthcare; professional roles and skills and data protection and security are highlighted against the backdrop of the risks of dehumanization of care, the limitations of machine learning-based decision-making and, ultimately, the future contours of human interaction in medicine and public health. The running theme to this article is the underlying tension between the promises of digital health and its many challenges, which is heightened by the contrasting pace of scientific progress and the timed responses provided by law and ethics. Digital applications can prove to be valuable allies for human skills in medicine and public health. Similarly, ethics and the law can be interpreted and perceived as more than obstacles, but also promoters of fairness, inclusiveness, creativity and innovation in health.
C1 [Cordeiro, Joao V.] Univ Nova Lisboa, NOVA Natl Sch Publ Hlth, Publ Hlth Res Ctr, Lisbon, Portugal.
   [Cordeiro, Joao V.] Univ Nova Lisboa, Comprehens Hlth Res Ctr, Lisbon, Portugal.
   [Cordeiro, Joao V.] Ctr Interdisciplinar Ciencias Sociais, Lisbon, Portugal.
RP Cordeiro, JV (corresponding author), Univ Nova Lisboa, NOVA Natl Sch Publ Hlth, Publ Hlth Res Ctr, Lisbon, Portugal.; Cordeiro, JV (corresponding author), Univ Nova Lisboa, Comprehens Hlth Res Ctr, Lisbon, Portugal.; Cordeiro, JV (corresponding author), Ctr Interdisciplinar Ciencias Sociais, Lisbon, Portugal.
EM joao.cordeiro@ensp.unl.pt
FU Fundacao Ciencia e Tecnologia, IP national support through CHRC
   [UIDP/04923/2020]
FX This present publication was funded by Fundacao Ciencia e Tecnologia, IP
   national support through CHRC (UIDP/04923/2020).
CR Abdolkhani R, 2019, JAMIA OPEN, V2, P471, DOI 10.1093/jamiaopen/ooz036
   Abnousi F, 2019, JAMA-J AM MED ASSOC, V321, P247, DOI 10.1001/jama.2018.19763
   Adamson AS, 2018, JAMA DERMATOL, V154, P1247, DOI 10.1001/jamadermatol.2018.2348
   Adjekum A, 2018, J MED INTERNET RES, V20, DOI 10.2196/11254
   Aicardi C, 2016, CROAT MED J, V57, P207, DOI 10.3325/cmj.2016.57.207
   Ajana B, 2017, DIGIT HEALTH, V3, DOI 10.1177/2055207616689509
   American Medical Association, 2020, DIG HLTH IMPL PLAYB DIG HLTH IMPL PLAYB
   Anderson M, 2010, SCI AM, V303, P72, DOI 10.1038/scientificamerican1010-72
   Angwin J, 2016, PROPUBLICA
   Annas GJ., 2010, WORST CASE BIOETHICS, P235
   [Anonymous], 2019, NATURE, V572, P5, DOI 10.1038/d41586-019-02322-z
   Anthes E, 2017, NATURE, V550, P316, DOI 10.1038/550316a
   Atasoy H, 2019, ANNU REV PUBL HEALTH, V40, P487, DOI 10.1146/annurev-publhealth-040218-044206
   Atkinson K, 2020, ARTIF INTELL, V289, DOI 10.1016/j.artint.2020.103387
   Aungst TD, 2020, J MED EDUC CURRIC DE, V7, DOI 10.1177/2382120519901275
   Babic B, 2021, NAT MACH INTELL, V3, P283, DOI 10.1038/s42256-021-00331-0
   Baker DB., 2016, EGEMS, V4, P7, DOI [10.13063/2327-9214.1207, DOI 10.13063/2327-9214.1207]
   Baron RJ, 2019, NEW ENGL J MED, V381, P182, DOI 10.1056/NEJMms1813043
   Beauchamp T., 2019, PRINCIPLES BIOMEDICA, V8th
   Benjamens S, 2020, NPJ DIGIT MED, V3, DOI 10.1038/s41746-020-00324-0
   Bitterman DS, 2020, LANCET DIGIT HEALTH, V2, pE447, DOI 10.1016/S2589-7500(20)30187-4
   Bjerring JC, 2020, PHILOS TECHNOL, DOI [10.1007/s13347-019-00391-6, DOI 10.1007/S13347-019-00391-6]
   Bollmeier Suzanne G, 2020, Mo Med, V117, P303
   Botrugno C, 2019, NURS ETHICS, V26, P357, DOI 10.1177/0969733017705004
   Brall C, 2019, EUR J PUBLIC HEALTH, V29, P18, DOI 10.1093/eurpub/ckz167
   Brody JE., 2020, NEW YORK TIMES
   Brouillette M., 2017, MIT TECHNOL REV
   Buchner B., 2017, European Health Law, P273
   Burdick A., 2017, NEW YORKER
   Buttarelli G, 2016, INT DATA PRIV LAW, V6, P77, DOI 10.1093/idpl/ipw006
   Carreyrou J, 2018, BAD BLOOD SECRETS LI
   Castelvecchi D, 2021, NATURE, V589, P12, DOI 10.1038/d41586-020-03611-8
   Castelvecchi D, 2020, NATURE, V587, P347, DOI 10.1038/d41586-020-03186-4
   CBS News, 2019, CBS NEWS
   Cervantes JA, 2020, SCI ENG ETHICS, V26, P501, DOI 10.1007/s11948-019-00151-x
   Chesser A, 2016, INFORM HEALTH SOC CA, V41, P1, DOI 10.3109/17538157.2014.948171
   Cohen IG, 2020, LANCET DIGIT HEALTH, V2, pE376, DOI 10.1016/S2589-7500(20)30112-6
   Cook-Deegan R, 2017, ANNU REV GENOM HUM G, V18, P389, DOI 10.1146/annurev-genom-083115-022515
   Cordeiro João V., 2014, Rev. Port. Sau. Pub., V32, P164, DOI 10.1016/j.rpsp.2014.10.002
   Costello RA, 2020, EUR PAP J LAW INTEGR, V2020, P1045
   Courtland R, 2018, NATURE, V558, P357, DOI 10.1038/d41586-018-05469-3
   Davenport Thomas, 2019, Future Healthc J, V6, P94, DOI 10.7861/futurehosp.6-2-94
   de Faria PL., 2014, ROUTLEDGE HDB MED LA, P381
   Digital EconomyTaskForce., 2020, G20 DIAL OECD G20 DIAL OECD
   Donabedian A, 2005, MILBANK Q, V83, P691, DOI 10.1111/j.1468-0009.2005.00397.x
   Elenko E, 2015, NAT BIOTECHNOL, V33, P456, DOI 10.1038/nbt.3222
   Elliott T, 2019, CURR ALLERGY ASTHM R, V19, DOI 10.1007/s11882-019-0837-7
   EMC EducationServices., 2015, DATA SCI BIG DATA AN
   Etzioni A., 2017, J ETHICS, V21, P403
   European Commission, 2020, DAT PROT EU
   European Commission, 2018, COM2018233 EUR COMM COM2018233 EUR COMM
   Faria Paula Lobato, 2014, Rev. Port. Sau. Pub., V32, P121
   Faria Paula Lobato de, 2014, Rev. Port. Sau. Pub., V32, P123, DOI 10.1016/j.rpsp.2014.10.001
   Food and Drug Administration (FDA), 2020, MED DEVICE CYBERSECU MED DEVICE CYBERSECU
   Garell C, 2016, JMIR MED INF, V4, P47, DOI 10.2196/medinform.5401
   Gasser U, 2020, LANCET DIGIT HEALTH, V2, pE425, DOI 10.1016/S2589-7500(20)30137-0
   Ghassemi M, 2019, LANCET DIGIT HEALTH, V1, pE157, DOI 10.1016/S2589-7500(19)30084-6
   Gibney E, 2020, NATURE, V577, P609, DOI 10.1038/d41586-020-00160-y
   Gigerenzer Gerd, 2007, Psychol Sci Public Interest, V8, P53, DOI 10.1111/j.1539-6053.2008.00033.x
   Gillum J., 2019, Anyone Can Take a Peek. ProPublica
   Global Alliance for Genomics and Health, 2020, GA4GH GDPR BRIEF TRA
   Godlee F., 2016, BMJ-BRIT MED J, V354, pI3907, DOI [10.1136/bmj.i3907, DOI 10.1136/bmj.i3907]
   Golinelli D, 2020, J MED INTERNET RES, V22, DOI 10.2196/22280
   Gonz?lez Fuster G., 2014, EMERGENCE PERSONAL D
   Gornick Michele C, 2019, AMA J Ethics, V21, pE906, DOI 10.1001/amajethics.2019.906
   Grady C, 2017, NEW ENGL J MED, V376, P856, DOI 10.1056/NEJMra1603773
   Grady C, 2015, NEW ENGL J MED, V372, P855, DOI 10.1056/NEJMra1411250
   Guibas JT., 2018, ARXIV170901872 ARXIV170901872
   High CommissionerforHumanRights, 2018, RIGHT PRIV DIG AG RIGHT PRIV DIG AG
   High-Level ExpertGrouponAI., 2019, ETHICS GUIDELINES TR
   High-Level ExpertGrouponAI., 2020, ASSESSMENT LIST TRUS
   Ho A, 2018, BMC MED ETHICS, V19, DOI 10.1186/s12910-018-0255-8
   Ho D, 2020, TRENDS BIOTECHNOL, V38, P497, DOI 10.1016/j.tibtech.2019.12.021
   Intelligence Unit., 2017, THE ECONOMIST THE ECONOMIST
   Jain SH, 2015, NAT BIOTECHNOL, V33, P462, DOI 10.1038/nbt.3223
   Kabat GC, 2017, EMBO REP, V18, P1052, DOI 10.15252/embr.201744294
   Kaplan B, 2020, INT J MED INFORM, V143, DOI 10.1016/j.ijmedinf.2020.104239
   Keenan AJ, 2021, J MED INTERNET RES, V23, DOI 10.2196/25698
   Khoury MJ, 2018, GENET MED, V20, P574, DOI 10.1038/gim.2017.211
   Khoury MJ, 2016, AM J PREV MED, V50, P398, DOI 10.1016/j.amepre.2015.08.031
   Kish LJ, 2015, NAT BIOTECHNOL, V33, P921, DOI 10.1038/nbt.3340
   Knight W, 2017, TECHNOL REV, V120, P54
   Kosinski M, 2013, P NATL ACAD SCI USA, V110, P5802, DOI 10.1073/pnas.1218772110
   Kosseim P, 2014, GENOME BIOL, V15, DOI 10.1186/s13059-014-0430-2
   Kramer ADI, 2014, P NATL ACAD SCI USA, V111, P8788, DOI 10.1073/pnas.1320040111
   Kruse CS, 2016, J MED SYST, V40, DOI 10.1007/s10916-016-0628-9
   Lamanna Camillo, 2018, AMA J Ethics, V20, pE902, DOI 10.1001/amajethics.2018.902
   Land MK, 2020, ANNU REV LAW SOC SCI, V16, P223, DOI 10.1146/annurev-lawsocsci-060220-081955
   Lima MR, 2021, FRONT ROBOT AI, V8, DOI 10.3389/frobt.2021.618866
   Lordon RJ, 2020, HEALTH INFORM J, V26, P2689, DOI 10.1177/1460458220928184
   Lorentz A., 2018, WIRED
   Lupton D., 2017, DIGITAL HLTH CRITICA
   Mann SP, 2016, PHILOS T R SOC A, V374, DOI 10.1098/rsta.2016.0130
   Martinez-Martin Nicole, 2019, AMA J Ethics, V21, pE180, DOI 10.1001/amajethics.2019.180
   McAuley A, 2014, PUBLIC HEALTH, V128, P1118, DOI 10.1016/j.puhe.2014.10.008
   McDermott Y, 2017, BIG DATA SOC, V4, P1, DOI 10.1177/2053951716686994
   Miller A P, 2018, HARVARD BUS REV
   Murdoch TB, 2013, JAMA-J AM MED ASSOC, V309, P1351, DOI 10.1001/jama.2013.393
   Nedelkoska Ljubica., 2018, AUTOMATION SKILLS US
   Neves A., 2020, BMJ QUAL SAF, V29, P1019, DOI [10.1136/bmjqs-2019-010581, DOI 10.1136/bmjqs-2019-010581]
   Nissim K, 2018, PHILOS T R SOC A, V376, DOI 10.1098/rsta.2017.0358
   Nittari G, 2020, TELEMED E-HEALTH, V26, P1427, DOI 10.1089/tmj.2019.0158
   Obermeyer Z., 2019, HEALTH AFFAIR
   Obermeyer Z, 2016, NEW ENGL J MED, V375, P1216, DOI 10.1056/NEJMp1606181
   Papernot N., 2017, ARXIV161005755 ARXIV161005755
   Perakslis E, 2021, JAMA-J AM MED ASSOC, V325, P127, DOI 10.1001/jama.2020.22919
   Pilgrim D., 2011, Examining Trust in Healthcare: A Multidisciplinary Perspective
   Powles J, 2017, HEALTH TECHNOL-GER, V7, P351, DOI 10.1007/s12553-017-0179-1
   Raposo Vera Lucia, 2016, GMS Health Technol Assess, V12, pDoc03, DOI 10.3205/hta000126
   Rasiah S, 2020, BMJ OPEN, V10, DOI 10.1136/bmjopen-2018-028061
   Rasmussen SA, 2020, JAMA-J AM MED ASSOC, V324, P933, DOI 10.1001/jama.2020.14992
   Rezaeibagha F, 2015, HEALTH INF MANAG J, V44, P23, DOI 10.1177/183335831504400304
   Rigby M, 2016, STUD HEALTH TECHNOL, V222, P3, DOI 10.3233/978-1-61499-635-4-3
   Rocher L, 2019, NAT COMMUN, V10, DOI 10.1038/s41467-019-10933-3
   Rodriguez-Villa E, 2019, BMC MED, V17, DOI 10.1186/s12916-019-1447-x
   Ross C, 2018, STAT
   Rothstein MA., 2015, ROUTLEDGE HDB MED LA, P52
   Rubeis G, 2018, SCI ENG ETHICS, V24, P93, DOI 10.1007/s11948-017-9885-3
   Ruckenstein M, 2017, ANNU REV ANTHROPOL, V46, P261, DOI 10.1146/annurev-anthro-102116-041244
   Schmietow B, 2019, MED HEALTH CARE PHIL, V22, P623, DOI 10.1007/s11019-019-09900-y
   Schneble CO, 2020, J MED INTERNET RES, V22, DOI 10.2196/16879
   Schulke DF, 2013, BOSTON U LAW REV, V93, P1699
   Schwartz Suzanne, 2018, Biomed Instrum Technol, V52, P103, DOI 10.2345/0899-8205-52.2.103
   Several authors., 2012, THE ECONOMIST THE ECONOMIST
   Sharon T., 2017, PHILOS TECHNOLOGY, V30, P93, DOI [10.1007/s13347-016-0215-5, DOI 10.1007/S13347-016-0215-5]
   Shi SY, 2020, COMPUT SECUR, V97, DOI 10.1016/j.cose.2020.101966
   SIEGLER M, 1982, NEW ENGL J MED, V307, P1518, DOI 10.1056/NEJM198212093072411
   Simonite T., 2018, WIRED
   Singletary B, 2017, JAMA SURG, V152, P1169, DOI 10.1001/jamasurg.2017.3851
   Sousa-Duarte F, 2020, SOCIOL COMPASS, V14, DOI 10.1111/soc4.12828
   Sunstein CR, 2015, YALE J REGUL, V32, P413
   Thierer AD., 2015, SSRN ELECT J, DOI [10.2139/ssrn.2494382, DOI 10.2139/SSRN.2494382]
   Thomas R., 2018, FASTAI
   Topol E., 2019, TOPOL REV INDEPENDEN
   Topol E.J, 2019, DEEP MED ARTIFICIAL
   Topol EJ, 2019, SCI TRANSL MED, V11, DOI 10.1126/scitranslmed.aaw7610
   Topol EJ, 2019, NAT MED, V25, P44, DOI 10.1038/s41591-018-0300-7
   Topol EJ, 2014, CELL, V157, P241, DOI 10.1016/j.cell.2014.02.012
   UN, 2000, EC1220004 UN CESCR EC1220004 UN CESCR
   van der Vaart Rosalie, 2017, J Med Internet Res, V19, pe27, DOI 10.2196/jmir.6709
   Van Noorden R, 2020, NATURE, V587, P354, DOI 10.1038/d41586-020-03187-3
   Vaughan A., 2019, NEW SCI
   Vayena E, 2017, J BIOETHIC INQ, V14, P501, DOI 10.1007/s11673-017-9809-6
   VELIZ CARISSA, 2020, PRIVACY IS POWER WHY
   Verghese A., 2018, NEW YORK TIMES MAGAZ
   Volpp KG., 2017, NEJM CATALYST
   Wensing M, 2019, BMC MED, V17, DOI 10.1186/s12916-019-1322-9
   Whear R, 2020, COCHRANE DB SYST REV, DOI 10.1002/14651858.CD010763.pub2
   White Ryen W, 2009, AMIA Annu Symp Proc, V2009, P696
   Wilbanks JT, 2016, NATURE, V535, P345, DOI 10.1038/535345a
   Williams PAH, 2015, MED DEVICES-EVID RES, V8, P305, DOI 10.2147/MDER.S50048
   Woolley JP, 2016, BMC MED ETHICS, V17, DOI 10.1186/s12910-016-0117-1
   World Health Organisation, 2016, MON EV DIG HLTH INT MON EV DIG HLTH INT
   World Medical Association, 2018, WMA STAT ETH TEL WMA STAT ETH TEL
   Yang Y, 2020, P NATL ACAD SCI USA, V117, P10762, DOI 10.1073/pnas.1909046117
   Zaner RM., 1991, ETH TRUST PROF, P45
   Zou J, 2018, NATURE, V559, P324, DOI 10.1038/d41586-018-05707-8
   Zuiderveen Borgesius F. J., 2018, DISCRIMINATION ARTIF
NR 158
TC 0
Z9 0
U1 9
U2 9
PU FRONTIERS MEDIA SA
PI LAUSANNE
PA AVENUE DU TRIBUNAL FEDERAL 34, LAUSANNE, CH-1015, SWITZERLAND
EI 2296-858X
J9 FRONT MED-LAUSANNE
JI Front. Med.
PD JUL 8
PY 2021
VL 8
AR 647897
DI 10.3389/fmed.2021.647897
PG 9
WC Medicine, General & Internal
SC General & Internal Medicine
GA TM2KT
UT WOS:000675381100001
PM 34307394
OA Green Published, gold
DA 2021-12-12
ER

PT J
AU Njuguna, J
AF Njuguna, Joseph
TI Constructions of Moral Values in Reader Comments of the Samantha Sex
   Robot Discourse in East African Newspapers
SO JOURNAL OF RELIGION MEDIA AND DIGITAL CULTURE
LA English
DT Article
DE Samantha; sex robot; framing; newspapers; East Africa
AB Although artificial intelligence (AI) has been touted as revolutionary, this technology has sparked ethical concerns, with man accused of attempting to create a 'play God' with it. While creators of sex robots have been hailed for reigniting sexual relationships, they have received flack in equal measure for their apparent moral absurdity. From a Christian values perspective, this study interrogates how the Samantha sex robot invention was framed in 129 online reader comments in two East African newspapers - The Standard and The Daily Monitor. Findings showed that comments fell under the value themes of 'family bond', 'compromised conscience, and 'apocalypse'. While a few positioned sex robots as a panacea to domestic instability, the majority opinion viewed the robots as 'destroyers' of the God-ordained family unit and tools of dehumanizing women, and thus morally contradictory to Christian teachings. justifying sex robots was considered to be 'negotiating' or 'rationalizing' with established Christian values and therefore 'rebelling against God'. Man's extremity with the creation and use of sex robots sparked predictions of a self-fulfilling prophecy of his extermination for inciting the wrath of God. The preservation of culture also underpinned the ethical evaluations of robots by some commenters.
C1 [Njuguna, Joseph] Jomo Kenyatta Univ Agr & Technol, Nairobi, Kenya.
RP Njuguna, J (corresponding author), Jomo Kenyatta Univ Agr & Technol, Nairobi, Kenya.
EM jnjugunano@gmail.com
CR Alcon R., 2019, ARTIF INTELL
   Amuda Y. J., 2012, OIDA INT J SUSTAINAB, V3, P19
   [Anonymous], 2017, MERRIAM WEBSTER DICT
   Bandura A, 1996, J PERS SOC PSYCHOL, V71, P364, DOI 10.1037/0022-3514.71.2.364
   Bostrom N, 2013, GLOB POLICY, V4, P15, DOI 10.1111/1758-5899.12002
   Brennen J., 2018, IND LED DEBATE UK ME
   Brossard D, 2013, P NATL ACAD SCI USA, V110, P14096, DOI 10.1073/pnas.1212744110
   Bruggemann M, 2014, COMMUN THEOR, V24, P61, DOI 10.1111/comt.12027
   Campbell H., 2010, RELIG MEETS NEW MEDI
   Carter J., 2018, FAQS CHRISTIANS MORA
   Nascimento ECC, 2018, ASIAN BIOETHICS REV, V10, P231, DOI 10.1007/s41649-018-0061-0
   Castells Manuel, 2012, NETWORKS OUTRAGE HOP
   Cave S, 2019, AIES '19: PROCEEDINGS OF THE 2019 AAAI/ACM CONFERENCE ON AI, ETHICS, AND SOCIETY, P331, DOI 10.1145/3306618.3314232
   Chan J., 2017, NEW INT
   Crosbie J., 2017, INVERSE
   Danaher J, 2019, AI SOC, V34, P129, DOI 10.1007/s00146-017-0773-9
   de Graaf MMA, 2016, IEEE ROMAN, P755, DOI 10.1109/ROMAN.2016.7745204
   Doring N, 2019, INT J SOC ROBOT, V11, P665, DOI 10.1007/s12369-019-00517-y
   Domingo D, 2008, NORD REV, V29, P3, DOI 10.1515/nor-2017-0159
   Domke D, 1998, INT J PUBLIC OPIN R, V10, P51, DOI 10.1093/ijpor/10.1.51
   Dormehl L., 2014, FORMULA ALGORITHMS S
   Duffer E., 2017, ARTIF INTELL
   Entman R., 2010, JOURNALISM, V11, P389
   Estes D., 2017, CHRISTIANITY TODAY
   Ezin E. C., 2018, FOR ART INT AFR MOH
   Ford M., 2015, RISE ROBOTS TECHNOLO
   Gaus A., 2019, AUTOMATION FUTURE WO
   Geers A., 2013, SHOULD CHRISTIANS EN
   Goodman JR, 2006, PUBLIC UNDERST SCI, V15, P359, DOI 10.1177/0963662506062468
   Holton A, 2014, J HEALTH COMMUN, V19, P825, DOI 10.1080/10810730.2013.837554
   Hornyak T., 2010, CNET NEWS
   Johnson DG, 2020, INT J SOC ROBOT, V12, P415, DOI 10.1007/s12369-019-00586-z
   Jones S., 2015, THESIS U ALBERTA
   Lupton D., 1994, QUAL HEALTH RES, V4, P304
   Manosevitch E., 2009, 10 INT S ON LIN JOUR
   Metzler T., 2008, ETHICAL VIEWS RELIG, P15
   Ndonye M. M., 2019, J MEDIA COMMUNICATIO, V1, P1
   Onyeji E., 2018, ALLAFRICA
   Parikh J., 2017, WHY IT IS TIME START
   Richardson K., 2016, ACM SIGCAS COMPUTERS, V45, P290
   Santana A., 2011, NEWS RES J, V32, P66, DOI DOI 10.1177/073953291103200306
   Schaap G., 2012, J COMMUNICATION SCI, V40, P71
   Scheufele D., 2012, OXFORD HDB POLITICAL, P1, DOI [10.1093/oxfordhb/9780199793471, DOI 10.1093/OXFORDHB/9780199793471]
   Scheutz M, 2016, ACMIEEE INT CONF HUM, P351, DOI 10.1109/HRI.2016.7451772
   Schoenbach K, 2005, EUR J COMMUN, V20, P245, DOI 10.1177/0267323105052300
   Semetko HA, 2000, J COMMUN, V50, P93, DOI 10.1093/joc/50.2.93
   SHELLEY M, 1984, J AM STAT ASSOC, V79, P240, DOI 10.2307/2288384
   Silk M., 1995, UNSECULAR MEDIA MAKI
   Snell JC, 1997, FUTURIST, V31, P32
   Stassa E., 2016, JEZEBEL
   Swiatczak B, 2011, MIND MACH, V21, P19, DOI 10.1007/s11023-010-9214-y
   Tillich P., 1995, MORALITY AND BEYOND
   Travaly Y., 2020, FUTURE IS INTELLIGEN
   unesco, 2017, ROBOTICS ETHICS TECH
   Vergeer M, 2020, COMMUN STUD, V71, P373, DOI 10.1080/10510974.2020.1733038
   Vicsek L, 2011, SCI COMMUN, V33, P309, DOI 10.1177/1075547010389820
   Wartiainen M., 2020, THESIS UPPSALA U
   Welch D., 2017, WORLD RELIG NEWS
   Wynne B, 2014, PUBLIC UNDERST SCI, V23, P60, DOI 10.1177/0963662513505397
NR 59
TC 0
Z9 0
U1 0
U2 0
PU BRILL
PI LEIDEN
PA PLANTIJNSTRAAT 2, P O BOX 9000, 2300 PA LEIDEN, NETHERLANDS
SN 2588-8099
EI 2165-9214
J9 J RELIG MEDIA DIGIT
JI J. Relig. Media Digit. Cult.
PD NOV
PY 2021
VL 10
IS 3
BP 382
EP 403
DI 10.1163/21659214-BJA10013
PG 22
WC Communication; Religion
SC Communication; Religion
GA XJ4KK
UT WOS:000726758800002
DA 2021-12-12
ER

PT J
AU Poulsen, A
   Fosch-Villaronga, E
   Burmeister, OK
AF Poulsen, Adam
   Fosch-Villaronga, Eduard
   Burmeister, Oliver K.
TI Cybersecurity, value sensing robots for LGBTIQ+ elderly, and the need
   for revised codes of conduct
SO AUSTRALASIAN JOURNAL OF INFORMATION SYSTEMS
LA English
DT Article; Proceedings Paper
CT 8th Australasian-Institute-of-Computer-Ethics (AiCE) Conference
CY AUG 19-20, 2019
CL Melbourne, AUSTRALIA
SP Australasian Inst Comp Eth
DE aged care; AI; ethics; LGBTIQ+; healthcare robots; responsibility; value
   sensitive design
ID ETHICS; CARE
AB Until now, each profession has developed their professional codes of conduct independently. However, the use of robots and artificial intelligence is blurring professional delineations: aged care nurses work with lifting robots, tablet computers, and intelligent diagnostic systems, and health information system designers work with clinical teams. While robots assist the medical staff in extending the professional service they provide, it is not clear how professions adhere and adapt to the new reality. In this article, we reflect on how the insertion of robots may shape codes of conduct, in particular with regards to cybersecurity. We do so by focusing on the use of social robots for helping LGBTIQ+ elderly cope with loneliness and depression. Using robots in such a delicate domain of application changes how care is delivered, as now alongside the caregiver, there is a cyber-physical health information system that can learn from experience and act autonomously. Our contribution stresses the importance of including cybersecurity considerations in codes of conduct for both robot developers and caregivers as it is the human and not the machine which is responsible for ensuring the system's security and the user's safety.
C1 [Poulsen, Adam; Burmeister, Oliver K.] Charles Sturt Univ, Bathurst, NSW, Australia.
   [Fosch-Villaronga, Eduard] Leiden Univ, Leiden Law Sch, Leiden, Netherlands.
RP Poulsen, A (corresponding author), Charles Sturt Univ, Bathurst, NSW, Australia.
EM apoulsen@csu.edu.au
RI Fosch-Villaronga, Eduard/AAP-9356-2021; Burmeister, Oliver/G-6723-2013
OI Fosch-Villaronga, Eduard/0000-0002-8325-5871; Poulsen,
   Adam/0000-0002-0001-3894; Burmeister, Oliver/0000-0002-1800-9551
FU LEaDing Fellows Marie Curie COFUND fellowship; European Union's Horizon
   2020 research and innovation programme under the Marie Sklodowska-Curie
   grant [707404]
FX Part of this project was funded by the LEaDing Fellows Marie Curie
   COFUND fellowship, a project that has received funding from the European
   Union's Horizon 2020 research and innovation programme under the Marie
   Sklodowska-Curie grant agreement no. 707404.
CR Al-Saggaf Y, 2017, AUSTRALAS J INF SYST, V21
   Bennett E, 2017, J CLIN NURS, V26, P1021, DOI 10.1111/jocn.13595
   Bryson JJ, 2017, ARTIF INTELL LAW, V25, P273, DOI 10.1007/s10506-017-9214-9
   Burmeister O. K., 2018, INFORM COMMUNICATION
   Burmeister O. K., 2013, ETHICAL SPACE INT J, V10, P25
   Burmeister OK, 2017, J INF COMMUN ETHICS, V15, P348, DOI 10.1108/JICES-11-2016-0045
   Capurro R, 2010, ETHICAL SPACE INT J, V7, P28
   Carter-Templeton H, 2018, J NURS SCHOLARSHIP, V50, P582, DOI 10.1111/jnu.12399
   Clark GW, 2017, IEEE CONF COGNIT
   Constantin L, 2020, BMC BIOL, V18, DOI 10.1186/s12915-020-00857-6
   Coronado Anthony J, 2014, Biomed Instrum Technol, VSuppl, P26, DOI 10.2345/0899-8205-48.s1.26
   Cresswell K, 2018, J MED INTERNET RES, V20, DOI 10.2196/10410
   Datteri E, 2013, SCI ENG ETHICS, V19, P139, DOI 10.1007/s11948-011-9301-3
   Denning T., 2014, P 30 ANN COMP SEC AP, DOI [10.1145/2664243.2664289, DOI 10.1145/2664243.2664289]
   European Parliament, 2017, RES CIV LAW RUL ROB
   Fjeld J., 2019, PRINCIPLED ARTIFICIA
   Floridi L, 2019, NAT MACH INTELL, V1, P261, DOI 10.1038/s42256-019-0055-y
   Floridi L, 2018, MIND MACH, V28, P689, DOI 10.1007/s11023-018-9482-5
   Food and Drug Administration FDA, 2019, CYBERSECURITY
   Fosch Villaronga E., 2017, THESIS
   Fosch-Villaronga E, 2018, IEEE INT C INT ROBOT, P290, DOI 10.1109/IROS.2018.8593591
   Fosch-Villaronga E, 2019, ROBOTS HEALTHCARE LA
   Fosch-Villaronga E, 2019, ROBOT AUTON SYST, V119, P77, DOI 10.1016/j.robot.2019.06.003
   Friedman B, 2006, ADV MANAG INFORM SYS, V5, P348
   General Data Protection Regulation GDPR, 2018, ART 25 EU GEN DAT PR
   Gomes A., 2019, DRAG QUEENS ARTIFICI
   Henschke A., 2017, J CYBER POLICY, V2, P82, DOI [10.1080/23738871.2016.1243721, DOI 10.1080/23738871.2016.1243721]
   High Level Expert Group (HLEG), 2019, ETH GUID TRUSTW AI
   Huygen Christian, 2006, MedGenMed, V8, P29
   Jobin A, 2019, NAT MACH INTELL, V1, P389, DOI 10.1038/s42256-019-0088-2
   Johnson DG, 2015, J BUS ETHICS, V127, P707, DOI 10.1007/s10551-014-2180-1
   Khosla R., 2012, P 20 ACM INT C MULT
   Latham JR, 2015, AUSTRALAS J AGEING, V34, P19, DOI 10.1111/ajag.12275
   Legassick S., 2017, WHY WE LAUNCHED DEEP
   Martin G., 2017, BMJ-BRIT MED J, V358, P1
   Melkas H, 2020, INT J MED INFORM, V134, DOI 10.1016/j.ijmedinf.2019.104041
   Moyle W, 2020, AUSTRALAS J AGEING, V39, pE127, DOI 10.1111/ajag.12713
   Pasquale F., 2017, OHIO STATE LAW J, V78
   Pether, 2016, J AGING RES, V2016, P1, DOI [10.1155/2016/8569602, DOI 10.1155/2016/8569602]
   Pino M, 2015, FRONT AGING NEUROSCI, V7, DOI 10.3389/fnagi.2015.00141
   Poulsen A., 2018, P AUSTR C INF SYST
   Poulsen A., 2018, THIS CHANGES EVERYTH, P314, DOI [10.1007/978-3- 319- 99605-9_24, DOI 10.1007/978-3-319-99605-9_24]
   POULSEN A, 2019, AUSTRALAS J INF SYST, V23
   Poulsen A, 2020, NAT MACH INTELL, V2, P152, DOI 10.1038/s42256-020-0157-6
   Poulsen A, 2019, AUSTRALAS J INF SYST, V23, DOI 10.3127/ajis.v23i0.2137
   Quarta D, 2017, P IEEE S SECUR PRIV, P268, DOI 10.1109/SP.2017.20
   Razzaki S, 2018, COMP STUDY ARTIFICIA, V1806, P10698
   Sharkey A, 2014, ETHICS INF TECHNOL, V16, P63, DOI 10.1007/s10676-014-9338-5
   Shields Linda, 2018, Evid Based Nurs, V21, P47, DOI 10.1136/eb-2017-102853
   Tanev G., 2015, TECHNOLOGY INNOVATIO, V5
   Tenenbaum E. M., 2011, TEMPLE POLITICAL CIV, V21, P459
   THOMAS G, 2019, AUSTRALAS J INF SYST, V23
   United Kingdom Department of Health & Social Care, 2019, COD COND DAT DRIV HL
   Waite H, 2015, AUSTRALAS J AGEING, V34, P8, DOI 10.1111/ajag.12272
   Waling A, 2017, SEX EDUC-SEX SOC LEA, V17, P302, DOI 10.1080/14681811.2017.1294535
   Zardiashvili L., 2020, MIND MACH, P1
NR 56
TC 0
Z9 0
U1 2
U2 8
PU UNIV CANBERRA, FAC INFORMATION SCIENCES & ENGINEERING
PI BRUCE
PA BLDG 11, KIRINARI ST, BRUCE, ACT 2617, AUSTRALIA
SN 1449-8618
EI 1326-2238
J9 AUSTRALAS J INF SYST
JI Australas. J. Inf. Syst.
PY 2020
VL 24
DI 10.3127/ajis.v24i0.2789
PG 16
WC Computer Science, Information Systems
SC Computer Science
GA OV4MD
UT WOS:000592185200034
OA gold
DA 2021-12-12
ER

PT J
AU Grmusa, T
   Prelog, L
AF Grmusa, Tanja
   Prelog, Lordan
TI THE ROLE OF NEW TECHNOLOGIES IN COMBATTING FAKE NEWS-EXPERIENCES AND
   CHALLENGES OF CROATIAN MEDIA ORGANISATIONS
SO MEDIJSKE STUDIJE-MEDIA STUDIES
LA Unspecified
DT Article
DE MEDIA CONVERGENCE; INTEGRATED NEWSROOM; PROFESSIONAL STANDARDS; MEDIA
   CREDIBILITY; JOURNALISTS; FAKE NEWS; ARTIFICIAL INTELLIGENCE
ID JOURNALISM; AGE
AB Convergence of the media accompanied by the development of new technologies is intended to ensure that received information is used on all the channels of a media organization. In this sense, an integrated newsroom is a prerequisite for this mode of operation. Such an approach entails the collaboration of departments that used to be separate not long ago, technology and the personnel that have to be educated and trained in a digital environment. It is a great challenge for professional journalistic standards due to the imperative of speed, as well as due to a new, different way in which the sources communicate with the media. On the other hand, the altered role of audiences made by active mass communication creators requires continuous checking of the ethics of channels and communicators, all with the aim of strengthening the credibility of the media that are losing consumer confidence in comparison to social networks. Furthermore, the depth of the communication crisis, culminating in the inflation of fake news, has been recognized by the European Commission, which emphasizes the importance of self-regulation. At the same time, technology giants and platforms are trying to contribute to the development of automated (fact-check) systems driven by artificial intelligence, which should make it easier for journalists, editors, as well as for users to identify socially harmful forms of communication. The aim of this paper is to explore the experiences of Croatian journalists working in integrated newsrooms, as well as their relationship to lifelong education and professional standards in the digital age, seriously challenged by fake news. Moreover, the goal of this paper is to examine the use of artificial intelligence in verifying information and combatting disinformation.
C1 [Grmusa, Tanja] Poslovno Veleuciliste Zagreb, Zagreb, Croatia.
   [Prelog, Lordan] Sveuciliste Zagrebu, Zagreb, Croatia.
RP Grmusa, T (corresponding author), Poslovno Veleuciliste Zagreb, Zagreb, Croatia.
EM tanja.grmusa@pvzg.hr; lprelog@unizg.hr
CR Bardoel J., 2001, AUSTR JOURNALISM REV, V23, P91, DOI [10.18352/lq.8445, DOI 10.18352/LQ.8445]
   Beck Boris, 2019, VJERODOSTOJNOST MEDI, P87
   Beckett C., 2019, NEW POWERS NEW RESPO
   Bobc Drago, 1987, STO S DOGADAJEM UMIJ
   Brautovie Mato, 2008, MEDIJSKI DIJALOZI, V1, P27
   Brennen J., 2019, IND EXPERTS IND EXPE
   Brennen J.S., 2018, IND LED DEBATE UK ME
   Car Viktorija, 2019, VJERODOSTOJNOST MEDI, P101
   Cing Lucy, 2020, JOURNALISM MEDIA TEC, P33
   Dukie Marina, 2019, VJERODOSTOJNOST MEDI, P19
   Franklin B, 2014, DIGIT JOURNAL, V2, P254, DOI 10.1080/21670811.2014.930253
   Garton-Ash Timoty, 2019, GLASNOST 9 WAYS FACE
   Grbavac Jacinta, 2013, MEDIA CULTURE PUBLIC, V4, P173
   Grmusa Tanja, 2016, MEDIJSKA ISTRAZIVANJ, V22, P27, DOI [10.22572/mi.22.2.2, DOI 10.22572/MI.22.2.2]
   Hall Stefan, 2018, CAN YOU TELL THIS WA
   Husejnefendic S., 2011, MEDIANALI, V5, P49
   Iordanidou S, 2014, MEDIJSKE STUD, V5, P43
   Kanizaj Igor, 2010, THESIS
   Karaduman Murad, 2011, MEDIAANALI, V5, P41
   Koponen Jarno M., 2020, DOES JOURNALISM BELO
   Kovaeie Sinisa, 2018, HUM CASOPIS FILOZOFS, VXIII, P271
   Krajina Z, 2009, DRUS ISTRAZ, V18, P935
   Kroll Anja, 2015, ROLE JOURNALISM DIGI
   Ksenija Herljevic, 2014, MEDIA CULTURE PUBLIC, V5, P17
   Kulic Milica, 2019, VJERODOSTOJNOST MEDI, P5
   Kung L., 2017, GOING DIGITAL ROADMA
   Labas Danijel, 2011, KROATOLOGIJA EASOPIS, V2, P87
   Lecheler S, 2016, NEW MEDIA SOC, V18, P156, DOI 10.1177/1461444815600412
   Lind?n C.G., 2019, NEWS AUTOMATION REWA
   MALOVIC Stjepan, 2005, OSNOVE NOVINARSTVA
   Malovie Stjepan, 2009, MEDIANALI, V3, P225
   Marconi F., 2020, NEWSMAKERS ARTIFICIA
   Mols Bennie, 2020, EUROSCIENTIST
   Newmann Nic, 2018, DIGITAL NEWS REPORT
   Newmann Nic, 2020, JOURNALISM MEDIA TEC
   Newmann Nic, 2021, JOURNALISM MEDIA TEC
   Newmann Nic, 2017, BIAS BULLSHIT LIES A
   Obradovie Horde, 2011, MEDIJSKI DIJALOZI, V4, P45
   Omdal Sven Egil, 2009, MEDIANAL, V3, P1
   Owen Diana, 2019, STATE TECHNOLOGY GLO
   Papie Anita, 2011, LIBELLARIUM, V4, P83
   Perisin Tena, 2009, MEDIANALI, V3, P203
   Perisin Tena, 2010, TELEVIZIJSKE VIJESTI
   Perisin Tena, 2004, POLITICKA MISAO, V41, P85
   Perusko Zrinjka, 2019, DIGITAL NEWS REPORT, P76
   Podnar Ozren, 2018, NOVINAR GLASILO HRVA, V1-3, P23
   Polovie Jadranka, 2019, MEDIAS RES CASOPIS F, V8, P2455
   Prelog Nenad, 2011, UVOD MEDIJE, P203
   RICCHIARDI Sherry, 2012, LIBURNA, V1, P6
   Saltzis K, 2008, ASLIB PROC, V60, P216, DOI 10.1108/00012530810879097
   Selva Meera, 2020, JOURNALISM MEDIA TEC, P28
   Smokvina Kerevan Tanja, 2019, MEDIA SELF REGULATIO
   Tkalac Verde, 2010, PRIRUCNIK METODOLOGI
   Vilovic Gordana, 2014, MASOVNO KOMUNICIRANJ, P226
   Vilovic Gordana, 2007, POVIJEST VIJESTI
   Vobic Igor, 2009, MEDIJSKA ISTRAZIVANJ, V15, P5
   Vukanovie Zvezdan, 2018, INFORMATOLOGIA, V51, P43
   Vukic T, 2019, CROAT J EDUC, V21, P253, DOI 10.15516/cje.v21i0.3449
   Vukic Tijana, 2018, NOVINARA NOVINARSTVA
   Wilkinson Jeffrey S., 2008, PRINCIPLES CONVERGEN
NR 60
TC 0
Z9 0
U1 5
U2 5
PU SVEUCILISTE & ZAGREBU, FAK POLITICKIH ZNANOSTI
PI ZAGREB
PA LEPUSICEVA 6, ZAGREB, 10000, CROATIA
SN 1847-9758
EI 1848-5030
J9 MEDIJSKE STUD
JI Medijske Stud.
PY 2020
VL 11
IS 22
BP 62
EP 80
DI 10.20901/ms.11.22.5
PG 19
WC Communication
SC Communication
GA QV1HB
UT WOS:000627727000004
OA gold
DA 2021-12-12
ER

PT J
AU Pammer-Schindler, V
   Rose, C
AF Pammer-Schindler, Viktoria
   Rose, Carolyn
TI Data-Related Ethics Issues in Technologies for Informal Professional
   Learning
SO INTERNATIONAL JOURNAL OF ARTIFICIAL INTELLIGENCE IN EDUCATION
LA English
DT Article; Early Access
DE Data-related ethics; Workplace learning; Professional learning; Lifelong
   learning; AI-enabled educational technology
ID ARTIFICIAL-INTELLIGENCE; REFLECTION; SUPPORT; EDUCATION; GUIDANCE; MODEL
AB Professional and lifelong learning are a necessity for workers. This is true both for re-skilling from disappearing jobs, as well as for staying current within a professional domain. AI-enabled scaffolding and just-in-time and situated learning in the workplace offer a new frontier for future impact of AIED. The hallmark of this community's work has been i) data-driven design of learning technology and ii) machine-learning enabled personalized interventions. In both cases, data are the foundation of AIED research and data-related ethics are thus central to AIED research. In this paper we formulate a vision how AIED research could address data-related ethics issues in informal and situated professional learning. The foundation of our vision is a secondary analysis of five research cases that offer insights related to data-driven adaptive technologies for informal professional learning. We describe the encountered data-related ethics issues. In our interpretation, we have developed three themes: Firstly, in informal and situated professional learning, relevant data about professional learning - to be used as a basis for learning analytics and reflection or as a basis for adaptive systems - is not only about learners. Instead, due to the situatedness of learning, relevant data is also about others (colleagues, customers, clients) and other objects from the learner's context. Such data may be private, proprietary, or both. Secondly, manual tracking comes with high learner control over data. Thirdly, learning is not necessarily a shared goal in informal professional learning settings. From an ethics perspective, this is particularly problematic as much data that would be relevant for use within learning technologies hasn't been collected for the purposes of learning. These three themes translate into challenges for AIED research that need to be addressed in order to successfully investigate and develop AIED technology for informal and situated professional learning. As an outlook of this paper, we connect these challenges to ongoing research directions within AIED - natural language processing, socio-technical design, and scenario-based data collection - that might be leveraged and aimed towards addressing data-related ethics challenges.
C1 [Pammer-Schindler, Viktoria] Graz Univ Technol, Graz, Austria.
   [Pammer-Schindler, Viktoria] Know Ctr, Graz, Austria.
   [Rose, Carolyn] Carnegie Mellon Univ, Pittsburgh, PA 15213 USA.
RP Pammer-Schindler, V (corresponding author), Graz Univ Technol, Graz, Austria.; Pammer-Schindler, V (corresponding author), Know Ctr, Graz, Austria.
EM viktoria.pammer@tugraz.at
OI Pammer-Schindler, Viktoria/0000-0001-7061-8947
FU Graz University of Technology; COMET program under the Austrian Federal
   Ministry of Transport, Innovation and Technology; Austrian Federal
   Ministry of Economy, Family and Youth; State of Styria; NSFNational
   Science Foundation (NSF) [1917955, 1822831]
FX Open access funding provided by Graz University of Technology. The first
   author is partially funded via the COMET program, managed by the
   Austrian Research Promotion Agency (FFG) under the auspices of the
   Austrian Federal Ministry of Transport, Innovation and Technology, the
   Austrian Federal Ministry of Economy, Family and Youth and by the State
   of Styria. The second author is funded in part by NSF grants 1917955 and
   1822831.
CR Adamson D, 2014, INT J ARTIF INTELL E, V24, P92, DOI 10.1007/s40593-013-0012-6
   Amos B., 2016, OPENFACE GEN PURPOSE
   Bohus D., 2017, P 19 INT C MULT INT, P493, DOI [10.1145/3136755.3143021, DOI 10.1145/3136755.3143021]
   Boud D, 1985, REFLECTION TURNING E, P18
   Braun V., 2006, QUAL RES PSYCHOL, V3, P77, DOI [DOI 10.1191/1478088706QP063OA, 10.1191/1478088706qp063oa]
   Bulger M, 2016, DATA SOC, V22
   Burnes B., 2003, Management Decision, V41, P452, DOI 10.1108/00251740310479304
   Chassignol M, 2018, PROCEDIA COMPUT SCI, V136, P16, DOI 10.1016/j.procs.2018.08.233
   Claessens BJC, 2007, PERS REV, V36, P255, DOI 10.1108/00483480710726136
   Clarke S. N., 2018, LEARN AN ED
   Collins J. A., 1997, USER MODELING, P327
   Cui Y, 2019, COMPUT HUM BEHAV, V100, P305, DOI 10.1016/j.chb.2019.02.019
   Czerwinski Mary, 2004, P SIGCHI C HUM FACT, P175, DOI [10.1145/985692.985715, DOI 10.1145/985692.985715]
   Dillenbourg P., 2011, CSCL2011 P, V1, P510
   Eraut M., 2004, STUDIES CONTINUING E, V26, P247, DOI DOI 10.1080/158037042000225245
   Eraut M., 2009, WORKPLACE LEARNING C, P201
   Fessl A., 2012, P 7 EUR C TECHN ENH P 7 EUR C TECHN ENH
   Fessl A, 2017, IEEE T LEARN TECHNOL, V10, P488, DOI 10.1109/TLT.2017.2708097
   Fischer G., 1993, Knowledge Engineering Review, V8, P285
   Frasson C, 1998, COMPUT IND, V37, P153, DOI 10.1016/S0166-3615(98)00091-8
   Frijda N, 1994, MOODS SENTIMENTS, P59
   Garcia O., 1999, P STRING PROC INF RE P STRING PROC INF RE
   Gonzalez-Eras A, 2019, INT J ARTIF INTELL E, V29, P536, DOI 10.1007/s40593-019-00185-z
   Gorm N., 2016, 34 ANN CHI C HUM, DOI [10.1145/2858036.2858352, DOI 10.1145/2858036.28583520]
   Gott S. P., 1986, J COMPUT-BASE INSTR
   Graesser AC, 2018, PSYCHOL SCI PUBL INT, V19, P59, DOI 10.1177/1529100618808244
   Gudith D., 2008, CHI 2008 26 ANN CHI, DOI 10.1145/1357054.1357072
   Gutounig R., 2020, P386
   Gutwin C., 2002, Computer Supported Cooperative Work: The Journal of Collaborative Computing, V11, P411, DOI 10.1023/A:1021271517844
   Hager P., 2011, SAGE HDB WORKPLACE L
   Hmelo-Silver C. E., 2013, INT HDB COLLABORATIV
   Ho J., P SIGCHI C HUM FACT, P909
   Holstein K., 2020, P1607
   Holstein K, 2019, J LEARN ANAL, V6, P27, DOI 10.18608/jla.2019.62.3
   Introna, 2003, SURVEILLANCE SOC, V1, P210, DOI DOI 10.24908/SS.V1I2.3354
   Itten J., 1971, KUNST DER FARBE, V1st
   Kay J., 2016, INT J ED, V26
   Kay J., 2011, LIFELONG LEARNER MOD
   Kirschner PA, 2006, EDUC PSYCHOL-US, V41, P75, DOI 10.1207/s15326985ep4102_1
   Knipfer K, 2013, STUD CONTIN EDUC, V35, P30, DOI 10.1080/0158037X.2012.683780
   Kocielnik Rafal, 2018, Proceedings of the ACM on Interactive, Mobile, Wearable and Ubiquitous Technologies, V2, DOI 10.1145/3214273
   Koedinger K. R., 1997, INT J ARTIFICIAL INT, V8, P30, DOI DOI 10.1007/s40593-015-0082-8
   Koedinger KR, 2016, INT J ARTIF INTELL E, V26, P13, DOI 10.1007/s40593-015-0082-8
   Kulik JA, 2016, REV EDUC RES, V86, P42, DOI 10.3102/0034654315581420
   Kumar R, 2007, FRONT ARTIF INTEL AP, V158, P383
   Kump B., 2013, LECT NOTES COMPUT SC, P178
   Lajoie S. P., 1989, Machine-Mediated Learning, V3, P7
   Lamere Paul, 2003, IEEE INT C AC SPEECH, V1, P2
   Lesgold A., 1991, C P 1991 IEEE INT C, P1725
   Ley T, 2010, LECT NOTES COMPUT SC, V6075, P75, DOI 10.1007/978-3-642-13470-8_9
   Lindstaedt N., 2010, P 5 EUR C TECHN ENH P 5 EUR C TECHN ENH, P234
   Littlejohn A., 2009, IC 2009 IEEE INT C
   LITTLEJOHN AI, IN PRESS
   Mark G., 2005, CHI 05, P321, DOI [10.1145/1054972.1055017, DOI 10.1145/1054972.1055017]
   McCall R., 1990, ELECT DESIGN STUDIO, P247
   McNamara DS, 2004, BEHAV RES METH INS C, V36, P222, DOI 10.3758/BF03195567
   Milligan C, 2017, INT REV RES OPEN DIS, V18, P92, DOI 10.19173/irrodl.v18i2.3033
   Milligan C, 2014, INT REV RES OPEN DIS, V15, P197
   Morris ME, 2010, J MED INTERNET RES, V12, DOI 10.2196/jmir.1371
   Muller L, 2015, IEEE T LEARN TECHNOL, V8, P111, DOI 10.1109/TLT.2014.2377732
   Musolesi M., 2014, UB P 2014 ACM INT, P897, DOI DOI 10.1145/2632048.2632062
   Nafus D, 2014, INT J COMMUN-US, V8, P1784
   Nissenbaum H, 1998, LAW PHILOS, V17, P559
   Pammer V., 2014, P 14 INT C KNOWL TEC P 14 INT C KNOWL TEC
   Pammer V., 2017, INT J TECHNOL ENHANC, V9
   Pammer V., 2015, The Value of SelfTracking and the Added Value of Coaching in the Case of Improving Time Management, P467
   Pammer V., 2012, P NORD C HUM COMP IN P NORD C HUM COMP IN
   Pammer-Schindler V, 2018, PROCEEDINGS OF THE FIFTH ANNUAL ACM CONFERENCE ON LEARNING AT SCALE (L@S'18), DOI 10.1145/3231644.3231695
   Renner B., 2019, COMPUTER SUPPORTED R
   Rivera-Pelayo V, 2017, ACM T COMPUT-HUM INT, V24, DOI 10.1145/3014058
   Roll I, 2016, INT J ARTIF INTELL E, V26, P582, DOI 10.1007/s40593-016-0110-3
   Ropohl G., 1999, TECHNE RES PHILOS TE, V4, P186
   Rose C. P, 2017, HDB DATA MINING LEAR
   Rose C. P., 2017, METHOD EDUC MEAS, DOI DOI 10.1007/978-3-319-33261-1_6
   Rose CP, 2016, INT J ARTIF INTELL E, V26, P660, DOI 10.1007/s40593-016-0107-y
   Ruiz-Calleja A., 2017, LECT NOTES COMPUT SC, P164, DOI DOI 10.1007/978-3-319-66610-5_13
   RUSSELL JA, 1980, J PERS SOC PSYCHOL, V39, P1161, DOI 10.1037/h0077714
   Scacchi W., 2004, ENCY HUMAN COMPUTER
   Schon DA., 1983, TEMPLE SMITH
   Schwendimann BA, 2015, J VOCAT EDUC TRAIN, V67, P367, DOI 10.1080/13636820.2015.1061041
   Shapiro Ari, 2013, INT WORKSH INT VIRT, P368
   Sharples M., 2009, TECHN LEARN PRINC, P233
   Shum SB, 2019, J LEARN ANAL, V6, P1, DOI 10.18608/jla.2019.62.1
   Stahl A, 2009, PERS UBIQUIT COMPUT, V13, P365, DOI 10.1007/s00779-008-0202-7
   Storey M.-A., 2013, P267
   Thalmann S., 2020, P 53 HAW INT C SYST P 53 HAW INT C SYST
   Ullmann TD, 2019, INT J ARTIF INTELL E, V29, P217, DOI 10.1007/s40593-019-00174-2
   Wang Y., 2020, P 21 SIGDIAL M DISC P 21 SIGDIAL M DISC
   Warner N.W., 2003, NONCOMBATANT EVACUAT
   Westerfield G, 2015, INT J ARTIF INTELL E, V25, P157, DOI 10.1007/s40593-014-0032-x
   Woolf B. P., 2015, WORKSH CONT MAR SHOU WORKSH CONT MAR SHOU, P38
   Wu D., 2004, P AM C INF SYST AMCI P AM C INF SYST AMCI, P3444
   Yin R. K., 2017, CASE STUDY RES APPL
NR 94
TC 0
Z9 0
U1 5
U2 5
PU SPRINGER
PI NEW YORK
PA ONE NEW YORK PLAZA, SUITE 4600, NEW YORK, NY, UNITED STATES
SN 1560-4292
EI 1560-4306
J9 INT J ARTIF INTELL E
JI Int. J. Artif. Intell. Educ.
DI 10.1007/s40593-021-00259-x
EA JUL 2021
PG 27
WC Computer Science, Interdisciplinary Applications
SC Computer Science
GA TH7SJ
UT WOS:000672284800001
OA hybrid
DA 2021-12-12
ER

PT J
AU Bock, JG
   Haque, Z
   McMahon, KA
AF Bock, Joseph G.
   Haque, Ziaul
   McMahon, Kevin A.
TI Displaced and dismayed: how ICTs are helping refugees and migrants, and
   how we can do better*
SO INFORMATION TECHNOLOGY FOR DEVELOPMENT
LA English
DT Article
DE Crowdsourcing; digital platforms; machine learning; ICT4D; refugees;
   artificial intelligence
ID COMMUNICATION TECHNOLOGY; USER ENGAGEMENT; GROUNDED THEORY; INFORMATION;
   PLATFORM; INNOVATION
AB Employing ICT platforms has the potential to improve efforts to assist displaced people, or to liberate them in being more able to help each other, or both. And while platform development has resulted in a patchwork of initiatives - an electronic version of 'letting a thousand flowers bloom' - there are patterns emerging as to which flowers grow and have 'staying power' as compared to ones that wilt and die. Using a partial application of grounded theory, we analyze 47 platforms, categorizing the services they provide, the functionalities they use, and the extent to which end users are involved in initial design and ongoing modification. We found that 23% offer one-way communication, 72%, provide two-way communication, 74% involve crowdsourcing and 43% use artificial intelligence. For future developers, we offer a preliminary list of what leads to a successful ICT initiative for refugees and migrants. Finally, we list ethical considerations for all stakeholders.
C1 [Bock, Joseph G.] Kennesaw State Univ, Sch Conflict Management Peacebldg & Dev, Kennesaw, GA 30144 USA.
   [Haque, Ziaul] Kennesaw State Univ, Sch Conflict Management Peacebldg & Dev, Int Conflict Management, Kennesaw, GA 30144 USA.
   [McMahon, Kevin A.] Providence Coll, Finance, Providence, RI 02918 USA.
RP McMahon, KA (corresponding author), Providence Coll, Finance, Providence, RI 02918 USA.
EM kmcmaho8@kennesaw.edu
RI Haque, Ziaul/ABC-2089-2021
FU Fulbright Foundation in Greece; Bureau of Educational and Cultural
   Affairs of the U.S. State Department; American Arbitration
   Association-International Center for Dispute Resolution Foundation
FX We are grateful to the Fulbright Foundation in Greece and the Bureau of
   Educational and Cultural Affairs of the U.S. State Department, which
   supported Joseph G. Bock's work in Greece to assist the Mayor of Athens
   and his staff in responding to the influx of displaced people during
   2015-2016. We also are grateful for the support we received from the
   American Arbitration Association-International Center for Dispute
   Resolution Foundation for subsequent work in Athens on violence
   prevention in 2017-2019. Finally, we appreciate the insights very much
   provided by reviewers of this article, whose feedback and guidance are
   reflected on these pages.
CR Andrade AD, 2016, MIS QUART, V40, P405
   [Anonymous], 2016, SYRIAN REFUGEES INVE
   [Anonymous], 2016, MOBILE CONNECTIVITY
   Asylum Information Database, AS INF DAT
   Bellman S, 2011, J INTERACT MARK, V25, P191, DOI 10.1016/j.intmar.2011.06.001
   Benton M., 2016, DIGITAL HUMANITARIAN
   Bohm A., 2004, COMPANION QUALITATIV, P270
   Boudreau K, 2010, MANAGE SCI, V56, P1849, DOI 10.1287/mnsc.1100.1215
   BrainPOP, INCR REF ACC LEARN R
   Breakfast Television. [Tech & Trending], 2017, BOTL AI CHATB ANSW Q
   Buckholtz A., 2019, EYEING MORE SECURE F
   Caidi N, 2010, ANNU REV INFORM SCI, V44, P493
   Carlson S., 2013, USING INFORM COMMUNI
   Chen WL, 2010, CYBERPSYCH BEH SOC N, V13, P387, DOI 10.1089/cyber.2009.0249
   Chhabra E., 2013, NY TIMES
   Davenport TH, 1998, SLOAN MANAGE REV, V39, P43
   Duffield M, 2013, DISASTER RESILIENCE, V2013, P23
   Fernandez W. D., 2018, MOBILE PLATFORMS CAN
   Fitch N., 2016, SMARTPHONE USE REFUG SMARTPHONE USE REFUG
   Gillespie M, 2016, MAPPING REFUGEE MEDI
   Gillespie M, 2018, SOC MEDIA SOC, V4, DOI 10.1177/2056305118764440
   Glaser B. G., 2005, GROUNDED THEORY PERS
   Glaser B.G., 1967, DISCOVERY GROUNDED T, DOI [https://doi.org/10.4324/9780203793206, 10. 4324/9780203793206]
   Graham Luke, 2015, SMARTPHONES ARE HELP
   GSMA Intelligence, 2018, MOB EC 2018
   Hemmadi M., 2017, MEET BOTLER AI CHATB
   ICRC, REST FAM LINKS
   Instant Network Schools, LEV MOB TECHN IMPR Q
   International Federation of Red Cross and Red Crescent, TERA TRIL EM REL APP
   International IDEA, TOOLS
   ITU, 2017, ICT FACTS FIG
   Jacobsen KL, 2015, POLITICS HUMANITARIA
   Jansen S., 2009, 1 WORKSH SOFTW EC FA
   Kaplan WA, 2006, GLOBALIZATION HEALTH, V2, DOI 10.1186/1744-8603-2-9
   Karas T, 2018, DEV PRACT, V28, P591, DOI 10.1080/09614524.2018.1445200
   Kim YH, 2013, DECIS SUPPORT SYST, V56, P361, DOI 10.1016/j.dss.2013.07.002
   Kirchner S., 2016, WASHINGTON POST
   Kiron, PARTN US AC I
   Krasnova, 2017, P 25 EUR C INF SYST, P1792
   Latonero M, 2018, REFUGEE CONNECTIVITY
   Latonero M., 2015, REG DIG PASS EUR
   Lee G, 2014, J MANAGE INFORM SYST, V31, P133, DOI 10.2753/MIS0742-1222310206
   Lepeska D., 2016, WILSON Q, V40
   LITTLE JW, 1982, AM EDUC RES J, V19, P325, DOI 10.2307/1162717
   Luo N., 2016, WORLD ED NEWS R 1206
   MARTIN PY, 1986, J APPL BEHAV SCI, V22, P141, DOI 10.1177/002188638602200207
   Martin-Shields C. P., 2016, THESIS
   Mason JS, 2016, LUNG TRANSPLANTATION: PRINCIPLES AND PRACTICE, P29
   Mathieson S. A., 2009, GUARDIAN
   Menashy F., 2017, INVESTING CRISIS PRI
   Nambisan S, 2013, J ASSOC INF SYST, V14, P215
   Nyoka R, 2017, PLOS ONE, V12, DOI 10.1371/journal.pone.0180864
   O'Brien HL, 2008, J AM SOC INF SCI TEC, V59, P938, DOI 10.1002/asi.20801
   Olson M., 1971, LOGIC COLLECTIVE ACT
   Osborne Louise, 2015, GUARDIAN
   Papaioannou T., 2014, INNOV DEV, V4, P187
   Petzinger J., 2018, MORE 300 000 REFUGEE
   Qayyum M. A, 2015, INFORM RES, V19, P1
   Qureshi S, 2015, INFORM TECHNOL DEV, V21, P511, DOI 10.1080/02681102.2015.1080428
   REFUNITE, OUR MISSION
   Reichel D., 2015, ICT EMPLOYABILITY IN
   Sandvik KB, 2016, THIRD WORLD Q, V37, P17, DOI 10.1080/01436597.2015.1043992
   Schreieck M., 2016, SIG GLOBDEV 9 ANN WO
   Schreieck M, 2017, INFORM TECHNOL DEV, V23, P618, DOI 10.1080/02681102.2017.1335280
   Sen Amartya, 1999, DEV FREEDOM
   Shilton K, 2009, COMMUN ACM, V52, P48, DOI 10.1145/1592761.1592778
   Strauss A., 1987, QUALITATIVE ANAL SOC
   Tauson M., 2018, EDTECH LEARNING EMER
   Tiwana A., 2014, PLATFORM ECOSYSTEMS
   Tiwana A, 2010, INFORM SYST RES, V21, P675, DOI 10.1287/isre.1100.0323
   Toor AA, 2016, J R SOC INTERFACE, V13, DOI 10.1098/rsif.2015.0911
   UNHCR, 2014, INN UNCHR 2014
   UNHCR,, 2016, CONN REF INT MOB CON
   UNHCR, 2007, NOT INT REF EUR UN
   UNHCR, 2017, APPL US CTR DES PROT
   UNHCR, RAIS REF ASS INF SYS
   UNHCR, TRANSL CARDS
   UNHCR-Innovation, SOC MED SMS OUTR LEV
   UNHCR-Innovation, ASCEND
   University of the West England, POW FUT
   UPS ReliefLink, LINK REF REG DISTR D
   Wiesche M, 2017, MIS QUART, V41, P685
   WILL MC, 1986, EXCEPT CHILDREN, V52, P411, DOI 10.1177/001440298605200502
   World Bank Grp, 2012, INFORMATION AND COMMUNICATIONS FOR DEVELOPMENT 2012: MAXIMIZING MOBILE, P1, DOI 10.1596/978-0-8213-8991-1
   Ye J., 2006, J COMPUT-MEDIAT COMM, V11, P863, DOI [DOI 10.1111/J.1083-6101.2006.00039.X, 10.1111/j.1083-6101.2006.00039.x]
NR 85
TC 6
Z9 6
U1 2
U2 5
PU ROUTLEDGE JOURNALS, TAYLOR & FRANCIS LTD
PI ABINGDON
PA 2-4 PARK SQUARE, MILTON PARK, ABINGDON OX14 4RN, OXON, ENGLAND
SN 0268-1102
EI 1554-0170
J9 INFORM TECHNOL DEV
JI Inform. Technol. Dev.
PD OCT 1
PY 2020
VL 26
IS 4
BP 670
EP 691
DI 10.1080/02681102.2020.1727827
EA FEB 2020
PG 22
WC Development Studies; Information Science & Library Science
SC Development Studies; Information Science & Library Science
GA NW7JN
UT WOS:000517034400001
DA 2021-12-12
ER

PT J
AU Leong, TKM
   Lo, WS
   Lee, WEZ
   Tan, B
   Lee, XZ
   Lee, LWJN
   Lee, JYJ
   Suresh, N
   Loo, LH
   Szu, E
   Yeong, J
AF Leong, Tze Ker Matthew
   Lo, Wen Shern
   Lee, Wei En Zen
   Tan, Benedict
   Lee, Xing Zhao
   Lee, Li Wen Justina Nadia
   Lee, Jia-Ying Joey
   Suresh, Nivedita
   Loo, Lit-Hsin
   Szu, Evan
   Yeong, Joe
TI Leveraging advances in immunopathology and artificial intelligence to
   analyze in vitro tumor models in composition and space
SO ADVANCED DRUG DELIVERY REVIEWS
LA English
DT Review
DE Machine learning; Deep learning; Tumor models; Immunohistochemistry;
   Digital pathology; Tumor microenvironment
ID 3-DIMENSIONAL CELL-CULTURE; CANCER; MICROENVIRONMENT; PROGRESSION;
   COCULTURE; SYSTEMS
AB Cancer is the leading cause of death worldwide. Unfortunately, efforts to understand this disease are confounded by the complex, heterogenous tumor microenvironment (TME). Better understanding of the TME could lead to novel diagnostic, prognostic, and therapeutic discoveries. One way to achieve this involves in vitro tumor models that recapitulate the in vivo TME composition and spatial arrangement. Here, we review the potential of harnessing in vitro tumor models and artificial intelligence to delineate the TME. This includes (i) identification of novel features, (ii) investigation of higher-order relationships, and (iii) analysis and interpretation of multiomics data in a (iv) holistic, objective, reproducible, and efficient manner, which surpasses previous methods of TME analysis. We also discuss limitations of this approach, namely inadequate datasets, indeterminate biological correlations, ethical concerns, and logistical constraints; finally, we speculate on future avenues of research that could overcome these limitations, ultimately translating to improved clinical outcomes. (c) 2021 Elsevier B.V. All rights reserved.
C1 [Leong, Tze Ker Matthew; Lo, Wen Shern; Lee, Wei En Zen] Nanyang Technol Univ, Lee Kong Chian Sch Med, Headquarters & Clin Sci Bldg,11 Mandalay Rd, Singapore 308232, Singapore.
   [Tan, Benedict; Lee, Li Wen Justina Nadia; Yeong, Joe] ASTAR, Inst Mol & Cell Biol IMCB, 61 Biopolis Dr, Singapore 138673, Singapore.
   [Lee, Xing Zhao; Suresh, Nivedita; Szu, Evan] Arrive PTE LTD, 1 Maritime Sq, Singapore 099253, Singapore.
   [Lee, Jia-Ying Joey; Loo, Lit-Hsin] ASTAR, Bioinformat Inst, 30 Biopolis St, Singapore 138671, Singapore.
   [Yeong, Joe] Singapore Gen Hosp, Dept Anat Pathol, 20 Coll Rd,Level 10 Diagnost Tower, Singapore 169856, Singapore.
RP Yeong, J (corresponding author), 61 Biopolis Dr, Singapore 138673, Singapore.
EM yeongps@imcb.a-star.edu.sg
OI Loo, Lit-Hsin/0000-0001-6303-9840; Tan, Benedict/0000-0002-2521-0763
CR Abdelmoula WM, 2016, P NATL ACAD SCI USA, V113, P12244, DOI 10.1073/pnas.1510227113
   Abels E, 2019, J PATHOL, V249, P286, DOI 10.1002/path.5331
   Adjei IM, 2015, J FUNCT BIOMATER, V6, P81, DOI 10.3390/jfb6010081
   Ainscough BJ, 2018, NAT GENET, V50, P1735, DOI 10.1038/s41588-018-0257-y
   Alfares AA, 2015, GENET MED, V17, P880, DOI [10.1038/gim.2014.205, 10.1038/gim.2015.16]
   Amann A, 2017, SCI REP-UK, V7, DOI 10.1038/s41598-017-03010-6
   Amgad M, 2019, BIOINFORMATICS, V35, P3461, DOI 10.1093/bioinformatics/btz083
   Ando Y, 2019, ADV HEALTHC MATER, V8, DOI 10.1002/adhm.201900001
   [Anonymous], 2019, ONCOLOGY TIMES, V41, P8, DOI [10.1097/01.COT.0000557859.34662.c2, DOI 10.1097/01.COT.0000557859.34662.C2]
   Antmen E, 2019, COLLOID SURFACE B, V183, DOI 10.1016/j.colsurfb.2019.110402
   Antoni D, 2015, INT J MOL SCI, V16, P5517, DOI 10.3390/ijms16035517
   Ardekani Ali M, 2002, Expert Rev Mol Diagn, V2, P312, DOI 10.1586/14737159.2.4.312
   Bartlett R, 2014, TRANSL ONCOL, V7, P657, DOI 10.1016/j.tranon.2014.10.006
   Beekhuijzen Manon, 2017, Reprod Toxicol, V72, P86, DOI 10.1016/j.reprotox.2017.05.006
   Benien P, 2014, FUTURE ONCOL, V10, P1311, DOI 10.2217/fon.13.274
   Bhattacharya S, 2020, J EXP CLIN CANC RES, V39, DOI 10.1186/s13046-020-01583-1
   Bougen-Zhukov N, 2017, CYTOM PART A, V91A, P115, DOI 10.1002/cyto.a.22909
   Breslin S, 2013, DRUG DISCOV TODAY, V18, P240, DOI 10.1016/j.drudis.2012.10.003
   Caldara J, 2019, CANCER RES, V79, DOI 10.1158/1538-7445.AM2019-4923
   Caldwell C, 2019, CANCER RES, V79, DOI 10.1158/1538-7445.AM2019-3130
   Chaicharoenaudomrung N, 2019, WORLD J STEM CELLS, V11, P1065, DOI 10.4252/wjsc.v11.i12.1065
   Chauvin L, 2020, NEUROIMAGE, V204, DOI 10.1016/j.neuroimage.2019.116208
   Coroller TP, 2017, J THORAC ONCOL, V12, P467, DOI 10.1016/j.jtho.2016.11.2226
   Courau T, 2019, J IMMUNOTHER CANCER, V7, DOI 10.1186/s40425-019-0553-9
   Cox MC, 2015, ACS BIOMATER SCI ENG, V1, P877, DOI 10.1021/acsbiomaterials.5b00172
   Deutsch E, 2019, ANN ONCOL, V30, P879, DOI 10.1093/annonc/mdz150
   Duval K, 2017, PHYSIOLOGY, V32, P266, DOI 10.1152/physiol.00036.2016
   Edmondson R, 2014, ASSAY DRUG DEV TECHN, V12, P207, DOI 10.1089/adt.2014.573
   Ehsani R, 2020, CANCER INFORM, V19, DOI 10.1177/1176935120965542
   Elmusrati M, 2018, J CRANIOFAC SURG, V29, P1682, DOI 10.1097/SCS.0000000000004703
   Faust K, 2018, BMC BIOINFORMATICS, V19, DOI 10.1186/s12859-018-2184-4
   Fetah KL, 2019, SMALL, V15, DOI 10.1002/smll.201901985
   Gavgiotaki E, 2019, J BIOPHOTONICS, V12, DOI 10.1002/jbio.201800277
   Groher M, 2019, ANN ONCOL, V30, P505
   Hanahan D, 2012, CANCER CELL, V21, P309, DOI 10.1016/j.ccr.2012.02.022
   Heindl A, 2015, LAB INVEST, V95, P377, DOI 10.1038/labinvest.2014.155
   Henke E, 2020, FRONT MOL BIOSCI, V6, DOI 10.3389/fmolb.2019.00160
   Herter S, 2017, CANCER IMMUNOL IMMUN, V66, P129, DOI 10.1007/s00262-016-1927-1
   Ho BX, 2018, INT J MOL SCI, V19, DOI 10.3390/ijms19040936
   Hoarau-Vechot J, 2018, INT J MOL SCI, V19, DOI 10.3390/ijms19010181
   Hsu YL, 2014, TRANSL CANCER RES, V3, P182, DOI 10.3978/j.issn.2218-676X.2014.05.06
   Indini A, 2019, AM J CLIN ONCOL-CANC, V42, P643, DOI 10.1097/COC.0000000000000566
   Jensen C, 2020, FRONT MOL BIOSCI, V7, DOI 10.3389/fmolb.2020.00033
   Kann BH, 2019, ONCOLOGY-NY, V33, P46
   Kapalczynska M, 2018, ARCH MED SCI, V14, P910, DOI 10.5114/aoms.2016.63743
   Katt ME, 2016, FRONT BIOENG BIOTECH, V4, DOI 10.3389/fbioe.2016.00012
   Kim JB, 2004, BREAST CANCER RES TR, V85, P281, DOI 10.1023/B:BREA.0000025418.88785.2b
   Kim SA, 2015, EXP CELL RES, V335, P187, DOI 10.1016/j.yexcr.2015.05.016
   Koelzer VH, 2019, VIRCHOWS ARCH, V474, P511, DOI 10.1007/s00428-018-2485-z
   Krieg C, 2019, CANCER RES, V79, DOI 10.1158/1538-7445.AM2019-4225
   Laksameethanasan D, 2013, BMC BIOINFORMATICS, V14, DOI 10.1186/1471-2105-14-S16-S4
   Lee G, 2019, J THORAC IMAG, V34, P103, DOI 10.1097/RTI.0000000000000390
   LH L, 2019, IMMUNOATLAS
   de Andres JL, 2020, J HEMATOL ONCOL, V13, DOI 10.1186/s13045-020-00966-3
   Low SK, 2019, JPN J CLIN ONCOL, V49, P596, DOI 10.1093/jjco/hyz073
   Lv DL, 2017, ONCOL LETT, V14, P6999, DOI 10.3892/ol.2017.7134
   Lyons SM, 2016, BIOL OPEN, V5, P289, DOI 10.1242/bio.013409
   Mali SB, 2015, J CRANIOFAC SURG, V26, P1013, DOI 10.1097/SCS.0000000000001705
   McMillin DW, 2013, NAT REV DRUG DISCOV, V12, P217, DOI 10.1038/nrd3870
   Modi S, 2020, ANN ONCOL, V31, pS355, DOI 10.1016/j.annonc.2020.08.388
   MuellerKlieser W, 1997, AM J PHYSIOL-CELL PH, V273, pC1109, DOI 10.1152/ajpcell.1997.273.4.C1109
   Nelson CM, 2006, ANNU REV CELL DEV BI, V22, P287, DOI 10.1146/annurev.cellbio.22.010305.104315
   Nie J, 2020, ADV HEALTHC MATER, V9, DOI 10.1002/adhm.201901773
   Nyga A, 2011, J CELL COMMUN SIGNAL, V5, P239, DOI 10.1007/s12079-011-0132-4
   Paeng K, 2019, CANCER RES, V79, DOI 10.1158/1538-7445.AM2019-2445
   Penson A, 2020, JAMA ONCOL, V6, P84, DOI 10.1001/jamaoncol.2019.3985
   Pietras K, 2010, EXP CELL RES, V316, P1324, DOI 10.1016/j.yexcr.2010.02.045
   Price WN, 2019, NAT MED, V25, P37, DOI 10.1038/s41591-018-0272-7
   Pucci C, 2019, ECANCERMEDICALSCIENC, V13, DOI 10.3332/ecancer.2019.961
   Quail DF, 2013, NAT MED, V19, P1423, DOI 10.1038/nm.3394
   Rabbani M, 2018, EUR J CLIN INVEST, V48, DOI 10.1111/eci.12901
   Cajal SRY, 2019, HISTOPATHOLOGY, V75, P4, DOI 10.1111/his.13828
   Reichling C, 2020, GUT, V69, P681, DOI 10.1136/gutjnl-2019-319292
   Ribeiro MT, 2016, KDD'16: PROCEEDINGS OF THE 22ND ACM SIGKDD INTERNATIONAL CONFERENCE ON KNOWLEDGE DISCOVERY AND DATA MINING, P1135, DOI 10.1145/2939672.2939778
   Robertson S, 2018, TRANSL RES, V194, P19, DOI 10.1016/j.trsl.2017.10.010
   Roma-Rodrigues C, 2019, INT J MOL SCI, V20, DOI 10.3390/ijms20040840
   Runa F, 2017, Curr Mol Biol Rep, V3, P218, DOI 10.1007/s40610-017-0073-7
   Salazar Y, 2020, J CLIN INVEST, V130, P3560, DOI 10.1172/JCI124037
   Saltz J, 2018, CELL REP, V23, P181, DOI 10.1016/j.celrep.2018.03.086
   Sanghvi AB, 2019, CANCER CYTOPATHOL, V127, P658, DOI 10.1002/cncy.22176
   Seierstad T, 2008, MOL CANCER, V7, DOI 10.1186/1476-4598-7-33
   Sha Lingdao, 2019, J Pathol Inform, V10, P24, DOI 10.4103/jpi.jpi_24_19
   Shimizu H, 2020, CANCER SCI, V111, P1452, DOI 10.1111/cas.14377
   Sorensen MD, 2018, NEUROPATH APPL NEURO, V44, P185, DOI 10.1111/nan.12428
   Swift B, 2010, DRUG METAB REV, V42, P446, DOI 10.3109/03602530903491881
   Thery M, 2010, J CELL SCI, V123, P4201, DOI 10.1242/jcs.075150
   Trebeschi S, 2019, ANN ONCOL, V30, P998, DOI 10.1093/annonc/mdz108
   Tsai Ming-Ju, 2014, ISRN Biochem, V2014, P351959, DOI 10.1155/2014/351959
   Vanherberghen B, 2013, BLOOD, V121, P1326, DOI 10.1182/blood-2012-06-439851
   Varthya S, 2019, INT J CURR LIFE SCI, DOI [10.31782/IJCRR.2019.11242, DOI 10.31782/IJCRR.2019.11242]
   Voigt W, 2018, CURR OPIN ONCOL, V30, P77, DOI 10.1097/CCO.0000000000000430
   Walsh AJ, 2021, NAT BIOMED ENG, V5, P77, DOI 10.1038/s41551-020-0592-z
   Wang MN, 2017, J CANCER, V8, P761, DOI 10.7150/jca.17648
   Wang S, 2019, TECHNOL CANCER RES T, V18, DOI 10.1177/1533033819851520
   Wang Y, 2019, CHINESE MED J-PEKING, V132, P1983, DOI 10.1097/CM9.0000000000000360
   Wei R, 2020, ANAL CELL PATHOL, V2020, DOI 10.1155/2020/6283796
   Weigel K, 2019, CANCER RES, V79, DOI 10.1158/1538-7445.AM2019-4918
   Wood-Trageser MA, 2019, TRANSPLANTATION, V103, P1306, DOI 10.1097/TP.0000000000002656
   Wu MM, 2014, J BIOMECH ENG-T ASME, V136, DOI 10.1115/1.4026447
   Xin X, 2019, PROCESS BIOCHEM, V78, P148, DOI 10.1016/j.procbio.2018.12.028
   Yan YL, 2019, TECHNOL CANCER RES T, V18, DOI 10.1177/1533033819875766
   Yu KH, 2016, NAT COMMUN, V7, DOI 10.1038/ncomms12474
   Yuan Y, 2016, ONCOL REP, V35, P2499, DOI 10.3892/or.2016.4660
   Yuan YY, 2016, CSH PERSPECT MED, V6, DOI 10.1101/cshperspect.a026583
   Yuan YY, 2015, J R SOC INTERFACE, V12, DOI 10.1098/rsif.2014.1153
NR 105
TC 0
Z9 0
U1 2
U2 2
PU ELSEVIER
PI AMSTERDAM
PA RADARWEG 29, 1043 NX AMSTERDAM, NETHERLANDS
SN 0169-409X
EI 1872-8294
J9 ADV DRUG DELIVER REV
JI Adv. Drug Deliv. Rev.
PD OCT
PY 2021
VL 177
AR 113959
DI 10.1016/j.addr.2021.113959
PG 12
WC Pharmacology & Pharmacy
SC Pharmacology & Pharmacy
GA WA8XY
UT WOS:000703167300010
PM 34481035
DA 2021-12-12
ER

PT J
AU Cui, C
   Chou, SHS
   Brattain, L
   Lehman, CD
   Samir, AE
AF Cui, Chen
   Chou, Shinn-Huey S.
   Brattain, Laura
   Lehman, Constance D.
   Samir, Anthony E.
TI Data Engineering for Machine Learning in Women's Imaging and Beyond
SO AMERICAN JOURNAL OF ROENTGENOLOGY
LA English
DT Review
DE artificial intelligence; breast imaging; data engineering; machine
   learning; women's imaging
ID BREAST-CANCER; ARTIFICIAL-INTELLIGENCE; DIAGNOSTIC-ACCURACY;
   AFRICAN-AMERICANS; MEDICAL DIAGNOSIS; DE-IDENTIFICATION; MITOSIS
   DETECTION; NEURAL-NETWORKS; BIG DATA; PATIENT
AB OBJECTIVE. Data engineering is the foundation of effective machine learning model development and research. The accuracy and clinical utility of machine learning models fundamentally depend on the quality of the data used for model development. This article aims to provide radiologists and radiology researchers with an understanding of the core elements of data preparation for machine learning research. We cover key concepts from an engineering perspective, including databases, data integrity, and characteristics of data suitable for machine learning projects, and from a clinical perspective, including the HIPAA, patient consent, avoidance of bias, and ethical concerns related to the potential to magnify health disparities. The focus of this article is women's imaging; nonetheless, the principles described apply to all domains of medical imaging.
   CONCLUSION. Machine learning research is inherently interdisciplinary: effective collaboration is critical for success. In medical imaging, radiologists possess knowledge essential for data engineers to develop useful datasets for machine learning model development.
C1 [Cui, Chen; Brattain, Laura; Samir, Anthony E.] Harvard Med Sch, Ctr Ultrasound Res & Translat, Massachusetts Gen Hosp, Dept Radiol, Boston, MA 02114 USA.
   [Chou, Shinn-Huey S.; Lehman, Constance D.] Harvard Med Sch, Massachusetts Gen Hosp, Dept Radiol, Boston, MA 02115 USA.
   [Brattain, Laura] MIT, Lincoln Lab, Bioengn & Syst Technol, 244 Wood St, Lexington, MA 02173 USA.
RP Samir, AE (corresponding author), Harvard Med Sch, Ctr Ultrasound Res & Translat, Massachusetts Gen Hosp, Dept Radiol, Boston, MA 02114 USA.
EM asamir@mgh.harvard.edu
FU Air Force from the Assistant Secretary of Defense for Research and
   Engineering [FA8702-15-D-001]; National Institute of Biomedical Imaging
   and Bioengineering of the National Institutes of HealthUnited States
   Department of Health & Human ServicesNational Institutes of Health (NIH)
   - USANIH National Institute of Biomedical Imaging & Bioengineering
   (NIBIB) [K23 EB020710]
FX Supported in part by Air Force Contract No. FA8702-15-D-001 from the
   Assistant Secretary of Defense for Research and Engineering. Any
   opinions, findings, conclusions, or recommendations expressed in this
   material are those of the authors and do not necessarily reflect the
   views of the Assistant Secretary of Defense for Research and
   Engineering. This work is also supported by award numbers K23 EB020710
   from the National Institute of Biomedical Imaging and Bioengineering of
   the National Institutes of Health.
CR Adler-Milstein J, 2017, HEALTH AFFAIR, V36, P1416, DOI 10.1377/hlthaff.2016.1651
   Al-antari MA, 2018, INT J MED INFORM, V117, P44, DOI 10.1016/j.ijmedinf.2018.06.003
   Al-masni MA, 2018, COMPUT METH PROG BIO, V157, P85, DOI 10.1016/j.cmpb.2018.01.017
   Albarqouni S, 2016, IEEE T MED IMAGING, V35, P1313, DOI 10.1109/TMI.2016.2528120
   Allen B, 2018, J AM COLL RADIOL, V15, P1455, DOI 10.1016/j.jacr.2018.02.032
   American College of Radiology (ACR), ACR DSI REL IN US CA
   [Anonymous], DIG MAMM DREAM CHALL
   Arevalo J, 2016, COMPUT METH PROG BIO, V127, P248, DOI 10.1016/j.cmpb.2015.12.014
   Armato SG, 2011, MED PHYS, V38, P915, DOI 10.1118/1.3528204
   Aryanto KYE, 2015, EUR RADIOL, V25, P3685, DOI 10.1007/s00330-015-3794-0
   Ayer T, 2010, CANCER-AM CANCER SOC, V116, P3310, DOI 10.1002/cncr.25081
   Bahl M, 2018, RADIOLOGY, V286, P810, DOI 10.1148/radiol.2017170549
   Balthazar P, 2018, J AM COLL RADIOL, V15, P580, DOI 10.1016/j.jacr.2017.11.035
   Diniz JOB, 2018, COMPUT METH PROG BIO, V156, P191, DOI 10.1016/j.cmpb.2018.01.007
   Becker AS, 2017, INVEST RADIOL, V52, P434, DOI 10.1097/RLI.0000000000000358
   Bejnordi BE, 2017, JAMA-J AM MED ASSOC, V318, P2199, DOI 10.1001/jama.2017.14585
   Bunke H, 1994, DOCUMENT IMAGE ANAL, P315
   Butterworth M, 2018, COMPUT LAW SECUR REV, V34, P257, DOI 10.1016/j.clsr.2018.01.004
   Char DS, 2018, NEW ENGL J MED, V378, P981, DOI 10.1056/NEJMp1714229
   Chartrand G, 2017, RADIOGRAPHICS, V37, P2113, DOI 10.1148/rg.2017170077
   Chen JH, 2017, NEW ENGL J MED, V376, P2507, DOI 10.1056/NEJMp1702071
   Cheng JZ, 2016, SCI REP-UK, V6, DOI 10.1038/srep24454
   Chougrad H, 2018, COMPUT METH PROG BIO, V157, P19, DOI 10.1016/j.cmpb.2018.01.011
   Clark K, 2013, J DIGIT IMAGING, V26, P1045, DOI 10.1007/s10278-013-9622-7
   Davenport T, REVOLUTIONIZING RADI
   DeSantis CE, 2017, CA-CANCER J CLIN, V67, P439, DOI 10.3322/caac.21412
   Dhungel N, 2017, MED IMAGE ANAL, V37, P114, DOI 10.1016/j.media.2017.01.009
   Dreyer KJ, 2017, RADIOLOGY, V285, P713, DOI 10.1148/radiol.2017171183
   Goodfellow I., NIPS 2016 TUTORIAL G
   Goodfellow I.J., GENERATIVE ADVERSARI
   Greco G, 2016, ACAD RADIOL, V23, P237, DOI 10.1016/j.acra.2015.10.012
   Gurumurthy S, DELIGAN GENERATIVE A
   Hartz SM, 2011, AM J EPIDEMIOL, V174, P336, DOI 10.1093/aje/kwr084
   Heath M, 2001, IWDM 2000: 5TH INTERNATIONAL WORKSHOP ON DIGITAL MAMMOGRAPHY, P212
   Information Commission's Office (ICO), DAT PROT ACT GEN DAT
   Jemal A, 2018, J CLIN ONCOL, V36, P14, DOI 10.1200/JCO.2017.73.7932
   Jha S, 2018, J AM COLL RADIOL, V15, P509, DOI 10.1016/j.jacr.2017.12.025
   Ju K., DEIDENTIFICATION KNO
   Katz Ralph V, 2008, Cancer Control, V15, P344
   Khazendar S, 2015, FACTS VIEWS VIS OBGY, V7, P7
   Kohli A, 2018, J AM COLL RADIOL, V15, P535, DOI 10.1016/j.jacr.2017.12.029
   Kohli M, 2018, J AM COLL RADIOL, V15, P1317, DOI 10.1016/j.jacr.2018.05.020
   Kohli M, 2017, AM J ROENTGENOL, V208, P754, DOI 10.2214/AJR.16.17224
   Kononenko I, 2001, ARTIF INTELL MED, V23, P89, DOI 10.1016/S0933-3657(01)00077-X
   Kooi T, 2017, MED IMAGE ANAL, V35, P303, DOI 10.1016/j.media.2016.07.007
   Krishnan MMR, 2010, EXPERT SYST APPL, V37, P470, DOI 10.1016/j.eswa.2009.05.045
   Lee RS, 2017, SCI DATA, V4, DOI 10.1038/sdata.2017.177
   Madabhushi A, 2016, MED IMAGE ANAL, V33, P170, DOI 10.1016/j.media.2016.06.037
   McDonald JA, 2012, J NATL MED ASSOC, V104, P324, DOI 10.1016/S0027-9684(15)30172-3
   McGinty GB, 2018, J AM COLL RADIOL, V15, P577, DOI 10.1016/j.jacr.2017.12.024
   Mendelson DS, 2008, RADIOGRAPHICS, V28, P1817, DOI 10.1148/rg.287085174
   Mikk KA, 2017, JAMA-J AM MED ASSOC, V318, P1433, DOI 10.1001/jama.2017.12145
   Miotto R, 2016, SCI REP-UK, V6, DOI 10.1038/srep26094
   Moore SM, 2015, RADIOGRAPHICS, V35, P727, DOI 10.1148/rg.2015140244
   Moreira IC, 2012, ACAD RADIOL, V19, P236, DOI 10.1016/j.acra.2011.09.014
   National Commission for the Protection of Human Subjects of Biomedical and Behavioral Research, 1978, BELM REP ETH PRINC G, P172
   National Institute of Health, NIH DAT SHAR POL
   Obermeyer Z, 2016, NEW ENGL J MED, V375, P1216, DOI 10.1056/NEJMp1606181
   Park SH, 2018, RADIOLOGY, V286, P800, DOI 10.1148/radiol.2017171920
   Pathak H, IDENTIFICATION OVARI
   Perez L., EFFECTIVENESS DATA A
   Prior F, 2017, SCI DATA, V4, DOI 10.1038/sdata.2017.124
   Ribli D, 2018, SCI REP-UK, V8, DOI 10.1038/s41598-018-22437-z
   Samala RK, 2016, MED PHYS, V43, P6654, DOI 10.1118/1.4967345
   Stapleton SM, 2018, JAMA SURG, V153, P594, DOI 10.1001/jamasurg.2018.0035
   Stites M, 2016, AM J ROENTGENOL, V206, P797, DOI 10.2214/AJR.15.15283
   Suzuki K, 2012, INT J BIOMED IMAGING, V2012, DOI 10.1155/2012/792079
   Taichman DB, 2017, NEW ENGL J MED, V376, P2277, DOI 10.1056/NEJMe1705439
   U. S. Department of Health & Human Services (HHS), GUID REG METH DEID P
   U. S. Department of Health & Human Services; National Institutes of Health (NIH), NIH COMM 24 MILL ANN
   U. S. Department of Health & Human Services; U. S. Food & Drug Administration (FDA), COMP ASS DET DEV APP
   Vasconcelos C. N., INCREASING DEEP LEAR
   Veta M, 2015, MED IMAGE ANAL, V20, P237, DOI 10.1016/j.media.2014.11.010
   Wang DF, 2009, NEUROCOMPUTING, V72, P3296, DOI 10.1016/j.neucom.2009.02.015
   Wang JH, 2016, SCI REP-UK, V6, DOI 10.1038/srep27327
   Wang SJ, 2012, MED IMAGE ANAL, V16, P933, DOI 10.1016/j.media.2012.02.005
   Wong SC, UNDERSTANDING DATA A
   Wu M, 2018, BIOSCIENCE REP, V38, DOI 10.1042/BSR20180289
   Zech J, 2018, RADIOLOGY, V287, P570, DOI 10.1148/radiol.2018171093
NR 79
TC 1
Z9 1
U1 1
U2 13
PU AMER ROENTGEN RAY SOC
PI LEESBURG
PA 44211 SLATESTONE CT, LEESBURG, VA USA
SN 0361-803X
EI 1546-3141
J9 AM J ROENTGENOL
JI Am. J. Roentgenol.
PD JUL
PY 2019
VL 213
IS 1
BP 216
EP 226
DI 10.2214/AJR.18.20464
PG 11
WC Radiology, Nuclear Medicine & Medical Imaging
SC Radiology, Nuclear Medicine & Medical Imaging
GA IE6NW
UT WOS:000472493900039
PM 30779668
OA Green Accepted
DA 2021-12-12
ER

PT J
AU McStay, A
AF McStay, Andrew
TI Emotional AI and EdTech: serving the public good?
SO LEARNING MEDIA AND TECHNOLOGY
LA English
DT Article
DE Affective computing; creepiness; EdTech; emotional AI; human rights
ID EXPRESSIONS
AB Education Technology (EdTech) companies are deploying emotional AI to quantify social and emotional learning. Focusing on facial coding emotional AI that uses computer vision and algorithms to see, recognise, categorise and learn about facial expressions of emotion, this paper evaluates nascent usage of these technologies in education. To do this, it assesses the nature of child rights, the history and modern usage of face-based emotional AI, methodology and efficacy, and what this paper sees as a clash of private and public interests. Concern is shown to be two-fold: first is on method, especially given scope for material effects on students; second are ethical and legal concerns. While proposing a list of considerations for any implementation for these technologies in the classroom, the paper concludes that significant risks exist in deployment of these technologies in the classroom.
C1 [McStay, Andrew] Bangor Univ, Sch Mus & Media, Bangor LL57 2DG, Gwynedd, Wales.
RP McStay, A (corresponding author), Bangor Univ, Sch Mus & Media, Bangor LL57 2DG, Gwynedd, Wales.
EM mcstay@bangor.ac.uk
OI McStay, Andrew/0000-0001-8928-3825
FU Engineering and Physical Sciences Research CouncilUK Research &
   Innovation (UKRI)Engineering & Physical Sciences Research Council
   (EPSRC) [EP/R045178/1]; EPSRCUK Research & Innovation (UKRI)Engineering
   & Physical Sciences Research Council (EPSRC) [EP/R045178/1] Funding
   Source: UKRI
FX This work is supported by Engineering and Physical Sciences Research
   Council [grant number EP/R045178/1].
CR Achterhuis Hans, 2001, AM PHILOS TECHNOLOGY
   Agre P. E., 1994, Information Society, V10, P101
   Aspen Institute, 2019, NAT COMM SOC EM AC D
   Baron-Cohen S, 2003, MIND READING INTERAC
   Barrett LF, 2006, PERSPECT PSYCHOL SCI, V1, P28, DOI 10.1111/j.1745-6916.2006.00003.x
   Barrett LF, 2019, PSYCHOL SCI PUBL INT, V20, P1, DOI 10.1177/1529100619832930
   Blackford EB, 2018, PROC SPIE, V10501, DOI 10.1117/12.2291073
   Boden MargaretA., 2006, MIND MACHINE HIST CO
   Cawsey A., 1998, ESSENCE ARTIFICIAL I
   Darwin C., 2009, 1872 EXPRESSION EMOT
   DEBOULOGNE GBD, 1990, MECH HUMAN FACIAL EX
   Edgeworth Francis Ysidro, 1881, MATH PSYCHICS
   EKMAN P, 1971, J PERS SOC PSYCHOL, V17, P124, DOI 10.1037/h0030377
   Ekman P., 1977, ANTHR BODY, P34
   Ekman P., 1978, MANUAL FACIAL ACTION
   Fridlund A. J., 1995, HUMAN FACIAL EXPRESS
   FRIDLUND AJ, 1991, J PERS SOC PSYCHOL, V60, P229, DOI 10.1037/0022-3514.60.2.229
   Gendron M, 2014, EMOTION, V14, P251, DOI 10.1037/a0036052
   Gunes Hatice, 2010, International Journal of Strategic Synthetic Emotions, V1, P68, DOI 10.4018/jse.2010101605
   Gupta O., 2016, REAL TIME PHYSL MEAS
   Harre Rom., 1986, SOCIAL CONSTRUCTION
   Idhe D., 2002, BODIES TECHNOLOGY
   Idhe D., 1990, TECHNOLOGY LIFEWORLD
   Intel Education, 2014, EM TECHN ACCL DEEP L
   Jasper JM, 1998, SOCIOL FORUM, V13, P397, DOI 10.1023/A:1022175308081
   Joler, 2018, ANATOMY AI SYSTEM AM
   Kennedy H, 2016, INFORM COMMUN SOC, V19, P715, DOI 10.1080/1369118X.2016.1153126
   Lepper Mark R, 1988, LEARNING ISSUES INTE, P242, DOI DOI 10.1007/978-1-4684-6350-7_10
   Lewis M., 2010, HDB EMOTIONS
   Leys R., 2012, BOTH US DISGUSTED MY
   Leys R, 2011, CRIT INQUIRY, V37, P434, DOI 10.1086/659353
   Leys R, 2010, U TORONTO QUART, V79, P656, DOI 10.3138/UTQ.79.2.656
   Lupton D, 2017, NEW MEDIA SOC, V19, P780, DOI 10.1177/1461444816686328
   McDuff D. I., 2014, THESIS
   McStay A., 2018, EMOTIONAL AI RISE EM
   Microsoft Azure, 2018, FACE
   Morozov, 2013, SAVE EVERYTHING CLIC
   Office of the United Nations High Commissioner for Human Rights, 1990, CONV RIGHTS CHILD
   Organization for Economic Co-operation and Development, 2018, WORLD CLASS BUILD 21
   Peters MA, 2016, LEARN TEACH, V9, P66, DOI 10.3167/latiss.2016.090204
   Philibert C. T., 2017, EVERYDAY SEL EARLY C
   Picard R., 2001, EXPLORING ROLE EMOTI
   Picard R., 2001, AFFECTIVE LEARNING C
   Polonetsky J., 2014, YALE J LAW TECHNOLOG, V16
   Ramiel H., 2017, DISCOURSE STUDIES CU, V40, P487
   Rorty R., 2010, THE RORTY READER, P351
   RUSSELL JA, 1994, PSYCHOL BULL, V115, P102, DOI 10.1037/0033-2909.115.1.102
   SCHAUER F, 1978, BOSTON U LAW REV, V58, P685
   Scherer POJ, 2010, COMPUTATIONAL PHYSICS: SIMULATION OF CLASSICAL AND QUANTUM SYSTEMS, P3, DOI 10.1007/978-3-642-13990-1_1
   Selwyn N., 2017, ED TECHNOLOGY KEY IS, V2nd
   Szeliski R., 2010, COMPUTER VISION ALGO
   THOITS PA, 1989, ANNU REV SOCIOL, V15, P317
   Tomkins S. S., 1963, AFFECT IMAGERY CONSC, V2
   Tomkins S. S., 1962, AFFECT IMAGERY CONSC, V1
   Verbeek P. -P., 2011, MORALIZING TECHNOLOG
   Verbeek Peter -Paul, 2005, WHAT THINGS DO PHILO
   Warwick K., 2012, ARTIFICIAL INTELLIGE
   Watters A., 2014, TEACHING MACHINES BR
   WEF, 2016, NEW VIS ED FOST SOC
   Whitehead Mark, 2018, NEUROLIBERALISM BEHA
   Williamson, 2019, POSTDIGITAL SCI ED, V1, P65, DOI [10.1007/s42438-018-0008-5, DOI 10.1007/S42438-018-0008-5]
   Williamson B, 2018, INT J EDUC TECHNOL H, V15, DOI 10.1186/s41239-018-0094-1
   Williamson B, 2017, EDUC MEDIA INT, V54, P267, DOI 10.1080/09523987.2017.1407080
   Williamson B, 2018, CRIT STUD EDUC, V59, P218, DOI 10.1080/17508487.2016.1186710
   Wright N, 2017, OPEN REV EDUC RES, V4, P164, DOI 10.1080/23265507.2017.1365623
   Wundt W., 1902, PRINCIPLES PHYSL PSY
   Zelenski JM, 2000, J RES PERS, V34, P178, DOI 10.1006/jrpe.1999.2275
NR 67
TC 9
Z9 9
U1 11
U2 21
PU ROUTLEDGE JOURNALS, TAYLOR & FRANCIS LTD
PI ABINGDON
PA 2-4 PARK SQUARE, MILTON PARK, ABINGDON OX14 4RN, OXON, ENGLAND
SN 1743-9884
EI 1743-9892
J9 LEARN MEDIA TECHNOL
JI Learn. Media Technol.
PD JUL 2
PY 2020
VL 45
IS 3
SI SI
BP 270
EP 283
DI 10.1080/17439884.2020.1686016
EA NOV 2019
PG 14
WC Education & Educational Research
SC Education & Educational Research
GA NA8SG
UT WOS:000494585900001
OA Green Submitted
DA 2021-12-12
ER

PT C
AU Adamo, A
AF Adamo, Alfredo
BE DiFrancia, G
   DiNatale, C
   Alfano, B
   DeVito, S
   Esposito, E
   Fattoruso, G
   Formisano, F
   Massera, E
   Miglietta, ML
   Polichetti, T
TI Taming the Techno Leviathan: Why We Should Adopt a Society-in-the-Loop
   Model Inside IoT Utilities
SO SENSORS AND MICROSYSTEMS, AISEM 2019
SE Lecture Notes in Electrical Engineering
LA English
DT Proceedings Paper
CT 20th Associazione-Italiana-Sensori-e-Microsistemi (AISEM) National
   Conference on Sensors and Microsystems
CY FEB 11-13, 2019
CL Napoli, ITALY
SP Assoc Italiana Sensori & Microsistemi, Italian Natl Agcy New Technologies, Energy & Sustainable Econ Dev
DE IoT (Internet of Things); Artificial intelligence; Machine learning;
   HITL (human in the loop); SITL (society in the loop); Humanities
AB While the Internet of Things (IoT) has made significant progress along the lines of supporting individual applications, it is only recently that the importance of people as an integral component of the overall IoT infrastructure has started to be fully recognized. Several powerful concepts have emerged to facilitate this vision, whether involving the human context whenever required or directly impacting user behavior and decisions. As these become the stepping stones to develop the IoT into a people-centric utility, this paper outlines how to include the "Society-in-the-loop" approach to govern a lot of ethical, moral concerns. Rapid advances in IoT, Artificial Intelligence and Machine Learning have raised many questions about the regulatory and governance mechanisms for autonomous sensors, machines and infrastructures. We discuss about, in the context of the IoT utility, a lot of concerns raised about algorithms governing our lives, and how the adoption of "Society-in-the-loop" paradigm could be a solution.
C1 [Adamo, Alfredo] Alan Advantage, Rome, Italy.
RP Adamo, A (corresponding author), Alan Advantage, Rome, Italy.
EM alfredo.adamo@alanadvantage.com
CR Citron DK, 2014, WASH LAW REV, V89, P1
   Conitzer V, 2015, P 2015 INT C AUT AG, P1213
   Delvaux M, 2016, 20152103INL EUR COMM 20152103INL EUR COMM
   Etzioni A, 2016, ETHICS INF TECHNOL, V18, P149, DOI 10.1007/s10676-016-9400-6
   Floridi L, 2015, THE ONLIFE MANIFESTO, DOI [10.1007/978-3-319-04093-6_4, DOI 10.1007/978-3-319-04093-6_4]
   Floridi L, 2015, THE ONLIFE MANIFESTO, DOI [10.1007/978-3-319-04093-6_4, DOI 10.1007/978-3-319-04093-6_4]
   Helbing D, 2015, NATURE, V527, P33, DOI 10.1038/527033a
   MIT, 2017, MORAL MACHINE
   Pentland A, 2013, SCI AM, V309, P78, DOI 10.1038/scientificamerican1013-78
   Procaccia A, 2016, HDB COMPUTATIONAL SO, P311, DOI [10.1017/CBO9781107446984.014, DOI 10.1017/CBO9781107446984.014]
   Rahwan I, 2018, ETHICS INF TECHNOL, V20, P5, DOI 10.1007/s10676-017-9430-8
NR 11
TC 0
Z9 0
U1 0
U2 0
PU SPRINGER INTERNATIONAL PUBLISHING AG
PI CHAM
PA GEWERBESTRASSE 11, CHAM, CH-6330, SWITZERLAND
SN 1876-1100
EI 1876-1119
BN 978-3-030-37558-4; 978-3-030-37557-7
J9 LECT NOTES ELECTR EN
PY 2020
VL 629
BP 119
EP 129
DI 10.1007/978-3-030-37558-4_18
PG 11
WC Engineering, Electrical & Electronic
SC Engineering
GA BR8YR
UT WOS:000674703300018
DA 2021-12-12
ER

PT J
AU Muhlhoff, R
AF Muehlhoff, Rainer
TI Automated Inequality Ethics of AI in the biopolitical Turn of Digital
   Capitalism
SO DEUTSCHE ZEITSCHRIFT FUR PHILOSOPHIE
LA German
DT Article
DE ethics of AI; Machine Learning; Predictive Analytics; biopolitics;
   social selection; digital capitalism; automated decision-making;
   critical theory; social philosophy
ID BIG DATA; COMPUTER
AB This paper sets out the notion of a current "biopolitical turn of digital capitalism" resulting from the increasing deployment of AI and data analytics technologies in the public sector. With applications of AI-based automated decisions currently shifting from the domain of business to customer (B2C) relations to government to citizen (G2C) relations, a new form of governance arises that operates through "algorithmic social selection". Moreover, the paper describes how the ethics of AI is at an impasse concerning these larger societal and socio-economic trends and calls for an ethics of AI that includes, and acts in close alliance with, social and political philosophy. As an example, the problem of Predictive Analytics is debated to make the point that data-driven AI (Machine Learning) is currently one of the main ethical challenges in the ethics of AI.
C1 [Muehlhoff, Rainer] Tech Univ Berlin, Cluster Sci Intelligence, Marchstr 23, D-10587 Berlin, Germany.
RP Muhlhoff, R (corresponding author), Tech Univ Berlin, Cluster Sci Intelligence, Marchstr 23, D-10587 Berlin, Germany.
EM muehlhoff@tu-berlin.de
CR Adebayo J, 2017, YALE J LAW TECHNOLOG, V18, P5
   Anderson M., 2011, MACHINE ETHICS
   Baker R.S.J.D., 2014, LEARNING ANAL, DOI DOI 10.1007/978-1-4614-3305-7_4
   Bogen, 2019, HARVARD BUS REV
   Bond RM, 2012, NATURE, V489, P295, DOI 10.1038/nature11421
   Bostrom N, 2014, CAMBRIDGE HANDBOOK OF ARTIFICIAL INTELLIGENCE, P316
   Breljak A., 2019, AFFEKT MACHT NETZ WE, P7
   Brockling U, 2000, GOUVERNEMENTALITAT G
   Daum T., 2019, KUNSTLICHE INTELLIGE
   Dignum V, 2019, ARTIF INTELL-FOUND, P1, DOI 10.1007/978-3-030-30371-6
   Duhigg, 2012, NEW YORK TIMES
   Eslami M, 2015, CHI 2015: PROCEEDINGS OF THE 33RD ANNUAL CHI CONFERENCE ON HUMAN FACTORS IN COMPUTING SYSTEMS, P153, DOI 10.1145/2702123.2702556
   Etzioni A., 2017, J ETHICS, V21, P403
   Eubanks V., 2017, AUTOMATING INEQUALIT
   Foucault, 2006, SICHERHEIT TERRITORI
   Foucault M., 2006, GEBURT BIOPOLITIK GE
   Foucault M., 2007, ASTHETIK EXISTENZ SC, P171
   Friedman B, 1996, ACM T INFORM SYST, V14, P330, DOI 10.1145/230538.230561
   Goggin, 2019, INSIDE FACEBOOKS SUI
   Gonzalez RJ, 2017, ANTHROPOL TODAY, V33, P9, DOI 10.1111/1467-8322.12348
   Grindrod, 2014, MATH UNDERPINNINGS A
   Grunwald A., 2013, HDB TECHNIKETHIK
   Hagendorff T, 2020, MIND MACH, V30, P99, DOI 10.1007/s11023-020-09517-8
   Hao K., 2019, MITS TECHNOL REV
   Hildebrandt M, 2011, PHILOS TECHNOLOGY, V24, P371, DOI DOI 10.1007/S13347-011-0041-8
   Horkheimer M., 1992, TRADITIONELLE KRITIS, P205
   Jobin A, 2019, NAT MACH INTELL, V1, P389, DOI 10.1038/s42256-019-0088-2
   Kaerlein T., 2018, SMARTPHONES ALS DIGI
   Kosinski M, 2013, P NATL ACAD SCI USA, V110, P5802, DOI 10.1073/pnas.1218772110
   Kramer ADI, 2014, P NATL ACAD SCI USA, V111, P8788, DOI 10.1073/pnas.1320040111
   Lippert, 2014, WASHINGTON POST OCT
   M?hlhoff R., 2018, LEVIATHAN J SOCIAL S, V46, P551, DOI 10.5771/0340-0425-2018-4-551
   Matzner T., 2019, Z MEDIENWISSENSCHAFT, V21, P46
   Matzner T, 2016, SURVEILL SOC, V14, P197
   Merchant RM, 2019, PLOS ONE, V14, DOI 10.1371/journal.pone.0215476
   Misselhorn C., 2018, GRUNDFRAGEN MASCHINE
   Mittelstadt B., 2017, PHILOS TECHNOLOGY, V30, P475, DOI [10.1007/s13347-017-0253-7, DOI 10.1007/S13347-017-0253-7]
   Mittelstadt B, 2019, NAT MACH INTELL, V1, P501, DOI 10.1038/s42256-019-0114-4
   Mittelstadt BD, 2016, BIG DATA SOC, V3, P1, DOI 10.1177/2053951716679679
   Muhlhoff R, 2019, ROU ST AFFECTIVE SOC, P198
   Muhlhoff R., 2019, AFFEKT MACHT NETZ WE, P81
   Noble S.U., 2018, ALGORITHMS OPPRESSIO
   O'Neil, 2016, WEAPONS MATH DESTRUC
   ODwyer, 2018, UNDARK MAGAZINE
   Owen R, 2013, RESPONSIBLE INNOVATI, P27
   Persily N, 2017, J DEMOCR, V28, P63, DOI 10.1353/jod.2017.0025
   Saslow K., 2019, ARTIFICIAL INTELLIGE
   Schultz, 2014, BOSTON COLL LAW REV, V55, P93
   STAAB Philipp, 2019, DIGITALER KAPITALISM
   Tufekci Zeynep, 2014, First Monday, V19, P152, DOI 10.5210/fm.v19i7.4901
   Tufekci Zeynep., 2015, J TELECOMMUNICATIONS, V13, P203
   Veliz C, 2019, NAT ELECTRON, V2, P316, DOI 10.1038/s41928-019-0294-2
   Wachter S, 2018, COMPUT LAW SECUR REV, V34, P436, DOI 10.1016/j.clsr.2018.02.002
   Wagner B., 2019, BEING PROFILED COGIT, P84, DOI DOI 10.2307/J.CTVHRD092.18
   WEISER M, 1991, SCI AM, V265, P94, DOI 10.1038/scientificamerican0991-94
   Wong P.-H., 2020, IDEES, V48
   Zittrain Jonathan, 2013, HARVARD LAW REV FORU, V127, P335
   Zwitter A, 2014, BIG DATA SOC, V1, DOI 10.1177/2053951714559253
NR 58
TC 1
Z9 1
U1 4
U2 24
PU WALTER DE GRUYTER GMBH
PI BERLIN
PA GENTHINER STRASSE 13, D-10785 BERLIN, GERMANY
SN 0012-1045
EI 2192-1482
J9 DEUT Z PHILOS
JI Dtsch. Z. Philos.
PD DEC
PY 2020
VL 68
IS 6
BP 867
EP 890
DI 10.1515/dzph-2020-0059
PG 24
WC Philosophy
SC Philosophy
GA PG0HW
UT WOS:000599426700003
DA 2021-12-12
ER

PT J
AU Chklovski, T
   Jung, R
   Anderson, R
   Young, K
AF Chklovski, Tara
   Jung, Richard
   Anderson, Rebecca
   Young, Kathryn
TI Comparing 2 Years of Empowering Families to Solve Real-World Problems
   with AI
SO KUNSTLICHE INTELLIGENZ
LA English
DT Article
DE Under-resourced families; Mentoring; AI-ethics curriculum
AB Over the course of 2 years a global technology education nonprofit engaged similar to 20,000 under-resourced 3rd-8th grade students, parents and educators from 13 countries in a multi-week AI competition. Families worked together with the help of educators to identify meaningful problems in their communities and developed AI-prototypes to address them. Key findings included: (1) Identifying a high level of interest in underserved communities to develop and apply AI-literacy skills; (2) Determining curricular and program implementation elements that enable families to apply AI knowledge and skills to real problems; (3) Identifying effective methods of engaging industry mentors to support participants; (4) Measuring and identifying changes in self-efficacy and ability to apply AI-based tools to real-world problems; (5) Determining effective curricula around value-sensitive design and ethical innovation.
C1 [Chklovski, Tara; Jung, Richard; Anderson, Rebecca; Young, Kathryn] Technovation, Los Angeles, CA 90007 USA.
RP Chklovski, T (corresponding author), Technovation, Los Angeles, CA 90007 USA.
EM tara@technovation.org; richard@technovation.org;
   rebecca@technovation.org; kathryn@technovation.org
CR Astrachan O., 1995, SIGCSE Bulletin, V27, P1
   Bandura A, 1997, SELF EFFICACY EXERCI
   Bennett NJ, 2018, ENVIRON MANAGE, V61, P597, DOI 10.1007/s00267-017-0993-2
   Christenson S. L., 2001, SCH FAMILIES CREATIN
   Cole M., 1978, DEV HIGHER PSYCHOL P
   Elliott S.W., 2017, COMPUTERS FUTURE SKI, DOI [10.1787/9789264284395-en, DOI 10.1787/9789264284395-EN]
   Ericsson K. A., 2018, CAMBRIDGE HDB EXPERT, V2nd, P745, DOI [10.1017/9781316480748.038, DOI 10.1017/9781316480748, 10.1017/9781316480748]
   Fleming, 1997, PARENT INVOLVEMENT L
   Friedman B, 2019, VALUE SENSITIVE DESIGN: SHAPING TECHNOLOGY WITH MORAL IMAGINATION, P1, DOI 10.7551/mitpress/7585.001.0001
   Gee J. P., 2007, GOOD VIDEO GAMES GOO
   Gonzales P, 2019, TECHNOVATION
   GRANOVETTER MS, 1973, AM J SOCIOL, V78, P1360, DOI 10.1086/225469
   Gunderson L.H., 2002, PANARCHY UNDERSTANDI
   Henderson A. T., 2002, NEW WAVE EVIDENCE IM
   Hidi S, 2006, EDUC PSYCHOL-US, V41, P111, DOI 10.1207/s15326985ep4102_4
   Hoidn S., 2014, OECD ED WORKING PAPE, DOI [10.1787/5k3tsj67l226-en, DOI 10.1787/5K3TSJ67L226-EN]
   Hupert N, 2015, SUMMATIVE EVALUATION
   Institute of Medicine and National Research Council, 2012, NEURONS NEIGHBORHOOD
   Jeynes WH, 2005, URBAN EDUC, V40, P237, DOI 10.1177/0042085905274540
   Kabeer N, 1999, DEV CHANGE, V30, P435, DOI 10.1111/1467-7660.00125
   Kinnunen P., 2006, P 2 INT WORKSH COMP, P97
   Kozlowski SWJ, 1996, ADV INT ST, V3, P253
   Margolis J., 2010, STUCK SHALLOW END ED
   Margolis J., 2001, UNLOCKING CLUBHOUSE
   Meyer J, 2005, ENHANCING LEARNING T
   National Research Council, 2000, PEOPLE LEARN BRAIN M, DOI [10.17226/9853, DOI 10.17226/9853]
   National Science Foundation, 2019, WOM MIN PERS DIS SCI
   Onah DFO, 2014, EDULEARN PROC, P5825
   Patrikakou EN, 2004, ADOLESCENCE ARE PARE
   Pintrich P. R., 1996, MOTIVATION ED THEORY
   Rogoff B, 2003, ANNU REV PSYCHOL, V54, P175, DOI 10.1146/annurev.psych.54.101601.145118
   Sharifi A, 2016, ECOL INDIC, V69, P629, DOI 10.1016/j.ecolind.2016.05.023
   Shen RQ, 2019, PROCEEDINGS OF THE ACM CONFERENCE ON GLOBAL COMPUTING EDUCATION (COMPED '19), P2, DOI 10.1145/3300115.3309506
   Shonkoff JP, 2000, NEURONS NEIGHBORHOOD
   Storksdieck M, 2019, INVESTING IMPACT CUR
   Taylor C., 2014, ARXIV PREPRINT ARXIV
   Tissenbaum M, 2019, COMMUN ACM, V62, P34, DOI 10.1145/3265747
   United Nations Development Program, 2020, HUM DEV REP 2020
   United Nations Development Programme, 2019, HUMAN DEV REPORT 201
   Valian, 1997, WHY SO SLOW ADVANCEM
   Webster-Stratton C, 2001, J CLIN CHILD PSYCHOL, V30, P283, DOI 10.1207/S15374424JCCP3003_2
   Wilson BC, 2001, SIGCSE BULL, V33, P184, DOI 10.1145/364447.364581
   Wilson GA., 2012, COMMUNITY RESILIENCE, DOI [10.4324/9780203144916, DOI 10.4324/9780203144916]
   World Economic Forum, 2016, FUT JOBS
   Wright J, 2019, IDEAS42
NR 45
TC 0
Z9 0
U1 4
U2 4
PU SPRINGER HEIDELBERG
PI HEIDELBERG
PA TIERGARTENSTRASSE 17, D-69121 HEIDELBERG, GERMANY
SN 0933-1875
EI 1610-1987
J9 KUNSTL INTELL
JI Kunstl. Intell.
PD JUN
PY 2021
VL 35
IS 2
SI SI
BP 207
EP 219
DI 10.1007/s13218-021-00738-2
EA JUL 2021
PG 13
WC Computer Science, Artificial Intelligence
SC Computer Science
GA UP7JX
UT WOS:000675732600001
PM 34316096
OA Green Published, Bronze
DA 2021-12-12
ER

PT J
AU Senbekov, M
   Saliev, T
   Bukeyeva, Z
   Almabayeva, A
   Zhanaliyeva, M
   Aitenova, N
   Toishibekov, Y
   Fakhradiyev, I
AF Senbekov, Maksut
   Saliev, Timur
   Bukeyeva, Zhanar
   Almabayeva, Aigul
   Zhanaliyeva, Marina
   Aitenova, Nazym
   Toishibekov, Yerzhan
   Fakhradiyev, Ildar
TI The Recent Progress and Applications of Digital Technologies in
   Healthcare: A Review
SO INTERNATIONAL JOURNAL OF TELEMEDICINE AND APPLICATIONS
LA English
DT Review
ID ARTIFICIAL-INTELLIGENCE; RURAL HEALTH; TELEMEDICINE; EDUCATION;
   CLASSIFICATION; CHALLENGES; PREDICTION; BLOCKCHAIN; DIAGNOSIS; SERVICES
AB Background. The implementation of medical digital technologies can provide better accessibility and flexibility of healthcare for the public. It encompasses the availability of open information on the health, treatment, complications, and recent progress on biomedical research. At present, even in low-income countries, diagnostic and medical services are becoming more accessible and available. However, many issues related to digital health technologies remain unmet, including the reliability, safety, testing, and ethical aspects. Purpose. The aim of the review is to discuss and analyze the recent progress on the application of big data, artificial intelligence, telemedicine, block-chain platforms, smart devices in healthcare, and medical education. Basic Design. The publication search was carried out using Google Scholar, PubMed, Web of Sciences, Medline, Wiley Online Library, and CrossRef databases. The review highlights the applications of artificial intelligence, "big data," telemedicine and block-chain technologies, and smart devices (internet of things) for solving the real problems in healthcare and medical education. Major Findings. We identified 252 papers related to the digital health area. However, the number of papers discussed in the review was limited to 152 due to the exclusion criteria. The literature search demonstrated that digital health technologies became highly sought due to recent pandemics, including COVID-19. The disastrous dissemination of COVID-19 through all continents triggered the need for fast and effective solutions to localize, manage, and treat the viral infection. In this regard, the use of telemedicine and other e-health technologies might help to lessen the pressure on healthcare systems. Summary. Digital platforms can help optimize diagnosis, consulting, and treatment of patients. However, due to the lack of official regulations and recommendations, the stakeholders, including private and governmental organizations, are facing the problem with adequate validation and approbation of novel digital health technologies. In this regard, proper scientific research is required before a digital product is deployed for the healthcare sector.
C1 [Senbekov, Maksut; Saliev, Timur; Fakhradiyev, Ildar] SD Asfendiyarov Kazakh Natl Med Univ, Alma Ata, Kazakhstan.
   [Bukeyeva, Zhanar; Almabayeva, Aigul; Zhanaliyeva, Marina; Aitenova, Nazym] NJSC Astana Med Univ, Nur Sultan, Kazakhstan.
   [Toishibekov, Yerzhan] Inst Expt Biol, Alma Ata, Kazakhstan.
RP Fakhradiyev, I (corresponding author), SD Asfendiyarov Kazakh Natl Med Univ, Alma Ata, Kazakhstan.
EM senbekov.m@kaznmu.kz; tim.saliev@gmail.com; zbukeyeva@gmail.com;
   topaika@mail.ru; marinazhmk@mail.ru; aitenova.nazym@mail.ru;
   toishibekov@yandex.ru; fakhradiyev.i@kaznmu.kz
RI Fakhradiyev, Ildar/ABI-2183-2020
OI Fakhradiyev, Ildar/0000-0003-0528-3874
CR Acharibasam JW, 2018, INT J TELEMED APPL, V2018, DOI 10.1155/2018/9602821
   Agbo CC, 2020, INT J HEALTHC INF SY, V15, P82, DOI 10.4018/IJHISI.2020070105
   Ahuja AS, 2020, INTEGR MED RES, V9, DOI 10.1016/j.imr.2020.100434
   Aimar A, 2019, J HEALTHC ENG, V2019, DOI 10.1155/2019/5340616
   Al-Kaisey AM, 2020, INT J CARDIOL, V300, P161, DOI 10.1016/j.ijcard.2019.11.120
   Albahri AS, 2020, INT J INF TECH DECIS, V19, P1247, DOI 10.1142/S0219622020500285
   Albahri AS, 2020, J MED SYST, V44, DOI 10.1007/s10916-020-01582-x
   Albahri OS, 2020, J INFECT PUBLIC HEAL, V13, P1381, DOI 10.1016/j.jiph.2020.06.028
   Amisha, 2019, J FAM MED PRIM CARE, V8, P2328, DOI 10.4103/jfmpc.jfmpc_440_19
   Anaya LHS, 2018, SCI ENG ETHICS, V24, P1, DOI 10.1007/s11948-017-9872-8
   Anderson S, 2019, EUR J MARKETING, V53, P1521, DOI 10.1108/EJM-10-2017-0779
   Angermueller C, 2017, GENOME BIOL, V18, DOI 10.1186/s13059-017-1189-z
   Angus DC, 2020, JAMA-J AM MED ASSOC, V323, P1043, DOI 10.1001/jama.2020.1039
   [Anonymous], 2020, EUR J GEN PRACT, V26, P42, DOI 10.1080/13814788.2020.1719994
   [Anonymous], 2016, Nature, V539, P467, DOI 10.1038/539467b
   Appuswamy AV, 2020, CURR DIABETES REP, V20, DOI 10.1007/s11892-020-01310-2
   Arendash G, 2019, J ALZHEIMERS DIS, V71, P57, DOI 10.3233/JAD-190367
   Arora VM, 2018, ACAD MED, V93, P833, DOI 10.1097/ACM.0000000000002209
   Attia ZI, 2019, NAT MED, V25, P70, DOI 10.1038/s41591-018-0240-2
   Ayutthaya NSN, 2018, INT J TELEMED APPL, V2018, DOI 10.1155/2018/7503421
   Bansal S, 2020, J EVOL MED DENT SCI-, V9, P10, DOI 10.14260/jemds/2020/3
   Battineni G, 2020, DIGIT HEALTH, V6, DOI 10.1177/2055207620948996
   Birckhead B, 2019, JMIR MENT HEALTH, V6, DOI 10.2196/11973
   Bizzotto N, 2015, SURG INNOV, V22, P548, DOI 10.1177/1553350614547773
   Brall C, 2019, EUR J PUBLIC HEALTH, V29, P18, DOI 10.1093/eurpub/ckz167
   Buscema PM, 2020, PHYSICA A, V557, DOI 10.1016/j.physa.2020.124991
   Caobelli F, 2020, EUR J RADIOL, V126, DOI 10.1016/j.ejrad.2020.108940
   Cattuto C, 2020, EUR J RISK REGUL, V11, P228, DOI 10.1017/err.2020.47
   Chan Kai Siang, 2019, JMIR Med Educ, V5, pe13930, DOI 10.2196/13930
   Chan Tom, 2016, J Innov Health Inform, V23, P627, DOI 10.14236/jhi.v23i3.909
   Chen LJ, 2020, IEEE ACCESS, V8, P75264, DOI 10.1109/ACCESS.2020.2988510
   Cheng YL, 2020, FRONT MATER, V7, DOI 10.3389/fmats.2020.00086
   Chung KJ, 2019, INT NEUROUROL J, V23, P180, DOI 10.5213/inj.19381534.077
   Clifton W, 2021, CLIN ANAT, V34, P30, DOI 10.1002/ca.23607
   Daley S., 2020, 15 EXAMPLES BLOCKCHA
   Darwiche G, 2020, DIABETES TECHNOL THE, V22, pA150
   Dash S, 2019, J BIG DATA-GER, V6, DOI 10.1186/s40537-019-0217-0
   Davies BS, 2012, BMC MED EDUC, V12, DOI 10.1186/1472-6920-12-1
   Deruelle F, 2020, ELECTROMAGN BIOL MED, V39, P166, DOI 10.1080/15368378.2020.1737811
   Faruk N, 2020, INT J HEALTHC INF SY, V15, P1, DOI 10.4018/IJHISI.2020070101
   Feeny AK, 2020, CIRC-ARRHYTHMIA ELEC, V13, DOI 10.1161/CIRCEP.119.007952
   Fouassier D, 2020, ANN NONINVAS ELECTRO, V25, DOI 10.1111/anec.12682
   Fu JS, 2020, SENSORS-BASEL, V20, DOI 10.3390/s20071898
   Gaffar S, 2020, PEDIATR CLIN N AM, V67, P995, DOI 10.1016/j.pcl.2020.06.010
   Garcia-Zaragoza E, 2020, FARM COMUNITARIOS, V12, P51, DOI 10.33620/FC.2173-9218.(2020/Vol12).003.05
   Gore JC, 2020, MAGN RESON IMAGING, V68, pA1, DOI 10.1016/j.mri.2019.12.006
   Griffiths F, 2020, DIGIT HEALTH, V6, DOI 10.1177/2055207620919594
   Hasselgren A, 2020, INT J MED INFORM, V134, DOI 10.1016/j.ijmedinf.2019.104040
   Hassounah M, 2020, J MED INTERNET RES, V22, DOI 10.2196/19338
   He JX, 2019, NAT MED, V25, P30, DOI 10.1038/s41591-018-0307-0
   Heist S, 2019, LASER FOCUS WORLD, V55, P27
   Hersh W R, 2001, Evid Rep Technol Assess (Summ), P1
   Hochman JB, 2015, LARYNGOSCOPE, V125, P2353, DOI 10.1002/lary.24919
   Iwagami H, 2021, J GASTROEN HEPATOL, V36, P131, DOI 10.1111/jgh.15136
   Jadhav S., 2016, VIRTUAL CLIN TRIALS
   Jain P, 2020, IEEE CONSUM ELECTR M, V9, P35, DOI 10.1109/MCE.2019.2940855
   Jargin SV, 2020, J RADIOL ONCOL, V9, P81, DOI 10.1007/s13566-020-00425-z
   Jensen CT, 2020, AM J ROENTGENOL, V215, P50, DOI 10.2214/AJR.19.22332
   Jin EH, 2020, GASTROENTEROLOGY, V158, P2169, DOI [10.1053/j.gastro.2020.02.03, 10.1053/j.gastro.2020.02.036]
   Jin MX, 2020, CUREUS, V12, DOI 10.7759/cureus.9891
   Johnson KW, 2018, J AM COLL CARDIOL, V71, P2668, DOI 10.1016/j.jacc.2018.03.521
   Johnsson J, 2020, CRIT CARE, V24, DOI 10.1186/s13054-020-03103-1
   Joo B, 2020, EUR RADIOL, V30, P5785, DOI 10.1007/s00330-020-06966-8
   Josephine MS, 2020, INT J PERVASIVE COMP, V16, P341, DOI 10.1108/IJPCC-06-2020-0067
   Kaewkannate K, 2016, BMC PUBLIC HEALTH, V16, DOI 10.1186/s12889-016-3059-0
   Kane-Gill Sandra L, 2017, Consult Pharm, V32, P93, DOI 10.4140/TCP.n.2017.93
   Kaur MJ, 2018, 2018 FIFTH HCT INFORMATION TECHNOLOGY TRENDS (ITT): EMERGING TECHNOLOGIES FOR ARTIFICIAL INTELLIGENCE, P87, DOI 10.1109/CTIT.2018.8649546
   Kaya D, 2020, PHYSICA A, V549, DOI 10.1016/j.physa.2019.123978
   Keesara S, 2020, NEW ENGL J MED, V382, DOI 10.1056/NEJMp2005835
   Kohler JE, 2019, CURR OPIN PEDIATR, V31, P391, DOI 10.1097/MOP.0000000000000763
   Lapointe L, 2020, CAN J RURAL MED, V25, P31, DOI 10.4103/CJRM.CJRM_8_19
   Le T, 2020, J PHARM PRACT, V33, P176, DOI 10.1177/0897190018791060
   Lee AM, 2019, JMIR MHEALTH UHEALTH, V7, DOI 10.2196/11847
   Li M, 2020, INT J TELEMED APPL, V2020, DOI 10.1155/2020/6329360
   Liaw W, 2020, ANN FAM MED, V18, P194, DOI 10.1370/afm.2533
   Lin SY, 2019, J GEN INTERN MED, V34, P1626, DOI 10.1007/s11606-019-05035-1
   Liu CY, 2018, J HEALTHC ENG, V2018, DOI 10.1155/2018/1696924
   Lo Presti D., 2019 IEEE INT S MED
   Loomba A, 2019, INT J TELEMED APPL, V2019, DOI 10.1155/2019/5683085
   Lowery C, 2020, OBSTET GYN CLIN N AM, V47, P215, DOI 10.1016/j.ogc.2020.02.011
   Makhija MM, 2020, J ALLER CL IMM-PRACT, V8, P1919, DOI 10.1016/j.jaip.2020.02.035
   Manning TG, 2018, WORLD J UROL, V36, P557, DOI 10.1007/s00345-018-2201-2
   Marsili IA, 2020, COMPUT BIOL MED, V116, DOI 10.1016/j.compbiomed.2019.103540
   Maruschak Laura, 2016, Natl Health Stat Report, P1
   Massoomi MR, 2019, EUR CARDIOL REV, V14, P181, DOI 10.15420/ecr.2019.02
   Mateo M, 2019, Rev. esp. sanid. penit., V21, P95, DOI 10.4321/s1575-06202019000200005
   Mathews SC, 2019, NPJ DIGIT MED, V2, DOI 10.1038/s41746-019-0111-3
   Metelmann C, 2020, JMIR RES PROTOC, V9, DOI 10.2196/14358
   Miseta E., 2019, WHAT EXACTLY IS VIRT
   Mistry P, 2019, BRIT J GEN PRACT, V69, P422, DOI 10.3399/bjgp19X705137
   Mitchell M, 2019, HEALTH SYST REFORM, V5, P113, DOI 10.1080/23288604.2019.1583040
   Moeckli J, 2021, TELEMED E-HEALTH, V27, P90, DOI 10.1089/tmj.2020.0018
   Molfenter T, 2018, INT J TELEMED APPL, V2018, DOI 10.1155/2018/3932643
   Murry LT, 2020, TELEMED E-HEALTH, V26, P1199, DOI 10.1089/tmj.2019.0242
   Nebeker C, 2019, BMC MED, V17, DOI 10.1186/s12916-019-1377-7
   Nittari G, 2020, TELEMED E-HEALTH, V26, P1427, DOI 10.1089/tmj.2019.0158
   NOEL A, 2019, ACTUAL PHARMACEUT, V58, P6
   O'Shea J, 2015, EDUC HEALTH, V28, P64, DOI 10.4103/1357-6283.161897
   Olsen CR, 2020, AM HEART J, V229, P1, DOI 10.1016/j.ahj.2020.07.009
   Palanisamy V, 2019, J KING SAUD UNIV-COM, V31, P415, DOI 10.1016/j.jksuci.2017.12.007
   Panagopoulos DJ, 2019, GEN PHYSIOL BIOPHYS, V38, P445, DOI 10.4149/gpb_2019032
   Paranjape Ketan, 2019, JMIR Med Educ, V5, pe16048, DOI 10.2196/16048
   Perin A, 2021, ACTA NEUROCHIR, V163, P301, DOI 10.1007/s00701-020-04303-y
   Persky S, 2020, J MED INTERNET RES, V22, DOI 10.2196/15582
   Pierleoni P, 2021, J AMB INTEL HUM COMP, V12, P4461, DOI 10.1007/s12652-019-01602-w
   Pramanik MI, 2020, EXPERT SYST APPL, V152, DOI 10.1016/j.eswa.2020.113388
   Rampton V, 2020, LANCET DIGIT HEALTH, V2, pE111, DOI 10.1016/S2589-7500(20)30023-6
   Reddy S, 2019, J ROY SOC MED, V112, P22, DOI 10.1177/0141076818815510
   Regier DS, 2020, AM J MED GENET A, V182, P1302, DOI 10.1002/ajmg.a.61595
   Rong G, 2020, ENGINEERING-PRC, V6, P291, DOI 10.1016/j.eng.2019.08.015
   Rosen KR, 2008, J CRIT CARE, V23, P157, DOI 10.1016/j.jcrc.2007.12.004
   Rudd BN, 2020, JMIR MENT HEALTH, V7, DOI 10.2196/18472
   Salisbury C, 2020, J MED INTERNET RES, V22, DOI 10.2196/18203
   Sandberg CEJ, 2019, JMIR MHEALTH UHEALTH, V7, DOI 10.2196/13309
   Sangal A. K., P 6 INT WORKSH ENT N
   Sayani S, 2019, THER ADV CHRONIC DIS, V10, DOI 10.1177/2040622319891587
   Scassa T, 2019, ONLINE INFORM REV, V43, P986, DOI 10.1108/OIR-02-2018-0053
   Schneider PJ, 2013, AM J HEALTH-SYST PH, V70, P2130, DOI 10.2146/ajhp130138
   Schroeder L, 2020, INT J ENV RES PUB HE, V17, DOI 10.3390/ijerph17103718
   Seetharam Karthik, 2019, Curr Treat Options Cardiovasc Med, V21, P25, DOI 10.1007/s11936-019-0728-1
   Segler MHS, 2018, ACS CENTRAL SCI, V4, P120, DOI 10.1021/acscentsci.7b00512
   Shafqat S, 2020, J SUPERCOMPUT, V76, P1754, DOI 10.1007/s11227-017-2222-4
   Sharma S, 2020, J CHEM NEUROANAT, V106, DOI 10.1016/j.jchemneu.2020.101784
   Sheel A, 2019, MANAG RES REV, V42, P1353, DOI 10.1108/MRR-12-2018-0490
   Siegel KR, 2020, DIABETES CARE, V43, P1557, DOI 10.2337/dci20-0017
   Smith BL, 2020, OBSTET GYN CLIN N AM, V47, P353, DOI 10.1016/j.ogc.2020.02.005
   Snashall E, 2016, OPEN MED J, V3, P322, DOI [10.2174/1874220301603010322, DOI 10.2174/1874220301603010322]
   Soffritti M, 2019, BASIC CLIN PHARMACOL, V125, P58, DOI 10.1111/bcpt.13215
   Sokas D, 2019, SENSORS-BASEL, V19, DOI 10.3390/s19092113
   Sokolov E, 2020, EUR J NEUROL, V27, P1570, DOI 10.1111/ene.14291
   Steinert A, 2018, UNIVERSAL ACCESS INF, V17, P411, DOI 10.1007/s10209-017-0539-7
   Strotbaum V, 2019, IT-INF TECHNOL, V61, P219, DOI 10.1515/itit-2019-0024
   Suzuki T, 2020, HEALTH POLICY TECHN, V9, P13, DOI 10.1016/j.hlpt.2020.01.006
   Takewa Y., 2019, INT J ARTIF ORGANS, V42, P386
   Tanenbaum LN, 2020, APPL RADIOL, V49, P34
   Telemedicine A. G., 2019, TELEMEDICINE APPL
   Toner S, 2017, J TRAVEL MED, V24, DOI 10.1093/jtm/taw095
   Tong YX, 2020, SPINE J, V20, P833, DOI 10.1016/j.spinee.2019.11.004
   Tsoy A, 2019, NEUROSCIENCE, V408, P46, DOI 10.1016/j.neuroscience.2019.03.058
   Turk EC, 2019, 2019 MEDICAL TECHNOLOGIES CONGRESS (TIPTEKNO), P176
   Tye ML, 2020, HEALTH INFORM J, V26, P2030, DOI 10.1177/1460458219895380
   Urrea C, 2020, HEALTH INFORM J, V26, P2625, DOI 10.1177/1460458219900446
   Walker V, 2017, J MED LIBR ASSOC, V105, P55, DOI 10.5195/jmla.2017.107
   Watson RA, 2014, J SURG EDUC, V71, P14, DOI 10.1016/j.jsurg.2013.10.012
   Yaghobian S, 2020, J TELEMED TELECARE, V26, P303, DOI 10.1177/1357633X18820374
   Yan Q, 2018, ENGINEERING-PRC, V4, P729, DOI 10.1016/j.eng.2018.07.021
   Young ML, 2020, AM J CASE REP, V21, DOI 10.12659/AJCR.921092
   Zhang XS, 2020, ULTRASONIC IMAGING, V42, P191, DOI 10.1177/0161734620928453
NR 148
TC 5
Z9 5
U1 14
U2 23
PU HINDAWI LTD
PI LONDON
PA ADAM HOUSE, 3RD FLR, 1 FITZROY SQ, LONDON, W1T 5HF, ENGLAND
SN 1687-6415
EI 1687-6423
J9 INT J TELEMED APPL
JI Int. J. Telemed. Appl.
PD DEC 4
PY 2020
VL 2020
AR 8830200
DI 10.1155/2020/8830200
PG 18
WC Health Care Sciences & Services
SC Health Care Sciences & Services
GA PG6BX
UT WOS:000599819800001
PM 33343657
OA Green Published, gold
DA 2021-12-12
ER

PT C
AU Westcott, P
AF Westcott, P.
BE Chova, LG
   Martinez, AL
   Torres, IC
TI SUPPORTING IMPROVEMENT IN TEACHING AND LEARNING OUTCOMES WITH INSIGHTS
   DRIVEN APPLICATION OF BIOMETRICS TO CREATE AN INTEGRATED, AUTOMATED,
   HOLISTIC STUDENT ENGAGEMENT ANALYSIS TOOL
SO 12TH INTERNATIONAL CONFERENCE OF EDUCATION, RESEARCH AND INNOVATION
   (ICERI 2019)
SE ICERI Proceedings
LA English
DT Proceedings Paper
CT 12th Annual International Conference of Education, Research and
   Innovation (ICERI)
CY NOV 11-13, 2019
CL Seville, SPAIN
DE biometric; machine learning; artificial intelligence; AI; engagement;
   learner success; learner experience; personalisation; personalization;
   authentic assessment; augment; TEL; innovation
AB Amongst Higher Education researchers, educators and administrators it is generally accepted that strong learner engagement with learning material, educators and other learners is a lead indicator of learner success and, obversely, weak engagement is a lead indicator of a learner 'at risk'. Learner engagement feedback is valuable to educators to help assess the effectiveness of their education delivery and content by revealing opportunities for improvement and highlighting excellence. There are also strong links between learner engagement, authentic assessment and authentic action.
   Most educators have a keen sense of learner engagement in a class or in one subject, but the challenge is to apply an objective, holistic and baselined analysis of learner engagement across a whole programme, or a single subject taught across several learner cohorts. A holistic view of learner engagement is also often incomplete because each educator's view of a learner's engagement is not always shared, or captured in a Customer Relationship Management system where case officers or learner success staff can utilise it.
   This biometrics learner engagement analysis platform offers the potential for a unique, integrated platform that could reduce the amount of data mining educators and administrators must do to gain insights that support personalisation of learning journeys and improve education and learning outcomes.
   The aim of this paper is for the Developer to share the background, outcomes and simple technical architecture of a small-scale prototype built, as a Proof of Concept, by a team of final year Royal Melbourne Institute of Technology University Computer Science learners. The paper will also briefly address the potential for next steps and the platform's impact on privacy and ethics.
C1 [Westcott, P.] Independent Technol Enhanced Learning Consultant, Sydney, NSW, Australia.
RP Westcott, P (corresponding author), Independent Technol Enhanced Learning Consultant, Sydney, NSW, Australia.
CR Australian Government, STUD AUSTR
   Brimo A., 2019, ROLE COMPUTER SCIENT
   Carter S, 2017, USING ARTIFICIAL INT, V2, DOI [10.23915/DISTILL.00009, DOI 10.23915/DISTILL.00009]
   Coppin D., 2019, EVALUATION TREATMENT
   Coppin D, 2017, J REHABIL, V83, P3
   Deloitte, HIGH ED CHANG WORLD
   Fincham E, 2019, PROCEEDINGS OF THE 9TH INTERNATIONAL CONFERENCE ON LEARNING ANALYTICS & KNOWLEDGE (LAK'19), P501, DOI 10.1145/3303772.3303775
   Godkin S., 2019, ARTIFICIAL INTELLIGE
   Houser K., 2019, SOLVE AIS BIAS PROBL
   Pasa M., 2018, WORM TECHNICAL REPOR
   Rosso C., 2018, PSYCHOL TODAY
NR 11
TC 0
Z9 0
U1 0
U2 2
PU IATED-INT ASSOC TECHNOLOGY EDUCATION & DEVELOPMENT
PI VALENICA
PA LAURI VOLPI 6, VALENICA, BURJASSOT 46100, SPAIN
SN 2340-1095
BN 978-84-09-14755-7
J9 ICERI PROC
PY 2019
BP 1783
EP 1794
PG 12
WC Education & Educational Research
SC Education & Educational Research
GA BO8YA
UT WOS:000530109201132
DA 2021-12-12
ER

PT J
AU Keane, P
AF Keane, Pearse
TI People have the AI power
SO NATURE MACHINE INTELLIGENCE
LA English
DT Editorial Material
AB Citizen scientists are empowered by mobile technology to collect data and crowdsource knowledge. Furthermore, automated machine learning tools allow non-experts in AI to analyse data. Ethical and regulatory questions arise, however, as data collection and AI technologies become enmeshed in people's lives.
NR 0
TC 0
Z9 0
U1 3
U2 3
PU SPRINGERNATURE
PI LONDON
PA CAMPUS, 4 CRINAN ST, LONDON, N1 9XW, ENGLAND
EI 2522-5839
J9 NAT MACH INTELL
JI Nat. Mach. Intell.
PD APR
PY 2021
VL 3
IS 4
BP 275
EP 275
DI 10.1038/s42256-021-00340-z
PG 1
WC Computer Science, Artificial Intelligence; Computer Science,
   Interdisciplinary Applications
SC Computer Science
GA RP5JC
UT WOS:000641763900001
OA Bronze
DA 2021-12-12
ER

PT J
AU Chiao, V
AF Chiao, Vincent
TI Fairness, accountability and transparency: notes on algorithmic
   decision-making in criminal justice
SO INTERNATIONAL JOURNAL OF LAW IN CONTEXT
LA English
DT Article
DE algorithms; artificial intelligence; big data; fairness; accountability;
   transparency; criminal justice
ID PREDICTION
AB Over the last few years, legal scholars, policy-makers, activists and others have generated a vast and rapidly expanding literature concerning the ethical ramifications of using artificial intelligence, machine learning, big data and predictive software in criminal justice contexts. These concerns can be clustered under the headings of fairness, accountability and transparency. First, can we trust technology to be fair, especially given that the data on which the technology is based are biased in various ways? Second, whom can we blame if the technology goes wrong, as it inevitably will on occasion? Finally, does it matter if we do not know how an algorithm works or, relatedly, cannot understand how it reached its decision? I argue that, while these are serious concerns, they are not irresolvable. More importantly, the very same concerns of fairness, accountability and transparency apply, with even greater urgency, to existing modes of decision-making in criminal justice. The question, hence, is comparative: can algorithmic modes of decision-making improve upon the status quo in criminal justice? There is unlikely to be a categorical answer to this question, although there are some reasons for cautious optimism.
C1 [Chiao, Vincent] Univ Toronto, Fac Law, Toronto, ON, Canada.
RP Chiao, V (corresponding author), Univ Toronto, Fac Law, Toronto, ON, Canada.
EM vincent.chiao@utoronto.ca
CR [Anonymous], 2012, J L COM, V30, P1
   Berdejo C, 2013, REV ECON STAT, V95, P741, DOI 10.1162/REST_a_00296
   Berk R, 2021, SOCIOL METHOD RES, V50, P3, DOI 10.1177/0049124118782533
   Berk Richard, 2015, FED SENTG REP, V27, P223
   Chiao V, 2018, CRIMINAL JUSTICE ETH, V37, P238, DOI DOI 10.1080/0731129X.2018.1552359
   Chiao V, 2018, CRIMINAL LAW AGE ADM
   Chouldechova A, 2017, BIG DATA-US, V5, P153, DOI 10.1089/big.2016.0047
   Danziger S, 2011, P NATL ACAD SCI USA, V108, P6889, DOI 10.1073/pnas.1018033108
   Duff A, 2018, REALM CRIMINAL LAW
   Duff Anthony, 2007, ANSWERING CRIME
   Englich B, 2009, SOCIAL PSYCHOL PUNIS, P295
   Goodman-Delahunty J, 2010, AUST J FORENSIC SCI, V42, P19, DOI 10.1080/00450610903391440
   Grove WM, 1996, PSYCHOL PUBLIC POL L, V2, P293, DOI 10.1037/1076-8971.2.2.293
   Harcourt B. E., 2006, PREDICTION PROFILING
   Heidensohn F, 2012, OXFORD HDB CRIMINOLO
   Huq A, 2019, DUKE LAW J, V68
   Jain S, 2012, BRIT J RADIOL, V85, P101, DOI 10.1259/bjr/59448833
   Kleinberg J, 2018, Q J ECON, V133, P237, DOI 10.1093/qje/qjx032
   KohlerHausmann I, 2018, MISDEMEANORLAND: CRIMINAL COURTS AND SOCIAL CONTROL IN AN AGE OF BROKEN WINDOWS POLICING, P1
   Mitchell O, 2017, CRIME DELINQUENCY, V63, P91, DOI 10.1177/0011128714568427
   Nellis A, 2016, COLOR JUSTICE RACIAL
   Owusu-Bempah A, 2014, OXFORD HDB ETHNICITY
   SAMHSA, 2014, SAMHSAS CONCEPT TRAU
   Silvestri M, 2008, KEY APPROACHES CRIMI
   Starr SB, 2014, STANFORD LAW REV, V66, P803
   Substance Abuse and Mental Health Services Administration, 2014, NSDUH SER H, VH- 48
   Yang CS, 2015, J LEGAL STUD, V44, P75, DOI 10.1086/680989
NR 27
TC 7
Z9 7
U1 8
U2 21
PU CAMBRIDGE UNIV PRESS
PI CAMBRIDGE
PA EDINBURGH BLDG, SHAFTESBURY RD, CB2 8RU CAMBRIDGE, ENGLAND
SN 1744-5523
EI 1744-5531
J9 INT J LAW CONTEXT
JI Int. J. Law Context
PD JUN
PY 2019
VL 15
IS 2
SI SI
BP 126
EP 139
AR PII S1744552319000077
DI 10.1017/S1744552319000077
PG 14
WC Law
SC Government & Law
GA IE2EF
UT WOS:000472196600002
OA Bronze
DA 2021-12-12
ER

PT J
AU Haladjian, HH
   Montemayor, C
AF Haladjian, Harry Haroutioun
   Montemayor, Carlos
TI Artificial consciousness and the consciousness-attention dissociation
SO CONSCIOUSNESS AND COGNITION
LA English
DT Review
DE Artificial intelligence; Artificial consciousness; Consciousness; Visual
   attention; Phenomenology; Emotions; Empathy
ID COGNITIVE NEUROSCIENCE; FEATURE-INTEGRATION; VISUAL-ATTENTION; FEATURE
   BINDING; EVENT FILES; PERCEPTION; EMOTION; BRAIN; ROBOTS; BLINDSIGHT
AB Artificial Intelligence is at a turning point, with a substantial increase in projects aiming to implement sophisticated forms of human intelligence in machines. This research attempts to model specific forms of intelligence through brute-force search heuristics and also reproduce features of human perception and cognition, including emotions. Such goals have implications for artificial consciousness, with some arguing that it will be achievable once we overcome short-term engineering challenges. We believe, however, that phenomenal consciousness cannot be implemented in machines. This becomes clear when considering emotions and examining the dissociation between consciousness and attention in humans. While we may be able to program ethical behavior based on rules and machine learning, we will never be able to reproduce emotions or empathy by programming such control systems these will be merely simulations. Arguments in favor of this claim include considerations about evolution, the neuropsychological aspects of emotions, and the dissociation between attention and consciousness found in humans. Ultimately, we are far from achieving artificial consciousness. (C) 2016 Elsevier Inc. All rights reserved.
C1 [Haladjian, Harry Haroutioun] Univ Paris 05, Lab Psychol Percept, CNRS UMR 8242, Ctr Biomed St Peres, 45 Rue St Peres, F-75006 Paris, France.
   [Montemayor, Carlos] San Francisco State Univ, Dept Philosophy, 1600 Holloway Ave, San Francisco, CA 94132 USA.
RP Haladjian, HH (corresponding author), Univ Paris 05, Lab Psychol Percept, CNRS UMR 8242, Ctr Biomed St Peres, 45 Rue St Peres, F-75006 Paris, France.
EM haroutioun@gmail.com; cmontema@sfsu.edu
OI Haladjian, Harry/0000-0002-1784-3050
FU European Research Council under the European Union/ERCEuropean Research
   Council (ERC) [AG324070]
FX We would like to thank an anonymous reviewer for suggestions that
   significantly improved this paper. HHH received postdoctoral research
   support from the European Research Council under the European Union's
   Seventh Framework Programme (FP7/2007-2013)/ERC Grant agreement No.
   AG324070 awarded to Patrick Cavanagh.
CR Aaronson S., 2016, CAN COMPUTERS BECOME
   Ahn HI, 2014, PROCEEDINGS OF THE TWENTY-EIGHTH AAAI CONFERENCE ON ARTIFICIAL INTELLIGENCE, P329
   Ahn HI, 2014, IEEE T AFFECT COMPUT, V5, P173, DOI 10.1109/TAFFC.2014.2330614
   Alvarez GA, 2008, PSYCHOL SCI, V19, P392, DOI 10.1111/j.1467-9280.2008.02098.x
   Axelrod R., 1984, EVOLUTION COOPERATIO
   Axelrod V, 2014, CONSCIOUS COGN, V27, P233, DOI 10.1016/j.concog.2014.05.004
   Baars BJ, 2005, PROG BRAIN RES, V150, P45, DOI 10.1016/S0079-6123(05)50004-9
   Bauer H., 2013, MOORES LAW REPEAL RE
   Bayne T, 2007, PHILOS PERSPECT, V21, P1, DOI 10.1111/j.1520-8583.2007.00118.x
   BLOCK N, 1995, BEHAV BRAIN SCI, V18, P227, DOI 10.1017/S0140525X00038188
   Block N. J., 1995, INVITATION COGNITIVE
   Bonnet J, 2013, SCIENCE, V340, P599, DOI 10.1126/science.1232758
   Bostrom N., 2014, SUPERINTELLIGENCE PA
   Bradshaw T, 2016, FINANC TIMES
   Breazeal C, 2002, TRENDS COGN SCI, V6, P481, DOI 10.1016/S1364-6613(02)02016-8
   Breazeal C, 1999, IJCAI-99: PROCEEDINGS OF THE SIXTEENTH INTERNATIONAL JOINT CONFERENCE ON ARTIFICIAL INTELLIGENCE, VOLS 1 & 2, P1146
   Brooks R., 2015, MALC C WIEN ANN LECT
   Bruya B, 2010, EFFORTLESS ATTENTION
   Burke E., 1757, PHILOS ENQUIRY ORIGI
   Carter S, 2013, J SOCIO-ECON, V42, P13, DOI 10.1016/j.socec.2012.11.009
   Cavanagh P., 2004, COGNITIVE NEUROSCIEN, P13
   Celeghin A, 2015, CONSCIOUS COGN, V36, P414, DOI 10.1016/j.concog.2015.05.007
   Chen Z, 2012, ATTEN PERCEPT PSYCHO, V74, P784, DOI 10.3758/s13414-012-0322-z
   CHURCHLAND PM, 1990, SCI AM, V262, P32, DOI 10.1038/scientificamerican0190-32
   Cisco Systems Inc, 2015, ZETT ER TRENDS AN
   Cosmides L, 2013, ANNU REV PSYCHOL, V64, P201, DOI 10.1146/annurev.psych.121208.131628
   Csikszentmihalyi M., 1997, FINDING FLOW PSYCHOL
   Damasio A.R., 1994, DESCARTESERROR EMOTI
   Decety J, 2014, TRENDS COGN SCI, V18, P337, DOI 10.1016/j.tics.2014.04.008
   Dehaene S, 2001, COGNITION, V79, P1, DOI 10.1016/S0010-0277(00)00123-2
   Dehaene S, 2006, TRENDS COGN SCI, V10, P204, DOI 10.1016/j.tics.2006.03.007
   Di Lollo V, 2000, J EXP PSYCHOL GEN, V129, P481, DOI 10.1037/0096-3445.129.4.481
   Edelman DB, 2005, CONSCIOUS COGN, V14, P169, DOI 10.1016/j.concog.2004.09.001
   EKMAN P, 1992, COGNITION EMOTION, V6, P169, DOI 10.1080/02699939208411068
   ERIKSEN CW, 1985, J EXP PSYCHOL HUMAN, V11, P583, DOI 10.1037/0096-1523.11.5.583
   Graziano M. S. A., 2015, BUILD A BRAIN WE COU
   Graziano M. S. A., 2014, INT J MACHINE CONSCI, V6, P1
   Graziano MSA, 2014, J COGNITIVE NEUROSCI, V26, P1300, DOI 10.1162/jocn_a_00623
   Graziano MSA, 2011, COGN NEUROSCI-UK, V2, P98, DOI 10.1080/17588928.2011.565121
   Griffin DR, 2004, ANIM COGN, V7, P5, DOI 10.1007/s10071-003-0203-x
   Haladjian HH, 2015, PSYCHON B REV, V22, P595, DOI 10.3758/s13423-014-0718-y
   Heckert J., 2012, NY TIMES MAGAZINE
   Heikkila A., 2016, TECHCRUNCH
   Hommel B, 2004, TRENDS COGN SCI, V8, P494, DOI 10.1016/j.tics.2004.08.007
   Hommel B, 2007, PSYCHOL RES-PSYCH FO, V71, P42, DOI 10.1007/s00426-005-0035-1
   Joshi A., 2016, ARXIV160203426
   Kahneman D, 2006, J ECON PERSPECT, V20, P221, DOI 10.1257/089533006776526076
   KAHNEMAN D, 1992, COGNITIVE PSYCHOL, V24, P175, DOI 10.1016/0010-0285(92)90007-O
   Kentridge RW, 2008, NEUROPSYCHOLOGIA, V46, P864, DOI 10.1016/j.neuropsychologia.2007.11.036
   Kentridge R.W., 2011, ATTENTION PHILOS PSY, P228
   Kentridge RW, 2012, CURR BIOL, V22, pR605, DOI 10.1016/j.cub.2012.06.011
   Koch C, 2007, TRENDS COGN SCI, V11, P16, DOI 10.1016/j.tics.2006.10.012
   Koch C, 2012, TRENDS COGN SCI, V16, P103, DOI 10.1016/j.tics.2011.11.012
   Kriegel U, 2015, VARIETIES CONSCIOUSN
   Kurzweil R., 1999, AGE SPIRITUAL MACHIN
   Lamme VAF, 2004, NEURAL NETWORKS, V17, P861, DOI 10.1016/j.neunet.2004.02.005
   LeDoux J, 2003, CELL MOL NEUROBIOL, V23, P727, DOI 10.1023/A:1025048802629
   LeDoux JE, 2000, ANNU REV NEUROSCI, V23, P155, DOI 10.1146/annurev.neuro.23.1.155
   LeDoux J, 2012, NEURON, V73, P653, DOI 10.1016/j.neuron.2012.02.004
   Li F.-F., 2014, STANF ENG ENGX DIG S
   Lisi M, 2015, CURR BIOL, V25, P2535, DOI 10.1016/j.cub.2015.08.021
   Mancuso K, 2009, NATURE, V461, P784, DOI 10.1038/nature08401
   Maunsell JHR, 2006, TRENDS NEUROSCI, V29, P317, DOI 10.1016/j.tins.2006.04.001
   Meuwese JDI, 2013, J COGNITIVE NEUROSCI, V25, P1579, DOI 10.1162/jocn_a_00424
   Miner AS, 2016, JAMA INTERN MED, V176, P619, DOI 10.1001/jamainternmed.2016.0400
   Mitchell DGV, 2012, NEUROSCIENTIST, V18, P386, DOI 10.1177/1073858411416515
   Mnih V, 2015, NATURE, V518, P529, DOI 10.1038/nature14236
   Moe-Behrens GHG, 2013, COMPUT STRUCT BIOTEC, V7, DOI 10.5936/csbj.201304003
   Mole C, 2011, ATTENTION PHILOS PSY, P97
   Montemayor C., 2015, CONSCIOUSNESS ATTENT
   Moravec, 1988, MIND CHILDREN FUTURE
   Mudrik L, 2014, TRENDS COGN SCI, V18, P488, DOI 10.1016/j.tics.2014.04.009
   Mulckhuyse M, 2010, ACTA PSYCHOL, V134, P299, DOI 10.1016/j.actpsy.2010.03.002
   Newell BR, 2014, BEHAV BRAIN SCI, V37, P1, DOI 10.1017/S0140525X12003214
   Pauers MJ, 2012, ANIM BEHAV, V83, P1143, DOI 10.1016/j.anbehav.2012.01.035
   Pessoa L, 2005, CURR OPIN NEUROBIOL, V15, P188, DOI 10.1016/j.conb.2005.03.002
   Pessoa L, 2002, COGNITIVE BRAIN RES, V15, P31, DOI 10.1016/S0926-6410(02)00214-8
   Pessoa L, 2013, COGNITIVE-EMOTIONAL BRAIN: FROM INTERACTIONS TO INTEGRATION, P1
   Pessoa L, 2008, NAT REV NEUROSCI, V9, P148, DOI 10.1038/nrn2317
   Pessoa L, 2012, BEHAV BRAIN SCI, V35, P158, DOI 10.1017/S0140525X11001567
   Pew Research Center, 2015, SMARTPH DIFF
   Picard, 1997, AFFECTIVE COMPUTING
   Picard R, 2007, SCI EMOTIONAL INTELL
   Picard Rosalind W, 2002, Stud Health Technol Inform, V80, P69
   Picard RW, 2002, EMOTIONS IN HUMANS AND ARTIFACTS, P213
   Picard RW, 2001, IEEE T PATTERN ANAL, V23, P1175, DOI 10.1109/34.954607
   POSNER MI, 1980, J EXP PSYCHOL GEN, V109, P160, DOI 10.1037/0096-3445.109.2.160
   Pratt GA, 2015, J ECON PERSPECT, V29, P51, DOI 10.1257/jep.29.3.51
   Pylyshyn Z, 1999, BEHAV BRAIN SCI, V22, P341, DOI 10.1017/S0140525X99002022
   Pylyshyn ZW, 2000, TRENDS COGN SCI, V4, P197, DOI 10.1016/S1364-6613(00)01477-7
   Reggia JA, 2013, NEURAL NETWORKS, V44, P112, DOI 10.1016/j.neunet.2013.03.011
   Reichardt DM, 2007, LECT NOTES COMPUT SC, V4738, P716
   Richtel M., 2015, GOOGLES DRIVERLESS C
   Riedl M. O., 2015, 2 INT WORKSH AI ETH
   Rinesi M, 2015, PRICE INTERNET THING
   Robinson H, 2014, INT J SOC ROBOT, V6, P575, DOI 10.1007/s12369-014-0242-2
   Rochat P, 2003, CONSCIOUS COGN, V12, P717, DOI 10.1016/S1053-8100(03)00081-3
   Rochat P, 2000, INFANT BEHAV DEV, V23, P513, DOI 10.1016/S0163-6383(01)00055-8
   Scholl BJ, 2001, COGNITION, V80, P1, DOI 10.1016/S0010-0277(00)00152-9
   Searle J. R., 1998, MIND LANGUAGE SOC PH
   SEARLE JR, 1980, BEHAV BRAIN SCI, V3, P417, DOI 10.1017/S0140525X00006038
   Seth AK, 2005, CONSCIOUS COGN, V14, P140, DOI 10.1016/j.concog.2004.08.008
   Seth AK, 2008, TRENDS COGN SCI, V12, P314, DOI 10.1016/j.tics.2008.04.008
   Shibata T, 2004, P IEEE, V92, P1749, DOI 10.1109/JPROC.2004.835383
   Silver D, 2016, NATURE, V529, P484, DOI 10.1038/nature16961
   Spering M, 2015, TRENDS NEUROSCI, V38, P247, DOI 10.1016/j.tins.2015.02.002
   Strawson, 1962, P BRIT ACAD, V48, P1
   Tamietto M, 2010, NAT REV NEUROSCI, V11, P697, DOI 10.1038/nrn2889
   Tononi G, 2008, ANN NY ACAD SCI, V1124, P239, DOI 10.1196/annals.1440.004
   Treisman A, 1998, PHILOS T ROY SOC B, V353, P1295, DOI 10.1098/rstb.1998.0284
   TREISMAN AM, 1980, COGNITIVE PSYCHOL, V12, P97, DOI 10.1016/0010-0285(80)90005-5
   Treisman A, 2006, VIS COGN, V14, P411, DOI 10.1080/13506280500195250
   Tsuchiya N, 2007, TRENDS COGN SCI, V11, P158, DOI 10.1016/j.tics.2007.01.005
   Turing A, 1950, MIND, V49, P433, DOI [DOI 10.1093/MIND/LIX.236.433, 10.1093/mind/LIX.236.433]
   Turkle S, 2005, SECOND SELF: COMPUTERS AND THE HUMAN SPIRIT, TWENTIETH ANNIVERSARY EDITION, P1
   Turkle S, 2007, INTERACT STUD, V8, P501
   Turkle S, 2006, CONNECT SCI, V18, P347, DOI 10.1080/09540090600868912
   van Boxtel JJA, 2010, FRONT PSYCHOL, V1, DOI 10.3389/fpsyg.2010.00217
   Wagner A, 2014, J R SOC INTERFACE, V11, DOI 10.1098/rsif.2013.1190
   Weintrauboct K, 2012, NY TIMES
   Weiskrantz L, 2009, BLINDSIGHT CASE STUD
   Winczewski LA, 2016, PSYCHOL SCI, V27, P394, DOI 10.1177/0956797615624491
   WNYC Studios (Producer), 2012, TALK TO MACH
   Wolfram S., 2016, AI FUTURE CIVILIZATI
   Wu W., 2013, DECOMPOSING THE WILL, P244, DOI DOI 10.1093/ACPROF:OSO/9780199746996.003.0013
   Yang HX, 2011, NEUROCOMPUTING, V74, P3823, DOI 10.1016/j.neucom.2011.07.024
   ZAHNWAXLER C, 1992, DEV PSYCHOL, V28, P126, DOI 10.1037/0012-1649.28.1.126
   Zmigrod S, 2009, PSYCHOL RES-PSYCH FO, V73, P674, DOI 10.1007/s00426-008-0163-5
NR 128
TC 19
Z9 19
U1 11
U2 165
PU ACADEMIC PRESS INC ELSEVIER SCIENCE
PI SAN DIEGO
PA 525 B ST, STE 1900, SAN DIEGO, CA 92101-4495 USA
SN 1053-8100
EI 1090-2376
J9 CONSCIOUS COGN
JI Conscious. Cogn.
PD OCT
PY 2016
VL 45
BP 210
EP 225
DI 10.1016/j.concog.2016.08.011
PG 16
WC Psychology, Experimental
SC Psychology
GA DY4FI
UT WOS:000385054000019
PM 27656787
OA Green Published
DA 2021-12-12
ER

PT C
AU Shadbolt, N
AF Shadbolt, Nigel
GP Assoc Comp Machinery
TI Architectures for Autonomy: Towards an Equitable Web of Data in the Age
   of AI
SO WEB CONFERENCE 2020: PROCEEDINGS OF THE WORLD WIDE WEB CONFERENCE (WWW
   2020)
LA English
DT Proceedings Paper
CT 29th Web Conference (WWW)
CY APR 20-24, 2020
CL Taipei, TAIWAN
SP Assoc Comp Machinery, Quanta Comp, Taiwan Mobile Co Ltd, Chunghwa Telecom, Microsoft, Taipei City Govt, Dept Informat Technol, Zoom, FET, Web4Good, ELTA HD, ELTA Technol Co Ltd, Facebook, Yahoo Res, Pinterest
DE Artificial Intelligence; Open Data; Web Science; Social Machines
AB Today, the Web connects over half the world's population, many of whom use it to stay connected to a multiplicity of vital digital public and private services, impacting every aspect of their lives. Access to the Web and underlying Internet is seen as essential for all-even a fundamental human right [7]. However, many contend that the power structure on large swaths of the Web has become inverted; they argue that instead of being run for and by users, it has been made to serve the platforms themselves, and the powerful actors that sponsor such platforms to run targeted advertising on their behalf. In such an ad-driven platform ecosystem, users, including their beliefs, data, and attention, have become traded commodities [13].
   There is concern that the emergence of powerful data analytics and AI techniques threaten to further entrench the power of these same platforms, by putting the control of powerful and valuable new capabilities in their hands rather than the users who produce the data [10]. The fear is that it is giving rise to data and AI monopolies [2, 6]. Individuals have no long-term control or agency over their personal data or many of the decisions made using it.
   This may be one reason we are witnessing a so called Renaissance of Ethics - a plethora of initiatives and activities that call out the range of threats to individual autonomy, self-determination and privacy, the lack of transparency and accountability, a concern around bias and fairness, equity and access in our data driven ecosystem. This keynote will argue as the remaining half of the world's population comes online, we need digital infrastructures that will promote a plurality of methods of data sovereignty and governance instead of imposing a 'single policy fits-all' platform governance model, which has strained and undermined the ability for governments to protect and support their citizens digital rights.
   This is an opportunity to re-imagine and re-architect elements of the Web, data, algorithms and institutions so as to ensure a more equitable distribution of these new digital potentialities. Based on our existing research we have been developing methods and technologies pertaining to the following core principles: informational self-determination and autonomy, balanced and equitable access to AI and data, accountability and redress of AI/algorithmic decisions, and new models of ethical participation and contribution.
   The technology that underpins the modern web has seen exponential rates of change that have continuously improved the capabilities of the processors, memory and communications upon which it depends. This has enabled huge amounts of data to be linked and stored as well as providing for increasing use of AI. A variety of projects will be described where we sought to unlock the potential of this increasingly powerful infrastructure [1, 4, 5, 9]. The lessons learnt through various efforts to develop the Seman-tic Web [8] and the insights gained through the release of open data at scale will be reviewed [11]. We will review our attempts to understand how the blending of humans, algorithms and data at scale results in social machines whose emergent properties results in behaviour and problem solving which any of the individual elements would not have been able to achieve [12]. Understanding these emergent properties of the web was one of the motivating factors behind the establishment of Web Science [3]. We will briefly review the prospects for Web Science.
   The importance of data as infrastructure to enable wide spread innovation, accountability and trusted reproducible science will be stressed. Recent work will be described that seeks to promote an equitable and balanced Web environment in which privacy can be upheld and better mutualities realised. Developments in technical and institutional architectures that could underpin an Ethical Web of data will be outlined.
C1 [Shadbolt, Nigel] Univ Oxford, Dept Comp Sci, Oxford, England.
RP Shadbolt, N (corresponding author), Univ Oxford, Dept Comp Sci, Oxford, England.
EM nigel.shadbolt@cs.ox.ac.uk
CR Alani H, 2003, IEEE INTELL SYST, V18, P18, DOI 10.1109/MIS.2003.1193653
   Ariel E, 2016, VIRTUAL COMPETITION
   Berners-Lee Tim, 2006, Foundations and Trends in Web Science, V1, P1, DOI 10.1561/1800000001
   Harris S., 2009, INT WORKSH SCAL SEM, P94
   Kim Sanghee, 2002, ARTEQUAKT GENERATING
   Petit N, 2017, J EUR COMPET LAW PRA, V8, P361, DOI 10.1093/jeclap/lpx033
   Reglitz M, 2020, J APPL PHILOS, V37, P314, DOI 10.1111/japp.12395
   Shadbolt N, 2004, IEEE INTELL SYST, V19, P41, DOI 10.1109/MIS.2004.8
   Shadbolt N, 2019, THEORY PRACTICE SOCI
   Shadbolt N, 2006, IEEE INTELL SYST, V21, P96, DOI 10.1109/MIS.2006.62
   Shadbolt N, 2012, IEEE INTELL SYST, V27, P16, DOI 10.1109/MIS.2012.23
   Shadbolt Nigel, 2019, DIGITAL APE LIVE PEA
   Zuboff S., 2019, AGE SURVEILLANCE CAP
NR 13
TC 0
Z9 0
U1 3
U2 6
PU ASSOC COMPUTING MACHINERY
PI NEW YORK
PA 1515 BROADWAY, NEW YORK, NY 10036-9998 USA
BN 978-1-4503-7023-3
PY 2020
BP 3141
EP 3142
DI 10.1145/3366423.3382668
PG 2
WC Computer Science, Information Systems; Telecommunications
SC Computer Science; Telecommunications
GA BQ9OC
UT WOS:000626273303032
DA 2021-12-12
ER

PT J
AU Reisach, U
AF Reisach, Ulrike
TI The responsibility of social media in times of societal and political
   manipulation
SO EUROPEAN JOURNAL OF OPERATIONAL RESEARCH
LA English
DT Article
DE Ethics in OR; Decision-making; Artificial intelligence; Behavioural OR;
   Education
AB The way electorates were influenced to vote for the Brexit referendum, and in presidential elections both in Brazil and the USA, has accelerated a debate about whether and how machine learning techniques can influence citizens' decisions. The access to balanced information is endangered if digital political manipulation can influence voters. The techniques of profiling and targeting on social media platforms can be used for advertising as well as for propaganda: Through tracking of a person's online behaviour, algorithms of social media platforms can create profiles of users. These can be used for the provision of recommendations or pieces of information to specific target groups. As a result, propaganda and disinformation can influence the opinions and (election) decisions of voters much more powerfully than previously.
   In order to counter disinformation and societal polarization, the paper proposes a responsibility-based approach for social media platforms in diverse political contexts. Based on the implementation requirements of the "Ethics Guidelines for Trustworthy Artificial Intelligence" of the European Commission, the ethical principles will be operationalized, as far as they are directly relevant for the safeguarding of democratic societies. The resulting suggestions show how the social media platform providers can minimize risks for societies through responsible action in the fields of human rights, education and transparency of algorithmic decisions. (C) 2020 The Author. Published by Elsevier B.V. This is an open access article under the CC BY-NC-ND license.
C1 [Reisach, Ulrike] Neu Ulm Univ Appl Sci, Dept Informat Management, Wiley St 1, D-89231 Neu Ulm, Germany.
RP Reisach, U (corresponding author), Neu Ulm Univ Appl Sci, Dept Informat Management, Wiley St 1, D-89231 Neu Ulm, Germany.
EM ulrike.reisach@hnu.de
OI Reisach, Ulrike/0000-0003-3432-8728
CR Akerlof G. A., 2010, ANIMAL SPIRITS HUMAN, DOI [10.1002/hrm.20337, DOI 10.1002/HRM.20337]
   Al-Rawi A, 2019, DIGIT JOURNAL, V7, P63, DOI 10.1080/21670811.2017.1387062
   Albright J., 2018, FRIEND FOE PLATFORM
   Alhabash S, 2015, NEW MEDIA SOC, V17, P1317, DOI 10.1177/1461444814523726
   Allcott H, 2017, J ECON PERSPECT, V31, P211, DOI 10.1257/jep.31.2.211
   [Anonymous], 1995, OFFICIAL J EUROPEAN, V281, P0031
   Antal AB, 2009, J BUS ETHICS, V89, P285, DOI 10.1007/s10551-010-0390-8
   Arnold T, 2018, ETHICS INF TECHNOL, V20, P59, DOI 10.1007/s10676-018-9447-7
   Asr FT, 2019, BIG DATA SOC, V6, DOI 10.1177/2053951719843310
   Ballings M, 2015, EUR J OPER RES, V244, P248, DOI 10.1016/j.ejor.2015.01.001
   Bardoel J, 2004, COMMUNICATIONS-GER, V29, P5, DOI 10.1515/comm.2004.007
   Basl C., 2020, TAGESSCHAU DE INVEST
   Beijing Academy of Artificial Intelligence, 2019, BEIJING PRINCIPLES 2
   Bell E., 2018, FRIEND FOE PLATFORM
   Brugha C, 2004, J OPER RES SOC, V55, P1156, DOI 10.1057/palgrave.jors.2601777
   Brundage M, 2018, MALICIOUS USE ARTIFI
   California Legislative Information, 2018, SB 1121 DODD CALIFOR
   Cath C, 2018, SCI ENG ETHICS, V24, P505, DOI 10.1007/s11948-017-9901-7
   CEC, 2001, COM2001428 CEC
   Centre on Regulation in Europe, 2020, POSTCOVID 19 DIGITAL
   CHURCHMAN CW, 1970, MANAGE SCI B-APPL, V17, pB37
   Cohen J, 2018, ELECTR J INF SYS DEV, V84, DOI 10.1002/isd2.12010
   Collier P, 2016, J ECON BEHAV ORGAN, V126, P5, DOI 10.1016/j.jebo.2015.10.017
   de Villiers E., 2018, REVISITING MAX WEBER
   DeTombe DJ, 2002, EUR J OPER RES, V140, P232, DOI 10.1016/S0377-2217(02)00066-8
   Diakopoulos N, 2015, DIGIT JOURNAL, V3, P398, DOI 10.1080/21670811.2014.976411
   Didier C, 2015, SCIENCE, V349, P1064, DOI 10.1126/science.349.6252.1064-c
   Dilthey W., 2013, EINLEITUNG GEISTESWI
   Domingos P., 2001, KDD-2001. Proceedings of the Seventh ACM SIGKDD International Conference on Knowledge Discovery and Data Mining, P57
   Downing JDH, 1999, DISCOURSE SOC, V10, P175, DOI 10.1177/0957926599010002003
   Dwyer T, 2017, DIGIT JOURNAL, V5, P1080, DOI 10.1080/21670811.2017.1338527
   Entsminger J., 2018, EUR BUS REV, P71
   European Commission, 2001, COM 2001 366 FINAL
   European Commission, 2020, EUROPEAN DATA STRATE
   European Commission, 2018, SHAPING EUROPES DIGI
   European Commission, 2019, MEDIA CONVERGENCE SO
   European Commission, 2018, EUROPE PROTECTS COUN
   European Commission, 2018, COUNTERING ILLEGAL H
   European Data Protection Supervisor, 2018, OPINION 3 2018 EDPS
   Facebook, 2019, CSR GLOBALLY
   Facebook, 2012, IPO PROSPECTUS FILED
   Fang X, 2013, INFORM SYST RES, V24, P128, DOI 10.1287/isre.1120.0461
   Fengler S., 2012, CENT EUR J COMMUN
   Fifka M., 2011, CORPORATE CITIZENSHI
   Floridi L, 2013, SCI ENG ETHICS, V19, P727, DOI 10.1007/s11948-012-9413-4
   Forrester J. W., 1961, IND DYNAMICS
   Frau-Meigs D., 2017, UNESCO COURIER
   Future of Life Institute, ASILOMAR PRINCIPLES
   Gerner M., 2019, INT J CORPORATE SOCI, V4
   Gopal Jayal N., 2018, THE INTERPRETER
   Graber R., 2018, FAKE NEWS HASHTAGS S, P51
   Gregory WJ, 2000, SYST PRACT ACT RES, V13, P475, DOI 10.1023/A:1009541430809
   Habermas J., 2009, DISKURSETHIK DISCOUR
   Hamlin A, 2011, BRIT J POLIT SCI, V41, P645, DOI 10.1017/S0007123411000020
   Harwell Drew, 2019, WASH POST
   High-Level Expert Group on Artificial Intelligence The, 2019, ETHICS GUIDELINES TR
   Hogan L, 2018, GUARDIAN
   Hong S, 2018, J INF TECHNOL POLITI, V15, P388, DOI 10.1080/19331681.2018.1534703
   Isaak M., 2020, NEW YORK TIMES
   Ives Nat., 2020, WALL STREET J
   Jacob R. B., 2019, UNDPS ENGAGEMENT MED
   Jones M. D., 2015, MIND WARS HIST MIND
   KANT I., 1993, GROUNDING METAPHYSIC
   Kavanagh D., 2015, ETHNOGRAPHY IN AND A
   Kim H., 2018, DEEP VIDEO PORTRAITS
   Knuutinen R, 2014, NORDIC TAX J, V1, P36, DOI DOI 10.1515/ntaxj-2014-0003
   Lazer DMJ, 2018, SCIENCE, V359, P1094, DOI 10.1126/science.aao2998
   Legal Information Institute of Cornell Law School, 2019, FEDERAL RULES EVIDEN
   Legal Information Institute of Cornell Law School, 2018, 47US CODE SECTION 23
   Lipschultz JH, 2015, SOCIAL MEDIA COMMUNICATION: CONCEPTS, PRACTICES, DATA, LAW AND ETHICS, P1
   Masoud N., 2017, INT J CORPORATE SOCI, V2, P4, DOI [10.1186/s40991-017-0015-y, DOI 10.1186/S40991-017-0015-Y]
   Mayer-Schonberger V., 2013, BIG DATA REVOLUTION
   McQuail D., 2003, MEDIA ACCOUNTABILITY
   Mead GH, 1910, PSYCHOL BULL, V7, P397, DOI 10.1037/h0074293
   Mercier H., 2017, THE ENIGMA OF REASON
   Organization of Economic Cooperation and Development, 2011, GUIDELINES MULTINATI
   Pariser E., 2011, FILTER BUBBLE WHAT I
   Plaisance PL, 2016, J COMMUN, V66, P454, DOI 10.1111/jcom.12230
   Polonski V., 2018, IMPACT SOCIAL MEDIA
   Reality Check team, 2020, BBC
   Renno R., 2018, OUR DATA OUR SELVES
   Rothman P., 2015, POLITICS MEDIA DEV I
   Schaedel S., 2016, DID POPE ENDORSE TRU
   Schmidpeter R., 2013, CORPORATE SOCIAL RES, DOI [10.1007/978-3- 642-40975-2_10, DOI 10.1007/978-3-642-40975-2_10]
   Shaban H., 2019, NDTV WORLDNEWS
   Sircar S., 2018, BLOOMBERG QUINT
   Sontaite-Petkeviciene M, 2015, PROCD SOC BEHV, V213, P503, DOI 10.1016/j.sbspro.2015.11.441
   Stecher N., 2017, SOCIAL BOTS MENSCH O
   Streitfeld, 2017, NEW YORK TIMES
   Sunstein CR, 2007, REPUBLIC.COM 2.0, P1
   Taddeo M., 2018, SCI NEW YORK NY, V361, DOI [10.1126/ science.aat5991, DOI 10.1126/SCIENCE.AAT5991]
   Tandoc EC, 2018, DIGIT JOURNAL, V6, P137, DOI 10.1080/21670811.2017.1360143
   Thaler R.H., 2009, NUDGE IMPROVING DECI
   The Economist, 2020, ECONOMIST
   Turker D, 2009, J BUS ETHICS, V85, P411, DOI 10.1007/s10551-008-9780-6
   United Nations, 2000, GLOBAL COMPACT 10 PR
   Usher N, 2017, JOURNAL PRACT, V11, P247, DOI 10.1080/17512786.2016.1223552
   van Dijck J, 2014, SURVEILL SOC, V12, P197, DOI 10.24908/ss.v12i2.4776
   Varol O., 2017, ONLINE HUMANBOT INTE
   Velasquez M., 1987, ETHICS IIE V1 N1
   Von Schomberg R., 2013, RESPONSIBLE INNOVATI, V24
   Vosoughi S, 2018, SCIENCE, V359, P1146, DOI 10.1126/science.aap9559
   Vranica S., 2020, WALLSTREET J
   Wall M, 2017, JOURNAL PRACT, V11, P134, DOI 10.1080/17512786.2016.1245890
   Weber Max, 2014, VOCATION LECT
   Zak P., 2014, HARVARD BUS REV
   Zelizer B., 2010, DIE NEWS IMAGES MOVE, P1
   Zeng Y., 2019, LINKING ARTIFICIAL I
   Zuckerberg M., 2019, FACEBOOK NEWSROOM
   Zweig Katharina A., 2017, INFORM SPEKTRUM, V40, P318, DOI DOI 10.1007/S00287-017-1050-5
NR 110
TC 2
Z9 2
U1 19
U2 87
PU ELSEVIER
PI AMSTERDAM
PA RADARWEG 29, 1043 NX AMSTERDAM, NETHERLANDS
SN 0377-2217
EI 1872-6860
J9 EUR J OPER RES
JI Eur. J. Oper. Res.
PD JUN 16
PY 2021
VL 291
IS 3
BP 906
EP 917
DI 10.1016/j.ejor.2020.09.020
PG 12
WC Management; Operations Research & Management Science
SC Business & Economics; Operations Research & Management Science
GA QJ3MC
UT WOS:000619595300009
PM 32982027
OA hybrid, Green Published
DA 2021-12-12
ER

PT J
AU Carroll, DM
   Hernandez, C
   Braaten, G
   Meier, E
   Jacobson, P
   Begnaud, A
   McGonagle, E
   Frizzell, LB
   Hatsukami, DK
AF Carroll, Dana M.
   Hernandez, Carol
   Braaten, Greg
   Meier, Ellen
   Jacobson, Pamala
   Begnaud, Abbie
   McGonagle, Erin
   Frizzell, Linda Bane
   Hatsukami, Dorothy K.
TI Recommendations to researchers for aiding in increasing American Indian
   representation in genetic research and personalized medicine
SO PERSONALIZED MEDICINE
LA English
DT Article
DE American Indians; Alaska Natives; community-based participatory
   research; ethical issues; genetics; health disparities; personalized
   medicine; racial; ethnic representation
ID NICOTINE METABOLISM; PARTICIPATORY RESEARCH; DIFFERENT RISKS; SMOKING;
   VALIDATION; CANCER
AB Increasing American Indian/Alaska Native (AI/AN) representation in genetic research is critical to ensuring that personalized medicine discoveries do not widen AI/AN health disparities by only benefiting well-represented populations. One reason for the under-representation of AIs/ANs in research is warranted research distrust due to abuse of some AI/AN communities in research. An approach to easing the tension between protecting AI/AN communities and increasing the representation of AI/AN persons in genetic research is community-based participatory research. This approach was used in a collaboration between a tribe and academic researchers in efforts to increase AI/AN participation in genetic research. From the lessons learned, the authors propose recommendations to researchers that may aid in conducting collaborative and respectful research with AI/AN tribes/communities and ultimately assist in increasing representation of AIs/ANs in personalized medicine discoveries.
C1 [Carroll, Dana M.] Univ Minnesota, Sch Publ Hlth, Div Environm Hlth Sci, Minneapolis, MN 55455 USA.
   [Carroll, Dana M.; Jacobson, Pamala; Begnaud, Abbie; McGonagle, Erin; Hatsukami, Dorothy K.] Univ Minnesota, Masonic Canc Ctr, Minneapolis, MN 55455 USA.
   [Hernandez, Carol; Braaten, Greg] Minnesota Canc Clin Trials Network, Minneapolis, MN USA.
   [Meier, Ellen] Univ Wisconsin Stevens Point, Dept Psychol, Stevens Point, WI USA.
   [Frizzell, Linda Bane] Univ Minnesota, Sch Publ Hlth, Minneapolis, MN 55455 USA.
RP Carroll, DM (corresponding author), Univ Minnesota, Sch Publ Hlth, Div Environm Hlth Sci, Minneapolis, MN 55455 USA.; Carroll, DM (corresponding author), Univ Minnesota, Masonic Canc Ctr, Minneapolis, MN 55455 USA.
EM dcarroll@umn.edu
OI begnaud, abbie/0000-0001-5634-1638; Hatsukami,
   Dorothy/0000-0002-1108-2609
FU National Institute On Minority Health And Health Disparities of the NIH
   [K01MD014795]; NIH National Research Service Award from the National
   Institute on Drug Abuse [T32 DA007097]; Minnesota Cancer Clinical Trials
   Network; Minnesota's Discovery, Research and InnoVation Economy; Forster
   Family Chair for Cancer Prevention and Control; University of Minnesota
   Grand Challenge Award for Advancing Health for Tailored Solutions
   through Precision Medicine
FX Research reported in this publication was supported by the National
   Institute On Minority Health And Health Disparities of the NIH under
   award number K01MD014795 and by the NIH National Research Service Award
   (T32 DA007097) from the National Institute on Drug Abuse. Research was
   also supported by the Minnesota Cancer Clinical Trials Network;
   Minnesota's Discovery, Research and InnoVation Economy; Forster Family
   Chair for Cancer Prevention and Control and University of Minnesota
   Grand Challenge Award for Advancing Health for Tailored Solutions
   through Precision Medicine. The authors have no other relevant
   affiliations or financial involvement with any organization or entity
   with a financial interest in or financial conflict with the subject
   matter or materials discussed in the manuscript apart from those
   disclosed.
CR Allen M, 2011, WORKING TOGETHER IN VANUATU: RESEARCH HISTORIES, COLLABORATIONS, PROJECTS AND REFLECTIONS, P1
   Allenby CE, 2016, J NEUROIMMUNE PHARM, V11, P471, DOI 10.1007/s11481-016-9656-y
   American Cancer Society, 2015, CANC FACTS FIG 2015
   Bentley AR, 2017, J COMMUN GENET, V8, P255, DOI 10.1007/s12687-017-0316-6
   Burhansstipanov Linda, 2005, Cancer Control, V12 Suppl 2, P70
   Carroll DM, 2019, ADDICT BEHAV, V92, P58, DOI 10.1016/j.addbeh.2018.10.038
   Christopher S, 2005, J CANCER EDUC, V20, P47, DOI 10.1207/s15430154jce2001s_11
   CRAZY B, 1997, TRIBAL COLL J AM IND, V9, P24
   Derby KS, 2008, CANCER EPIDEM BIOMAR, V17, P3526, DOI 10.1158/1055-9965.EPI-08-0424
   Espey DK, 2007, CANCER-AM CANCER SOC, V110, P2119, DOI 10.1002/cncr.23044
   Forster J, 2016, MMWR-MORBID MORTAL W, V65, P534, DOI 10.15585/mmwr.mm6521a2
   HARDY KV, 1995, J MARITAL FAM THER, V21, P227, DOI 10.1111/j.1752-0606.1995.tb00158.x
   Hoskins M.L., 1999, CHILD YOUTH CARE FOR, V28, P73, DOI [10.1023/A:1021937105025, DOI 10.1023/A:1021937105025]
   Katigbak C, 2016, J NURS SCHOLARSHIP, V48, P210, DOI 10.1111/jnu.12194
   Knights S., 1985, REFLECTION TURNING E, P85
   McWhinney IR, 1989, FAMILY MED TXB
   MIHESUAH DA, 1993, AM INDIAN CULT RES J, V17, P131, DOI 10.17953/aicr.17.3.630943325746p3x4
   Minkler M., 2005, Journal of Urban Health: Bulletin of the New York Academy of Medicine, V82, pII3, DOI DOI 10.1093/JURBAN/JTI034
   Mosley J, 2017, CULTURAL HUMILITY
   Mowls Dana S, 2015, J Okla State Med Assoc, V108, P482
   Murphy SE, 2017, CHEM RES TOXICOL, V30, P410, DOI 10.1021/acs.chemrestox.6b00387
   Murphy SE, 2014, CARCINOGENESIS, V35, P2526, DOI 10.1093/carcin/bgu191
   Park SL, 2017, PLOS ONE, V12, DOI 10.1371/journal.pone.0178435
   Park SL, 2016, CARCINOGENESIS, V37, P269, DOI 10.1093/carcin/bgw012
   Patel YM, 2016, CANCER RES, V76, P5768, DOI 10.1158/0008-5472.CAN-16-0446
   Robertson Kathryn, 2005, Aust Fam Physician, V34, P1053
   Schnoll RA, 2009, PHARMACOL BIOCHEM BE, V92, P6, DOI 10.1016/j.pbb.2008.10.016
   Spratt DE, 2016, JAMA ONCOL, V2, P1070, DOI 10.1001/jamaoncol.2016.1854
   Sterling Robyn L, 2011, Virtual Mentor, V13, P113, DOI 10.1001/virtualmentor.2011.13.2.hlaw1-1102
   Tanner JA, 2017, J PERS MED, V7, DOI 10.3390/jpm7040018
   The White House, 2020, PRECISION MED INITIA
   University of Minnesota Program in Health Disparities Research, 2020, RES PARTN CHECKL
   Wallerstein, 2008, COMMUNITY BASED PART, P47, DOI DOI 10.1017/CBO9781107415324.004
   Wallerstein N, 2010, AM J PUBLIC HEALTH, V100, pS40, DOI 10.2105/AJPH.2009.184036
   Yuan NP, 2014, AM J PUBLIC HEALTH, V104, P2085, DOI 10.2105/AJPH.2014.302027
NR 35
TC 1
Z9 1
U1 0
U2 2
PU FUTURE MEDICINE LTD
PI LONDON
PA UNITEC HOUSE, 3RD FLOOR, 2 ALBERT PLACE, FINCHLEY CENTRAL, LONDON, N3
   1QB, ENGLAND
SN 1741-0541
EI 1744-828X
J9 PERS MED
JI Pers. Med.
PD JAN
PY 2021
VL 18
IS 1
BP 67
EP 74
DI 10.2217/pme-2020-0130
EA DEC 2020
PG 8
WC Pharmacology & Pharmacy
SC Pharmacology & Pharmacy
GA PT2JZ
UT WOS:000599532600001
PM 33332195
OA hybrid, Green Published
DA 2021-12-12
ER

PT J
AU Doherty, L
AF Doherty, Lorrainne
TI Can Aristotelian virtue theory survive Fourth Order Technology? An
   ethics perspective
SO SOUTH AFRICAN JOURNAL OF PHILOSOPHY
LA English
DT Article
AB The Fourth Industrial Revolution (4IR) and accompanying Fourth Order technologies (FOTs) sit at the confluence of episteme and techne knowledge identified in classical Greek philosophy. The former is interpreted as scientific knowledge and discoveries, and the latter is its practical application in the form of "new" technologies and manufacturing processes. This helps explain both 4IR and FOT where 4IR is characterised by the science of digitisation and computerisation, and FOT by machines combining artificial intelligence (AI) and advanced machine learning (AML), both key components in FOT functionality. Through the use of codification and algorithms, scientists and engineers are trying to imitate human thought and behaviour in ways devoid of human virtue and relationality, vital ingredients in the "lived" experience. Classical Aristotelian virtue theory is agent-based, but recognises the importance of the "lived experience", both individual (self) and in terms of their relationality in the wider community (other). Phronesis, or practical wisdom, is a critical tool in Aristotelian virtue theory as it is theorised to assist the individual in their "lived" human experiences in the acquisition of both intellectual virtues (rational) and moral virtues (emotional), leading to a state of eudaimonia, or ultimate well-being for the individual (self) and eventually wider society (other). Aristotelian virtue theory understands that human life is not always calculable, measurable, or rational, but it has a corresponding and arguably deeper and more profound meaning and influence through the relative and moral brought about through the "lived" human experience and its iteration.
C1 [Doherty, Lorrainne] Univ Witwatersrand, Sch Mech Ind & Aeronaut Engn, Johannesburg, South Africa.
RP Doherty, L (corresponding author), Univ Witwatersrand, Sch Mech Ind & Aeronaut Engn, Johannesburg, South Africa.
EM lorrainne.doherty@wits.ac.za
OI Doherty, Lorrainne/0000-0001-7087-3673
CR Allen, 2009, MORAL MACHINES TEACH, DOI [10.1093/acprof.oso/9780195374049.001.0001, DOI 10.1093/ACPROF:OSO/9780195374049.001.0001, 10.1093/acprof:oso/9780195374049.001.0001]
   Anderson A., 2019, VIRTUAL REALITY AUGM, DOI [10.4324/9780429399503, DOI 10.4324/9780429399503]
   Annas J., 2013, ETHICAL THEORY ANTHO, P676
   Asimov Isaac, 1950, I ROBOT
   Bankes S., 1992, Information Society, V8, P1
   Baron P., 2014, VIRTUE ETHICS ETHICS
   Blackburn Simon, 1996, OXFORD DICT PHILOS
   Bommarito N., 2018, INNER VIRTUE
   Bourdieu P., 2010, KEY CONCEPTS
   Brettel M., 2014, INT J MECH IND SCI E, V8, P37, DOI DOI 10.5281/ZEN0D0.1336426
   Brooks D., 2015, ROAD CHARACTER
   DRUCKER PF, 1992, HARVARD BUS REV, V70, P95
   Dupre B., 2013, 50 ETHICS IDEAS YOU
   Enriquez J., 2020, RIGHT WRONG TECHNOLO
   Falikowski A., 2004, EXPERIENCING PHILOS
   Ferre F., 1988, INTRO POSITIVE PHILO
   Floridi L., 2014, 4 IND REVOLUTION INF
   Garvey J., 2013, STORY PHILOS HIST W
   Goetz Stewart, 2011, BRIEF HIST SOUL, V1st
   Harnad S., 2000, Journal of Logic, Language and Information, V9, P425, DOI 10.1023/A:1008315308862
   Harnad S., 1982, COGNITION BRAIN THEO, V5, P29
   Huxley A., 1932, A BRAVE NEW WORLD
   Johnston D., 2006, BRIEF HIST PHILOS SO
   Jonsen Albert R., 1988, ABUSE CASUISTRY HIST
   Kant I, 2018, GROUNDWORK METAPHYSI
   Kraus B., 2015, SOCIAL WORK SOC INT, V13, P4
   Kuhn TS, 2012, STRUCTURE SCI REVOLU, DOI [10.7208/chicago/9780226458144.001.0001, DOI 10.7208/CHICAGO/9780226458144.001.0001]
   Landes D.S., 2003, W EUROPE 1750 PRESEN
   Law S., 2011, HUMANISM SHORT INTRO, DOI [10.1093/actrade/9780199553648.001.0001, DOI 10.1093/ACTRADE/9780199553648.001.0001]
   Lawson-Tancred H, 1984, ANIMA
   Levesques H., 2018, COMMON SENSE TURING
   MacIntyre Alasdair., 2002, SHORT HIST ETHICS
   Newell A., 2019, HUMAN PROBLEM SOLVIN
   Pascal B., 2008, PENS E OTHER WRITING
   Popkova E.G., 2019, IND 4 0 IND REVOLUTI, V169, DOI [10.1007/978-3-319-94310-7_, DOI 10.1007/978-3-319-94310-7]
   Rosen W., 2012, WORLD STORY STEAM IN
   Russell B., 1979, HIST W PHILOS
   Russell J.M., 2015, BRIEF GUIDE PHILOS C
   Schwab Klaus, 2016, 4 IND REVOLUTION
   Searle John, 1984, MINDS BRAINS SCI
   Thompson Della., 1995, CONCISE OXFORD DICT, V9th ed.
   Thomson J. A. K, 1961, ETHICS ARISTOTLE NIC
   Turing A, 1950, MIND, V49, P433, DOI [DOI 10.1093/MIND/LIX.236.433, 10.1093/mind/LIX.236.433]
   Usher A. P, 1988, HIST MECH INVENTIONS
   Weinberger David, 2002, SMALL PIECES LOOSELY
   Welton D., 1999, ESSENTIAL HUSSERL BA
NR 46
TC 0
Z9 0
U1 2
U2 2
PU ROUTLEDGE JOURNALS, TAYLOR & FRANCIS LTD
PI ABINGDON
PA 2-4 PARK SQUARE, MILTON PARK, ABINGDON OX14 4RN, OXON, ENGLAND
SN 0258-0136
EI 2073-4867
J9 S AFR J PHILOS
JI South Afr. J. Philos.
PD APR 3
PY 2021
VL 40
IS 2
SI SI
BP 213
EP 227
DI 10.1080/02580136.2021.1941652
PG 15
WC Philosophy
SC Philosophy
GA TB4ZF
UT WOS:000667956600009
DA 2021-12-12
ER

PT J
AU Gorwa, R
   Binns, R
   Katzenbach, C
AF Gorwa, Robert
   Binns, Reuben
   Katzenbach, Christian
TI Algorithmic content moderation: Technical and political challenges in
   the automation of platform governance
SO BIG DATA & SOCIETY
LA English
DT Article
DE Platform governance; content moderation; algorithms; artificial
   intelligence; toxic speech; copyright
AB As government pressure on major technology companies builds, both firms and legislators are searching for technical solutions to difficult platform governance puzzles such as hate speech and misinformation. Automated hash-matching and predictive machine learning tools - what we define here as algorithmic moderation systems - are increasingly being deployed to conduct content moderation at scale by major platforms for user-generated content such as Facebook, YouTube and Twitter. This article provides an accessible technical primer on how algorithmic moderation works; examines some of the existing automated tools used by major platforms to handle copyright infringement, terrorism and toxic speech; and identifies key political and ethical issues for these systems as the reliance on them grows. Recent events suggest that algorithmic moderation has become necessary to manage growing public expectations for increased platform responsibility, safety and security on the global stage; however, as we demonstrate, these systems remain opaque, unaccountable and poorly understood. Despite the potential promise of algorithms or 'AI', we show that even 'well optimized' moderation systems could exacerbate, rather than relieve, many existing problems with content policy as enacted by platforms for three main reasons: automated moderation threatens to (a) further increase opacity, making a famously non-transparent set of practices even more difficult to understand or audit, (b) further complicate outstanding issues of fairness and justice in large-scale sociotechnical systems and (c) re-obscure the fundamentally political nature of speech decisions being executed at scale.
C1 [Gorwa, Robert] Univ Oxford, Dept Polit & Int Relat, Manor Rd Bldg,Manor Rd, Oxford OX1 3UQ, England.
   [Binns, Reuben] Univ Oxford, UK Informat Commissioners Off ICO, Oxford, England.
   [Binns, Reuben] Univ Oxford, Dept Comp Sci, Oxford, England.
   [Katzenbach, Christian] Alexander von Humboldt Inst Internet & Gesell HII, Berlin, Germany.
RP Gorwa, R (corresponding author), Univ Oxford, Dept Polit & Int Relat, Manor Rd Bldg,Manor Rd, Oxford OX1 3UQ, England.
EM robert.gorwa@politics.ox.ac.uk
RI Gorwa, Robert/AAA-2932-2021
OI Gorwa, Robert/0000-0002-4891-5053
FU Social Science and Humanities Research Council of CanadaSocial Sciences
   and Humanities Research Council of Canada (SSHRC); Canadian Centennial
   Scholarship fund
FX The author(s) disclosed receipt of the following financial support for
   the research, authorship, and/or publication of this article: Gorwa
   would like to thank the Social Science and Humanities Research Council
   of Canada and the Canadian Centennial Scholarship fund for supporting
   his studies.
CR Ananny M, 2018, NEW MEDIA SOC, V20, P973, DOI 10.1177/1461444816676645
   Angwin J., 2017, PROPUBLICA
   [Anonymous], 2018, SANTA CLARA PRINCIPL
   Bar-Ziv Sharon, 2018, CONN L REV, V50, P339
   Barocas S., 2017, 9 ANN C SPEC INT GRO
   Barocas S, 2016, CALIF LAW REV, V104, P671, DOI 10.15779/Z38BG31
   Berk R, 2018, FAIRNESS CRIMINAL JU, DOI 10.1177/0049124118782533
   Bikert M, 2018, HARD QUESTIONS WHAT
   Binns Reuben, 2017, Social Informatics. 9th International Conference, SocInfo 2017. Proceedings: LNCS 10540, P405, DOI 10.1007/978-3-319-67256-4_32
   Binns R., 2018, C FAIRN ACC TRANSP, V81, P149
   Blodgett SLL, 2016, EMNLP 2016
   Browne M, 2017, NEW YORK TIMES  1222
   Brunton Finn, 2013, SPAM SHADOW HIST INT
   Burk Dan L., 2001, HARVARD J LAW TECHNO, V15, P41
   Burrell J, 2016, BIG DATA SOC, V3, P1, DOI 10.1177/2053951715622512
   Caplan Robyn, 2018, CONTENT CONTEXT MODE
   Chen Y, 2012, PROCEEDINGS OF 2012 ASE/IEEE INTERNATIONAL CONFERENCE ON PRIVACY, SECURITY, RISK AND TRUST AND 2012 ASE/IEEE INTERNATIONAL CONFERENCE ON SOCIAL COMPUTING (SOCIALCOM/PASSAT 2012), P71, DOI 10.1109/SocialCom-PASSAT.2012.55
   Chouldechova A., 2018, P MACHINE LEARNING R, V81, P1
   Crawford K, 2016, SCI TECHNOL HUM VAL, V41, P77, DOI 10.1177/0162243915589635
   Dalal N, 2005, PROC CVPR IEEE, P886, DOI 10.1109/cvpr.2005.177
   Davis A, 2019, OPEN SOURCING PHOTO
   Dinakar K, 2012, ACM T INTERACT INTEL, V2, DOI 10.1145/2362394.2362400
   Duarte N, 2017, MIXED MESSAGES LIMIT
   Ekstrand M, 2018, P 12 ACM C REC SYST
   Elish MC, 2018, COMMUN MONOGR, V85, P57, DOI 10.1080/03637751.2017.1375130
   Erickson K., 2018, JIPITEC, V9, P75, DOI [10. 5281/zenodo. 1250768, DOI 10.5281/ZENODO.1250768]
   Erickson K, 2018, J INTELLECTUAL PROPE, V9
   European Commission, 2016, COD COND COUNT ILL H
   Facebook Newsroom, 2016, PARTN HELP CURB SPRE
   Facebook Newsroom, 2017, FAC MOCR TWITT YOUTU
   Fiedler K, 2016, EU INTERNET FORUM TE
   Gadde V, 2018, TWITTER BLOG
   Geiger RS, 2014, INFORM COMMUN SOC, V17, P342, DOI 10.1080/1369118X.2013.873069
   Geiger RS, 2011, WIKIPEDIA CRITICAL R
   GIFCT, 2019, GLOB INT FOR COUNT T
   Gillespie T., 2018, CUSTODIANS INTERNET
   Gorwa R, 2020, SSRC ANXIET DEMOCR, P286
   Gorwa R, 2019, INTERNET POLICY REV, V8, DOI 10.14763/2019.2.1407
   Gorwa R, 2019, INFORM COMMUN SOC, V22, P854, DOI 10.1080/1369118X.2019.1573914
   Grimmelmann J., 2015, YALE J LAW TECHNOLOG, V17, P42
   Hardt M, 2016, 30 C NEUR INF PROC S
   Harris CG, 1988, P ALV VIS C AVS MANC
   Hoffmann AL, 2019, INFORM COMMUN SOC, V22, P900, DOI 10.1080/1369118X.2019.1573912
   Holland A, 2016, INTERMEDIARY LIABILI
   Hosseini Hossein, 2017, ARXIV170208138CSLG
   Huszti-Orban K, 2017, COUNTERING TERRORISM
   Internet Creators Guild, 2016, MEDIUM
   Kadri T, 2019, FACEBOOK SULLIVAN BU
   Kaye D., 2019, COLUMBIA GLOBAL REPO
   Keef T, 2016, FACEBOOK MEDIA BLOG
   Lampe Cliff, 2004, P SIGCHI C HUM FACT, P543, DOI DOI 10.1145/985692.985761
   Leong E., 2016, NEW WAYS CONTROL YOU
   Li S, 2018, DESPITE WHAT ZUCKERB
   Llanso E, 2019, WIRED           0418
   Llanso E, 2016, TAKEDOWN COLLABORATI
   Mikolov T, 2013, 27 C NEUR INF PROC S
   Mosseri A., 2019, OUR COMMITMENT LEAD
   Ntu Xia-mu, 2008, Acta Electronica Sinica, V36, P1405
   Oswald M, 2018, INF COMMUN TECHNOL L, V27, P223, DOI 10.1080/13600834.2018.1458455
   Patel R., 2013, UCLA ENTERTAINMENT L, V20, P235
   Perel M, 2015, STAN TECH L REV, V19, P473
   Roberts Sarah T, 2018, 1 MONDAY, V23, P3, DOI DOI 10.5210/fm.v23i3.8283
   Roberts ST., 2019, SCREEN CONTENT MODER
   Rosen G, 2019, FACEBOOK NEWSROOM
   Rosen G, 2018, FACEBOOK NEWSROOM
   Schmidt A, 2017, P 5 INT WORKSH NAT L
   Seering J, 2019, NEW MEDIA SOC, V21, P1417, DOI 10.1177/1461444818821316
   Sinders C, 2017, TOXICITY TONE ARE NO
   Smit R, 2017, NEW MEDIA SOC, V19, P289, DOI 10.1177/1461444815604618
   Soha M, 2016, SOC MEDIA SOC, V2, DOI 10.1177/2056305115623801
   Sonderby Chris, 2019, FACEBOOK NEWSRO 0318
   Spertus E, 1997, P 9 INN APPL ART INT
   Suzor N. P., 2019, LAWLESS SECRET RULES
   Suzor NP, 2019, INT J COMMUNICATION, V13
   Thompson N, 2017, WIRED           0814
   Urban Jennifer M, 2017, 2755628 UC BERK PUBL
   Waseem Zeerak, 2017, ARXIV170509899
   Wulczyn E, 2017, P 26 INT C WORLD WID
   York J, 2019, ELECT FRONTIER FDN B
   Zehlike M., 2017, P 2017 ACM C INF KNO
NR 80
TC 36
Z9 36
U1 16
U2 32
PU SAGE PUBLICATIONS INC
PI THOUSAND OAKS
PA 2455 TELLER RD, THOUSAND OAKS, CA 91320 USA
SN 2053-9517
J9 BIG DATA SOC
JI Big Data Soc.
PD JAN
PY 2020
VL 7
IS 1
AR 2053951719897945
DI 10.1177/2053951719897945
PG 15
WC Social Sciences, Interdisciplinary
SC Social Sciences - Other Topics
GA KR3LS
UT WOS:000517520400001
OA gold, Green Published
DA 2021-12-12
ER

PT J
AU Harambam, J
   Helberger, N
   van Hoboken, J
AF Harambam, Jaron
   Helberger, Natali
   van Hoboken, Joris
TI Democratizing algorithmic news recommenders: how to materialize voice in
   a technologically saturated media ecosystem
SO PHILOSOPHICAL TRANSACTIONS OF THE ROYAL SOCIETY A-MATHEMATICAL PHYSICAL
   AND ENGINEERING SCIENCES
LA English
DT Article
DE algorithms; news media; personalization; transparency; voice; persona
ID QUANTIFIED AUDIENCES; EXPOSURE DIVERSITY; JOURNALISM; ANALYTICS;
   METRICS; DESIGN
AB The deployment of various forms of AI, most notably of machine learning algorithms, radically transforms many domains of social life. In this paper we focus on the news industry, where different algorithms are used to customize news offerings to increasingly specific audience preferences. While this personalization of news enables media organizations to be more receptive to their audience, it can be questioned whether current deployments of algorithmic news recommenders (ANR) live up to their emancipatory promise. Like in various other domains, people have little knowledge of what personal data is used and how such algorithmic curation comes about, let alone that they have any concrete ways to influence these data-driven processes. Instead of going down the intricate avenue of trying to make ANR more transparent, we explore in this article ways to give people more influence over the information news recommendation algorithms provide by thinking about and enabling possibilities to express voice. After differentiating four ideal typical modalities of expressing voice (alternation, awareness, adjustment and obfuscation) which are illustrated with currently existing empirical examples, we present and argue for algorithmic recommender personae as a way for people to take more control over the algorithms that curate people's news provision.
   This article is part of a theme issue 'Governing artificial intelligence: ethical, legal, and technical opportunities and challenges'.
C1 [Harambam, Jaron; Helberger, Natali; van Hoboken, Joris] Univ Amsterdam, Inst Informat Law IViR, Amsterdam, Netherlands.
   [van Hoboken, Joris] Vrije Univ Brussel, LSTS, Brussels, Belgium.
RP Harambam, J (corresponding author), Univ Amsterdam, Inst Informat Law IViR, Amsterdam, Netherlands.
EM jaron.harambam@gmail.com
RI Harambam, Jaron/A-8527-2012
OI Harambam, Jaron/0000-0002-8286-7147
FU Netherlands Organisation for Scientific Research (NWO)Netherlands
   Organization for Scientific Research (NWO)
FX This study is part of the Fair News project, which is financed by the
   Netherlands Organisation for Scientific Research (NWO) as part of the
   recently created National Research Agenda in the Netherlands.
CR Adlin Tamara, 2010, PERSONA LIFECYCLE KE
   Alan Robert Dahl, 2000, DEMOCRACY
   Ananny M, 2016, NEW MEDIA SOC, V20
   Anderson CW, 2013, NEW MEDIA SOC, V15, P1005, DOI 10.1177/1461444812465137
   Anderson CW, 2011, JOURNALISM, V12, P550, DOI 10.1177/1464884911402451
   [Anonymous], 2018 REUTERS DIGITAL, P29
   [Anonymous], 100 YEAR STUD ART IN
   [Anonymous], 2016, RECOMMENDATIONS DECL
   Bang H. P., 2005, REMAKING GOVERNANCE, P159
   Barendt E. M, 1993, BROADCASTING LAW COM
   Barocas S., 2013, GOVERNING ALGORITHMS
   Bauman Zygmunt, 1989, LEGISLATORS INTERPRE
   Belair-Gagnon V, 2018, DIGIT JOURNAL, V6, P492, DOI 10.1080/21670811.2018.1445001
   Borgesius FJZ, 2016, INTERNET POLICY REV, V5, DOI 10.14763/2016.1.401
   Bozdag E, 2016, ETHICS INF TECHNOL, V17, P249, DOI 10.1007/s10676-015-9380-y
   Brunton F, 2015, OBFUSCATION USERS GU
   Bucher T, 2017, INFORM COMMUN SOC, V20, P30, DOI 10.1080/1369118X.2016.1154086
   Bucher T, 2012, NEW MEDIA SOC, V14, P1164, DOI 10.1177/1461444812440159
   Burrell J, 2016, BIG DATA SOC, V3, P1, DOI 10.1177/2053951715622512
   Christin A, 2018, AM J SOCIOL, V123, P1382, DOI 10.1086/696137
   Chun Wendy Hui Kyong, 2011, PROGRAMMED VISIONS S
   Coddington M, 2015, DIGIT JOURNAL, V3, P331, DOI 10.1080/21670811.2014.976400
   Cooper Alan, 2007, FACE 3 ESSENTIALS IN
   Cooper Alan, 2004, INMATES ARE RUNNING
   Davenport T.H., 2001, ATTENTION EC UNDERST
   David H., 2006, MODELS DEMOCRACY
   Diakopoulos N, 2017, DIGIT JOURNAL, V5, P809, DOI 10.1080/21670811.2016.1208053
   Diakopoulos N, 2016, COMMUN ACM, V59, P56, DOI 10.1145/2844110
   Dorr KN, 2016, DIGIT JOURNAL, V4, P700, DOI 10.1080/21670811.2015.1096748
   Eskens S, 2017, J MEDIA LAW, V9, P259, DOI DOI 10.1080/17577632.2017.1387353
   Eslami M, 2015, CHI 2015: PROCEEDINGS OF THE 33RD ANNUAL CHI CONFERENCE ON HUMAN FACTORS IN COMPUTING SYSTEMS, P153, DOI 10.1145/2702123.2702556
   Ferrer-Conill R, 2018, DIGIT JOURNAL, V6, P436, DOI 10.1080/21670811.2018.1440972
   Flaxman S, 2016, PUBLIC OPIN QUART, V80, P298, DOI 10.1093/poq/nfw006
   Fletcher R, 2019, INFORM COMMUN SOC, V22, P1751, DOI 10.1080/1369118X.2018.1450887
   Fletcher R, 2017, J COMMUN, V67, P476, DOI 10.1111/jcom.12315
   Garrett RK, 2014, HUM COMMUN RES, V40, P309, DOI 10.1111/hcre.12028
   Gibbons T., 1998, REGULATING THE MEDIA, V2nd
   Gillespie T, 2014, INSIDE TECHNOL, P167
   Gurses S, 2018, ARXIV180602711V2CSCY
   Gurses Seda, 2017, CAMBRIDGE HDB CONSUM
   Haagerup U, 2015, CONSTRUCTIVE NEWS WH
   Haim M, 2018, DIGIT JOURNAL, V6, P330, DOI 10.1080/21670811.2017.1338145
   Hamborg F, 2017, DIG LIB JCDL 2017 AC, P1
   Hampton M. A., 2010, ROUTLEDGE COMPANION
   Hansen, 2015, ART INT PRIV ENG WOR
   Harambam J, 2011, EUR J CULT STUD, V14, P299, DOI 10.1177/1367549410393232
   Hardy J., 2014, CRITICAL POLITICAL E
   HARPER C, 1998, THATS WAY IT WILL BE
   Helberger N., 2008, ENTERTAINMENT LAW RE, V6, P128
   Helberger N, 2018, INFORM COMMUN SOC, V21, P191, DOI 10.1080/1369118X.2016.1271900
   Helberger N, 2011, J INFORM POLICY, V1, P441, DOI 10.5325/jinfopoli.1.2011.0441
   Hindman M., 2008, MYTH DIGITAL DEMOCRA
   Hindman M, 2017, REMAKING NEWS ESSAYS, P177
   Hirschman A. O., 1970, EXIT VOICE LOYALTY R, V25
   Holznagel B, 2007, BROADCASTERS CITIZEN, P53
   Howe D., 2015, APRJA, V4
   Howe DC, 2015, APRJA PEER REV J DAT, V4
   Humphrey A., 2017, PERS STUD, V3, P13, DOI [10.21153/ps2017vol3no2art708, DOI 10.21153/PS2017VOL3NO2ART708]
   Kari K., 2013, RETHINKING MEDIA PLU
   Kinsley S., 2012, CULTURE MACHINE
   Kitchin R, 2017, INFORM COMMUN SOC, V20, P14, DOI 10.1080/1369118X.2016.1154087
   Kovach B., 2010, BLUR KNOW WHATS TRUE
   Latour, 2013, INQUIRY MODES EXISTE
   Lee EJ, 2017, HUM COMMUN RES, V43, P436, DOI 10.1111/hcre.12123
   LeRouge C, 2013, INT J MED INFORM, V82, pE251, DOI 10.1016/j.ijmedinf.2011.03.006
   Li YJ, 2008, BRIT J POLIT SCI, V38, P247, DOI 10.1017/S0007123408000136
   Louis Tristan, 2013, FORBES
   MacNamara Jim, 2010, 21 CENTURY MEDIA R E
   Makhortykh M, 2018, DECODING CRYPTIC NEW
   MANIN B, 1987, POLIT THEORY, V15, P338, DOI 10.1177/0090591787015003005
   McIntyre K., 2015, THESIS
   Meis R, 2016, UNDERSTANDING PRIVAC
   Meyer Philip, 2009, VANISHING NEWSPAPER
   Moller J, 2018, Z ERZIEHWISS, V21, P1, DOI 10.1007/s11618-017-0805-8
   Montfort Nick, 2012, 10 PRINT CHR 205 5 R
   Morozov E., 2011, NET DELUSION NOT LIB
   Muhlmann G., 2010, JOURNALISM DEMOCRACY
   Napoli P.M., 2011, AUDIENCE EVOLUTION N
   Napoli PM, 2011, J INFORM POLICY, V1, P246, DOI 10.5325/jinfopoli.1.2011.0246
   Negroponte N., 1995, BEING DIGITAL
   Nguyen A, 2013, JOURNALISM NEW CHALL, P146
   Nguyen TT, 2014, WWW'14: PROCEEDINGS OF THE 23RD INTERNATIONAL CONFERENCE ON WORLD WIDE WEB, P677, DOI 10.1145/2566486.2568012
   Parikka Jussi, 2013, WHAT IS MEDIA ARCHAE
   Pariser E., 2011, FILTER BUBBLE WHAT I
   Pasquale Frank, 2015, BLACK BOK SOC SECRET
   Petre C, 2015, NEW YORK TIMES
   Revella Adele., 2015, BUYER PERSONAS GAIN
   Sandvig C., 2014, DAT DISCR CONV CRIT
   Schudson M, 2003, SOCIOLOGY NEWS CONT
   Seaver N, 2017, BIG DATA SOC, V4, DOI 10.1177/2053951717738104
   Shenk David, 1998, DATA SMOG SURVIVING
   SOrensen Jannik K, 2013, MEDIEKULTUR, V55, P43
   Starr P., 2005, CREATION MEDIA POLIT
   Stroud N. J., 2011, NICHE NEWS POLITICS
   Sunstein C, 2017, REPUBLIC DIVIDED DEM
   Sunstein C. R., 2009, REPUBLIC COM 2 0
   Tandoc EC, 2015, DIGIT JOURNAL, V3, P243, DOI 10.1080/21670811.2014.909122
   ter Hoeve Maartje, 2017, FATREC WORKSH RESP R
   Thorson K, 2016, COMMUN THEOR, V26, P309, DOI 10.1111/comt.12087
   Thurman N, 2011, JOURNALISM, V12, P395, DOI 10.1177/1464884910388228
   Tufekci Z., 2017, TWITTER TEAR GAS POW
   Van der Haak B, 2012, INT J COMMUN-US, V6, P16
   Weenink D., 2011, JUSTITIELE VERKENNIN, V37, P43
   Welbers K, 2016, JOURNALISM, V17, P1037, DOI 10.1177/1464884915595474
   Wojcieszak M, 2011, COMMUN MONOGR, V78, P324, DOI 10.1080/03637751.2011.589459
   Yaqub O, 2018, RES POLICY, V47, P169, DOI 10.1016/j.respol.2017.10.007
   Zamith R, 2018, DIGIT JOURNAL, V6, P418, DOI 10.1080/21670811.2018.1444999
   Ziewitz M, 2017, BIG DATA SOC, V4, DOI 10.1177/2053951717738105
   Ziewitz M, 2016, SCI TECHNOL HUM VAL, V41, P3, DOI 10.1177/0162243915608948
   2011, POLITICAL, P1
NR 110
TC 19
Z9 19
U1 4
U2 48
PU ROYAL SOC
PI LONDON
PA 6-9 CARLTON HOUSE TERRACE, LONDON SW1Y 5AG, ENGLAND
SN 1364-503X
EI 1471-2962
J9 PHILOS T R SOC A
JI Philos. Trans. R. Soc. A-Math. Phys. Eng. Sci.
PD NOV 28
PY 2018
VL 376
IS 2133
AR 20180088
DI 10.1098/rsta.2018.0088
PG 21
WC Multidisciplinary Sciences
SC Science & Technology - Other Topics
GA GW9MP
UT WOS:000447313000007
PM 30323002
OA Green Published, Bronze
DA 2021-12-12
ER

PT J
AU Pascuzzi, G
AF Pascuzzi, Giovanni
TI WHICH TRAINING FOR INTERDISCIPLINARY RESEARCH?
SO BIOLAW JOURNAL-RIVISTA DI BIODIRITTO
LA Italian
DT Article
DE Interdisciplinary; methodology; research; skills; training
AB This essay tries to answer the following questions. 1) What is interdisciplinary knowledge? 2) Is there a "method" of interdisciplinary research? 3) Are there any "skills" of interdisciplinary work? 4) How can the researcher who deals with artificial intelligence, robotics and biotechnology (and interdisciplinary research in general) learn to "govern" the ethical, legal and philosophical "implications" of his work? What is, gnoseologically, an "implication"? 5) What training is needed for these researchers? Is the problem solved by teaching a few hours of philosophy and a few hours of law in physics, computer science or biology courses? Or is there a need for a different and more effective approach?
C1 [Pascuzzi, Giovanni] Univ Trento, Fac Giurisprudenza, Diritto Privato Comparato, Trento, Italy.
RP Pascuzzi, G (corresponding author), Univ Trento, Fac Giurisprudenza, Diritto Privato Comparato, Trento, Italy.
EM gio-vanni.pascuzzi@unitn.it
CR Brewer GD, 1999, POLICY SCI, V32, P327, DOI 10.1023/A:1004706019826
   COPI I.M., 2007, INTRO LOGICA
   Frodeman R., 2017, OXFORD HDB INTERDISC, V2
   HADORN G. HIRSCH, 2017, OXFORD HDB INTERDISC
   PASCUZZI G., 2017, PROBLEM SOLVING NELL
   PASCUZZI G., 2020, DIRITTO ERA DIGITALE
   PASCUZZI G., 2019, GIURISTI SI DIVENTA
   PASCUZZI G., 2012, MAT STORIA CULTURA G, p[91, 91]
NR 8
TC 0
Z9 0
U1 1
U2 2
PU UNIV TRENTO, FAC LAW
PI TRENTO
PA VIA VERDI 53, TRENTO, 38122, ITALY
SN 2284-4503
J9 BIOLAW J
JI BioLaw J.
PY 2021
IS 1
BP 337
EP 343
PG 7
WC Law
SC Government & Law
GA QR8PE
UT WOS:000625474300024
DA 2021-12-12
ER

PT J
AU Loeza-Mejia, CI
   Sanchez-DelaCruz, E
   Pozos-Parra, P
   Landero-Hernandez, LA
AF Loeza-Mejia, Cecilia-Irene
   Sanchez-DelaCruz, Eddy
   Pozos-Parra, Pilar
   Landero-Hernandez, Luis-Alfonso
TI The potential and challenges of Health 4.0 to face COVID-19 pandemic: a
   rapid review
SO HEALTH AND TECHNOLOGY
LA English
DT Review
DE Health 4; 0; COVID-19; Artificial Intelligence; Machine learning; Remote
   clinical services; Communication networks
ID AUGMENTED REALITY; SMART IMPLANTS; SURGERY; ARCHITECTURE; DIAGNOSIS;
   OUTCOMES; IOT
AB The COVID-19 pandemic has generated the need to evolve health services to reduce the risk of contagion and promote a collaborative environment even remotely. Advances in Industry 4.0, including the internet of things, mobile networks, cloud computing, and artificial intelligence make Health 4.0 possible to connect patients with healthcare professionals. Hence, the focus of this work is analyzing the potentiality, and challenges of state-of-the-art Health 4.0 applications to face the COVID-19 pandemic including augmented environments, diagnosis of the virus, forecasts, medical robotics, and remote clinical services. It is concluded that Health 4.0 can be applied in the prevention of contagion, improve diagnosis, promote virtual learning environments, and offer remote services. However, there are still ethical, technical, security, and legal challenges to be addressed. Additionally, more imaging datasets for COVID-19 detection need to be made available to the scientific community. Working in the areas of opportunity will help to address the new normal. Likewise, Health 4.0 can be applied not only in the COVID-19 pandemic, but also in future global viruses and natural disasters.
C1 [Loeza-Mejia, Cecilia-Irene; Sanchez-DelaCruz, Eddy; Landero-Hernandez, Luis-Alfonso] Natl Technol, Misantla Campus, Misantla, Veracruz, Mexico.
   [Pozos-Parra, Pilar] Univ Autonoma Baja California, Mexicali, Baja California, Mexico.
RP Sanchez-DelaCruz, E (corresponding author), Natl Technol, Misantla Campus, Misantla, Veracruz, Mexico.
EM eddsacx@gmail.com
OI Loeza-Mejia, Cecilia-Irene/0000-0002-4584-0076
FU Consejo Nacional de Ciencia y Tecnologia (CONACyT), MexicoConsejo
   Nacional de Ciencia y Tecnologia (CONACyT)
FX Consejo Nacional de Ciencia y Tecnologia (CONACyT), Mexico.
CR Abu Sufian, 2020, J SYST ARCHITECT, V108, DOI 10.1016/j.sysarc.2020.101830
   Aceto G, 2020, J IND INF INTEGR, V18, DOI 10.1016/j.jii.2020.100129
   Alom M. Z., 2020, ARXIV PREPRINT ARXIV, P1
   Andreu-Perez J, 2015, IEEE T BIO-MED ENG, V62, P2750, DOI 10.1109/TBME.2015.2422751
   Asif S, 2020, AUTOMATIC DETECTION
   Ayoub A, 2019, BMC ORAL HEALTH, V19, DOI 10.1186/s12903-019-0937-8
   Balian S, 2019, HELIYON, V5, DOI 10.1016/j.heliyon.2019.e02205
   Bause M., 2019, P DES SOC INT C ENG, P887
   Bharti Urmil, 2020, 2020 5th International Conference on Communication and Electronics Systems (ICCES). Proceedings, P870, DOI 10.1109/ICCES48766.2020.9137944
   Boulos MKN, 2020, INT J HEALTH GEOGR, V19, DOI 10.1186/s12942-020-00202-8
   Cecilio-Fernandes D, 2020, MEDEDPUBLISH, V9, P74, DOI [10.15694/mep.2020.000074.1, DOI 10.15694/MEP.2020.000074.1]
   Chakraborty T, 2020, CHAOS SOLITON FRACT, V135, DOI 10.1016/j.chaos.2020.109850
   Chamola V, 2020, IEEE ACCESS, V8, P90225, DOI 10.1109/ACCESS.2020.2992341
   Chute C, 2019, INT J ENV RES PUB HE, V16, DOI 10.3390/ijerph16122247
   Cramer EY, 2021, EVALUATION INDIVIDUA
   De Kock JH, 2021, BMC PUBLIC HEALTH, V21, DOI 10.1186/s12889-020-10070-3
   Dehning J, 2020, INFERRING COVID 19 S
   Estrela V. V., 2019, MED TECH J, V2, P262, DOI 10.26415/2572-004X-vol2iss1p262-276. 262
   Fagherazzi G, 2020, J MED INTERNET RES, V22, DOI 10.2196/19284
   Frederico GF, 2021, RAJAGIRI MANAG J
   Gerke S., 2020, NPJ DIGIT MED, V3, P1, DOI [10.1038/s41746-019-0211-0, DOI 10.1038/S41746-019-0211-0]
   Ghai S, 2020, DIABETES METAB SYND, V14, P933, DOI 10.1016/j.dsx.2020.06.029
   Goja S, 2019, LAPAROSCOPIC ENDOSCO, V2, P94
   Golinelli D, 2020, HOW COVID 19 PANDEMI
   Grigoriadis N, 2016, 2016 IEEE 18TH INTERNATIONAL CONFERENCE ON E-HEALTH NETWORKING, APPLICATIONS AND SERVICES (HEALTHCOM), P100
   Hakenberg OW, 2018, ARAB J UROL, V16, P293, DOI 10.1016/j.aju.2018.06.006
   Hentati AI, 2020, COMPUT STAND INTER, V72, DOI 10.1016/j.csi.2020.103451
   Jagadeeswari V, 2018, HEALTH INF SCI SYST, V6, DOI 10.1007/s13755-018-0049-x
   Javaid Mohd, 2020, J Clin Orthop Trauma, V11, pS491, DOI 10.1016/j.jcot.2020.03.006
   Javaid M, 2020, DIABETES METAB SYND, V14, P419, DOI 10.1016/j.dsx.2020.04.032
   Jazieh AR, 2020, FRONT MED-LAUSANNE, V7, DOI 10.3389/fmed.2020.00429
   Kafieh R, 2021, COMPUT MATH METHOD M, V2021, DOI 10.1155/2021/6927985
   Kamal M, 2020, ARXIV PREPRINT ARXIV
   Kamisalic A, 2018, SENSORS-BASEL, V18, DOI 10.3390/s18061714
   Keen SM, 2017, HEALTH SYST, V6, P122, DOI 10.1057/hs.2016.2
   Kelly D, 2018, PHYS THER REV, V23, P21, DOI 10.1080/10833196.2018.1447256
   Kerstin NV, 2020, SWISS MED WKLY, V150, DOI 10.4414/smw.2020.20282
   Khan ZH, 2020, INT J ENV RES PUB HE, V17, DOI 10.3390/ijerph17113819
   Koppu S, 2020, COMPUT ELECTR ENG, V87, DOI 10.1016/j.compeleceng.2020.106765
   Kothari P, BLOCKCHAIN HEALTHCAR, V2021
   Kumar S, 2020, DIABETES METAB SYND, V14, P1283, DOI 10.1016/j.dsx.2020.07.010
   Kumari A, 2018, COMPUT ELECTR ENG, V72, P1, DOI 10.1016/j.compeleceng.2018.08.015
   Laguarta J, 2020, IEEE OPEN J ENG MED, V1, P275, DOI 10.1109/OJEMB.2020.3026928
   Lau H, 2020, J TRAVEL MED, V27, DOI 10.1093/jtm/taaa037
   Ledet EH, 2018, INNOV ENTREP HEALTH, V5, P41, DOI 10.2147/IEH.S133518
   Liu B, 2020, ONLINE COVID 19 DIAG
   Lloret J, 2017, COMPUT NETW, V129, P340, DOI 10.1016/j.comnet.2017.05.018
   Lopes JM, 2019, IEEE TECHNOL SOC MAG, V38, P17, DOI 10.1109/MTS.2019.2930265
   Luz E., 2020, ARXIV200405717
   Mahmoudi MR, 2020, CHAOS SOLITON FRACT, V140, DOI 10.1016/j.chaos.2020.110230
   Mahmud N, 2015, GASTROENTEROL REP, V3, P179, DOI 10.1093/gastro/gov027
   Mbunge E, 2021, HUM BEHAV EMERG TECH, V3, P25, DOI 10.1002/hbe2.237
   McCarthy CJ., 2019, J RADIOL NURS, V38, P104, DOI [10.1016/j.jradnu.2019.01.008, DOI 10.1016/J.JRADNU.2019.01.008]
   Minaee S, 2020, MED IMAGE ANAL, V65, DOI 10.1016/j.media.2020.101794
   Monaghesh E, 2020, BMC PUBLIC HEALTH, V20, DOI 10.1186/s12889-020-09301-4
   Moon AS, 2020, SURG CLIN N AM, V100, P445, DOI 10.1016/j.suc.2019.12.007
   Nayak S, HLTH INFORM COMPUTAT, V2021, P1
   Naziri Q, 2019, J ORTHOP, V16, P298, DOI 10.1016/j.jor.2019.04.020
   O'Connor C., 2017, J BIO TRIBO CORROSIO, V3, P20, DOI [10.1007/s40735-017-0078-z, DOI 10.1007/S40735-017-0078-Z]
   Omisore OM, 2018, NEURAL NETWORKS, V107, P34, DOI 10.1016/j.neunet.2018.06.018
   Ozturk S, 2020, ARXIV PREPRINT ARXIV
   Ozturk T, 2020, COMPUT BIOL MED, V121, DOI 10.1016/j.compbiomed.2020.103792
   Padoy N, 2019, MINIM INVASIV THER, V28, P82, DOI 10.1080/13645706.2019.1584116
   Pastrana M., 2020, SURG OBES RELAT DIS, V16, P916, DOI [10.1016/j.soard.2020.01.006, DOI 10.1016/j.soard.2020.01.006]
   Peng YH, 2020, CHAOS SOLITON FRACT, V139, DOI 10.1016/j.chaos.2020.110055
   Qayyum A, 2020, ARXIV PREPRINT ARXIV
   Ramakrishna VAS, 2020, J BIOMECH, V104, DOI 10.1016/j.jbiomech.2020.109690
   Roopaei M, 2017, INTELL AUTOM SOFT CO, V23, P389, DOI 10.1080/10798587.2017.1329245
   Shahid F, 2020, CHAOS SOLITON FRACT, V140, DOI 10.1016/j.chaos.2020.110212
   Sharma P, 2019, J AM ACAD DERMATOL, V81, P1216, DOI 10.1016/j.jaad.2019.07.008
   Shibly Kabid Hassan, 2020, Inform Med Unlocked, V20, P100405, DOI 10.1016/j.imu.2020.100405
   Siriwardhana Y, 2020, ICT EXPRESS
   Snyder M, 2019, LANCET DIGIT HEALTH, V1, pE252, DOI 10.1016/S2589-7500(19)30109-8
   Sohrabi C, 2020, INT J SURG, V76, P71, DOI 10.1016/j.ijsu.2020.02.034
   Sudre C.H., 2020, SCIENCE, V368, P1362, DOI [10.1126/science.abc0473, DOI 10.1126/science.abc0473]
   Tian S., 2019, GLOB HLTH J, V3, P62, DOI [10.1016/j.glohj.2019.07.001, DOI 10.1016/J.GLOHJ.2019.07.001]
   Tiwari K, 2020, PROCEDIA COMPUT SCI, V167, P1312, DOI 10.1016/j.procs.2020.03.447
   Togacar M, 2020, COMPUT BIOL MED, V121, DOI 10.1016/j.compbiomed.2020.103805
   Tortorella GL, 2020, PROD PLAN CONTROL, V31, P1245, DOI 10.1080/09537287.2019.1702226
   Tuli S, 2020, FUTURE GENER COMP SY, V104, P187, DOI 10.1016/j.future.2019.10.043
   Tuncer T, 2020, CHEMOMETR INTELL LAB, V203, DOI 10.1016/j.chemolab.2020.104054
   Whitelaw S, LANCET DIGIT HEALTH
   Xu BY, 2017, ENTERP INF SYST-UK, V11, P17, DOI 10.1080/17517575.2015.1053416
   Yang QH, 2020, INFECT DIS MODEL, V5, P563, DOI 10.1016/j.idm.2020.08.001
   Yesilkanat CM, 2020, CHAOS SOLITON FRACT, V140, DOI 10.1016/j.chaos.2020.110210
   Zappa F, 2020, WORLD NEUROSURG, V134, pE572, DOI 10.1016/j.wneu.2019.10.142
   Zeroual A, 2020, CHAOS SOLITON FRACT, V140, DOI 10.1016/j.chaos.2020.110121
   Zhao R, 2019, MECH SYST SIGNAL PR, V115, P213, DOI 10.1016/j.ymssp.2018.05.050
   Zhao ZJ, 2019, COMPUT ASSIST SURG, V24, P20, DOI 10.1080/24699322.2018.1560097
   Zhuang Z, 2020, FRONT PHYS-LAUSANNE, V8, DOI 10.3389/fphy.2020.00336
NR 90
TC 0
Z9 0
U1 2
U2 2
PU SPRINGER HEIDELBERG
PI HEIDELBERG
PA TIERGARTENSTRASSE 17, D-69121 HEIDELBERG, GERMANY
SN 2190-7188
EI 2190-7196
J9 HEALTH TECHNOL-GER
JI Health Technol.
PD NOV
PY 2021
VL 11
IS 6
BP 1321
EP 1330
DI 10.1007/s12553-021-00598-8
EA SEP 2021
PG 10
WC Medical Informatics
SC Medical Informatics
GA WU3LI
UT WOS:000701582500001
PM 34603926
OA Green Published, Bronze
DA 2021-12-12
ER

PT J
AU Ahmed, Z
   Mohamed, K
   Zeeshan, S
   Dong, XQ
AF Ahmed, Zeeshan
   Mohamed, Khalid
   Zeeshan, Saman
   Dong, Xinqi
TI Artificial intelligence with multi-functional machine learning platform
   development for better healthcare and precision medicine
SO DATABASE-THE JOURNAL OF BIOLOGICAL DATABASES AND CURATION
LA English
DT Review
ID LINEAR-REGRESSION ANALYSIS; ALGORITHM-NEURAL-NETWORK; HIDDEN MARKOV
   MODEL; GENETIC ALGORITHM; LOGISTIC-REGRESSION; DECISION-MAKING;
   DATA-MANAGEMENT; BIG DATA; PROBABILISTIC FUNCTIONS;
   DISCRIMINANT-ANALYSIS
AB Precision medicine is one of the recent and powerful developments in medical care, which has the potential to improve the traditional symptom-driven practice of medicine, allowing earlier interventions using advanced diagnostics and tailoring better and economically personalized treatments. Identifying the best pathway to personalized and population medicine involves the ability to analyze comprehensive patient information together with broader aspects to monitor and distinguish between sick and relatively healthy people, which will lead to a better understanding of biological indicators that can signal shifts in health. While the complexities of disease at the individual level have made it difficult to utilize healthcare information in clinical decision-making, some of the existing constraints have been greatly minimized by technological advancements. To implement effective precision medicine with enhanced ability to positively impact patient outcomes and provide real-time decision support, it is important to harness the power of electronic health records by integrating disparate data sources and discovering patient-specific patterns of disease progression. Useful analytic tools, technologies, databases, and approaches are required to augment networking and interoperability of clinical, laboratory and public health systems, as well as addressing ethical and social issues related to the privacy and protection of healthcare data with effective balance. Developing multifunctional machine learning platforms for clinical data extraction, aggregation, management and analysis can support clinicians by efficiently stratifying subjects to understand specific scenarios and optimize decision-making. Implementation of artificial intelligence in healthcare is a compelling vision that has the potential in leading to the significant improvements for achieving the goals of providing real-time, better personalized and population medicine at lower costs. In this study, we focused on analyzing and discussing various published artificial intelligence and machine learning solutions, approaches and perspectives, aiming to advance academic solutions in paving the way for a new data-centric era of discovery in healthcare.
C1 [Ahmed, Zeeshan; Dong, Xinqi] Rutgers State Univ, Inst Hlth Hlth Care Policy & Aging Res, 112 Paterson St, New Brunswick, NJ 08901 USA.
   [Ahmed, Zeeshan; Dong, Xinqi] Rutgers Biomed & Hlth Sci, Rutgers Robert Wood Johnson Med Sch, Dept Med, 125 Paterson St, New Brunswick, NJ 08901 USA.
   [Ahmed, Zeeshan; Mohamed, Khalid] Univ Connecticut, Ctr Hlth, Sch Med, Dept Genet & Genome Sci, 263 Farmington Ave, Farmington, CT 06030 USA.
   [Ahmed, Zeeshan] Univ Connecticut, Inst Syst Genom, 67 N Eagleville Rd, Storrs, CT 06269 USA.
   [Zeeshan, Saman] Jackson Lab Genom Med, 10 Discovery Dr, Farmington, CT USA.
RP Ahmed, Z (corresponding author), Rutgers State Univ, Inst Hlth Hlth Care Policy & Aging Res, 112 Paterson St, New Brunswick, NJ 08901 USA.; Ahmed, Z (corresponding author), Rutgers Biomed & Hlth Sci, Rutgers Robert Wood Johnson Med Sch, Dept Med, 125 Paterson St, New Brunswick, NJ 08901 USA.; Ahmed, Z (corresponding author), Univ Connecticut, Ctr Hlth, Sch Med, Dept Genet & Genome Sci, 263 Farmington Ave, Farmington, CT 06030 USA.; Ahmed, Z (corresponding author), Univ Connecticut, Inst Syst Genom, 67 N Eagleville Rd, Storrs, CT 06269 USA.
EM zahmed@ifh.rutgers.edu
RI Ahmed, Zeeshan/AAN-3205-2021; Zeeshan, Saman/AAQ-3401-2021
OI Ahmed, Zeeshan/0000-0002-7065-1699; Zeeshan, Saman/0000-0001-9278-6204
CR Abdelrahman, 2018, AMIA ANNU S P, P1312
   Abidi Syed Sibte Raza, 2019, Healthc Manage Forum, V32, P178, DOI 10.1177/0840470419846134
   Acs B, 2018, JAMA ONCOL, V4, P403, DOI 10.1001/jamaoncol.2017.5449
   Afifi AA., 1996, COMPUTER AIDED MULTI
   Ahmed Z., 2019, LECT NOTES NETWORKS, V69
   Ahmed Z, 2019, JAMIA OPEN, V2, P23, DOI 10.1093/jamiaopen/ooy052
   Ahmed Z, 2016, DATABASE-OXFORD, DOI 10.1093/database/baw118
   Ainscough KM, 2017, PUBLIC HEALTH NUTR, V20, P2642, DOI 10.1017/S136898001700129X
   Al-Aidaroos K. M., 2012, Information Technology Journal, V11, P1166, DOI 10.3923/itj.2012.1166.1174
   ALTMAN NS, 1992, AM STAT, V46, P175, DOI 10.2307/2685209
   Alyass A, 2015, BMC MED GENOMICS, V8, DOI 10.1186/s12920-015-0108-y
   Amorim FF, 2017, ANN TRANSL MED, V5, DOI 10.21037/atm.2016.11.38
   [Anonymous], 2018, P T PEER REV J FORMU, V43, P382
   Armananzas R, 2013, ARTIF INTELL MED, V58, P195, DOI 10.1016/j.artmed.2013.04.002
   Azencott C.A., 2018, PHILOS T A, V13, P376
   Backenroth D, 2017, BMC MED INFORM DECIS, V17, DOI 10.1186/s12911-017-0575-5
   Badgeley MA, 2019, NPJ DIGIT MED, V2, DOI 10.1038/s41746-019-0105-1
   Bae JM, 2014, EPIDEMIOL HEALTH, V36, DOI 10.4178/epih/e2014025
   Bali J, 2019, INDIAN J OPHTHALMOL, V67, P3, DOI 10.4103/ijo.IJO_1292_18
   Baum KG, 2011, J DIGIT IMAGING, V24, P1031, DOI 10.1007/s10278-011-9382-1
   BAUM LE, 1966, ANN MATH STAT, V37, P1554, DOI 10.1214/aoms/1177699147
   BAUM LE, 1967, B AM MATH SOC, V73, P360, DOI 10.1090/S0002-9904-1967-11751-8
   Beam AL, 2018, JAMA-J AM MED ASSOC, V319, P1317, DOI 10.1001/jama.2017.18391
   Beam AL, 2016, JAMA-J AM MED ASSOC, V316, P2368, DOI 10.1001/jama.2016.17217
   Bebbington E, 2015, J PLAST RECONSTR AES, V68, P243, DOI 10.1016/j.bjps.2014.10.011
   Bejnordi BE, 2017, JAMA-J AM MED ASSOC, V318, P2199, DOI 10.1001/jama.2017.14585
   Berger B, 2013, NAT REV GENET, V14, P333, DOI 10.1038/nrg3433
   Bonner G, 2001, J ADV NURS, V35, P349, DOI 10.1046/j.1365-2648.2001.01851.x
   Boser B. E., 1992, Proceedings of the Fifth Annual ACM Workshop on Computational Learning Theory, P144, DOI 10.1145/130385.130401
   Bostrom N., 2014, SUPERINTELLIGENCE PA
   Bouch DC, 2008, BJA EDUC, V8, P181, DOI 10.1093/bjaceaccp/mkn033
   Brown AS, 2017, J AM MED INFORM ASSN, V24, P614, DOI 10.1093/jamia/ocw142
   Brown C.E., 1998, APPL MULTIVARIATE ST
   Buch VH, 2018, BRIT J GEN PRACT, V68, P143, DOI 10.3399/bjgp18X695213
   Byeon H., 2019, TECHNOL HEALTH CARE, P1
   Cabitza F, 2017, JAMA-J AM MED ASSOC, V318, P517, DOI 10.1001/jama.2017.7797
   Castiglione F, 2004, AIDS RES HUM RETROV, V20, P1314, DOI 10.1089/aid.2004.20.1314
   Challen R, 2019, BMJ QUAL SAF, V28, P231, DOI 10.1136/bmjqs-2018-008370
   Chang HY, 2019, J PATHOL TRANSL MED, V53, P1, DOI 10.4132/jptm.2018.12.16
   Char DS, 2018, NEW ENGL J MED, V378, P981, DOI 10.1056/NEJMp1714229
   Chen HY, 1999, THER DRUG MONIT, V21, P50, DOI 10.1097/00007691-199902000-00008
   Chern CC, 2019, BMC MED INFORM DECIS, V19, DOI 10.1186/s12911-019-0825-9
   Cho G, 2019, PSYCHIAT INVEST, V16, P262, DOI 10.30773/pi.2018.12.21.2
   Choi E, 2017, J AM MED INFORM ASSN, V24, P361, DOI 10.1093/jamia/ocw112
   Combi C, 2017, ARTIF INTELL MED, V76, P37, DOI 10.1016/j.artmed.2017.01.003
   Craft Joseph A 3rd, 2018, Mo Med, V115, P406
   Crown WH, 2019, VALUE HEALTH, V22, P587, DOI 10.1016/j.jval.2019.03.001
   Cruz JA, 2006, CANCER INFORM, V2, P59
   Dansky KH, 1996, HOSP HEALTH SERV ADM, V41, P503
   Davis J.C., 1986, STAT DATA ANAL GEOLO
   Deo RC, 2015, CIRCULATION, V132, P1920, DOI 10.1161/CIRCULATIONAHA.115.001593
   Doing-Harris K, 2016, AMIA ANN S P, P524
   DuBrava S, 2017, PAIN MED, V18, P107, DOI 10.1093/pm/pnw096
   Duffy DJ, 2016, BRIEF BIOINFORM, V17, P494, DOI 10.1093/bib/bbv060
   Eddy SR, 2004, NAT BIOTECHNOL, V22, P1315, DOI 10.1038/nbt1004-1315
   Ehsani-Moghaddam B, 2018, PLOS ONE, V13, DOI 10.1371/journal.pone.0209018
   Emmert-Streib F, 2019, MACH LEARN KNOW EXTR, V1, P149, DOI 10.3390/make1010009
   Esmaili N, 2019, PLOS ONE, V14, DOI 10.1371/journal.pone.0214973
   Esteva A, 2017, NATURE, V542, P115, DOI 10.1038/nature21056
   Fegan W, 2008, PLOS MED, V5, P347, DOI 10.1371/journal.pmed.0050006
   Fogel AL, 2018, NPJ DIGIT MED, V1, DOI 10.1038/s41746-017-0012-2
   Galimova Rezida Maratovna, 2019, Chronic Dis Transl Med, V5, P64, DOI 10.1016/j.cdtm.2018.11.004
   Garcia-Laencina PJ, 2015, COMPUT BIOL MED, V59, P125, DOI 10.1016/j.compbiomed.2015.02.006
   Ghaheri Ali, 2015, Oman Med J, V30, P406, DOI 10.5001/omj.2015.82
   Gheondea-Eladi A, 2019, BMC MED INFORM DECIS, V19, DOI 10.1186/s12911-019-0840-x
   Gianfrancesco MA, 2018, JAMA INTERN MED, V178, P1544, DOI 10.1001/jamainternmed.2018.3763
   Grover D, 2019, PLOS ONE, V14, DOI 10.1371/journal.pone.0211262
   Gruson D, 2019, CLIN BIOCHEM, V69, P1, DOI 10.1016/j.clinbiochem.2019.04.013
   Guler Inan, 2005, J Med Syst, V29, P217, DOI 10.1007/s10916-005-5182-9
   Gulshan V, 2016, JAMA-J AM MED ASSOC, V316, P2402, DOI 10.1001/jama.2016.17216
   Haenssle HA, 2018, ANN ONCOL, V29, P1836, DOI 10.1093/annonc/mdy166
   Hasancebi O, 2000, COMPUT STRUCT, V78, P435, DOI 10.1016/S0045-7949(00)00089-4
   Haux R, 2007, METHOD INFORM MED, V46, P74
   He JX, 2019, NAT MED, V25, P30, DOI 10.1038/s41591-018-0307-0
   Hearst MA, 1998, IEEE INTELL SYST APP, V13, P18, DOI 10.1109/5254.708428
   Henry KE, 2015, SCI TRANSL MED, V7, DOI 10.1126/scitranslmed.aab3719
   Herron DM, 2008, SURG ENDOSC, V22, P313, DOI 10.1007/s00464-007-9727-5
   Hersh WR, 2013, MED CARE, V51, pS30, DOI 10.1097/MLR.0b013e31829b1dbd
   Hinton G, 2018, JAMA-J AM MED ASSOC, V320, P1101, DOI 10.1001/jama.2018.11100
   Hippisley-Cox J, 2008, BMJ-BRIT MED J, V336, P1475, DOI 10.1136/bmj.39609.449676.25
   Ho TK, 1998, IEEE T PATTERN ANAL, V20, P832, DOI 10.1109/34.709601
   Hoh JK, 2012, KAOHSIUNG J MED SCI, V28, P423, DOI 10.1016/j.kjms.2012.02.012
   Hosmer Jr DW, 2013, APPL LOGISTIC REGRES
   Hosny A, 2018, NAT REV CANCER, V18, P500, DOI 10.1038/s41568-018-0016-5
   Hu LY, 2016, SPRINGERPLUS, V5, DOI 10.1186/s40064-016-2941-7
   Huang Q, 2018, J R SOC INTERFACE, V15, DOI 10.1098/rsif.2017.0885
   Huang SJ, 2018, CANCER GENOM PROTEOM, V15, P41, DOI 10.21873/cgp.20063
   Huang Zhengxing, 2015, AMIA Annu Symp Proc, V2015, P649
   Jaremko JL, 2002, J BIOMECH ENG-T ASME, V124, P496, DOI 10.1115/1.1503375
   Jefferson MF, 1997, CANCER-AM CANCER SOC, V79, P1338, DOI 10.1002/(SICI)1097-0142(19970401)79:7<1338::AID-CNCR10>3.0.CO;2-0
   Jen CH, 2012, EXPERT SYST APPL, V39, P8852, DOI 10.1016/j.eswa.2012.02.004
   Jiang F, 2017, STROKE VASC NEUROL, V2, P230, DOI 10.1136/svn-2017-000101
   Jin J, 2011, MATH BIOSCI, V232, P96, DOI 10.1016/j.mbs.2011.04.007
   JOHNSON KR, 1984, CRC CR REV CL LAB SC, V21, P51, DOI 10.3109/10408368409165805
   Jones LD, 2018, BONE JOINT RES, V7, P223, DOI 10.1302/2046-3758.73.BJR-2017-0147.R1
   Jothi N, 2015, PROCEDIA COMPUT SCI, V72, P306, DOI 10.1016/j.procs.2015.12.145
   Kalil AC, 2010, AM J TRANSPLANT, V10, P1686, DOI 10.1111/j.1600-6143.2010.03141.x
   Kantarjian H, 2015, JAMA ONCOL, V1, P573, DOI 10.1001/jamaoncol.2015.1203
   Karczewski K.J., 2018, NAT REV GENET, V108, P1111
   Karkanis S, 2000, MINIM INVASIV THER, V9, P225, DOI 10.1080/13645700009169652
   Karnan M, 2007, COMPUT METH PROG BIO, V87, P12, DOI 10.1016/j.cmpb.2007.04.007
   Kasbekar PU, 2017, FRONT ENDOCRINOL, V8, DOI 10.3389/fendo.2017.00025
   Kaur Prableen, 2018, Procedia Computer Science, V132, P1049, DOI 10.1016/j.procs.2018.05.020
   Kaushal R, 2003, ARCH INTERN MED, V163, P1409, DOI 10.1001/archinte.163.12.1409
   Kawamoto R, 2013, STUD HEALTH TECHNOL, V192, P491, DOI 10.3233/978-1-61499-289-9-491
   Kerlikowske K, 2018, ANN INTERN MED, V168, P757, DOI 10.7326/M17-3008
   Kevin Zhou S., 2017, DEEP LEARNING MED IM
   Khalil Ahmad S, 2006, Cardiovasc Eng, V6, P93, DOI 10.1007/s10558-006-9013-5
   Khalilia M, 2011, BMC MED INFORM DECIS, V11, DOI 10.1186/1472-6947-11-51
   Khoury MJ, 2016, AM J PREV MED, V50, P398, DOI 10.1016/j.amepre.2015.08.031
   Khurana HS, 2016, AM J MED, V129, P688, DOI 10.1016/j.amjmed.2016.02.037
   Kim MO, 2017, J AM MED INFORM ASSN, V24, P246, DOI 10.1093/jamia/ocw154
   Kotti M, 2017, MED ENG PHYS, V43, P19, DOI 10.1016/j.medengphy.2017.02.004
   Kourou K, 2015, COMPUT STRUCT BIOTEC, V13, P8, DOI 10.1016/j.csbj.2014.11.005
   Labovitz DL, 2017, STROKE, V48, P1416, DOI 10.1161/STROKEAHA.116.016281
   Langarizadeh Mostafa, 2016, Acta Inform Med, V24, P364, DOI 10.5455/aim.2016.24.364-369
   LANGLEY P, 1992, AAAI-92 PROCEEDINGS : TENTH NATIONAL CONFERENCE ON ARTIFICIAL INTELLIGENCE, P223
   Langlotz CP, 2019, RADIOLOGY, V291, P781, DOI 10.1148/radiol.2019190613
   Latkowski T, 2015, COMPUT BIOL MED, V56, P82, DOI 10.1016/j.compbiomed.2014.11.004
   LeCun Y, 2015, NATURE, V521, P436, DOI 10.1038/nature14539
   Lee Eva K, 2012, AMIA Annu Symp Proc, V2012, P495
   Lee J, 2017, JMIR MED INF, V5, DOI 10.2196/medinform.6690
   Li C., 2012, COMPUT MATH METHOD M, P2012
   Li L, 2015, SCI TRANSL MED, V7, DOI 10.1126/scitranslmed.aaa9364
   Liang HY, 2019, NAT MED, V25, P433, DOI 10.1038/s41591-018-0335-9
   Liu CY, 2018, J MED INTERNET RES, V20, DOI 10.2196/11087
   Liu LJ, 2018, J BIOMED INFORM, V77, P21, DOI 10.1016/j.jbi.2017.11.013
   Londhe VY, 2019, DRUG DISCOV TODAY, V24, P228, DOI 10.1016/j.drudis.2018.10.005
   Lu ZW, 2010, OPEN ACCESS J CLIN T, V2, P93
   Luo Y., 2017, J AM MED INFORM ASSN
   Madadizadeh F, 2016, IRAN J PUBLIC HEALTH, V45, P116
   Madigan EA, 2008, HUM RESOUR HEALTH, V6, DOI 10.1186/1478-4491-6-2
   Makary MA, 2016, BMJ-BRIT MED J, V353, DOI 10.1136/bmj.i2139
   Malehi AS, 2015, HEALTH ECON REV, V5, DOI 10.1186/s13561-015-0045-7
   Mamiya H, 2015, J BIOMED INFORM, V53, P237, DOI 10.1016/j.jbi.2014.11.006
   Mandelkow H, 2016, FRONT HUM NEUROSCI, V10, DOI 10.3389/fnhum.2016.00128
   Marchuk Y, 2018, SCI REP-UK, V8, DOI 10.1038/s41598-018-36011-0
   Marx V, 2013, NATURE, V496, P253, DOI 10.1038/498255a
   McHugh ML, 2009, BIOCHEM MEDICA, V19, P120
   McKinney SM, 2020, NATURE, V577, P89, DOI 10.1038/s41586-019-1799-6
   McShane LM, 2013, NATURE, V502, P317, DOI 10.1038/nature12564
   McWilliams CJ, 2019, BMJ OPEN, V9, DOI 10.1136/bmjopen-2018-025925
   Mesko B., 2019, MED FUTURIST
   Mesko B, 2017, EXPERT REV PRECIS ME, V2, P239, DOI 10.1080/23808993.2017.1380516
   Mesko B, 2018, BMC HEALTH SERV RES, V18, DOI 10.1186/s12913-018-3359-4
   Mintz Y, 2019, MINIM INVASIV THER, V28, P73, DOI 10.1080/13645706.2019.1575882
   MONTBRIAND MJ, 1995, CANCER NURS, V18, P104
   Moon M, 2017, HEALTHC INFORM RES, V23, P43, DOI 10.4258/hir.2017.23.1.43
   Morton V, 2003, BRIT MED J, V326, P1083, DOI 10.1136/bmj.326.7398.1083
   Murata C., 2019, REV ALERG MEX, V62, P125
   Naithani G, 2018, EURASIP J AUDIO SPEE, DOI 10.1186/s13636-018-0124-x
   Nayak L, 2016, ANN TRANSL MED, V4, DOI 10.21037/atm.2016.10.40
   Naylor CD, 2018, JAMA-J AM MED ASSOC, V320, P1099, DOI 10.1001/jama.2018.11103
   Ngiam KY, 2019, LANCET ONCOL, V20, pE262, DOI 10.1016/S1470-2045(19)30149-4
   Nguyen LB, 2013, IEEE ENG MED BIO, P5386, DOI 10.1109/EMBC.2013.6610766
   Nick T.G., 2007, METHODS MOL BIOL, V404
[truncated: 2,313,611 more chars]
