# Supplementary material for: Qualitative and quantitative analyses of artificial intelligence ethics in education using VOSviewer and CitNetExplorer
Source: Front Psychol. 2023 Mar 9;14:1061778. doi: 10.3389/fpsyg.2023.1061778 (PMC10035335; doi:10.3389/fpsyg.2023.1061778)
Supplement: Supplementary file 1 [file Data_Sheet_1.ZIP › dataset/savedrecs.txt]

FN Clarivate Analytics Web of Science
VR 1.0
PT J
AU Bozkurt, A
   Karadeniz, A
   Baneres, D
   Guerrero-Roldan, AE
   Rodriguez, ME
AF Bozkurt, Aras
   Karadeniz, Abdulkadir
   Baneres, David
   Guerrero-Roldan, Ana Elena
   Rodriguez, M. Elena
TI Artificial Intelligence and Reflections from Educational Landscape: A
   Review of AI Studies in Half a Century
SO SUSTAINABILITY
LA English
DT Review
DE artificial intelligence; AI; deep learning; machine learning; education;
   AI in education; AIEd
AB Artificial intelligence (AI) has penetrated every layer of our lives, and education is not immune to the effects of AI. In this regard, this study examines AI studies in education in half a century (1970-2020) through a systematic review approach and benefits from social network analysis and text-mining approaches. Accordingly, the research identifies three research clusters (1) artificial intelligence, (2) pedagogical, and (3) technological issues, and suggests five broad research themes which are (1) adaptive learning and personalization of education through AI-based practices, (2) deep learning and machine Learning algorithms for online learning processes, (3) Educational human-AI interaction, (4) educational use of AI-generated data, and (5) AI in higher education. The study also highlights that ethics in AI studies is an ignored research area.
C1 [Bozkurt, Aras; Karadeniz, Abdulkadir] Anadolu Univ, Open Educ Fac, TR-26470 Eskisehir, Turkey.
   [Bozkurt, Aras] Univ South Africa UNISA, Coll Human Sci, ZA-0003 Pretoria, South Africa.
   [Karadeniz, Abdulkadir; Baneres, David; Guerrero-Roldan, Ana Elena; Rodriguez, M. Elena] Univ Oberta Catalunya, ELearn Ctr, Barcelona 08018, Spain.
   [Baneres, David; Guerrero-Roldan, Ana Elena; Rodriguez, M. Elena] Univ Oberta Catalunya, Fac Comp Sci Multimedia & Telecommun, Barcelona 08018, Spain.
RP Karadeniz, A (corresponding author), Anadolu Univ, Open Educ Fac, TR-26470 Eskisehir, Turkey.; Karadeniz, A (corresponding author), Univ Oberta Catalunya, ELearn Ctr, Barcelona 08018, Spain.
EM arasbozkurt@gmail.com; akaradeniz@uoc.edu; dbaneres@uoc.edu;
   aguerreror@uoc.edu; mrodriguezgo@uoc.edu
RI Rodriguez, M. Elena/F-5878-2016; Baneres, David/E-8782-2016; Baneres,
   David/AAG-4313-2021; BOZKURT, Aras/O-3654-2017
OI Rodriguez, M. Elena/0000-0002-8698-4615; Baneres,
   David/0000-0002-0380-1319; Baneres, David/0000-0002-0380-1319; BOZKURT,
   Aras/0000-0002-4520-642X
FU eLearn Center at Universitat Oberta de Catalunya [2018NG001]
FX This study is supported by the eLearn Center at Universitat Oberta de
   Catalunya through the project: New Goals 2018NG001 "LIS: Learning
   Intelligent System".
CR AI HLEG-High-Level Expert Group on Artificial, 2019, ETHICS GUIDELINES TR
   Al-Radaideh Q.A., 2006, P INT AR C INF TECHN
   Aldowah H, 2019, TELEMAT INFORM, V37, P13, DOI 10.1016/j.tele.2019.01.007
   Almohammadi K, 2017, J ARTIF INTELL SOFT, V7, P47, DOI 10.1515/jaiscr-2017-0004
   Amershi S, 2019, CHI 2019: PROCEEDINGS OF THE 2019 CHI CONFERENCE ON HUMAN FACTORS IN COMPUTING SYSTEMS, DOI 10.1145/3290605.3300233
   Anya, 2018, APPL BIG DATA ANALYT, P135, DOI DOI 10.1007/978-3-319-76472-6_7
   Anyoha R., 2017, SCI NEWS SPECIAL EDI
   Bajaj Richa, 2018, Procedia Computer Science, V132, P834, DOI 10.1016/j.procs.2018.05.095
   Baneres D, 2019, IEEE T LEARN TECHNOL, V12, P249, DOI 10.1109/TLT.2019.2912167
   Baradwaj BK, 2011, INT J ADV COMPUT SC, V2, P63
   Bates T, 2020, INT J EDUC TECHNOL H, V17, DOI 10.1186/s41239-020-00218-x
   Brey P., 2017, METHODS ETHICS TECHN
   Chen XW, 2014, IEEE ACCESS, V2, P514, DOI 10.1109/ACCESS.2014.2325029
   Ciolacu M, 2018, INT SYM DES TECH ELE, P23, DOI 10.1109/SIITME.2018.8599203
   Copeland M., 2016, WHAT S DIFFERENCE AR
   Crofts K, 2010, QUAL RES ACCOUNT MAN, V7, P180, DOI 10.1108/11766091011050859
   Educause, 2019, EDUCAUSE HORIZON REP
   Etzioni O., 2006, AAAI
   Florea AM, 2019, I C CONTR SYS COMP S, P381, DOI 10.1109/CSCS.2019.00069
   Foster RL, 1997, ADV NURS SCI, V20, P1
   Gitelman L, 2013, INFRASTRUCT SER, P1
   Goksel N., 2019, HDB RES LEARNING AGE, P224, DOI DOI 10.4018/978-1-5225-8431-5.CH014
   Greenspan H, 2016, IEEE T MED IMAGING, V35, P1153, DOI 10.1109/TMI.2016.2553401
   Hansen D., 2010, ANAL SOCIAL MEDIA NE
   Hernandez-Blanco A, 2019, COMPLEXITY, DOI 10.1155/2019/1306039
   Hinojo-Lucena FJ, 2019, EDUC SCI, V9, DOI 10.3390/educsci9010051
   Hinton GE, 2007, TRENDS COGN SCI, V11, P428, DOI 10.1016/j.tics.2007.09.004
   Hois J., 2019, AI INT INT C HUM COM, P177
   Holstein K., 2020, INT C ART INT ED SPR, P240, DOI [10.1007/978-3-030-52237-7_20, DOI 10.1007/978-3-030-52237-7_20]
   Hurley R, 2019, DATA SCI COMPREHENSI
   Kavitha P., 2018, 2018 International Conference on Communication, Computing and Internet of Things (IC3IoT). Proceedings, P165, DOI 10.1109/IC3IoT.2018.8668123
   Kay J, 2012, IEEE INTELL SYST, V27, P66, DOI 10.1109/MIS.2012.92
   Kocoglu FO, 2017, INT J E-ADOPT, V9, P38, DOI 10.4018/IJEA.2017010104
   Kokku R, 2018, 2018 IEEE INTERNATIONAL CONFERENCE ON ACOUSTICS, SPEECH AND SIGNAL PROCESSING (ICASSP), P6976, DOI 10.1109/ICASSP.2018.8461812
   LeCun Y, 2015, NATURE, V521, P436, DOI 10.1038/nature14539
   Malik M., 2018, 5 S UK IE ENG ED NET, P38
   McCardle JR, 2002, INT J TECHNOL DES ED, V12, P59, DOI 10.1023/A:1013089404168
   McGuire B., 2006, HIST ARTIFICIAL INTE
   Minaei-Bidgoli B., 2003, P 33 ANN FRONT ED C
   Mouta A, 2019, TEEM'19: SEVENTH INTERNATIONAL CONFERENCE ON TECHNOLOGICAL ECOSYSTEMS FOR ENHANCING MULTICULTURALITY, P993, DOI 10.1145/3362789.3362909
   Murphy R.F, 2019, ARTIFICIAL INTELLIGE, DOI [10.7249/PE315, DOI 10.7249/PE315]
   Murray R., 2004, CHILDHOOD EDUC, V81, P33
   Nichols M., 2018, PERS GUID SUPPORT LE, V109, P110
   Nye BD, 2016, INT J ARTIF INTELL E, V26, P756, DOI 10.1007/s40593-016-0098-8
   Papamitsiou Z, 2014, EDUC TECHNOL SOC, V17, P49
   Pence Harry E., 2019, Journal of Educational Technology Systems, V48, P5, DOI 10.1177/0047239519865577
   Petticrew M., 2008, SYSTEMATIC REV SOCIA
   Po-Hsuan Lin, 2018, IEEE Engineering Management Review, V46, P25, DOI 10.1109/EMR.2018.2868068
   Popenici Stefan A D, 2017, Res Pract Technol Enhanc Learn, V12, P22, DOI 10.1186/s41039-017-0062-8
   Press G., 2016, VERY SHORT HIST ARTI
   Riedl MO, 2019, HUM BEHAV EMERG TECH, V1, P33, DOI 10.1002/hbe2.117
   Rienties B, 2020, FRONT EDUC, V5, DOI 10.3389/feduc.2020.00128
   Rogers EM, 1962, DIFFUSION INNOVATION
   Roll I, 2016, INT J ARTIF INTELL E, V26, P582, DOI 10.1007/s40593-016-0110-3
   Rubens N., 2012, INT C WEB BAS LEARN, P171
   Salloum Said A., 2020, Proceedings of the International Conference on Artificial Intelligence and Computer Vision (AICV2020). Advances in Intelligent Systems and Computing (1153), P92, DOI 10.1007/978-3-030-44289-7_9
   Sharma R.C., 2020, ASIAN J DISTANCE ED, V15, pI, DOI 10.5281/zenodo.3778083
   Sharma Ramesh C., 2019, ASIAN J DISTANCE ED, V14, P1
   Sheldon N., 2019, MIT TECHNOL REV
   Shudong Yang, 2019, Journal of Physics: Conference Series, V1237, DOI 10.1088/1742-6596/1237/4/042039
   Sundar SS, 2020, J COMPUT-MEDIAT COMM, V25, P74, DOI 10.1093/jcmc/zmz026
   Turing AM., 1950, MIND, VLIX, P433, DOI [10.1093/mind/LIX.236.433, DOI 10.1093/MIND/LIX.236.433]
   UN, 2020, TAK ACT SUST DEV GOA
   UNESCO, 2020, FUT ED LEARN BEC
   Vinuesa R, 2020, NAT COMMUN, V11, DOI 10.1038/s41467-019-14108-y
   Wang Y., 2019, WALL STREET J
   Weiss S. M., 2010, TEXT MINING PREDICTI
   Wright D, 2014, TECHNOL FORECAST SOC, V87, P325, DOI 10.1016/j.techfore.2013.12.008
   Yang JY, 2019, APPL SCI-BASEL, V9, DOI 10.3390/app9102078
   Zawacki-Richter O, 2019, INT J EDUC TECHNOL H, V16, DOI 10.1186/s41239-019-0171-0
NR 70
TC 1
Z9 1
U1 83
U2 95
PU MDPI
PI BASEL
PA ST ALBAN-ANLAGE 66, CH-4052 BASEL, SWITZERLAND
EI 2071-1050
J9 SUSTAINABILITY-BASEL
JI Sustainability
PD JAN
PY 2021
VL 13
IS 2
AR 800
DI 10.3390/su13020800
PG 16
WC Green & Sustainable Science & Technology; Environmental Sciences;
   Environmental Studies
SC Science & Technology - Other Topics; Environmental Sciences & Ecology
GA PY0YS
UT WOS:000611776400001
OA Green Published, gold
DA 2021-12-12
ER

PT J
AU Hasani, N
   Morris, MA
   Rhamim, A
   Summers, RM
   Jones, E
   Siegel, E
   Saboury, B
AF Hasani, Navid
   Morris, Michael A.
   Rhamim, Arman
   Summers, Ronald M.
   Jones, Elizabeth
   Siegel, Eliot
   Saboury, Babak
TI Trustworthy Artificial Intelligence in Medical Imaging
SO PET CLINICS
LA English
DT Article
DE Trustworthiness; Trustworthy artificial intelligence; Machine learning;
   Ethics of AI
ID HEALTH; TRUST; AI
C1 [Hasani, Navid; Morris, Michael A.; Summers, Ronald M.; Jones, Elizabeth; Saboury, Babak] NIH, Dept Radiol & Imaging Sci, Ctr Clin, 9000 Rockville Pike,Bldg 10,Room IC455, Bethesda, MD 20892 USA.
   [Hasani, Navid] Univ Queensland, Fac Med, Ochsner Clin Sch, New Orleans, LA 70121 USA.
   [Morris, Michael A.; Saboury, Babak] Univ Maryland, Dept Comp Sci & Elect Engn, Baltimore, MD 21201 USA.
   [Rhamim, Arman; Siegel, Eliot] Univ British Columbia, Dept Radiol, BC Canc Res Inst, 675 West 10th Ave, Vancouver, BC V5Z IL3, Canada.
   [Rhamim, Arman] Univ British Columbia, BC Canc Res Inst, Dept Phys, Vancouver, BC, Canada.
   [Saboury, Babak] Univ Maryland, Med Ctr, Dept Radiol & Nucl Med, 655 W Baltimore St, Baltimore, MD 21201 USA.
   [Saboury, Babak] Hosp Univ Penn, Dept Radiol, 3400 Spruce St, Philadelphia, PA 19104 USA.
RP Saboury, B (corresponding author), NIH, Dept Radiol & Imaging Sci, Ctr Clin, 9000 Rockville Pike,Bldg 10,Room IC455, Bethesda, MD 20892 USA.; Saboury, B (corresponding author), Univ Maryland, Med Ctr, Dept Radiol & Nucl Med, 655 W Baltimore St, Baltimore, MD 21201 USA.
EM babak.saboury@nih.gov
FU Intramural Research Program of the National Institutes of Health (NIH),
   Clinical CenterUnited States Department of Health & Human
   ServicesNational Institutes of Health (NIH) - USA
FX This research was supported in part by the Intramural Research Program
   of the National Institutes of Health (NIH), Clinical Center. The
   opinions expressed in this publication are the author's own and do not
   reflect the view of NIH, the Department of Health and Human Services, or
   the US government.
CR Allen B, 2019, J AM COLL RADIOL, V16, P644, DOI 10.1016/j.jacr.2018.12.038
   Amann J, 2020, BMC MED INFORM DECIS, V20, DOI 10.1186/s12911-020-01332-6
   Angehrn Z, 2020, FRONT PHARMACOL, V11, DOI 10.3389/fphar.2020.00759
   [Anonymous], 2019, HARVARD BUS REV
   [Anonymous], 2017, LEARNING EXPERIENCE
   [Anonymous], 2021, AIMING TRUTH FAIRNES
   [Anonymous], 2020, WIRED
   [Anonymous], 2021, HIPAA J
   Baeroe K, 2020, B WORLD HEALTH ORGAN, V98, P257, DOI 10.2471/BLT.19.237289
   BAIER A, 1986, ETHICS, V96, P231, DOI 10.1086/292745
   Brown M., 2019, GOOGLE ALGORITHM WAS
   Burt A., 2020, HARVARD BUS REV
   Cassell P., 1993, GIDDENS READER
   Center for Devices Radiological Health, CADE DEV APPL RAD IM
   Char DS, 2020, AM J BIOETHICS, V20, P7, DOI 10.1080/15265161.2020.1819469
   Covey SR, 2008, SPEED TRUST ONE THIN
   Currie G, 2020, EUR J NUCL MED MOL I, V47, P748, DOI 10.1007/s00259-020-04678-1
   Currie G, 2020, SEMIN NUCL MED, V51, P120, DOI 10.1053/j.semnuclmed.2020.08.001
   Davenport Thomas, 2019, Future Healthc J, V6, P94, DOI 10.7861/futurehosp.6-2-94
   Ethically Aligned Design, IEEE GLOB IN ETH AUT
   Evensky J, 2005, J ECON PERSPECT, V19, P109, DOI 10.1257/089533005774357806
   Eykholt Kevin, 2017, ARXIV PREPRINT ARXIV
   Federal Aviation Administration, 2020, SUMM FAAS REV BOEING
   Ferretti A, OPENING NEW DATA PRO
   Finlayson SG, 2019, SCIENCE, V363, P1287, DOI 10.1126/science.aaw4399
   Fletcher Richard Ribon, 2020, Front Artif Intell, V3, P561802, DOI 10.3389/frai.2020.561802
   Floridi L, 2019, NAT MACH INTELL, V1, P261, DOI 10.1038/s42256-019-0055-y
   Floridi L, 2018, MIND MACH, V28, P689, DOI 10.1007/s11023-018-9482-5
   Friedman CP, 2009, J AM MED INFORM ASSN, V16, P169, DOI 10.1197/jamia.M3092
   Ganapathy K., TMT 2021, DOI [10.30953/tmt.v6.252, DOI 10.30953/TMT.V6.252]
   Gates B, GATES TRUSTWORTHY CO
   Geis JR, 2019, CAN ASSOC RADIOL J, V70, P329, DOI 10.1016/j.carj.2019.08.010
   Geis JR, 2019, RADIOLOGY, V293, P436, DOI 10.1148/radiol.2019191586
   Giddens Anthony, 1990, CONSEQUENCES MODERNI
   Goldberg SC, 2020, ROUTLEDGE HDB TRUST, P97
   Grant ES, 2016, 2016 2ND IEEE INTERNATIONAL CONFERENCE ON COMPUTER AND COMMUNICATIONS (ICCC), P991, DOI 10.1109/CompComm.2016.7924853
   Harvey DL, 2002, J THEOR SOC BEHAV, V32, P163, DOI 10.1111/1468-5914.00182
   Hawley K., 2012, TRUST VERY SHORT INT
   Hawley K, 2014, NOUS, V48, P1, DOI 10.1111/nous.12000
   Health Ethics & Governance, 2021, ETH GOV ART INT HLTH
   Helmreich RL, 2000, BRIT MED J, V320, P781, DOI 10.1136/bmj.320.7237.781
   ISO (the International Organization for Standardization), ARTIF INTELL
   Jaremko JL, 2019, CAN ASSOC RADIOL J, V70, P107, DOI 10.1016/j.carj.2019.03.001
   Jones K, 1996, ETHICS, V107, P4, DOI 10.1086/233694
   Kapoor N, 2020, J AM COLL RADIOL, V17, P1363, DOI 10.1016/j.jacr.2020.08.016
   Kaul V, 2020, GASTROINTEST ENDOSC, V92, P807, DOI 10.1016/j.gie.2020.06.040
   Kaur Davinder, 2021, Advances in Networked-Based Information Systems. 23rd International Conference on Network-Based Information Systems (NBiS-2020). Advances in Intelligent Systems and Computing (AISC 1264), P105, DOI 10.1007/978-3-030-57811-4_11
   Knight JC, 2002, ICSE 2002: PROCEEDINGS OF THE 24TH INTERNATIONAL CONFERENCE ON SOFTWARE ENGINEERING, P547, DOI 10.1109/ICSE.2002.1007998
   Kohli M, 2018, J AM COLL RADIOL, V15, P1317, DOI 10.1016/j.jacr.2018.05.020
   Kramer RM, 1999, ANNU REV PSYCHOL, V50, P569, DOI 10.1146/annurev.psych.50.1.569
   Lathrop B, 2020, HASTINGS LAW J, V71, P501
   Matheny M, 2019, ARTIF INTELL
   McLeod C., 2020, STANFORD ENCY PHILOS
   Misztal B, 2013, TRUST MODERN SOC SEA
   Mongan J, 2020, RADIOL ARTIF INTELL, V2
   Mudgal KS, 2020, BJR OPEN, V2
   Nikpanah Moozhan, 2021, Clin Imaging, V77, P291, DOI 10.1016/j.clinimag.2021.06.016
   Obermeyer Z, 2019, SCIENCE, V366, P447, DOI 10.1126/science.aax2342
   Odukoya EJ, 2021, TEACH LEARN MED, V33, P109, DOI 10.1080/10401334.2021.1890679
   Parker W, 2021, CAN ASSOC RADIOL J, V72, P25, DOI 10.1177/0846537120967345
   Pesapane F, 2018, INSIGHTS IMAGING, V9, P745, DOI 10.1007/s13244-018-0645-y
   Quinn TP, 2020, 3 GHOSTS MEDICAL CAN
   Rajendran J, 2016, IEEE T VLSI SYST, V24, P2946, DOI 10.1109/TVLSI.2016.2530092
   ROTTER JB, 1971, AM PSYCHOL, V26, P443, DOI 10.1037/h0031464
   SAE International releases updated visual chart for its, LEV DRIV AUT STAND S
   Thiebes S, 2021, ELECTRON MARK, V31, P447, DOI 10.1007/s12525-020-00441-4
   Toosi A, 2021, PET CLIN, V16, P449, DOI 10.1016/j.cpet.2021.07.001
   Vassev E, 2016, LECT NOTES COMPUT SC, V9952, P704, DOI 10.1007/978-3-319-47166-2_49
   Weisman AJ, 2020, PHYS MED BIOL, V65, DOI 10.1088/1361-6560/abb6bd
   Winfield A, PROFILE MY C ALAN WI
   Yousefirizi F, 2021, PET CLIN, V16, P577, DOI 10.1016/j.cpet.2021.06.001
   Zeiler MD, 2014, LECT NOTES COMPUT SC, V8689, P818, DOI 10.1007/978-3-319-10590-1_53
   Zou J, 2018, NATURE, V559, P324, DOI 10.1038/d41586-018-05707-8
   Zuiderveen Borgesius F. J., 2018, DISCRIMINATION ARTIF
NR 74
TC 0
Z9 0
U1 5
U2 5
PU ELSEVIER INC
PI SAN DIEGO
PA 525 B STREET, STE 1900, SAN DIEGO, CA 92101-4495 USA
SN 1556-8598
EI 1559-7814
J9 PET CLIN
JI PET Clin.
PD JAN
PY 2022
VL 17
IS 1
SI SI
BP 1
EP 12
DI 10.1016/j.cpet.2021.09.007
PG 12
WC Radiology, Nuclear Medicine & Medical Imaging
SC Radiology, Nuclear Medicine & Medical Imaging
GA XB5ZN
UT WOS:000721407300002
PM 34809860
DA 2021-12-12
ER

PT J
AU Lin, CH
   Yu, CC
   Shih, PK
   Wu, LY
AF Lin, Chun-Hung
   Yu, Chih-Chang
   Shih, Po-Kang
   Wu, Leon Yufeng
TI STEM-based Artificial Intelligence Learning in General Education for
   Non-Engineering Undergraduate Students
SO EDUCATIONAL TECHNOLOGY & SOCIETY
LA English
DT Article
DE Artificial intelligence; STEM education; General education;
   Non-engineering students; Artificial intelligence literacy
ID SCIENCE
AB This article describes STEM education with artificial intelligence (AI) learning, particularly for non-engineering undergraduate students. In the designed three-week learning activities, students were encouraged to put their ideas about AI into practice through two hands-on activities, utilizing a provided deep learning-based web service. This study designed pre-test and post-test surveys to investigate the performance of students in different aspects of AI. With 328 students involved in these learning activities, we discovered from the surveys that the proposed learning method can effectively improve AI literacy among non-engineering students. This study also found that students' AI literacy correlated significantly with their awareness of AI ethical issues and that the S IEM-based AI curriculum increased the awareness of AI ethical issues among low-AI-literate learners. This article discusses the association between learning activities and different aspects of AI learning. The proposed method can be used by teachers who want to introduce AI knowledge into general education courses.
C1 [Lin, Chun-Hung] Chung Yuan Christian Univ, Ctr Teacher Educ, Taoyuan, Taiwan.
   [Yu, Chih-Chang] Chung Yuan Christian Univ, Dept Informat & Comp Engn, Taoyuan, Taiwan.
   [Shih, Po-Kang] Chung Yuan Christian Univ, Ctr Gen Educ, Taoyuan, Taiwan.
   [Wu, Leon Yufeng] Chung Yuan Christian Univ, Grad Sch Educ, Taoyuan, Taiwan.
RP Wu, LY (corresponding author), Chung Yuan Christian Univ, Grad Sch Educ, Taoyuan, Taiwan.
EM chlin@cycu.edu.tw; ccyu@cycu.edu.tw; sportgun@cycu.edu.tw;
   leonwu@cycu.edu.tw
FU Ministry of Science and Technology; Ministry of Education, Taiwan
   (R.O.C.)Ministry of Education, Taiwan [MOST 109-2221-E-033-033, MOST
   108-2511-H-033-003-MY2, PGE1090426]
FX This study was partially funded by the Ministry of Science and
   Technology and the Ministry of Education, Taiwan (R.O.C.). under grant
   no. MOST 109-2221-E-033-033-, MOST 108-2511-H-033-003-MY2 and
   PGE1090426.
CR Abd-El-Khalick F, 1998, SCI EDUC, V82, P417, DOI 10.1002/(SICI)1098-237X(199807)82:4<417::AID-SCE1>3.0.CO;2-E
   Burton E, 2017, AI MAG, V38, P22, DOI 10.1609/aimag.v38i2.2731
   Cantu-Ortiz FJ, 2020, INT J INTERACT DES M, V14, P1195, DOI 10.1007/s12008-020-00702-8
   DeBoer GE, 2000, J RES SCI TEACH, V37, P582, DOI 10.1002/1098-2736(200008)37:6<582::AID-TEA5>3.0.CO;2-L
   Dong Y, 2020, INT J STEM EDUC, V7, DOI 10.1186/s40594-020-00245-0
   Enderson M. C., 2016, J TECHNOLOGY STUDIES, V42, P30
   Glynn S. M., 2005, J GEN EDUC, V54, P150, DOI [10.1353/jge.2005.0021, DOI 10.1353/JGE.2005.0021]
   Goel AK, 2017, AI MAG, V38, P3
   Goldsmith J, 2017, 31 AAAI C ART INT, P110
   Hagendorff T, 2020, MIND MACH, V30, P99, DOI 10.1007/s11023-020-09517-8
   Hu CC, 2020, COMPUT EDUC, V150, DOI 10.1016/j.compedu.2020.103840
   Huang C. J., 2005, NANHUA GEN ED RES, V2, P59
   Hurson A. R, 2011, P 7 IEEE INT C PERVA, DOI [10.1109/PERCOMW.2011.5766949, DOI 10.1109/PERCOMW.2011.5766949]
   Hwang G.J., 2020, COMPUTERS ED ARTIFIC, V1, P100002, DOI [10.1016/j.caeai.2020.100002, DOI 10.1016/J.CAEAI.2020.100002]
   Hwang G.J., 2020, COMPUT ED ARTIF INTE, V1, DOI [10.1016/j.caeai.2020.100001, DOI 10.1016/J.CAEAI.2020.100001]
   Jobin A, 2019, NAT MACH INTELL, V1, P389, DOI 10.1038/s42256-019-0088-2
   Katehi L, 2009, ENG K 12 ED UNDERSTA
   Kocanjer D., 2016, P 4 GLOBAL VIRTUAL C, P88, DOI [10.18638/gv.2016.4.1.764, DOI 10.18638/GV.2016.4.1.764]
   Konishi Y, 2016, RIETI SPECIAL SERIES
   Kostaris C, 2017, EDUC TECHNOL SOC, V20, P261
   Krupczak J. J., 2005, IN PRESS, DOI [10.1109/FIE.2005.1612208, DOI 10.1109/FIE.2005.1612208]
   Lau C., 2016, P 2 INT C SERVICE LE, P186
   Li YP, 2020, INT J STEM EDUC, V7, DOI 10.1186/s40594-020-00207-6
   Lin C. H., 2020, 3 EURASIAN C ED INNO
   Lin P. Y., 2021, COMPUT EDUC, V2, DOI [10.1016/ j.caeai.2020.100006, DOI 10.1016/J.CAEAI.2020.100006]
   Liou HH, 2017, EDUC TECHNOL SOC, V20, P110
   Lo KWK, 2017, IEEE GLOB HUMANIT C
   Long D, 2020, P 2020 CHI C HUM FAC, P1, DOI 10.1145/3313831.3376727
   Maienschein J, 1998, SCIENCE, V281, P917, DOI 10.1126/science.281.5379.917
   Mater NR, 2020, EDUC STUD-UK, DOI 10.1080/03055698.2020.1793736
   McMullin Keith, 2014, Journal of Technology Education, V26, P22
   Nathan MJ, 2013, J ENG EDUC, V102, P77, DOI 10.1002/jee.20000
   Ng OL, 2020, INT J STEM EDUC, V7, DOI 10.1186/s40594-020-00244-1
   Pan J. D., 2005, CHUNG YUAN J, V33, P237
   Pan YH, 2018, FRONT INFORM TECH EL, V19, P1, DOI 10.1631/FITEE.1810000
   PINTRICH PR, 1990, J EDUC PSYCHOL, V82, P33, DOI 10.1037/0022-0663.82.1.33
   Sano-Franchini D., 2015, J GEN EDUC, V64, P99, DOI [10.5325/jgeneeduc.64.2.0099, DOI 10.5325/JGENEEDUC.64.2.0099]
   Sayary A. M. A., 2015, ROUTLEDGE INT HDB RE, P357
   Takahara K, 2013, ELECTR ENG JPN, V183, P1, DOI 10.1002/eej.22283
   Veenstra CP, 2008, J ENG EDUC, V97, P467, DOI 10.1002/j.2168-9830.2008.tb00993.x
   Wahono B, 2020, INT J STEM EDUC, V7, DOI 10.1186/s40594-020-00236-1
   Wang YH, 2020, EDUC TECHNOL SOC, V23, P53
   Wu PH, 2013, EDUC TECHNOL SOC, V16, P217
   Yang S. J., 2021, COMPUTERS ED ARTIFIC, V2
   Yannier N, 2020, INT J ARTIF INTELL E, V30, P74, DOI 10.1007/s40593-020-00194-3
   Zhang KG, 2018, J COMPUT CIVIL ENG, V32, DOI 10.1061/(ASCE)CP.1943-5487.0000736
NR 46
TC 1
Z9 1
U1 19
U2 19
PU INT FORUM EDUCATIONAL TECHNOLOGY & SOC-IFETS
PI DOULIU CITY
PA NATL YUNLIN UNIV SCIENCE & TECHNOLOGY, NO 123, SECTION 3, DAXUE RD,
   DOULIU CITY, YUNLIN COUNTY, TAIWAN
SN 1176-3647
EI 1436-4522
J9 EDUC TECHNOL SOC
JI Educ. Technol. Soc.
PD JUL
PY 2021
VL 24
IS 3
BP 224
EP 237
PG 14
WC Education & Educational Research
SC Education & Educational Research
GA TD7SR
UT WOS:000669522300016
DA 2021-12-12
ER

PT J
AU Dignum, V
AF Dignum, Virginia
TI The role and challenges of education for responsible AI
SO LONDON REVIEW OF EDUCATION
LA English
DT Article
DE artificial intelligence; responsible AI; ethics; trustworthy AI
ID ETHICS
AB Artificial intelligence (AI) is impacting education in many different ways. From virtual assistants for personalized education, to student or teacher tracking systems, the potential benefits of AI for education often come with a discussion of its impact on privacy and well-being. At the same time, the social transformation brought about by AI requires reform of traditional education systems. This article discusses what a responsible, trustworthy vision for AI is and how this relates to and affects education.
C1 [Dignum, Virginia] Umea Univ, Responsible Artificial Intelligence, Umea, Sweden.
RP Dignum, V (corresponding author), Umea Univ, Responsible Artificial Intelligence, Umea, Sweden.
EM virginia@cs.umu.se
FU Wallenberg AI, Autonomous Systems and Software Program (WASP) - Knut and
   Alice Wallenberg Foundation
FX This work was partially supported by the Wallenberg AI, Autonomous
   Systems and Software Program (WASP) funded by the Knut and Alice
   Wallenberg Foundation.
CR Aiken RM., 2000, INT J ARTIF INTELL E, V11, P163
   Boon M, 2018, OUDERS ONDERWIJ 0505
   Bostrom N., 2016, SUPERINTELLIGENCE PA
   Buchanan R, 2011, AUST J TEACH EDUC, V36, P67, DOI 10.14221/ajte.2011v36n2.6
   Dignum V., 2020, AI MATTERS, V5, P18, DOI [10.1145/3375637.3375644, DOI 10.1145/3375637.3375644]
   Dignum V, 2019, RESPONSIBLE ARTIFICI
   Dwivedi YK, 2021, INT J INFORM MANAGE, V57, DOI 10.1016/j.ijinfomgt.2019.08.002
   European Commission, ETH GUID TRUSTHW AI
   European Commission, 2020, WHIT PAP ART INT EUR
   Floridi L, 2018, MIND MACH, V28, P689, DOI 10.1007/s11023-018-9482-5
   Hall L., 2009, P 8 INT C INT DES CH, P276, DOI [10.1145/1551788.1551854, DOI 10.1145/1551788.1551854]
   Hastie H, 2016, AAMAS'16: PROCEEDINGS OF THE 2016 INTERNATIONAL CONFERENCE ON AUTONOMOUS AGENTS & MULTIAGENT SYSTEMS, P931, DOI 10.5555/2936924.2937061
   Hendler J., 2016, SOCIAL MACHINES COMI
   Hudlicka E, 2016, ARTIFICIAL INTELLIGENCE IN BEHAVIORAL AND MENTAL HEALTH CARE, P81, DOI 10.1016/B978-0-12-420248-1.00004-0
   Jacobson MJ, 2016, INTERACT LEARN ENVIR, V24, P2080, DOI 10.1080/10494820.2015.1079723
   Jandric P, 2017, LEARNING AGE DIGITAL
   Jobin A, 2019, NAT MACH INTELL, V1, P389, DOI 10.1038/s42256-019-0088-2
   Kok L, 2018, ALGEMEEN DAGBLAD
   Luckin R, 2016, INTELLIGENCE UNLEASH, DOI [10.13140/RG.2.1.3616.8562, DOI 10.13140/RG.2.1.3616.8562]
   Luckin R, 2019, BRIT J EDUC TECHNOL, V50, P2824, DOI 10.1111/bjet.12861
   Monett D, 2017, PHILOS THEORY ARTIFI, P212
   OECD, 2019, RECOMMENDATION COUNC
   Parasuraman R, 1997, HUM FACTORS, V39, P230, DOI 10.1518/001872097778543886
   Popenici Stefan A D, 2017, Res Pract Technol Enhanc Learn, V12, P22, DOI 10.1186/s41039-017-0062-8
   Richards D., 2017, P 1 ACM SIGCHI INT W, P39, DOI [10.1145/3139491.3139505, DOI 10.1145/3139491.3139505]
   Richards D, 2019, BRIT J EDUC TECHNOL, V50, P2885, DOI 10.1111/bjet.12863
   Selwyn N., 2020, TELLING TALES TECHNO
   Selwyn N, 2015, PALGRAVE DIGIT ED LE, P245
   Serholt S, 2017, AI SOC, V32, P613, DOI 10.1007/s00146-016-0667-2
   Slay H, 2008, COMPUT EDUC, V51, P1321, DOI 10.1016/j.compedu.2007.12.006
   Taebi B, 2019, SCI ENG ETHICS, V25, P1625, DOI 10.1007/s11948-019-00164-6
   Theodorou A, 2020, NAT MACH INTELL, V2, P10, DOI 10.1038/s42256-019-0136-y
   Tuomi I, 2018, JRC SCI POLICY REPOR
   Twomey P, 2018, FUTURE WORK ED DIGIT
   Villani C., 2018, MEANINGFUL ARTIFICIA
NR 35
TC 2
Z9 2
U1 39
U2 39
PU UCL IOE PRESS, UCL INST EDUCATION
PI LONDON
PA 20 BEDFORD WAY, LONDON, WC1H OAL, ENGLAND
SN 1474-8460
EI 1474-8479
J9 LOND REV EDUC
JI Lond. Rev. Educ.
PY 2021
VL 19
IS 1
AR 1
DI 10.14324/LRE.19.1.01
PG 11
WC Education & Educational Research
SC Education & Educational Research
GA SV1OT
UT WOS:000663595200001
OA gold, Green Published
DA 2021-12-12
ER

PT J
AU Devaraj, H
   Makhija, S
   Basak, S
AF Devaraj, Harsha
   Makhija, Simran
   Basak, Suryoday
TI On the Implications of Artificial Intelligence and its Responsible
   Growth
SO JOURNAL OF SCIENTOMETRIC RESEARCH
LA English
DT Article
DE Artificial intelligence; Machine learning; Ethics
AB As a set of technologies, Artificial Intelligence (AI) has received growing interest from a variety of fields. However, many fundamental questions about AI are still mysteries to the everyday person. This paper seeks to address the history of AI, the current state of the field, important distinctions between related fields, misconceptions birthed by popular media, and irresponsible applications of AI. The authors believe this basic understanding of AI and its shortcomings is vital, and the advancement of the field should be matched by the advancement in public understanding of AI.
C1 [Devaraj, Harsha] Univ Michigan, Ann Arbor, MI 48109 USA.
   [Basak, Suryoday] Univ Texas Arlington, Dept Comp Sci & Engn, Box 19015, Arlington, TX 76019 USA.
RP Basak, S (corresponding author), Univ Texas Arlington, Dept Comp Sci & Engn, Box 19015, Arlington, TX 76019 USA.
EM suryodaybasak@gmail.com
CR Bolukbasi T., 2016, NIPS
   Boyd S., 2004, CONVEX OPTIMIZATION
   Chang CL, 2013, MATH COMPUT SIMULAT, V93, P190, DOI 10.1016/j.matcom.2013.04.006
   Das AK, 2014, GENESIS ALTMETRICS A
   Ginde G, 2016, SCIENTOMETRICS, V108, P1479, DOI 10.1007/s11192-016-2006-2
   Goodfellow I., 2016, DEEP LEARNING
   Grace K, 2018, J ARTIF INTELL RES, V62, P729, DOI 10.1613/jair.1.11222
   Jackson P., 1998, INTRO EXPERT SYSTEMS, V3rd
   Kaplan A, 2019, BUS HORIZONS, V62, P15, DOI 10.1016/j.bushor.2018.08.004
   Stork D. G., 2001, PATTERN CLASSIFICATI
NR 10
TC 0
Z9 0
U1 2
U2 11
PU PHCOG NET
PI KARNATAKA
PA 17, 2ND FLR, BUDDHA VIHAR RD, NEAR SPORTS ZONE, COX TOWN, BENGALURU,
   KARNATAKA, 560005, INDIA
SN 2321-6654
EI 2320-0057
J9 J SCIENTOMETR RES
JI J. Scientometr. Res.
PD MAY-AUG
PY 2019
VL 8
IS 2
SI SI
BP S2
EP S6
DI 10.5530/jscires.8.2.21
PG 5
WC Information Science & Library Science
SC Information Science & Library Science
GA KA8FQ
UT WOS:000506037200002
OA hybrid
DA 2021-12-12
ER

PT J
AU Nunez, JLM
   Lantada, AD
AF Martin Nunez, Jose L.
   Diaz Lantada, Andres
TI Artificial Intelligence Aided Engineering Education: State of the Art,
   Potentials and Challenges
SO INTERNATIONAL JOURNAL OF ENGINEERING EDUCATION
LA English
DT Article
DE artificial intelligence; engineering education; project-based learning;
   service learning; optimization of resources; ethical issues
ID SYSTEM
AB intelligence (AI) is already starting to transform the way engineering systems are conceived, designed and managed, helping to maximize the chances of successfully achieving their goals. Engineering science, technology and research clearly benefit from AI and engineering educators should be able to make students aware of its potentials, teach them the necessary fundamentals of this field of study and guide them through the application of these algorithms and technologies to the development of real engineering projects, as necessary aspects in modern engineering programmes of study. However, the more relevant impact of artificial intelligence in engineering education goes beyond the application of a set of novel resources to solving specific engineering problems: In fact, the concept of "artificial intelligence-aided engineering education'' refers to utilizing artificial intelligence techniques and resources for improving the teaching-learning process in higher education, especially in connection with scientific-technological studies. In this study, we concentrate on how AI techniques can support the teaching-learning process in engineering and we describe how AI can be swiftly introduced into any engineering programme. We also analyze the potential impact of AI on improving the overall operation of universities, as extremely complex systems managing myriads of data and countless processes and interactions.
C1 [Martin Nunez, Jose L.] Univ Politecn Madrid, Inst Ciencias Educ, Escuela Tecn Super Ingenieros Caminos, Madrid Prof Aranguren S-N, Madrid 28040, Spain.
   [Diaz Lantada, Andres] Univ Politecn Madrid, Escuela Tecn Super Ingn Ind, C Jose Gutierrez Abascal 2, Madrid 28006, Spain.
RP Nunez, JLM (corresponding author), Univ Politecn Madrid, Inst Ciencias Educ, Escuela Tecn Super Ingenieros Caminos, Madrid Prof Aranguren S-N, Madrid 28040, Spain.
EM joseluis.martinn@upm.es; adiaz@etsii.upm.es
RI Nunez, Jose Luis Martin/C-7234-2014; Lantada, Andres Diaz/ABH-2560-2020
OI Nunez, Jose Luis Martin/0000-0002-4102-6069; Lantada, Andres
   Diaz/0000-0002-0358-9186
CR Aldowah H, 2019, TELEMAT INFORM, V37, P13, DOI 10.1016/j.tele.2019.01.007
   [Anonymous], 2015, SEATTLE TIMES
   Bayne S, 2015, TEACH HIGH EDUC, V20, P455, DOI 10.1080/13562517.2015.1020783
   Benedikt C., 2013, FUTURE EMPLOYMENT SU
   Blagojevic M., 2020, INT J ENG ED SPECIAL
   Breslow LoriPritchard, 2013, RES PRACTICE ASSESSM, V8, P13
   Caravantes A, 2018, INT J ENG EDUC, V34, P1504
   Chassignol M, 2018, PROCEDIA COMPUT SCI, V136, P16, DOI 10.1016/j.procs.2018.08.233
   Chui M., 2017, ARTIFICIAL INTELLIGE
   Ciolacu M., 2017, IEEE 23 INT S SIITME
   Ciolacu M, 2018, INT SYM DES TECH ELE, P23, DOI 10.1109/SIITME.2018.8599203
   Ciolacu M, 2017, INT SYM DES TECH ELE, P438, DOI 10.1109/SIITME.2017.8259941
   Lantada AD, 2019, INT J ENG EDUC, V35, P1279
   Ehrlich T., 2005, SERVICE LEARNING UND
   Fok WWT, 2018, 2018 4TH INTERNATIONAL CONFERENCE ON INFORMATION MANAGEMENT (ICIM2018), P103, DOI 10.1109/INFOMAN.2018.8392818
   Fukuyama M., 2018, JPN SPOTLIGHT JUL
   Gao Z., 2020, INT J ENG ED SPECIAL
   Grivokostopoulou F, 2017, INT J ARTIF INTELL E, V27, P207, DOI 10.1007/s40593-016-0116-x
   Hsia TC, 2008, EXPERT SYST APPL, V34, P596, DOI 10.1016/j.eswa.2006.09.025
   Huang CT, 2009, EXPERT SYST APPL, V36, P7199, DOI 10.1016/j.eswa.2008.09.009
   Hussain A., 2017, BOLTON COLL USED IBM
   IBM, 2016, PERS ED CURR CAR COG
   Jacoby B., 1996, JOSSEY BASS HIGHER A
   Knowles JE., 2015, J ED DATA MINING, V7, P18
   Krafft PM, 2017, CSCW'17: PROCEEDINGS OF THE 2017 ACM CONFERENCE ON COMPUTER SUPPORTED COOPERATIVE WORK AND SOCIAL COMPUTING, P183, DOI 10.1145/2998181.2998354
   Lantada A. Diaz, 2018, 14 INT CDIO C KAN JA
   Larmer J, 2014, PROJECT BASED LEARNI
   Linert J, 2016, IFAC PAPERSONLINE, V49, P24, DOI 10.1016/j.ifacol.2016.11.065
   Luckin R., 2017, NATURE HUMAN BEHAV, V1
   Maderer J., 2016, GEORGIA TECH NE 0509
   McNeill S., 2018, INTERFACE MAGAZINE, V85
   Nichols M., 2018, PERSONALIZED GUIDANC, P109
   Nugent G, 2016, ROBOT AUTON SYST, V75, P686, DOI 10.1016/j.robot.2015.07.011
   Pedro F., 2019, ARTIFICIAL INTELLIGE
   Popenici Stefan A D, 2017, Res Pract Technol Enhanc Learn, V12, P22, DOI 10.1186/s41039-017-0062-8
   Renner R. S., 2007, ROBOTS ROBOT VENUES
   Rodrigues MW, 2018, TELEMAT INFORM, V35, P1701, DOI 10.1016/j.tele.2018.04.015
   Sonnad N., 2017, QUARTZ
   Staffordshire University News, 2019, STAFFORDSHIRE U NEWS
   Steele R. M., 2018, ARTIFICIAL INTELLIGE
   Suleman H., 2008, P 2008 ANN C S AFR I, P229
   Tuomi I., 2018, IMPACT ARTIFICIAL IN
   Vander Ark K., 2017, GETTING SMART
   Wang DQ, 2015, COMPUT EDUC, V81, P102, DOI 10.1016/j.compedu.2014.10.003
   Wilkinson MD, 2016, SCI DATA, V3, DOI 10.1038/sdata.2016.18
   Wilson HJ, 2017, MIT SLOAN MANAGE REV, V58, P14
   Yu H., 2017, NPJ SCI LEARNING, V2, P1
   Zhou KL, 2015, 2015 12TH INTERNATIONAL CONFERENCE ON FUZZY SYSTEMS AND KNOWLEDGE DISCOVERY (FSKD), P2147, DOI 10.1109/FSKD.2015.7382284
NR 48
TC 1
Z9 1
U1 3
U2 6
PU TEMPUS PUBLICATIONS
PI DURRUS, BANTRY
PA IJEE , ROSSMORE,, DURRUS, BANTRY, COUNTY CORK 00000, IRELAND
SN 0949-149X
J9 INT J ENG EDUC
JI Int. J. Eng. Educ
PY 2020
VL 36
IS 6
BP 1740
EP 1751
PG 12
WC Education, Scientific Disciplines; Engineering, Multidisciplinary
SC Education & Educational Research; Engineering
GA OI3UG
UT WOS:000583207300003
DA 2021-12-12
ER

PT J
AU Jia, HP
   Zeng, Y
AF Jia, Hepeng
   Zeng, Yi
TI Yi Zeng: promoting good governance of artificial intelligence
SO NATIONAL SCIENCE REVIEW
LA English
DT Editorial Material
AB Artificial intelligence (AI) has developed quickly in recent years, with applications expandingfirm automatic driving and smart manufacturing to personal healthcare and algorithm-based social media utilization. During the COVID-19 pandemic, AI has played an essential role in identifying suspected infections, ensuring epidemic surveillance and quickening drug screening. However, many questions accompanied AI's development. How to protect citizens' privacy and national information security? What measures can help AI learn and practice good human behaviors and avoid unethical use of AI technologies? To answer these questions, Nation Science Review (NSR) interviewed Yi Zeng, Professor and Deputy Director at the Research Center for Brain-inspired Artificial Intelligence at the Institute of Automation, Chinese Academy of Sciences (CAS). He is a board member for the National Governance Committee of Next-Generation Artificial Intelligence affiliated to the Ministry of Science and Technology of China (MOST). Zeng is also in AI ethics expert groups at the World Health Organization and the United Nations Educational, Scientific, and Cultural Organization (UNESCO). He jointly led the drafting of Beijing Al Principles (2019) and the National Governance Principles of New Generation AI of China (GPNGAI, 2019).
C1 [Jia, Hepeng] Soochow Univ, Sci Commun, Suzhou, Jiangsu, Peoples R China.
   [Zeng, Yi] Chinese Acad Sci, Res Ctr Brain Inspired Artificial Intelligence, Inst Automat, Beijing, Peoples R China.
   [Zeng, Yi] Minist Sci & Technol China MOST, Natl Governance Comm Next Generat Artificial Inte, Beijing, Peoples R China.
   [Zeng, Yi] World Hlth Org, AI Eth Expert Grp, Geneva, Switzerland.
   [Zeng, Yi] United Nations Educ Sci & Cultural Org UNESCO, Paris, France.
   [Zeng, Yi] Beijing AI Principles, Beijing, Peoples R China.
   [Zeng, Yi] Natl Governance Principles New Generat China GPNG, Beijing, Peoples R China.
RP Jia, HP (corresponding author), Soochow Univ, Sci Commun, Suzhou, Jiangsu, Peoples R China.
CR Poo MM, 2018, NATL SCI REV, V5, P785, DOI 10.1093/nsr/nwy120
   Taddeo M, 2018, SCIENCE, V361, P751, DOI 10.1126/science.aat5991
   Zhang K, 2018, NATL SCI REV, V5, P26, DOI 10.1093/nsr/nwx137
   Zhou ZH, 2018, NATL SCI REV, V5, P54, DOI 10.1093/nsr/nwx045
NR 4
TC 1
Z9 1
U1 11
U2 15
PU OXFORD UNIV PRESS
PI OXFORD
PA GREAT CLARENDON ST, OXFORD OX2 6DP, ENGLAND
SN 2095-5138
EI 2053-714X
J9 NATL SCI REV
JI Natl. Sci. Rev.
PD DEC
PY 2020
VL 7
IS 12
BP 1954
EP 1956
DI 10.1093/nsr/nwaa255
PG 3
WC Multidisciplinary Sciences
SC Science & Technology - Other Topics
GA PP9EP
UT WOS:000606157200026
PM 34676086
OA gold, Green Published
DA 2021-12-12
ER

PT J
AU Cath, C
AF Cath, Corinne
TI Governing artificial intelligence: ethical, legal and technical
   opportunities and challenges Introduction
SO PHILOSOPHICAL TRANSACTIONS OF THE ROYAL SOCIETY A-MATHEMATICAL PHYSICAL
   AND ENGINEERING SCIENCES
LA English
DT Editorial Material
DE artificial intelligence; law; ethics; technology; governance; culture
ID EXPLANATION; ALGORITHMS; AI
AB This paper is the introduction to the special issue entitled: 'Governing artificial intelligence: ethical, legal and technical opportunities and challenges. Artificial intelligence (AI) increasingly permeates every aspect of our society, from the critical, like urban infrastructure, law enforcement, banking, healthcare and humanitarian aid, to the mundane like dating. AI, including embodied AI in robotics and techniques like machine learning, can improve economic, social welfare and the exercise of human rights. Owing to the proliferation of AI in high-risk areas, the pressure is mounting to design and govern AI to be accountable, fair and transparent. How can this be achieved and through which frameworks? This is one of the central questions addressed in this special issue, in which eight authors present in-depth analyses of the ethical, legal-regulatory and technical challenges posed by developing governance regimes for AI systems. It also gives a brief overview of recent developments in AI governance, how much of the agenda for defining AI regulation, ethical frameworks and technical approaches is set, as well as providing some concrete suggestions to further the debate on AI governance.
   This article is part of the theme issue 'Governing artificial intelligence: ethical, legal, and technical opportunities and challenges'.
C1 [Cath, Corinne] Univ Oxford, Oxford Internet Inst, 1 St Giles, Oxford OX1 3JS, England.
   [Cath, Corinne] Alan Turing Inst, 96 Euston Rd, London NW1 2DB, England.
RP Cath, C (corresponding author), Univ Oxford, Oxford Internet Inst, 1 St Giles, Oxford OX1 3JS, England.; Cath, C (corresponding author), Alan Turing Inst, 96 Euston Rd, London NW1 2DB, England.
EM ccath@turing.ac.uk
FU Privacy and Trust Stream-Social lead of the PETRAS Internet of Things
   research hub; Engineering and Physical Sciences Research Council
   (EPSRC)UK Research & Innovation (UKRI)Engineering & Physical Sciences
   Research Council (EPSRC) [EP/N023013/1]; EPSRCUK Research & Innovation
   (UKRI)Engineering & Physical Sciences Research Council (EPSRC)
   [EP/N023013/1] Funding Source: UKRI; Alan Turing Institute [TU/C/000005]
   Funding Source: researchfish
FX Cath's and Floridi's contributions to the editing of this theme issue
   have been funded as part of the Privacy and Trust Stream-Social lead of
   the PETRAS Internet of Things research hub. PETRAS is funded by the
   Engineering and Physical Sciences Research Council (EPSRC), grant
   agreement no. EP/N023013/1.
CR AI NOW, 2018, ALG IMP ASS PRACT FR
   Ananny M, 2016, SCI TECHNOL HUM VAL, V41, P93, DOI 10.1177/0162243915606523
   [Anonymous], 2018, FRENCH NATL AI STRAT
   [Anonymous], 2018, TIMES INDIA
   [Anonymous], 2018, KOREA TIMES
   Barocas S, 2016, CALIF LAW REV, V104, P671, DOI 10.15779/Z38BG31
   Beer D, 2017, INFORM COMMUN SOC, V20, P1, DOI 10.1080/1369118X.2016.1216147
   Burrell J, 2016, BIG DATA SOC, V3, P1, DOI 10.1177/2053951715622512
   Cath C, 2018, SCI ENG ETHICS, V24, P505, DOI 10.1007/s11948-017-9901-7
   Citron DK., 2007, 1012360 ID SOC SCI R
   Crawford K, 2016, NATURE, V538, P311, DOI 10.1038/538311a
   Dutton T., 2018, POLITICS AI OVERVIEW
   Edwards L, 2018, IEEE SECUR PRIV, V16, P46, DOI 10.1109/MSP.2018.2701152
   Elish MC, 2018, COMMUN MONOGR, V85, P57, DOI 10.1080/03637751.2017.1375130
   Elish MC., 2016, MORAL CRUMPLE ZONES
   Eubanks V., 2018, AUTOMATING INEQUALIT
   European Commission, 2018, HIGH LEV GROUP ART I
   Floridi L, 2018, PHILOS T R SOC A, V376, DOI 10.1098/rsta.2018.0081
   Floridi L, 2016, PHILOS T R SOC A, V374, DOI 10.1098/rsta.2016.0360
   Green B, 2018, ICML 2018 DEBATE PAP
   Harambam J, 2018, PHILOS T R SOC A, V376, DOI 10.1098/rsta.2018.0088
   House of Commons, 2017, ALG DEC MAK
   Kroll JA, 2018, PHILOS T R SOC A, V376, DOI 10.1098/rsta.2018.0084
   Lipton ZCL, 2018, ICML 2018 DEBATE PAP
   Marda V, 2018, PHILOS T R SOC A, V376, DOI 10.1098/rsta.2018.0087
   Mendoza I, 2017, RIGHT NOT BE SUBJECT
   Mexican Government, 2018, ESTR INT ART MX 2018
   Mittelstadt BD, 2016, BIG DATA SOC, V3, P1, DOI 10.1177/2053951716679679
   Nemitz P, 2018, PHILOS T R SOC A, V376, DOI 10.1098/rsta.2018.0089
   Noble S.U., 2018, ALGORITHMS OPPRESSIO
   ONeil C., 2016, WEAPONS MATH DESTRUC, P272
   Pagallo U, 2018, PHILOS T R SOC A, V376, DOI 10.1098/rsta.2018.0168
   Pasquale F., 2016, BLACK BOK SOC SECRET, P320
   Reuters, 2018, REUTERS
   Selbst Andrew D., 2017, GA L REV, V52, P109
   Taddeo M, 2018, SCIENCE, V361, P751, DOI 10.1126/science.aat5991
   Veale M, 2018, PHILOS T R SOC A, V376, DOI 10.1098/rsta.2018.0083
   Wachter S, 2017, SCI ROBOT, V2, DOI 10.1126/scirobotics.aan6080
   Wachter S, 2017, INT DATA PRIV LAW, V7, P76, DOI 10.1093/idpl/ipx005
   Winfield AFT, 2018, PHILOS T R SOC A, V376, DOI 10.1098/rsta.2018.0085
   ZDNet, 2018, UK ENL DEEPM D HASS
NR 41
TC 56
Z9 56
U1 22
U2 171
PU ROYAL SOC
PI LONDON
PA 6-9 CARLTON HOUSE TERRACE, LONDON SW1Y 5AG, ENGLAND
SN 1364-503X
EI 1471-2962
J9 PHILOS T R SOC A
JI Philos. Trans. R. Soc. A-Math. Phys. Eng. Sci.
PD NOV 28
PY 2018
VL 376
IS 2133
AR 20180080
DI 10.1098/rsta.2018.0080
PG 8
WC Multidisciplinary Sciences
SC Science & Technology - Other Topics
GA GW9MP
UT WOS:000447313000001
PM 30322996
OA Bronze, Green Published, Green Submitted
DA 2021-12-12
ER

PT J
AU Burton, E
   Goldsmith, J
   Koenig, S
   Kuipers, B
   Mattei, N
   Walsh, T
AF Burton, Emanuelle
   Goldsmith, Judy
   Koenig, Sven
   Kuipers, Benjamin
   Mattei, Nicholas
   Walsh, Toby
TI Ethical Considerations in Artificial Intelligence Courses
SO AI MAGAZINE
LA English
DT Article
AB The recent surge in interest in ethics in artificial intelligence (AI) may leave many educators wondering how to address moral, ethical, and philosophical issues in their AI courses. As instructors we want to develop curriculum that not only prepares students to be AI practitioners, but also to understand the moral, ethical, and philosophical impacts that AI will have on society. In this article we provide practical case studies and links to resources for use by AI educators. We also provide concrete suggestions on how to integrate AI ethics into a general AI course and how to teach a stand-alone AI ethics course.
C1 [Burton, Emanuelle] Univ Kentucky, Dept Comp Sci, Lexington, KY 40506 USA.
   [Goldsmith, Judy] Univ Kentucky, Comp Sci, Lexington, KY 40506 USA.
   [Koenig, Sven] Univ Southern Calif, Comp Sci, Los Angeles, CA 90089 USA.
   [Kuipers, Benjamin] Univ Michigan, Comp Sci & Engn, Ann Arbor, MI 48109 USA.
   [Kuipers, Benjamin] Univ Texas Austin, Austin, TX 78712 USA.
   [Kuipers, Benjamin] IEEE, AAAI, Piscataway, NJ USA.
   [Kuipers, Benjamin] AAAS, Washington, DC USA.
   [Mattei, Nicholas] IBM TJ Watson Res Lab, Cognit Comp Grp, Yorktown Hts, NY USA.
   [Mattei, Nicholas] Data61, Canberra, ACT, Australia.
   [Mattei, Nicholas] Commonwealth Sci & Ind Res Org, Canberra, ACT, Australia.
   [Mattei, Nicholas] Univ New South Wales Australia, Sydney, NSW, Australia.
   [Mattei, Nicholas] NASA, Ames Res Ctr, Nanosatellites, Moffett Field, CA 94035 USA.
   [Walsh, Toby] TU Berlin, Berlin, Germany.
   [Walsh, Toby] Univ New South Wales, Artificial Intelligence, Sydney, NSW, Australia.
   [Walsh, Toby] Data61, Australias Ctr Excellence ICT Res, Algorithm Decis Theory Grp, Canberra, ACT, Australia.
   [Walsh, Toby] Australian Acad Sci, Canberra, ACT, Australia.
RP Burton, E (corresponding author), Univ Kentucky, Dept Comp Sci, Lexington, KY 40506 USA.
RI goldsmith, judy/AAE-6217-2020; Mattei, Nicholas/AAE-4883-2021; Walsh,
   Toby/Q-9043-2016
OI Walsh, Toby/0000-0003-2998-8668
FU National Science FoundationNational Science Foundation (NSF) [1646887,
   IIS-1111494, IIS-1421168]; NSFNational Science Foundation (NSF)
   [1409987, 1319966]; Australian Government through the Department of
   CommunicationsAustralian Government; Australian Research Council (ARC)
   through the ICT Centre of Excellence ProgramAustralian Research Council;
   ARCAustralian Research Council; ERCEuropean Research Council
   (ERC)European Commission; AOARD
FX Emanuelle Burton and Judy Goldsmith are supported by the National
   Science Foundation Under Grant No. 1646887. Any opinions, findings, and
   conclusions or recommendations expressed in this material are those of
   the author and do not necessarily reflect the views of the National
   Science Foundation. Research by Benjamin Kuipers at the University of
   Michigan Intelligent Robotics Lab is supported in part by, grants from
   the National Science Foundation (IIS-1111494 and IIS-1421168). Research
   by Sven Koenig fat the Univerity of Southern California is supported by
   NSF under grant numbers 1409987 and 1319966.; Some research by Nicholas
   Mattei was performed while he was employed by Data61, CSIRO (formerly
   NICTA), and UNSW Australia. Data61, CSIRO (formerly NICTA) is funded by
   the Australian Government. through the Department of Communications and
   the Australian Research Council (ARC) through the ICT Centre of
   Excellence Program.; Toby Walsh is supported by the ARC, the ERC, and
   AOARD.
CR Allen, 2008, MORAL MACHINES TEACH
   Anderson M., 2011, MACHINE ETHICS
   Annas J., 2006, OXFORD HDB ETHICAL T
   [Anonymous], 2015, MIT TECHNOLOGY REV
   [Anonymous], 2016, ECONOMIST
   Anscombe G. E. M., 2005, ANDREWS STUDIES PHIL
   Aristotle Terrence, 1999, NICHOMACHEAN ETHICS, VSecond
   Arkin R.C., 2009, GOVERNING LETHAL BEH
   Asimov Isaac, 1950, I ROBOT
   Bates R, 2014, PROCEEDINGS OF THE 45TH ACM TECHNICAL SYMPOSIUM ON COMPUTER SCIENCE EDUCATION (SIGCSE'14), P736
   Bates Rebecca, 2012, P 43 ACM TECHN S COM, P161, DOI [10.1145/2157136.2157184, DOI 10.1145/2157136.2157184]
   Bonnefon J.-F., 2016, ARXIV151003346
   Bostrom N., 2014, SUPERINTELLIGENCE PA
   Brynjolfsson E., 2014, 2 MACHINE AGE WORK P
   Bryson J. J., 2010, CLOSE ENGAGEMENTS AR, P63
   Bryson J. J., 2016, ETHICAL MORAL CONSID
   Burton E., 2015, ARTIF INTELL, P33
   Burton E., 2016, WORKSH 13 AAAI C ART, P8
   Burton E., 2016, 74 WORLD SCI FICT CO
   Capurro R., 2009, ETHICS AND ROBOTICS
   Conitzer V., 2016, PROSPECT MAGAZINE
   Copp D., 2005, OXFORD HDB ETHICAL T
   Ford M., 2015, RISE ROBOTS TECHNOLO
   Forster, 1909, THE MACHINE STOPS
   Frankena W. K, 1963, ETHICS
   Gerdes A., 2014, J INFORM COMMUNICATI, V13, P314
   Gibbs S., 2016, GUARDIAN
   Goldsmith J., 2011, 2 AAAI S ED ADV ART
   Goldsmith J, 2014, ACM T COMPUT EDUC, V14, DOI 10.1145/2576873
   Gunkel D., 2012, MACHINE QUESTION CRI
   Han P., 2015, THESIS
   Johnson D, 2009, COMPUTER ETHICS, V3rd
   Kirilenko A. A., 2015, 1686004 SSRN
   LaFollette H., 2013, BLACKWELL GUIDE ETHI, V2nd
   Lin P., 2014, ROBOT ETHICS
   Maclntyre A., 2007, VIRTUE STUDY MORAL T
   Maschler M., 2013, GAME THEORY
   McNaughton D., 2006, OXFORD HDB ETHICAL T
   Nussbaum Martha Craven, 1990, LOVES KNOWLEDGE ESSA
   Patil I, 2014, SOC NEUROSCI-UK, V9, P94, DOI 10.1080/17470919.2013.870091
   Piketty T., 2014, CAPITAL 21 CENTURY
   RIPSTEIN A, 1989, CAN J POLIT SCI, V22, P685, DOI 10.1017/S0008423900011458
   Russell S, 2009, ARTIFICIAL INTELLIGE
   Russell S, 2015, AI MAG, V36, P105, DOI 10.1609/aimag.v36i4.2577
   Schumacher E. F., 1979, GOOD WORK
   Thomson I., 2016, The Register
   Trappl R, 2015, COGN TECHNOL, P1, DOI 10.1007/978-3-319-21548-8
   Turkle, 2012, ALONE TOGETHER WHY W
   UK Engineering and Physical Sciences Research Council, 2011, EU PRINC ROB
   Walker S., 2016, GUARDIAN
   Walsh T, 2016, COMMUN ACM, V59, P34, DOI 10.1145/2838729
NR 51
TC 24
Z9 24
U1 8
U2 77
PU AMER ASSOC ARTIFICIAL INTELL
PI MENLO PK
PA 445 BURGESS DRIVE, MENLO PK, CA 94025-3496 USA
SN 0738-4602
J9 AI MAG
JI AI Mag.
PD SUM
PY 2017
VL 38
IS 2
BP 22
EP 34
DI 10.1609/aimag.v38i2.2731
PG 13
WC Computer Science, Artificial Intelligence
SC Computer Science
GA EY6KQ
UT WOS:000404092300005
OA Green Submitted
DA 2021-12-12
ER

PT J
AU Tahiru, F
AF Tahiru, Fati
TI Al in Education: A Systematic Literature Review
SO JOURNAL OF CASES ON INFORMATION TECHNOLOGY
LA English
DT Review
DE AI; Artificial Intelligence; Education; Ghana Intelligent Tutoring
   System; Machining Learning
ID ARTIFICIAL-INTELLIGENCE; ADOPTION; PERSPECTIVE; AI; DIFFUSION;
   EVOLUTION; SMES
AB Artificial intelligence (AI) is developing and its application is spreading at an alarming rate, and AI has become part of our daily lives. As a matter of fact, AI has changed the way people learn. However, its adoption in the educational sector has been saddled with challenges and ethical issues. The purpose of this study is to analyze the opportunities, benefits, and challenges of AI in education. A review of available and relevant literature was done using the systematic review method to identify the current research focus and provide an in-depth understanding of AI technology in education for educators and future research directions. Findings showed that AI's adoption in education has advanced in the developed countries and most research became popular within the Industry 4.0 era. Other challenges, as well as recommendations, are discussed in the study.
C1 [Tahiru, Fati] Ho Tech Univ, Ho, Ghana.
RP Tahiru, F (corresponding author), Ho Tech Univ, Ho, Ghana.
CR Abdollahzadegan A., 2013, J INFORM SYSTEMS RES, V4, P67
   Agbesi S., 2020, NORDIC BALTIC J INFO, V1, P53, DOI [10.13052/nbjict1902-097X.2020.003, DOI 10.13052/NBJICT1902-097X.2020.003]
   Aleven V, 2016, INT J ARTIF INTELL E, V26, P205, DOI 10.1007/s40593-015-0089-1
   Alshamaila Y, 2013, J ENTERP INF MANAG, V26, P250, DOI 10.1108/17410391311325225
   Arai NH, 2015, NATL SCI REV, V2, P135, DOI 10.1093/nsr/nwv011
   Baker J, 2010, INTEGR SER INFORM SY, V28, P231, DOI 10.1007/978-1-4419-6108-2_12
   Bayne S., 2015, TEACHING HIGHER ED C, V20
   Beck J., 1996, CROSSROADS, V3, P11, DOI DOI 10.1145/332148.332153
   Berker B. A., 2018, ARTIFICIAL INTELLIGE
   BERNROIDER EWN, 2013, TECHNOLOGICAL ORG EN, V224, P141, DOI DOI 10.1016/J.EJOR.2012.07.025
   Bose R., 2012, INT J ACCOUNTING INF
   Botrel L., 2015, BRAIN COMPUTER INTER, V2
   Chan F. T. S., 2013, ONLINE INFORM REV, V1468
   Chassignol M., 2018, SCIENCEDIRECT, P16
   Ciolacu M, 2018, INT SYM DES TECH ELE, P23, DOI 10.1109/SIITME.2018.8599203
   Conklin TA, 2014, J EXP EDUC, V37, P285, DOI 10.1177/1053825913514732
   DePietro R., 1990, PROCESSES TECHNOLOGI, P151
   Dickson B., 2017, ARTIFICIAL INTELLIGE
   du Boulay B, 2016, IEEE INTELL SYST, V31, P76, DOI 10.1109/MIS.2016.93
   Du Li, 2010, 2010 2nd International Conference on Education Technology and Computer (ICETC 2010), P490, DOI 10.1109/ICETC.2010.5529201
   Duan YQ, 2019, INT J INFORM MANAGE, V48, P63, DOI 10.1016/j.ijinfomgt.2019.01.021
   Everett C., 2019, COMPUTERWEEKLY
   Faber S, 2017, INT J MED INFORM, V100, P77, DOI 10.1016/j.ijmedinf.2017.01.009
   Faggella D., 2019, EXAMPLES ARTIFICIAL
   Florea AM, 2019, I C CONTR SYS COMP S, P381, DOI 10.1109/CSCS.2019.00069
   Goncalves V, 2016, ICERI PROC, P8350
   Guilherme A, 2019, AI SOC, V34, P47, DOI 10.1007/s00146-017-0693-8
   HagenZanker J., 2013, DO RIGOROUS EVIDENCE, DOI [10.1063/1.2914999, DOI 10.1063/1.2914999]
   Hoeschl MB, 2017, 2017 7TH WORLD ENGINEERING EDUCATION FORUM (WEEF), P21, DOI 10.1109/WEEF.2017.8466973
   Hollands F. M, 2014, MOOCS EXPECTATIONS R
   Internet Society, 2017, ARTIFICIAL INTELLIGE
   Johnson A., 2019, 5 WAYS IS CHANGING E
   Jones M., 1985, APPL ARTIFICIAL INTE
   Kandlhofer M, 2016, PROC FRONT EDUC CONF
   Kay J, 2012, IEEE INTELL SYST, V27, P66, DOI 10.1109/MIS.2012.92
   Latham A, 2019, LECT NOTES ARTIF INT, V11625, P194, DOI 10.1007/978-3-030-23204-7_17
   Lee Sang Yong, 2019, [The Korean Journal of Civil Law, 민사법학], V89, P3
   Leung D., 2015, TOURISM RECREATION R, P1
   Loeffler J., 2018, PERSONALIZED LEARNIN
   Lynch M., 2018, EFFECTS ARTIFICIAL I
   Martins R, 2016, COMPUT HUM BEHAV, V62, P19, DOI 10.1016/j.chb.2016.03.049
   Mccarthy J., 2007, ARTIFICIAL INTELLIGE
   Botero DFM, 2018, J PHYS G NUCL PARTIC, V45, DOI 10.1088/1361-6471/aa913d
   Oliveira T, 2010, IND MANAGE DATA SYST, V110, P1337, DOI 10.1108/02635571011087428
   Olutoyin O., 2015, S AFRICAN J INFORM M, P1
   Pierce D., 2018, FEATURE, P21
   Po-Hsuan Lin, 2018, IEEE Engineering Management Review, V46, P25, DOI 10.1109/EMR.2018.2868068
   Popenici Stefan A D, 2017, Res Pract Technol Enhanc Learn, V12, P22, DOI 10.1186/s41039-017-0062-8
   Potode A., 2015, INT J COMPUTER SCI I, V3, P78
   Price S, 2017, COMMUN ACM, V60, P70, DOI 10.1145/2979672
   Ramdani B, 2013, J SMALL BUS ENTERP D, V20, P735, DOI 10.1108/JSBED-12-2011-0035
   Retto J., 2017, SOPHIA 1 CITIZEN ROB
   Roll I, 2016, INT J ARTIF INTELL E, V26, P582, DOI 10.1007/s40593-016-0110-3
   Schindler LA, 2017, INT J EDUC TECHNOL H, V14, DOI 10.1186/s41239-017-0063-0
   Shepardson D., 2017, REUTERS
   Sijing L., 2018, 13 INT C COMP SCI ED, P155, DOI [10.1109/ICCSE.2018.8468773, DOI 10.1109/ICCSE.2018.8468773]
   Singh N, 2018, J CASES INF TECHNOL, V20, DOI 10.4018/JCIT.2018070101
   Song S. M. I., 2017, RES NOTE EXPLORING D
   Tegmark M., 2015, BENEFITS RISKS ARTIF
   Tennery Amy, 2016, REUTERS
   Tornatzky LG., 1990, PROCESSES TECHNOLOGI
   TUSHMAN M, 1986, CALIF MANAGE REV, V28, P74, DOI 10.2307/41165203
   Wogu IAP, 2019, J CASES INF TECHNOL, V21, P66, DOI 10.4018/JCIT.2019070105
   Wohlin C., 2014, GUIDELINES SNOWBALLI
   Zawacki-Richter O, 2019, INT J EDUC TECHNOL H, V16, DOI 10.1186/s41239-019-0171-0
   Zhao C, 2018, I S BIOMED IMAGING, P340, DOI 10.1109/ISBI.2018.8363588
   Zhu K., 2004, ELECT BUSINESS ADOPT, DOI [10.1057/palgrave.ejis.3000475, DOI 10.1057/PALGRAVE.EJIS.3000475]
   Zhu K, 2006, MANAGE SCI, V52, P1557, DOI 10.1287/mnsc.1050.0487
NR 68
TC 0
Z9 0
U1 31
U2 77
PU IGI GLOBAL
PI HERSHEY
PA 701 E CHOCOLATE AVE, STE 200, HERSHEY, PA 17033-1240 USA
SN 1548-7717
EI 1548-7725
J9 J CASES INF TECHNOL
JI J. Cases Inf. Technol.
PD JAN-MAR
PY 2021
VL 23
IS 1
BP 1
EP 20
DI 10.4018/JCIT.2021010101
PG 20
WC Computer Science, Information Systems
SC Computer Science
GA OS4PN
UT WOS:000590147000001
OA Bronze
DA 2021-12-12
ER

PT J
AU Khisamova, ZI
   Begishev, IR
   Sidorenko, EL
AF Khisamova, Zarina, I
   Begishev, Ildar R.
   Sidorenko, Elina L.
TI Artificial Intelligence and Problems of Ensuring Cyber Security
SO INTERNATIONAL JOURNAL OF CYBER CRIMINOLOGY
LA English
DT Article
DE Artificial Intelligence; Machine Learning; Criminological Risks; The
   risks of the use of Artificial Intelligence; Threat of Use of Artificial
   Intelligence; Ethical Issues; Cyber Security
AB The active use of artificial intelligence leads to the need to resolve a number of ethical and legal problems. The ethical framework for the application and use of data today is highly blurred, which poses great risks in ensuring data confidentiality. In the article, the authors analyzed in detail the main problems in the field of cybersecurity in connection with the active use of AI. The study identified the main types of criminological risks associated with the active implementation of AI. By a separate question, the authors investigated the issues of bringing to responsibility and compensation for damage caused by AI. The authors argue the position about the need to recognize AI as a source of increased danger. It is proposed to use the legal fictitious as a method in which a particular legal personality of AI can be perceived as a non-standard legal position, different from reality.
C1 [Khisamova, Zarina, I] Krasnodar Univ, Minist Internal Affairs Russian Federat, Dept Planning & Coordinat, Sci Act Res Dept, Krasnodar, Russia.
   [Begishev, Ildar R.] Kazan Innovat Univ, Kazan, Russia.
   [Sidorenko, Elina L.] Int Relat Univ, Minist Foreign Affairs, Dept Criminal Law Criminal Procedure & Criminalis, Moscow State Inst, Moscow, Russia.
   [Sidorenko, Elina L.] Int Relat Univ, Minist Foreign Affairs, Ctr Digital Econ & Financial Innovat, Moscow State Inst, Moscow, Russia.
RP Khisamova, ZI (corresponding author), Krasnodar Univ, Minist Internal Affairs Russian Federat, Dept Planning & Coordinat, Sci Act Res Dept, Krasnodar, Russia.
EM alise89@inbox.ru; begishev@mail.ru; 12011979@list.ru
RI Rustamovich, Begishev Ildar/T-2409-2019; Khisamova, Zarina/AAL-4093-2020
OI Rustamovich, Begishev Ildar/0000-0001-5619-4025; 
CR Afanasyev A., 2018, LIB CSL SCI J, P28
   Amores J, 2013, ARTIF INTELL, V201, P81, DOI 10.1016/j.artint.2013.06.003
   [Anonymous], 2018, BRIT DATA ETHICS FRA
   ARM, 2018, AI TOD AI TOM AW ACC
   Arm Limited, 2017, GLOB ART INT SURV
   Asaro P. M., 2007, ROBOTS RESPONSIBILIT, P5
   Barrat D., 2013, HUMANITYS LATEST INV
   Bellman R., 1978, INTRO ARTIFICIAL INT, P146
   BERGEN Mark, 2018, HALTS AUTONOMOUS CAR
   Bikeev I., 2019, P INT C ART INT INF, P1
   Bostrom N., 2016, TECHNICAL REPORT, V1
   Brundage M, 2018, MALICIOUS USE ARTIFI
   Carrico G., 2018, EUR VIEW, V17, P29, DOI [10.1177/1781685818764821, DOI 10.1177/1781685818764821]
   Casmi E., 2018, NETWORK EDITION CNEW
   De Momi E, 2010, P I MECH ENG H, V224, P715, DOI 10.1243/09544119JEIM585
   Hallevy G, 2010, AKRON INTELLECT PROP, V4, P171
   Hawking S., 2018, BRIEF ANSWERS BIG QU, P256
   Karlvuk M. V., 2018, INVESTMENTS FIGURE A
   Khisamova Z. I., 2019, INT J INNOVATIVE TEC, V9
   Kingston J.K.C., 2016, INT C INN TECH APPL, P269, DOI [10.1007/978-3-319-47175-4_20, DOI 10.1007/978-3-319-47175-4_20, DOI 10.1007/978-3-319-47175-4]
   Kolenov S., 2018, AI ONCOLOGIST IBM WA
   Kopfstein J., 2017, SHOULD ROBOTS BE PUN
   Kurzweil R., 2006, SINGULUITY IS NEAR H, P672
   Kurzweil R., 1990, AGE INTELLIGENT MACH
   Leenes Ronald, 2014, LAW INNOVATION TECHN, V6, P194, DOI DOI 10.5235/17579961.6.2.193
   Man B., 2018, KEY DEFINITIONS ARTI
   Markets and Markets Research Private Ltd, 2018, AI FINT MARK COMP SO
   Marron D., 2018, BRIT J CRIMINOL, V48, P20
   McCarthy J., 2007, WHAT IS ARTIFICIAL I
   McCarthy J, 2006, AI MAG, V27, P12
   McCulloch W. S., 1965, EMBODIMENTS MIND
   Morkhat P. M., 2017, ARTIFICIAL INTELLIGE, P257
   Nevjans N., 2016, 57137915 PE EUR PARL
   Ovchinsky V. S., 2018, CRIMINOLOGY DIGITAL, P352
   Pega, 2017, WHAT CONS REALL THIN
   Pitts Walter, 1942, BULL MATH BIOPHYS, V4, P121, DOI 10.1007/BF02477942
   [Понкин Игорь Владиславович Ponkin Igor V.], 2018, [Вестник Российского университета дружбы народов. Серия: Юридические науки, BULLETIN of Peoples’ Friendship University of Russia series LAW, Vestnik Rossiiskogo universiteta druzhby narodov. Seriya: Yuridicheskie nauki], V22, P91, DOI 10.22363/2313-2337-2018-22-1-91-109
   Prakken H., 2016, P 22 EUR C ART INT W, P42
   RADUTNIY OE, 2017, PROBLEMS LEGALITY, P132
   Reiff N., 2017, INVESTOPEDIA
   Robertson J, 2014, CRIT ASIAN STUD, V46, P571, DOI 10.1080/14672715.2014.960707
   Roman Jesus A., 2015, International Journal of Artificial Intelligence, V13, P58
   Rutkin A., 2014, MAGAZINE ISSUE  0913, V2986
   Sidorenko E. L., 2020, LECT NOTES NETWORKS, V84
   Smolin D.V., 2004, INTRO ARTIFICIAL INT, P208
   Turing A, 1950, MIND, V49, P433, DOI [DOI 10.1093/MIND/LIX.236.433, 10.1093/mind/LIX.236.433]
   Uzhov F. V, 2017, GAPS RUSSIAN LEGISLA, V3, P357
   van der Wagen W, 2015, BRIT J CRIMINOL, V55, P578, DOI 10.1093/bjc/azv009
   Williams ML, 2017, BRIT J CRIMINOL, V57, P320, DOI 10.1093/bjc/azw031
   Wilner AS, 2018, INT J-TORONTO, V73, P308, DOI 10.1177/0020702018782496
   Winston P.G., 1980, ARTIF INTELL, P520
NR 51
TC 11
Z9 11
U1 6
U2 25
PU K JAISHANKAR
PI TAMIL NADU
PA DEPT CRIMINOLOGY & CRIMINAL JUSTICE, MANONMANIAM SUNDARANAR UNIV,
   THIRUNELVELI, TAMIL NADU, 627 012, INDIA
SN 0974-2891
J9 INT J CYBER CRIMINOL
JI Int. J. Cyber. Criminol.
PD JUL-DEC
PY 2019
VL 13
IS 2
BP 564
EP 577
DI 10.5281/zenodo.3709267
PG 14
WC Criminology & Penology
SC Criminology & Penology
GA KU9JE
UT WOS:000520040000019
DA 2021-12-12
ER

PT J
AU Wu, F
   Lu, CW
   Zhu, MJ
   Chen, H
   Zhu, J
   Yu, K
   Li, L
   Li, M
   Chen, QF
   Li, X
   Cao, XD
   Wang, ZY
   Zha, ZJ
   Zhuang, YT
   Pan, YH
AF Wu, Fei
   Lu, Cewu
   Zhu, Mingjie
   Chen, Hao
   Zhu, Jun
   Yu, Kai
   Li, Lei
   Li, Ming
   Chen, Qianfeng
   Li, Xi
   Cao, Xudong
   Wang, Zhongyuan
   Zha, Zhengjun
   Zhuang, Yueting
   Pan, Yunhe
TI Towards a new generation of artificial intelligence in China
SO NATURE MACHINE INTELLIGENCE
LA English
DT Review
ID AI
AB Artificial intelligence has become a main driving force for a new round of industrial transformation around the world. Many countries including China are seizing the opportunity of the AI revolution to promote domestic economic and technological development. This Perspective briefly introduces the New Generation Artificial Intelligence Development Plan of China (2015-2030) from the point of view of the authors, a group of AI experts from academia and industry who have been involved in various stages of the plan. China's AI development plan outlines a strategy for science and technology as well as education, tackling a number of challenges such as retaining talent, advancing fundamental research and exploring ethical issues. The New Generation Artificial Intelligence Development Plan is intended to be a blueprint for a complete AI ecosystem for the country.
   China's New Generation Artificial Intelligence Development Plan was launched in 2017 and lays out an ambitious strategy, which intends to make China one of the world's premier AI innovation centre by 2030. This Perspective presents the view from a group of Chinese AI experts from academia and industry about the origins of the plan, the motivations and main focus for attention from research and industry.
C1 [Wu, Fei; Li, Xi; Zhuang, Yueting; Pan, Yunhe] Zhejiang Univ, Hangzhou, Peoples R China.
   [Lu, Cewu] Shanghai Jiao Tong Univ, Shanghai, Peoples R China.
   [Zhu, Mingjie; Yu, Kai] CraiditX, Shanghai, Peoples R China.
   [Chen, Hao] Imsight Med Technol, Hong Kong, Peoples R China.
   [Zhu, Jun] Tsinghua Univ, Beijing, Peoples R China.
   [Li, Lei] ByteDance, Beijing, Peoples R China.
   [Li, Ming] Nanjing Univ, Nanjing, Peoples R China.
   [Chen, Qianfeng] Hong Kong Univ Sci & Technol, Hong Kong, Peoples R China.
   [Cao, Xudong] Momenta, Beijing, Peoples R China.
   [Wang, Zhongyuan] Meituan, Beijing, Peoples R China.
   [Zha, Zhengjun] Univ Sci & Technol China, Hefei, Peoples R China.
   [Pan, Yunhe] Zhejiang Lab, Hangzhou, Peoples R China.
RP Pan, YH (corresponding author), Zhejiang Univ, Hangzhou, Peoples R China.; Pan, YH (corresponding author), Zhejiang Lab, Hangzhou, Peoples R China.
EM panyh@zju.edu.cn
RI Yu, Kai/B-1772-2012
OI Yu, Kai/0000-0002-7102-9826; Chen, Hao/0000-0002-8400-3780
FU AI Young Scientists Alliance, STCSM(Xuhui), SHEITC, NSFC [61625107]
FX We thank H. Shum and Z. Zhang for discussions and comments. We also
   thank the strategic consulting research project of the Chinese Academy
   of Engineering 'AI 2.0 in China', and the disruptive information
   technology research group of the Department of Information and
   Electronic Engineering at the Chinese Academy of Engineering. This paper
   is partly supported by AI Young Scientists Alliance, STCSM(Xuhui),
   SHEITC, NSFC (61625107).
CR Amini A, 2019, AIES '19: PROCEEDINGS OF THE 2019 AAAI/ACM CONFERENCE ON AI, ETHICS, AND SOCIETY, P289, DOI 10.1145/3306618.3314243
   [Anonymous], 2019, GROW IOT CHIN
   [Anonymous], 2019, CHINA BANKING NEWS
   [Anonymous], 2020, MOBILE EC 2020
   Bejnordi BE, 2017, JAMA-J AM MED ASSOC, V318, P2199, DOI 10.1001/jama.2017.14585
   Bi WL, 2019, CA-CANCER J CLIN, V69, P127, DOI 10.3322/caac.21552
   Chen WQ, 2016, CA-CANCER J CLIN, V66, P115, DOI 10.3322/caac.21338
   China AI, 2018, CHINA AI DEV REPORT
   Fisk P, 2019, GAMECHANGERS
   Hosny A, 2018, NAT REV CANCER, V18, P500, DOI 10.1038/s41568-018-0016-5
   Huba D., 2019, FEDERATED LEARNING S
   LeCun Y, 2015, NATURE, V521, P436, DOI 10.1038/nature14539
   Li W, 2017, FRONT INFORM TECH EL, V18, P15, DOI 10.1631/FITEE.1601859
   Lv Y-G, 2020, ENGINEERING, V6, P205, DOI [10.1016/j.eng.2020.01.005, DOI 10.1016/J.ENG.2020.01.005]
   Pan YH, 2018, FRONT INFORM TECH EL, V19, P1, DOI 10.1631/FITEE.1810000
   Pan YH, 2017, FRONT INFORM TECH EL, V18, P1, DOI 10.1631/FITEE.1710000
   Pan YH, 2016, ENGINEERING, V2, P409, DOI 10.1016/J.ENG.2016.04.018
   Papandreou G, 2015, IEEE I CONF COMP VIS, P1742, DOI 10.1109/ICCV.2015.203
   Papernot N., 2017, 5 INT C LEARN REPR I
   Peng YX, 2017, FRONT INFORM TECH EL, V18, P44, DOI 10.1631/FITEE.1601787
   Roberts H., 2019, SSRN ELECT J, DOI [10.2139/ssrn.3469784, DOI 10.2139/SSRN.3469784]
   Song J, 2021, IEEE T NEUR NET LEAR, V32, P1723, DOI 10.1109/TNNLS.2020.2989364
   WHO, 2018, GLOB STAT REP ROAD
   Wu WJ, 2020, ENGINEERING-PRC, V6, P302, DOI 10.1016/j.eng.2019.12.015
   Zhang T, 2017, FRONT INFORM TECH EL, V18, P68, DOI 10.1631/FITEE.1601650
   Zheng NN, 2017, FRONT INFORM TECH EL, V18, P153, DOI 10.1631/FITEE.1700053
   Zhuang YT, 2017, FRONT INFORM TECH EL, V18, P3, DOI 10.1631/FITEE.1601883
   Zhuang YT, 2020, ENGINEERING-PRC, V6, P245, DOI 10.1016/j.eng.2020.01.009
NR 28
TC 14
Z9 15
U1 24
U2 42
PU SPRINGERNATURE
PI LONDON
PA CAMPUS, 4 CRINAN ST, LONDON, N1 9XW, ENGLAND
EI 2522-5839
J9 NAT MACH INTELL
JI Nat. Mach. Intell.
PD JUN
PY 2020
VL 2
IS 6
BP 312
EP 316
DI 10.1038/s42256-020-0183-4
PG 5
WC Computer Science, Artificial Intelligence; Computer Science,
   Interdisciplinary Applications
SC Computer Science
GA NL4IP
UT WOS:000567382000008
DA 2021-12-12
ER

PT J
AU Brady, AP
   Neri, E
AF Brady, Adrian P.
   Neri, Emanuele
TI Artificial Intelligence in Radiology-Ethical Considerations
SO DIAGNOSTICS
LA English
DT Article
DE artificial intelligence; radiology ethics; machine learning
ID CONFLICT-OF-INTEREST
AB Artificial intelligence (AI) is poised to change much about the way we practice radiology in the near future. The power of AI tools has the potential to offer substantial benefit to patients. Conversely, there are dangers inherent in the deployment of AI in radiology, if this is done without regard to possible ethical risks. Some ethical issues are obvious; others are less easily discerned, and less easily avoided. This paper explains some of the ethical difficulties of which we are presently aware, and some of the measures we may take to protect against misuse of AI.
C1 [Brady, Adrian P.] Mercy Univ Hosp, Dept Radiol, Cork T12 WE28, Ireland.
   [Brady, Adrian P.] European Soc Radiol ESR, Gestade 1, A-1010 Vienna, Austria.
   [Neri, Emanuele] Univ Pisa, Diagnost & Intervent Radiol, Dept Translat Res, Via Roma 67, I-56126 Pisa, Italy.
RP Brady, AP (corresponding author), Mercy Univ Hosp, Dept Radiol, Cork T12 WE28, Ireland.; Brady, AP (corresponding author), European Soc Radiol ESR, Gestade 1, A-1010 Vienna, Austria.
EM adrianbrady@me.com; emanuele.neri@med.unipi.it
RI Neri, Emanuele/N-1378-2019
OI Neri, Emanuele/0000-0001-7950-4559; Brady, Adrian/0000-0003-3473-0282
CR [Anonymous], 2017, ASILOMAR AI PRINCIPL
   Beregi JP, 2018, DIAGN INTERV IMAG, V99, P727, DOI 10.1016/j.diii.2018.10.003
   Bero L, 2017, JAMA-J AM MED ASSOC, V317, P1723, DOI 10.1001/jama.2017.3854
   Bonnefon JF, 2016, SCIENCE, V352, P1573, DOI 10.1126/science.aaf2654
   Campolo A., 2017, AI NOW 2017 REPORT
   Cluskey P., 2020, IRISH TIMES
   ESR, 2017, INSIGHTS IMAGING, V8, P295, DOI 10.1007/s13244-017-0552-7
   European Society of Radiology, 2019, INSIGHTS IMAGING, V10, P44, DOI [10.1186/s13244-019-0738-2, DOI 10.1186/S13244-019-0738-2]
   Fineberg HV, 2017, JAMA-J AM MED ASSOC, V317, P1717, DOI 10.1001/jama.2017.1869
   Finlay K., 2015, WIRED           1027
   Gary S., 2018, AI DELUSION, P149
   Geijer H, 2018, INSIGHTS IMAGING, V9, P287, DOI 10.1007/s13244-018-0599-0
   Geis J.R., ETHICS AI RADIOLOGY
   Geis JR, 2019, INSIGHTS IMAGING, V10, DOI 10.1186/s13244-019-0785-8
   Hinton G., 2016, CREATIVE DESTRUCTION
   Jaremko JL, 2019, CAN ASSOC RADIOL J, V70, P107, DOI 10.1016/j.carj.2019.03.001
   Kohli M, 2018, J AM COLL RADIOL, V15, P1317, DOI 10.1016/j.jacr.2018.05.020
   Langlotz Curtis P, 2019, Radiol Artif Intell, V1, pe190058, DOI 10.1148/ryai.2019190058
   Mazura JC, 2012, J DIGIT IMAGING, V25, P347, DOI 10.1007/s10278-011-9429-3
   Na LY, 2018, JAMA NETW OPEN, V1, DOI 10.1001/jamanetworkopen.2018.6040
   Neri E, 2020, RADIOL MED, V125, P517, DOI 10.1007/s11547-020-01135-9
   Schonberger D, 2019, INT J LAW INFORM TEC, V27, P171, DOI 10.1093/ijlit/eaz004
   Thomas PS, 2019, SCIENCE, V366, P999, DOI 10.1126/science.aag3311
   versus M.D, 2017, NEW YORKER
   Winfield AFT, 2018, PHILOS T R SOC A, V376, DOI 10.1098/rsta.2018.0085
NR 25
TC 9
Z9 9
U1 11
U2 13
PU MDPI
PI BASEL
PA ST ALBAN-ANLAGE 66, CH-4052 BASEL, SWITZERLAND
EI 2075-4418
J9 DIAGNOSTICS
JI Diagnostics
PD APR
PY 2020
VL 10
IS 4
AR 231
DI 10.3390/diagnostics10040231
PG 9
WC Medicine, General & Internal
SC General & Internal Medicine
GA LP3XB
UT WOS:000534251000013
PM 32316503
OA Green Published, gold
DA 2021-12-12
ER

PT C
AU Schmidt, A
   Giannotti, F
   Mackay, W
   Shneiderman, B
   Vaananen, K
AF Schmidt, Albrecht
   Giannotti, Fosca
   Mackay, Wendy
   Shneiderman, Ben
   Vaananen, Kaisa
BE Ardito, C
   Lanzilotti, R
   Malizia, A
   Petrie, H
   Piccinno, A
   Desolda, G
   Inkpen, K
TI Artificial Intelligence for Humankind: A Panel on How to Create Truly
   Interactive and Human-Centered AI for the Benefit of Individuals and
   Society
SO HUMAN-COMPUTER INTERACTION, INTERACT 2021, PT V
SE Lecture Notes in Computer Science
LA English
DT Proceedings Paper
CT 18th IFIP TC 13 International Conference on Human-Computer Interaction
   (INTERACT)
CY AUG 30-SEP 03, 2021
CL Bari, ITALY
SP Int Federat Informat Proc, TC 13, Univ Aldo Moro, ACM, SIGCHI, Springer, Eulogic, Eusoft, Experis Manpower Grp, Exprivia, Openwork, Ora Zero Grp, Sincon ICT Solut
DE AI and society; Explainable AI; Human-centered artificial intelligence;
   Interactive machine learning; Intelligent systems; Intelligent user
   interfaces; Trust and bias in AI
AB This panel discusses the role of human-computer interaction (HCI) in the conception, design, and implementation of human-centered artificial intelligence (AI). For us, it is important that AI and machine learning (ML) are ethical and create value for humans - as individuals as well as for society. Our discussion emphasizes the opportunities of using HCI and User Experience Design methods to create advanced AI/MLbased systems that will be widely adopted, reliable, safe, trustworthy, and responsible. The resulting systems will integrate AI and ML algorithms while providing user interfaces and control panels that ensure meaningful human control.
C1 [Schmidt, Albrecht] Ludwig Maximilians Univ Munchen, Munich, Germany.
   [Giannotti, Fosca] CNR, ISTI, Pisa, Italy.
   [Mackay, Wendy] Univ Paris Saclay, CNRS, Univ Paris Sud, INRIA,LISN, Paris, France.
   [Shneiderman, Ben] Univ Maryland, College Pk, MD 20742 USA.
   [Vaananen, Kaisa] Tampere Univ, Human Ctr Technol, Comp Sci, Tampere, Finland.
RP Schmidt, A (corresponding author), Ludwig Maximilians Univ Munchen, Munich, Germany.
EM albrecht.schmidt@ifi.lmu.de
RI Vaananen, Kaisa/L-7322-2015
OI Vaananen, Kaisa/0000-0002-3565-6021
CR Alvina J., 2016, UIST 2016 P 29 ANN, DOI [10.1145/2984511.2984560, DOI 10.1145/2984511.2984560]
   Beheshtian N., 2020, P 11 NORD C HUM COMP, P1
   Gillies M, 2016, HUMAN CTR MACHINE LE, DOI [10.1145/2851581.2856492, DOI 10.1145/2851581.2856492]
   Koch Janin, 2020, Proceedings of the ACM on Human-Computer Interaction, V4, DOI 10.1145/3392850
   Malloch J., 2017, P 2017 ACM SIGCH C, DOI [10.1145/3025453.3025764, DOI 10.1145/3025453.3025764]
   Olsson T., 2021, INTERACTIONS, DOI [10.1145/3466154, DOI 10.1145/3466154]
   Pedreschi D., MEANINGFUL EXPLANATI
   Ruggieri S., 2020, OPENING BLACK BOX PR
   Sanchez T., 2021, CSCW 2021
   Schmidt A, 2020, INTERACTIVE HUMAN CT, DOI [10.1145/3399715.3400873, DOI 10.1145/3399715.3400873]
   Schmidt A., 2017, INTERVENTION USER IN, V24, DOI [10.1145/3121357, DOI 10.1145/3121357]
   Schmidt A, 2021, CHITALY 2021, DOI [10.1145/3464385.3464763, DOI 10.1145/3464385.3464763]
   Shneiderman Ben, 2020, IEEE Transactions on Technology and Society, V1, P73, DOI 10.1109/TTS.2020.2992669
   Shneiderman B., 2020, AIS TRANSAC HUM COMP, V12, P109, DOI [10.17705/1thci.00131, DOI 10.17705/1THCI.00131]
   Shneiderman B, 2020, INT J HUM-COMPUT INT, V36, P495, DOI 10.1080/10447318.2020.1741118
   Vaananen K., 2020, LNCS, V11970, P143, DOI [10.1007/978-3-030, DOI 10.1007/978-3-030]
NR 16
TC 0
Z9 0
U1 3
U2 3
PU SPRINGER INTERNATIONAL PUBLISHING AG
PI CHAM
PA GEWERBESTRASSE 11, CHAM, CH-6330, SWITZERLAND
SN 0302-9743
EI 1611-3349
BN 978-3-030-85607-6; 978-3-030-85606-9
J9 LECT NOTES COMPUT SC
PY 2021
VL 12936
BP 335
EP 339
DI 10.1007/978-3-030-85607-6_32
PG 5
WC Computer Science, Artificial Intelligence; Computer Science,
   Cybernetics; Computer Science, Interdisciplinary Applications; Computer
   Science, Theory & Methods; Engineering, Electrical & Electronic
SC Computer Science; Engineering
GA BS1XE
UT WOS:000697378900032
DA 2021-12-12
ER

PT C
AU Vazquez, MA
   Pallois, JP
   Debbah, M
   Masouros, C
   Kenyon, T
   Deng, YS
   Mekuria, F
   Perez-Neira, A
   Erfanian, J
AF Angel Vazquez, Miguel
   Paul Pallois, Jean
   Debbah, Merouane
   Masouros, Christos
   Kenyon, Tony
   Deng, Yansha
   Mekuria, Fisseha
   Perez-Neira, Ana
   Erfanian, Javan
GP IEEE
TI Deploying Artificial Intelligence in the Wireless Infrastructure: the
   Challenges Ahead
SO 2019 IEEE 2ND 5G WORLD FORUM (5GWF)
LA English
DT Proceedings Paper
CT IEEE 2nd 5G World Forum (5GWF)
CY SEP 30-OCT 02, 2019
CL British Gen Consulate Munich, Dresden, GERMANY
SP IEEE, Vodafone, Axians, Barkhausen Inst, Deutsche Telekom AG, Deutsches Zentrum Satellitenkommunikat, Ericsson, Nokia, Simul Sachsische Staatsministerium Umwelt & Landwirtschaft, Spirent, Wirtschaftsforderung Sachsen, BearingPoint, Cadence, Canonical, Huawei, IEEE Stand Assoc, Natl Instruments, Rohde & Schwarz, Tech Univ Dresden, VMWARE, Amdocs, Ansys, Ciena, Giesecke + Devrient, Weka Publishing, Connect, Wipro, BMW, Bosch, Globalfoundries, Hewlett Packard Enterprise, IDT, InCompliance Magazin, Infineon, Liebherr, MUGLER AG, Racyics, Synopsys, Magna, Telemotive AG, Volkswagen, Bundesministerium Ernahrung & Landwirtschaft, Univ Paderborn
HO British Gen Consulate Munich
DE Artificial Intelligence; Machine Learning; Wireless Infrastructure
AB The adoption of artificial intelligence (AI) techniques entails a substantial change in the wireless ecosystem where data as well as their owners become crucial. As a result, the roll out of AI techniques in wireless systems raises a plethora of questions. In this context, we describe the challenges observed by the wireless stakeholders when deploying AI. Furthermore, we introduce the recent discussion in field of ethics that appear when managing wireless communications data.
C1 [Angel Vazquez, Miguel; Perez-Neira, Ana] Ctr Tecnol Telecomunicac Catalunya, Castelldefels, Spain.
   [Paul Pallois, Jean] Huawei Technol, Paris, France.
   [Debbah, Merouane] Huawei Res Ctr, Paris, France.
   [Masouros, Christos; Kenyon, Tony] UCL, London, England.
   [Deng, Yansha] Kings Coll London, London, England.
   [Mekuria, Fisseha] CSIR, Pretoria, South Africa.
   [Perez-Neira, Ana] Univ Politecn Cataluna, Castelldefels, Spain.
   [Erfanian, Javan] Bell Mobil, Mississauga, ON, Canada.
RP Vazquez, MA (corresponding author), Ctr Tecnol Telecomunicac Catalunya, Castelldefels, Spain.
EM mavazquez@cttc.es; jp.pallois@huawei.com;
   merouane.debbah@centralesupelec.fr; c.masouros@ucl.ac.uk;
   a.kenyon@ucl.ac.uk; yansha.deng@kcl.ac.uk; FMekuria@csir.co.za;
   aperez@cttc.es; javan.erfanian@bell.ca
RI Vazquez, Miguel Angel/K-8473-2017; Deng, Yansha/ABD-2830-2020
OI Vazquez, Miguel Angel/0000-0002-1659-5390; 
CR [Anonymous], 2018, NAT ELECTRON, V1, P205, DOI 10.1038/s41928-018-0068-2
   Schuller I.K., NEUROMORPHIC COMPUTI
   Wong T. M., 2012, RJ10502 IBM
NR 3
TC 0
Z9 0
U1 0
U2 2
PU IEEE
PI NEW YORK
PA 345 E 47TH ST, NEW YORK, NY 10017 USA
BN 978-1-7281-3627-1
PY 2019
BP 458
EP 459
PG 2
WC Computer Science, Theory & Methods; Engineering, Electrical & Electronic
SC Computer Science; Engineering
GA BP0JL
UT WOS:000534560500083
OA Green Published
DA 2021-12-12
ER

PT J
AU Currie, G
   Hawk, KE
   Rohren, EM
AF Currie, Geoff
   Hawk, K. Elizabeth
   Rohren, Eric M.
TI Ethical principles for the application of artificial intelligence (AI)
   in nuclear medicine
SO EUROPEAN JOURNAL OF NUCLEAR MEDICINE AND MOLECULAR IMAGING
LA English
DT Editorial Material
DE Nuclear Medicine; Machine learning; Deep learning; Artificial
   intelligence; Synthetic intelligence; Medical ethics; Intelligent
   imaging
C1 [Currie, Geoff] Charles Sturt Univ, Sch Dent & Hlth Sci, Wagga Wagga, NSW, Australia.
   [Hawk, K. Elizabeth] Stanford Univ, Stanford, CA 94305 USA.
   [Rohren, Eric M.] Baylor Coll Med, Houston, TX 77030 USA.
RP Currie, G (corresponding author), Charles Sturt Univ, Sch Dent & Hlth Sci, Wagga Wagga, NSW, Australia.
EM gcurrie@csu.edu.au
OI Currie, Geoff/0000-0002-6180-8586
CR Balthazar P, 2018, J AM COLL RADIOL, V15, P580, DOI 10.1016/j.jacr.2017.11.035
   Beregi JP, 2018, DIAGN INTERV IMAG, V99, P727, DOI 10.1016/j.diii.2018.10.003
   Currie G, 2019, J MED IMAGING RADIAT, V50, P477, DOI 10.1016/j.jmir.2019.09.005
   Currie G, 2019, J NUCL MED TECHNOL, V47, P273, DOI 10.2967/jnmt.119.232470
   Currie GM, 2019, J NUCL MED TECHNOL, V47, P217, DOI 10.2967/jnmt.119.232462
   Floridi L, 2018, MIND MACH, V28, P689, DOI 10.1007/s11023-018-9482-5
   Future of Life Institute, 2017, AS C BEN AI
   Geis JR, 2019, INSIGHTS IMAGING, V10, DOI 10.1186/s13244-019-0785-8
   Hamet P, 2017, METABOLISM, V69, pS36, DOI 10.1016/j.metabol.2017.01.011
   Jalal S, 2019, CAN ASSOC RADIOL J, V70, P10, DOI 10.1016/j.carj.2018.09.004
   Jaremko JL, 2019, CAN ASSOC RADIOL J, V70, P107, DOI 10.1016/j.carj.2019.03.001
   Kohli M, 2018, J AM COLL RADIOL, V15, P1317, DOI 10.1016/j.jacr.2018.05.020
   Ploug T, 2020, MED HEALTH CARE PHIL, V23, P107, DOI 10.1007/s11019-019-09912-8
   Reddy S, 2020, J AM MED INFORM ASSN, V27, P491, DOI 10.1093/jamia/ocz192
NR 14
TC 9
Z9 9
U1 25
U2 43
PU SPRINGER
PI NEW YORK
PA ONE NEW YORK PLAZA, SUITE 4600, NEW YORK, NY, UNITED STATES
SN 1619-7070
EI 1619-7089
J9 EUR J NUCL MED MOL I
JI Eur. J. Nucl. Med. Mol. Imaging
PD APR
PY 2020
VL 47
IS 4
BP 748
EP 752
DI 10.1007/s00259-020-04678-1
PG 5
WC Radiology, Nuclear Medicine & Medical Imaging
SC Radiology, Nuclear Medicine & Medical Imaging
GA KU7UX
UT WOS:000519919200003
PM 31927637
OA Bronze
DA 2021-12-12
ER

PT J
AU Parums, DV
AF Parums, Dinah V.
TI Editorial: Artificial Intelligence (AI) in Clinical Medicine and the
   2020 CONSORT-AI Study Guidelines
SO MEDICAL SCIENCE MONITOR
LA English
DT Editorial Material
DE Editorial; Artificial Intelligence; Machine Learning; Robotics;
   Guidelines as Topicl
ID REPORTING GUIDELINES
AB Artificial intelligence (AI) in clinical medicine includes physical robotics and devices and virtual AI and machine learning. Concerns have been raised regarding ethical issues for the use of AI in surgery, including guidance for surgical decisions, patient confidentiality, and the need for support from controlled clinical trials to use these methods so that clinical guidelines can be developed. The most common applications for virtual AI include disease diagnosis, health monitoring and digital patient consultations, clinical training, patient data management, drug development, and personalized medicine. In September 2020, the CONSORT-A1 extension was developed with 14 additional items that should be reported for AI studies that include clear descriptions of the AI intervention, skills required, study setting, inputs and outputs of the AI intervention, analysis of errors, and the human and AI interactions. This Editorial aims to present current applications and challenges of AI in clinical medicine and the importance of the new 2020 CONSORT-AI study guidelines.
C1 [Parums, Dinah V.] Int Sci Informat Inc, Med Sci Monitor, Melville, NY 11747 USA.
RP Parums, DV (corresponding author), Int Sci Informat Inc, Med Sci Monitor, Melville, NY 11747 USA.
EM dinah.v.parums@isi-science.com
CR Amisha, 2019, J FAM MED PRIM CARE, V8, P2328, DOI 10.4103/jfmpc.jfmpc_440_19
   Binkley CE, 2021, JAMA SURG, V156, P809, DOI 10.1001/jamasurg.2021.2055
   Campbell JP, 2020, OPHTHALMOLOGY, V127, P1596, DOI 10.1016/j.ophtha.2020.09.009
   Dias D, 2018, SENSORS-BASEL, V18, DOI 10.3390/s18082414
   Eaton LA, 2013, ENCY BEHAV MED, P486
   Faes L, 2020, TRANSL VIS SCI TECHN, V9, DOI 10.1167/tvst.9.2.7
   Hagen ME, 2017, J ROBOT SURG, V11, P347, DOI 10.1007/s11701-016-0662-0
   Labovitz DL, 2017, STROKE, V48, P1416, DOI 10.1161/STROKEAHA.116.016281
   Lakhani P, 2017, RADIOLOGY, V284, P574, DOI 10.1148/radiol.2017162326
   Liu XX, 2020, NAT MED, V26, P1364, DOI 10.1038/s41591-020-1034-x
   Loftus TJ, 2020, JAMA SURG, V155, P148, DOI 10.1001/jamasurg.2019.4917
   Mayo RC, 2018, CLIN IMAG, V49, P87, DOI 10.1016/j.clinimag.2017.11.007
   Merk D, 2018, MOL INFORM, V37, DOI 10.1002/minf.201700153
   Mintz Y., 2019, MINIM INVASIV THER, V28, P73, DOI [10.1080/13645706.2019.1575882, DOI 10.1080/13645706.2019.1575882]
   Moher D, 2014, GUIDELINES REPORTING, P56
   Patel NM, 2018, ONCOLOGIST, V23, P179, DOI 10.1634/theoncologist.2017-0170
   Schaffter T, 2020, JAMA NETW OPEN, V3, DOI 10.1001/jamanetworkopen.2020.0265
   Schneider G, 2018, NAT REV DRUG DISCOV, V17, P97, DOI 10.1038/nrd.2017.232
   Sinsky C, 2016, ANN INTERN MED, V165, P753, DOI 10.7326/M16-0961
   Topol EJ, 2020, NAT MED, V26, P1318, DOI 10.1038/s41591-020-1042-x
   Turing A, 1950, MIND, V49, P433, DOI [DOI 10.1093/MIND/LIX.236.433, 10.1093/mind/LIX.236.433]
   Zhou J, 2021, SCI REP-UK, V11, DOI 10.1038/s41598-021-84973-5
NR 22
TC 2
Z9 2
U1 7
U2 7
PU INT SCIENTIFIC INFORMATION, INC
PI MELVILLE
PA 150 BROADHOLLOW RD, STE 114, MELVILLE, NY 11747 USA
EI 1643-3750
J9 MED SCI MONITOR
JI Med. Sci. Monitor
PD JUN 28
PY 2021
VL 27
AR e933675
DI 10.12659/MSM.933675
PG 3
WC Medicine, Research & Experimental
SC Research & Experimental Medicine
GA TA3OR
UT WOS:000667160900001
PM 34176921
OA Green Published
DA 2021-12-12
ER

PT J
AU Currie, G
   Hawk, KE
   Rohren, E
   Vial, A
   Klein, R
AF Currie, Geoff
   Hawk, K. Elizabeth
   Rohren, Eric
   Vial, Alanna
   Klein, Ran
TI Machine Learning and Deep Learning in Medical Imaging: Intelligent
   Imaging
SO JOURNAL OF MEDICAL IMAGING AND RADIATION SCIENCES
LA English
DT Editorial Material
DE Medical imaging; artificial neural network; deep learning; convolutional
   neural network; artificial intelligence
ID ARTIFICIAL-INTELLIGENCE; FUTURE
AB Artificial intelligence (AI) in medical imaging is a potentially disruptive technology. An understanding of the principles and application of radiomics, artificial neural networks, machine learning, and deep learning is an essential foundation to weave design solutions that accommodate ethical and regulatory requirements, and to craft AI-based algorithms that enhance outcomes, quality, and efficiency. Moreover, a more holistic perspective of applications, opportunities, and challenges from a programmatic perspective contributes to ethical and sustainable implementation of AI solutions.
C1 [Currie, Geoff] Charles Sturt Univ, Wagga, NSW 2678, Australia.
   [Hawk, K. Elizabeth] Stanford Univ, Stanford, CA 94305 USA.
   [Rohren, Eric] Baylor Coll Med, Houston, TX 77030 USA.
   [Vial, Alanna] Univ Wollongong, Wollongong, NSW, Australia.
   [Klein, Ran] Univ Ottawa, Ottawa, ON, Canada.
RP Currie, G (corresponding author), Charles Sturt Univ, Wagga, NSW 2678, Australia.
EM gcurrie@csu.edu.au
OI Hawk, K Elizabeth/0000-0001-5738-2044; Currie,
   Geoff/0000-0002-6180-8586; Klein, Ran/0000-0002-4357-3779
CR Balthazar P, 2018, J AM COLL RADIOL, V15, P580, DOI 10.1016/j.jacr.2017.11.035
   Clifton H., 2019, AS PAC SIGN INF PROC
   Currie G, 2019, J MED IMAGING RADIAT, V50, P571, DOI 10.1016/j.jmir.2019.08.006
   Currie G, 2019, J NUCL MED TECHNOL, V47, P273, DOI 10.2967/jnmt.119.232470
   Currie G, 2015, J MED IMAGING RADIAT, V46, P403, DOI 10.1016/j.jmir.2015.07.007
   Currie GM, 2019, J NUCL MED TECHNOL, V47, P217, DOI 10.2967/jnmt.119.232462
   Goodfellow I., 2016, DEEP LEARNING
   Haan M, 2019, J AM COLL RADIOL, V16, P1416, DOI 10.1016/j.jacr.2018.12.043
   Harrington SG, 2019, J AM COLL RADIOL, V16, P743, DOI 10.1016/j.jacr.2018.09.057
   Ho CWL, 2019, CLIN RADIOL, V74, P329, DOI 10.1016/j.crad.2019.02.005
   Jalal S, 2019, CAN ASSOC RADIOL J, V70, P10, DOI 10.1016/j.carj.2018.09.004
   Kohli M, 2018, J AM COLL RADIOL, V15, P1317, DOI 10.1016/j.jacr.2018.05.020
   Lambin P, 2012, EUR J CANCER, V48, P441, DOI 10.1016/j.ejca.2011.11.036
   Langlotz C.P., 2019, RADIOLOGY
   Larson DB, 2019, J AM COLL RADIOL, V16, P1259, DOI 10.1016/j.jacr.2019.05.048
   Liew C, 2018, EUR J RADIOL, V102, P152, DOI 10.1016/j.ejrad.2018.03.019
   Lin M., 2013, NETWORK NETWORK
   Luh JY, 2019, J AM COLL RADIOL, V16, P1343, DOI 10.1016/j.jacr.2019.05.044
   Lundervold AS, 2019, Z MED PHYS, V29, P102, DOI 10.1016/j.zemedi.2018.11.002
   Maier A, 2019, Z MED PHYS, V29, P86, DOI 10.1016/j.zemedi.2018.12.003
   McBee MP, 2018, ACAD RADIOL, V25, P1472, DOI 10.1016/j.acra.2018.02.018
   Michael AN, 2015, NEURAL NETWORKS DEEP
   Recht M, 2017, J AM COLL RADIOL, V14, P1476, DOI 10.1016/j.jacr.2017.07.007
   Saba L, 2019, EUR J RADIOL, V114, P14, DOI 10.1016/j.ejrad.2019.02.038
   Schoppe K, 2018, J AM COLL RADIOL, V15, P1240, DOI 10.1016/j.jacr.2018.05.036
   Shen DG, 2017, ANNU REV BIOMED ENG, V19, P221, DOI [10.1146/annurev-bioeng-071516-044442, 10.1146/annurev-bioeng-071516044442]
   Tajmir SH, 2018, ACAD RADIOL, V25, P747, DOI 10.1016/j.acra.2018.03.007
   Tang A, 2018, CAN ASSOC RADIOL J, V69, P120, DOI 10.1016/j.carj.2018.02.002
   Thrall JH, 2018, J AM COLL RADIOL, V15, P504, DOI 10.1016/j.jacr.2017.12.026
   Vial A, 2018, TRANSL CANCER RES, V7, P803, DOI 10.21037/tcr.2018.05.02
   Wang Y, 2018, NEUROIMAGE, V174, P550, DOI 10.1016/j.neuroimage.2018.03.045
   Yamashita R, 2018, INSIGHTS IMAGING, V9, P611, DOI 10.1007/s13244-018-0639-9
   Yi PH, 2018, J AM COLL RADIOL, V15, P781, DOI 10.1016/j.jacr.2017.12.037
NR 33
TC 33
Z9 33
U1 17
U2 31
PU ELSEVIER SCIENCE INC
PI NEW YORK
PA STE 800, 230 PARK AVE, NEW YORK, NY 10169 USA
SN 1939-8654
J9 J MED IMAGING RADIAT
JI J. Med. Imaging Radiat. Sci.
PD DEC
PY 2019
VL 50
IS 4
BP 477
EP 487
DI 10.1016/j.jmir.2019.09.005
PG 11
WC Radiology, Nuclear Medicine & Medical Imaging
SC Radiology, Nuclear Medicine & Medical Imaging
GA JV1KO
UT WOS:000502127100002
PM 31601480
OA Bronze
DA 2021-12-12
ER

PT C
AU Jordan, SR
AF Jordan, Sara R.
BE Cunningham, M
   Cunningham, P
TI Designing Artificial Intelligence Review Boards Creating Risk Metrics
   for Review of AI
SO 2019 IEEE INTERNATIONAL SYMPOSIUM ON TECHNOLOGY AND SOCIETY (ISTAS)
SE IEEE International Symposium on Technology and Society
LA English
DT Proceedings Paper
CT IEEE International Symposium on Technology and Society (ISTAS)
CY NOV 15-16, 2019
CL Medford, TX
SP IEEE, IEEE Soc Social Implicat Technol
DE artificial intelligence; review board; research risk; AI risk
ID MISSION CREEP; UNITED-STATES; OVERSIGHT; GOVERNANCE
AB Discussions of the need for a review committee dedicated to ethical oversight of artificial intelligence (AI) research have not yet advanced to organization design discussions. What are the essential components for an AI research review board? Based upon precedent for composition and conduct of high-technology review boards, one essential component is a risk-adjusted review mechanism that assists review boards in the categorization of research needing review. In this paper, risk assessment tools are developed based upon lessons learned from other review boards, such as Institutional Biosafety Committees.
C1 [Jordan, Sara R.] Virginia Tech, Ctr Publ Adm & Policy, Sch Publ & Int Affairs, Arlington, VA 22203 USA.
RP Jordan, SR (corresponding author), Virginia Tech, Ctr Publ Adm & Policy, Sch Publ & Int Affairs, Arlington, VA 22203 USA.
EM srjordan@vt.edu
CR Arkin RC, 1997, J EXP THEOR ARTIF IN, V9, P175, DOI 10.1080/095281397147068
   Bankert Elizabeth A., 2006, I REV BOARD MANAGEME
   BEREANO PL, 1984, SCI TECHNOL HUM VAL, P16, DOI 10.1177/016224398400900403
   BERG P, 1975, P NATL ACAD SCI USA, V72, P1981, DOI 10.1073/pnas.72.6.1981
   BERG P, 1995, P NATL ACAD SCI USA, V92, P9011, DOI 10.1073/pnas.92.20.9011
   Bostrom N., 2003, SCI FICTION PHILOS T
   Bostrom N, 2012, MIND MACH, V22, P71, DOI 10.1007/s11023-012-9281-3
   Butler R.M., 2016, ENSURING NATL BIOSEC, P217
   Butzow M, 1995, J Emerg Nurs, V21, P262, DOI 10.1016/S0099-1767(05)80176-X
   Calo Ryan, 2017, UC DAVIS L REV, V51, P399
   Cerka P, 2015, COMPUT LAW SECUR REV, V31, P376, DOI 10.1016/j.clsr.2015.03.008
   De Angelis C, 2004, NEW ENGL J MED, V351, P1250, DOI 10.1056/NEJMe048225
   Dougherty E.R., 1988, MATH METHODS ARTIFIC, VQ336, pD6
   Dyrbye LN, 2007, ACAD MED, V82, P654, DOI 10.1097/ACM.0b013e318065be1e
   Eden AH, 2013, SINGULARITY HYPOTHES
   EDGAR H, 1995, MILBANK Q, V73, P489, DOI 10.2307/3350283
   Emanuel EJ, 2004, ANN INTERN MED, V141, P282, DOI 10.7326/0003-4819-141-4-200408170-00008
   Gunsalus CK, 2007, QUAL INQ, V13, P617, DOI 10.1177/1077800407300785
   Hall R.B., 2015, EMERGENCE PRIVATE AU, V85
   Hallevy G., AKRON INTELLECTUAL P, V4, P171
   Jacobson Nora, 2007, IRB, V29, P1
   Jenkins C, 2014, J RES ADMIN, V45, P11
   Kahn JP, 2009, J LAW MED ETHICS, V37, P685, DOI 10.1111/j.1748-720X.2009.00440.x
   Leung J., 2019, WAR ROCKS
   Liedtke C, 2014, FASEB J, V28
   Lucas Jr G.R., 2013, UTAH LAW REV, V6, P23
   Maes P., 1990, DESIGNING AUTONOMOUS
   Marshall E, 1999, SCIENCE, V284, P1246
   Murphy CN, 2009, GLOB INST, P1
   National Institutes of Health, FED REG, V81, P15316
   National Institutes of Health, 2012, US GOV POL OV LIF SC
   National Institutes of Health, 2019, NIH GUID RES INV REC
   Newgard CD, 2002, ACAD EMERG MED, V9, P1426
   Ozdemir V, 2009, AM J BIOETHICS, V9, P65, DOI 10.1080/15265160903197671
   Pennachin C., 2007, ARTIFICIAL GEN INTEL, P1, DOI DOI 10.1007/978-3-540-68677-4_1
   Petrella B.L., 2015, CURRENT PROTOCOLS MI, V39, p1A
   Race M.S., 2012, BIOSECUR BIOTERROR, V6, P19
   Ross G, 1996, HUM GENE THER, V7, P1781, DOI 10.1089/hum.1996.7.14-1781
   Samaras C., 2014, AUTONOMOUS VEHICLE T
   Selgelid MJ, 2009, B WORLD HEALTH ORGAN, V87, P720, DOI 10.2471/BLT.08.051383
   SINGER M, 1973, SCIENCE, V181, P1114, DOI 10.1126/science.181.4105.1114
   Statt N., 2019, GOOGLE DISSOLVES ETH
   Steels Luc, 1994, Artificial Life, V1, P75, DOI 10.1162/artl.1993.1.1_2.75
   Stone Z., 2018, ARTIFICIAL INTELLIGE
   Sugarman J, 2000, ACAD MED, V75, P687, DOI 10.1097/00001888-200007000-00009
   Sunshine Project, 2004, MANDATE FAILURE STAT
   TALBOT B, 1983, PUBLIC HEALTH REP, V98, P361
   Talbot B., 1980, U TOLEDO LAW REV, V12, P804
   Todd D., 2019, MICROSOFT RECONSIDER
   Tutt A., 2016, ADMIN LAW REV, V69, P81
   VARELA FJ, 1992, PRACTICE AUTONOMOUS
   Vladeck D. C., WASHINGTON LAW REV, V89, P117
   White RF, 2007, INDEP REV, V11, P547
   Wilson D. E., 2007, BIOSAFETY MICROBIOLO, V5th
   World Health Organization, 2004, LAB BIOS MAN, V3rd
   Yampolskiy R, 2013, TOPOI-INT REV PHILOS, V32, P217, DOI 10.1007/s11245-012-9128-9
   Yudkowsky Eliezer, 2008, GLOBAL CATASTROPHIC, p[308, 313]
NR 57
TC 0
Z9 0
U1 1
U2 3
PU IEEE
PI NEW YORK
PA 345 E 47TH ST, NEW YORK, NY 10017 USA
SN 2158-3404
BN 978-1-7281-5480-0
J9 INT SYMP TECHNOL SOC
PY 2019
PG 7
WC Computer Science, Interdisciplinary Applications; Engineering,
   Multidisciplinary
SC Computer Science; Engineering
GA BO8JU
UT WOS:000527550200019
DA 2021-12-12
ER

PT J
AU Tan, C
AF Tan, Charlene
TI Digital Confucius? Exploring the implications of artificial intelligence
   in spiritual education
SO CONNECTION SCIENCE
LA English
DT Article
DE Artificial intelligence; Confucianism; spiritual education; teaching
ID ROBOT; COMPETENCE; RELIGION
AB This paper explores the prospect of artificial intelligence (AI) supplementing or supplanting the human teacher in spiritual education using the example of Confucianism. The article compares the role and capabilities of two Confucian teachers: Confucius and an imagined robot teacher ("Digital Confucius"). It is argued in this article that Digital Confucius, if developed, would be useful as an "AI partner" in transmitting the knowledge and skills. As "AI mind", however, digital Confucius, would be weak in catering its teaching to suit the learner's profiles and contextual needs as well as serving as an ethical-spiritual guide and role-model to its students. Two major implications are discussed in this paper. First, the study highlights the potential complementary function of AI in the transfer of information and the irreplaceable role of the human teacher in moral education. Secondly, rather than making spirituality redundant, the limitation of AI in Confucian teaching speaks of the continuous relevance and centrality of spiritual development for human beings.
C1 [Tan, Charlene] Nanyang Technol Univ, Natl Inst Educ, Singapore 637616, Singapore.
RP Tan, C (corresponding author), Nanyang Technol Univ, Natl Inst Educ, Singapore 637616, Singapore.
EM charlene.tan@nie.edu.sg
OI Tan, Charlene/0000-0002-5711-3749
CR Ahn H, 2008, PASTOR PSYCHOL, V57, P101, DOI 10.1007/s11089-008-0133-2
   Ames Roger T., 1998, ANALECTS CONFUCIUS P
   Anderson M., 2011, MACHINE ETHICS
   Arkin R., 2009, COMPUT EDUC, V58, P978
   Bainbridge WS, 2006, FUTURIST, V40, P25
   Bostrom N, 2014, CAMBRIDGE HANDBOOK OF ARTIFICIAL INTELLIGENCE, P316
   Cai ZQ, 1999, PHILOS EAST WEST, V49, P317, DOI 10.2307/1399898
   CUA AS, 1992, PHILOS EAST WEST, V42, P49, DOI 10.2307/1399691
   DeBaets A. M., 2014, J EVOLUTION TECHNOLO, V24, P76
   Dignum V, 2018, ETHICS INF TECHNOL, V20, P1, DOI 10.1007/s10676-018-9450-z
   DMello A., 2015, CONVERSATION
   Etzioni A., 2017, J ETHICS, V21, P403
   Fisher M., 2017, MORAL AUTONOMOUS SYS
   Foerst A, 1996, ZYGON, V31, P681, DOI 10.1111/j.1467-9744.1996.tb00956.x
   Fossa F, 2018, ETHICS INF TECHNOL, V20, P115, DOI 10.1007/s10676-018-9451-y
   Gier NF, 2001, PHILOS EAST WEST, V51, P280, DOI 10.1353/pew.2001.0022
   Hall DL., 1987, THINKING CONFUCIUS
   Herzfeld Noreen L, 2002, OUR IMAGE ARTIFICIAL
   Kristjansson K, 2006, J MORAL EDUC, V35, P37, DOI 10.1080/03057240500495278
   Malle BF, 2016, ETHICS INF TECHNOL, V18, P243, DOI 10.1007/s10676-015-9367-8
   Markoff J, 2015, MACHINES LOVING GRAC
   Pizarro D, 2000, J THEOR SOC BEHAV, V30, P355, DOI 10.1111/1468-5914.00135
   Robotics S., 2018, ROBOTS WHO IS PEPPER
   Roeser S., 2010, MORAL EMOTIONS INTUI
   ROSEMONT H, 2001, RATIONALITY RELIG EX
   Rossano MJ, 2001, ZYGON, V36, P57, DOI 10.1111/0591-2385.00340
   Samuel S., 2019, ROBOT PRIESTS CAN BL
   Sharkey A, 2017, CONNECT SCI, V29, P210, DOI 10.1080/09540091.2017.1313815
   Stanford University, 2016, 100 YEAR STUD ART IN
   Sullins JP, 2006, INT REV INF ETHICS, V6, P23
   Tamatea L, 2010, ZYGON, V45, P979, DOI 10.1111/j.1467-9744.2010.01145.x
   Tan C, 2013, CONFUCIUS
   Tan C, 2009, INT HANDB RELIG EDUC, V3, P397, DOI 10.1007/978-1-4020-9018-9_22
   van Wynsberghe A, 2019, SCI ENG ETHICS, V25, P719, DOI 10.1007/s11948-018-0030-8
   Walker LJ, 1998, DEV PSYCHOL, V34, P403, DOI 10.1037/0012-1649.34.3.403
   WALKER LJ, 1995, MORALITY EVERYDAY LI, P371
   Wong B, 2001, J CHINESE PHILOS, V28, P209, DOI 10.1111/0301-8121.00044
   Young W, 2019, ZYGON, V54, P479, DOI 10.1111/zygo.12515
NR 38
TC 3
Z9 3
U1 8
U2 42
PU TAYLOR & FRANCIS LTD
PI ABINGDON
PA 2-4 PARK SQUARE, MILTON PARK, ABINGDON OR14 4RN, OXON, ENGLAND
SN 0954-0091
EI 1360-0494
J9 CONNECT SCI
JI Connect. Sci.
PD JUL 2
PY 2020
VL 32
IS 3
BP 280
EP 291
DI 10.1080/09540091.2019.1709045
EA JAN 2020
PG 12
WC Computer Science, Artificial Intelligence; Computer Science, Theory &
   Methods
SC Computer Science
GA NA8TL
UT WOS:000505855700001
DA 2021-12-12
ER

PT C
AU Hoeschl, MB
   Bueno, TCD
   Hoeschl, HC
AF Hoeschl, Milena B.
   Bueno, Tania C. D.
   Hoeschl, Hugo C.
GP IEEE
TI Fourth Industrial Revolution and the future of Engineering: Could Robots
   Replace Human Jobs? How Ethical Recommendations can Help Engineers Rule
   on Artificial Intelligence
SO 2017 7TH WORLD ENGINEERING EDUCATION FORUM (WEEF)
LA English
DT Proceedings Paper
CT 7th World Engineering Education Forum (WEEF)
CY NOV 13-16, 2017
CL Univ Teknologi Petronas, Kuala Lumpur, MALAYSIA
SP Kementerian Pendidikan Tinggi, Int Federat Engn Educ Soc, Soc Engn Educ Malaysia, Univ Teknologi Malaysia, Student Platform Engn Educ Dev, Dassault Systemes, Educ Malaysia, MathWorks, MMC, Quanser, IEEE
HO Univ Teknologi Petronas
DE Engineering Education; Artificial Intelligence; Industry 4.0; Labor
   Market
AB The current economic crisis, combined with the sudden increased use of Information Technology (IT) and Artificial Intelligence (AI) in human life presents new challenges and opportunities for engineering education and jobs. Engineering education needs to undergo a revolution; ethical issues that involve AI and the use of technologies need to be inserted in the learning process urgently to guarantee the employment of our future engineers. In this work we identified and evaluated issues and candidate recommendations from initiatives like "The IEEE Global Initiative for Ethical Considerations in Artificial Intelligence and Autonomous Systems" and "USA NSTC's Subcommittee on Machine Learning and Artificial Intelligence" in order to provide a set of ethical principles and recommendations that are conversant with Engineering ethics defined by "Engineering Criteria 2000". Some of these ethical principles and recommendations are highlighted with the objective of introducing AI in engineering education and improve the connections between technology and society.
C1 [Hoeschl, Milena B.] Fed Univ Santa Catarina UFSC, Florianopolis, SC, Brazil.
   [Bueno, Tania C. D.; Hoeschl, Hugo C.] Inst Egovt Intelligences & Syst i3G, Florianopolis, SC, Brazil.
RP Hoeschl, MB (corresponding author), Fed Univ Santa Catarina UFSC, Florianopolis, SC, Brazil.
EM milena_bueno@hotmail.com; tania.bueno@i3g.org.br;
   hugo.hoeschl@i3g.org.br
CR [Anonymous], 2016, ETHICALLY ALIGNED DE
   ASIMOV I., 1942, RUNAROUND
   Burgess M., WIRED
   Chang J., 2016, 10 ACTEMP
   Dutta S., GLOBAL INFORM TECHNO
   Hafner Katie, 2000, NY TIMES
   Kurzweil R., 2012, CREATE MIND SECRET H
   Kurzweil R., 2005, SINGULARITY IS NEAR
   Larson J., PROPUBLICA
   Lattuca L.R., 2006, ENG CHANGE STUDY IMP
   Lin P., ROBOT ETHICS ETHICAL
   Minsky M., 2000, COMMONSENSE BASED IN, P69
   Pajarinen M., 2014, ETLA BRIEF, V22, P1
   Pew Research Center, 2014, ROB FUT JOBS
   Stone P., 2016, ARTIFICIAL INTELLIGE
   Stone P., 2016, 100 YEAR STUDY ARTIF
   Thompson C., WIRED
   USA NSTC's Subcommittee on Machine Learning and Artificial Intelligence, 2016, PREP FUT ART INT
   Wisskirchen G., 2017, INT BAR ASS GLOBAL E
NR 19
TC 2
Z9 2
U1 5
U2 24
PU IEEE
PI NEW YORK
PA 345 E 47TH ST, NEW YORK, NY 10017 USA
BN 978-1-5386-1523-2
PY 2017
BP 21
EP 26
PG 6
WC Education, Scientific Disciplines; Engineering, Multidisciplinary
SC Education & Educational Research; Engineering
GA BL1HH
UT WOS:000447623800005
DA 2021-12-12
ER

PT J
AU Ferrell, OC
   Ferrell, L
AF Ferrell, O. C.
   Ferrell, Linda
TI Applying the Hunt Vitell ethics model to artificial intelligence ethics
SO JOURNAL OF GLOBAL SCHOLARS OF MARKETING SCIENCE
LA English
DT Article
DE Artificial intelligence ethics; Hunt Vitell ethics model; machine
   learning; business ethics; ethical evaluations
AB The Hunt-Vitell (H-V) model of marketing ethics has been validated over the last 30 years. The model explains how people make ethical decisions. Artificial intelligence (AI), involving machine learning, is replacing humans and making decisions based on algorithms or rules developed by programmers. The challenge is how to program the ethical component of AI decisions normally provided by humans. H-V is a descriptive model that can be applied to making AI ethical decisions. A blueprint and revised H-V model is developed as a guide to implementing AI ethics.
C1 [Ferrell, O. C.; Ferrell, Linda] Auburn Univ, Dept Mkt, Auburn, AL 36830 USA.
RP Ferrell, L (corresponding author), Auburn Univ, Dept Mkt, Auburn, AL 36830 USA.
EM LKF0009@auburn.edu
CR Bean R., 2017, HARVARD BUS REV
   Boose M.A., 2000, RISK MANAGEMENT INSU, V3, DOI [10.1111/j.1540-6296.2000.tb00032.x, DOI 10.1111/J.1540-6296.2000.TB00032.X]
   Clark, 2019, EMBEDDED ETHICS COMP
   Cole D, 2000, J BUS ETHICS, V26, P259, DOI 10.1023/A:1006106300954
   FERRELL OC, 1985, J MARKETING, V49, P87, DOI 10.2307/1251618
   Hamington M, 2019, J BUS ETHICS, V155, P91, DOI 10.1007/s10551-017-3522-6
   Harris T., 2019, STUFF WORKS
   HEGARTY WH, 1978, J APPL PSYCHOL, V63, P451, DOI 10.1037/0021-9010.63.4.451
   Hunt S.D., 2004, MARKETING ED REV, V14, P1
   Hunt S.D., 1986, J MACROMARKETING, V6, P5, DOI DOI 10.1177/027614678600600103
   Hunt SD, 2005, Business Ethics: New Challenges for Business Schools and Corporate Leaders, P18
   Marr, 2018, FORBES
   Marshall A., 2017, WIRED
   Michael A., 1990, J ACADEMY MARKETING, V2, P163, DOI DOI 10.1007/BF02726432
   Miller, 2017, TECHNOLOGY SOC
   Song, 2018, WHY BLOCKCHAIN IS HA
   Sullivan, 2017, LOTS TALK MICROSOFT
   Waters Technology ,, 2018, BEST PRACTICES FINAN
NR 18
TC 2
Z9 2
U1 13
U2 20
PU ROUTLEDGE JOURNALS, TAYLOR & FRANCIS LTD
PI ABINGDON
PA 2-4 PARK SQUARE, MILTON PARK, ABINGDON OX14 4RN, OXON, ENGLAND
SN 2163-9159
EI 2163-9167
J9 J GLOB SCHOLARS MARK
JI J. Glob. Scholars Mark. Sci.
PD APR 3
PY 2021
VL 31
IS 2
SI SI
BP 178
EP 188
DI 10.1080/21639159.2020.1785918
EA JAN 2021
PG 11
WC Business
SC Business & Economics
GA QW7IL
UT WOS:000612751000001
DA 2021-12-12
ER

PT J
AU Recht, MP
   Dewey, M
   Dreyer, K
   Langlotz, C
   Niessen, W
   Prainsack, B
   Smith, JJ
AF Recht, Michael P.
   Dewey, Marc
   Dreyer, Keith
   Langlotz, Curtis
   Niessen, Wiro
   Prainsack, Barbara
   Smith, John J.
TI Integrating artificial intelligence into the clinical practice of
   radiology: challenges and recommendations
SO EUROPEAN RADIOLOGY
LA English
DT Article
DE Artificial intelligence; Bioethics; Data; Regulation; Education
ID DIAGNOSTIC-ACCURACY; BIG DATA; FUTURE
AB Artificial intelligence (AI) has the potential to significantly disrupt the way radiology will be practiced in the near future, but several issues need to be resolved before AI can be widely implemented in daily practice. These include the role of the different stakeholders in the development of AI for imaging, the ethical development and use of AI in healthcare, the appropriate validation of each developed AI algorithm, the development of effective data sharing mechanisms, regulatory hurdles for the clearance of AI algorithms, and the development of AI educational resources for both practicing radiologists and radiology trainees. This paper details these issues and presents possible solutions based on discussions held at the 2019 meeting of the International Society for Strategic Studies in Radiology.
C1 [Recht, Michael P.] NYU, Dept Radiol, Robert I Grossman Sch Med, 560 1St Ave, New York, NY 10016 USA.
   [Dewey, Marc] Charite Univ Med Berlin, Berlin, Germany.
   [Dewey, Marc] Humboldt Univ, Berlin, Germany.
   [Dewey, Marc] Free Univ Berlin, Berlin, Germany.
   [Dreyer, Keith] Massachusetts Gen Hosp, Dept Radiol, Boston, MA USA.
   [Langlotz, Curtis] Stanford Univ, Dept Radiol & Biomed Informat, Palo Alto, CA 94304 USA.
   [Niessen, Wiro] Erasmus MC, Dept Radiol, Univ Med Ctr Rotterdam, Rotterdam, Netherlands.
   [Niessen, Wiro] Delft Univ Technol, Fac Appl Sci, Delft, Netherlands.
   [Prainsack, Barbara] Univ Vienna, Dept Polit Sci, Vienna, Austria.
   [Prainsack, Barbara] Kings Coll London, Dept Global Hlth & Social Med, London, England.
   [Smith, John J.] Hogan Lovells US LLP, Washington, DC USA.
RP Recht, MP (corresponding author), NYU, Dept Radiol, Robert I Grossman Sch Med, 560 1St Ave, New York, NY 10016 USA.
EM Michael.Recht@nyulangone.org
RI Prainsack, Barbara/AAF-5739-2021
OI Prainsack, Barbara/0000-0002-6335-1532; Dewey, Marc/0000-0002-4402-2733;
   , michael/0000-0002-8546-6314
FU FP7 Program of the European Commission [603266-2, HEALTH-2012.2.4.-2];
   German Research Foundation (DFG) in the Heisenberg ProgramGerman
   Research Foundation (DFG) [DE 1361/14-1]; graduate program on
   quantitative biomedical imaging (BIOQIC) [GRK 2260/1]; Priority
   Programme Radiomics [DE 1361/19-1, SPP 2177/1]; Berlin University
   Alliance; Digital Health Accelerator of the Berlin Institute of Health
FX Prof. Dewey has received grant support from the FP7 Program of the
   European Commission for the randomized multicenter DISCHARGE trial
   (603266-2, HEALTH-2012.2.4.-2). He also received grant support from
   German Research Foundation (DFG) in the Heisenberg Program (DE
   1361/14-1); from graduate program on quantitative biomedical imaging
   (BIOQIC, GRK 2260/1); for fractal analysis of myocardial perfusion (DE
   1361/19-1); from the Priority Programme Radiomics (DE 1361/19-1 and 20-1
   in SPP 2177/1). He also received funding from the Berlin University
   Alliance and from the Digital Health Accelerator of the Berlin Institute
   of Health. Prof. Dewey has received lecture fees from Canon, Guerbet,
   Cardiac MR Academy Berlin, and Bayer. Prof. Dewey is also the editor of
   Cardiac CT, published by Springer, and offers hands-on courses on CT
   imaging (www.ct-kurs.de).Institutional master research agreements exist
   with Siemens, General Electric, Philips, and Canon. The terms of these
   arrangements are managed by the legal department of Charite
   -Universitatsmedizin Berlin. Professor Dewey holds a joint patent with
   Florian Michallek on dynamic perfusion analysis using fractal analysis
   (PCT/EP2016/071551).
CR Adamson PD, 2018, INT J CARDIOL, V252, P31, DOI 10.1016/j.ijcard.2017.09.033
   Anderson M., 2019, AMA J ETH, V21, P125
   [Anonymous], DET YOUR PROD IS MED
   Balthazar P, 2018, J AM COLL RADIOL, V15, P580, DOI 10.1016/j.jacr.2017.11.035
   Bosserdt M, 2019, EUR RADIOL, V29, P4794, DOI 10.1007/s00330-019-06105-y
   Cath C, 2018, PHILOS T R SOC A, V376, DOI 10.1098/rsta.2018.0080
   Chockley K, 2016, J AM COLL RADIOL, V13, P1415, DOI 10.1016/j.jacr.2016.07.010
   Collado-Mesa F, 2018, J AM COLL RADIOL, V15, P1753, DOI 10.1016/j.jacr.2017.12.021
   Dewey M, 2019, RADIOLOGY, V291, P547, DOI 10.1148/radiol.2019181796
   European Commission, 2018, MDCG 2018 2 FUT EU M
   European Economic Community, 1993, OFFICIAL J EUROPEAN
   European Group on Ethics in Science and New Technologies, 2018, STAT ART INT ROB AUT
   Haase R, 2019, BMJ-BRIT MED J, V365, DOI 10.1136/bmj.l1945
   Hagendorff T., 2019, ARXIV190303425
   Halabi SS, 2019, RADIOLOGY, V290, P498, DOI 10.1148/radiol.2018180736
   Harris S, 2018, AI MED IMAGING TOP 2
   High-Level Expert Group on Artificial Intelligence, 2019, ETH GUID TRUSTW AI
   Jha S, 2018, J AM COLL RADIOL, V15, P509, DOI 10.1016/j.jacr.2017.12.025
   Langlotz Curtis P, 2019, Radiol Artif Intell, V1, pe190058, DOI 10.1148/ryai.2019190058
   Leung KYE, 2015, NEUROINFORMATICS, V13, P65, DOI 10.1007/s12021-014-9240-7
   Maier-Hein L, 2018, NAT COMMUN, V9, DOI 10.1038/s41467-018-07619-7
   Naaktgeboren CA, 2013, ANN INTERN MED, V159, P195, DOI 10.7326/0003-4819-159-3-201308060-00009
   Nguyen GK, 2018, J AM COLL RADIOL, V15, P1320, DOI 10.1016/j.jacr.2018.05.024
   Obermeyer Z, 2016, NEW ENGL J MED, V375, P1216, DOI 10.1056/NEJMp1606181
   Osoba O. A., 2017, INTELLIGENCE OUR IMA
   Pesapane F, 2018, INSIGHTS IMAGING, V9, P745, DOI 10.1007/s13244-018-0645-y
   Popenici Stefan A D, 2017, Res Pract Technol Enhanc Learn, V12, P22, DOI 10.1186/s41039-017-0062-8
   Prainsack B, 2017, PERSONALIZED MED EMP, P100
   Rigby M.J., 2019, AMA J ETHICS, V21, P121, DOI [10.1001/amajethics.2019.121, DOI 10.1001/AMAJETHICS.2019.121]
   Schonberger D, 2019, INT J LAW INFORM TEC, V27, P171, DOI 10.1093/ijlit/eaz004
   Starmans MPA, 2020, HDB MEDICAL IMAGE CO, P429, DOI 10.1016/B978-0-12-816176-0.00023-5
   Tajmir SH, 2018, ACAD RADIOL, V25, P747, DOI 10.1016/j.acra.2018.03.007
   Thierer A., 2017, ARTIFICIAL INTELLIGE
   Tricoci P, 2009, JAMA-J AM MED ASSOC, V301, P831, DOI 10.1001/jama.2009.205
   US Food and Drug Administration, ART INT MACH LEARN S
   Venema E, 2017, BMJ-BRIT MED J, V357, DOI 10.1136/bmj.j1710
   Wachter S., 2019, COLUMBIA BUSINESS LA, V2, P494, DOI 10.7916/cblr.v2019i2.3424
   Wachter S., 2017, HARVARD J LAW TECHNO, V31, P841, DOI 10.2139/ssrn.3063289
   Wartman SA, 2018, ACAD MED, V93, P1107, DOI 10.1097/ACM.0000000000002044
   Whiting P, 2004, ANN INTERN MED, V140, P189, DOI 10.7326/0003-4819-140-3-200402030-00010
   Wilson J, 2018, HARVARD BUS REV, V96, P115
   Wood MJ, 2019, J AM COLL RADIOL, V16, P740, DOI 10.1016/j.jacr.2018.10.008
   Zech JR, 2018, PLOS MED, V15, DOI 10.1371/journal.pmed.1002683
NR 43
TC 20
Z9 20
U1 6
U2 17
PU SPRINGER
PI NEW YORK
PA ONE NEW YORK PLAZA, SUITE 4600, NEW YORK, NY, UNITED STATES
SN 0938-7994
EI 1432-1084
J9 EUR RADIOL
JI Eur. Radiol.
PD JUN
PY 2020
VL 30
IS 6
BP 3576
EP 3584
DI 10.1007/s00330-020-06672-5
EA FEB 2020
PG 9
WC Radiology, Nuclear Medicine & Medical Imaging
SC Radiology, Nuclear Medicine & Medical Imaging
GA LR8BV
UT WOS:000516234800004
PM 32064565
DA 2021-12-12
ER

PT J
AU Mysona, DP
   Kapp, DS
   Rohatgi, A
   Lee, D
   Mann, AK
   Tran, P
   Tran, L
   She, JX
   Chan, JK
AF Mysona, David Pierce
   Kapp, Daniel S.
   Rohatgi, Atharva
   Lee, Danny
   Mann, Amandeep K.
   Tran, Paul
   Tran, Lynn
   She, Jin-Xiong
   Chan, John K.
TI Applying Artificial Intelligence to Gynecologic Oncology: A Review
SO OBSTETRICAL & GYNECOLOGICAL SURVEY
LA English
DT Review
ID LYMPH-NODE METASTASIS; NEURAL-NETWORKS; OVARIAN-CANCER; RADICAL
   HYSTERECTOMY; RISK-FACTORS; CLASSIFICATION; DISCRIMINATION; BENIGN;
   PREDICTION; DIAGNOSIS
AB Importance: Artificial intelligence (AI) will play an increasing role in health care. In gynecologic oncology, it can advance tailored screening, precision surgery, and personalized targeted therapies.
   Objective: The aim of this study was to review the role of AI in gynecologic oncology.
   Evidence Acquisition: Artificial intelligence publications in gynecologic oncology were identified by searching "gynecologic oncology AND artificial intelligence" in the PubMed database. A review of the literature was performed on the history of AI, its fundamentals, and current applications as related to diagnosis and treatment of cervical, uterine, and ovarian cancers.
   Results: A PubMed literature search since the year 2000 showed a significant increase in oncology publications related to AI and oncology. Early studies focused on using AI to interrogate electronic health records in order to improve clinical outcome and facilitate clinical research. In cervical cancer, AI algorithms can enhance image analysis of cytology and visual inspection with acetic acid or colposcopy. In uterine cancers, AI can improve the diagnostic accuracies of radiologic imaging and predictive/prognostic capabilities of clinicopathologic characteristics. Artificial intelligence has also been used to better detect early-stage ovarian cancer and predict surgical outcomes and treatment response.
   Conclusions and Relevance: Artificial intelligence has been shown to enhance diagnosis, refine clinical decision making, and advance personalized therapies in gynecologic cancers. The rapid adoption of AI in gynecologic oncology will depend on overcoming the challenges related to data transparency, quality, and interpretation.
   Artificial intelligence is rapidly transforming health care. However, many physicians are unaware that this technology is being used in their practices and could benefit from a better understanding of the statistics and computer science behind these algorithms. This review provides a summary of AI, its applicability, and its limitations in gynecologic oncology.
   Target Audience: Obstetricians and gynecologists, family physicians
   Learning Objectives: After completing this CME activity, physicians should be better able to describe the basic functions of AI algorithms; explain the potential applications of machine learning in diagnosis, treatment, and prognostication of cervical, endometrial, and ovarian cancers; and identify the ethical concerns and limitations of the use of AI in the management of gynecologic cancer patients.
C1 [Mysona, David Pierce] Univ N Carolina, Chapel Hill, NC 27515 USA.
   [Kapp, Daniel S.] Stanford Univ, Dept Radiat Oncol, Sch Med, Stanford, CA 94305 USA.
   [Rohatgi, Atharva] Univ Calif Davis, Davis, CA 95616 USA.
   [Lee, Danny] Univ Calif Berkeley, Berkeley, CA 94720 USA.
   [Mann, Amandeep K.] Palo Alto Med Fdn Res Inst, Palo Alto, CA USA.
   [Tran, Paul; Tran, Lynn; She, Jin-Xiong] Med Coll Georgia, Ctr Biotechnol & Genom Med, Augusta, GA 30912 USA.
   [Chan, John K.] Palo Alto Med Fdn Res Inst, Gynecol Oncol, Palo Alto, CA USA.
RP Chan, JK (corresponding author), 3838 Calif St,410, San Francisco, CA 94118 USA.
EM chanjohn@sutterhealth.org
OI Tran, Paul/0000-0003-2197-4376; Rohatgi, Atharva/0000-0002-3908-5369
CR [Anonymous], 2017, INTRADOGLOBAL NEWSWI
   [Anonymous], UNDERSTANDING REAL C
   [Anonymous], GETFITNESSAI
   Anthes G, 2017, COMMUN ACM, V60, P19, DOI 10.1145/3088342
   Aramendia-Vidaurreta V, 2016, ULTRASOUND MED BIOL, V42, P742, DOI 10.1016/j.ultrasmedbio.2015.11.014
   Baker J, 1992, P WORKSH SPEECH NAT, P471
   Barry-Straume J, 2018, SMU DATA SCI REV, V1, P12
   Beauchamp N, 2017, AM J POLIT SCI, V61, P490, DOI 10.1111/ajps.12274
   Beck JT, 2017, J CLIN ONCOL, V35, DOI 10.1200/JCO.2017.35.15_suppl.6501
   Bengtsson E, 2014, COMPUT MATH METHOD M, V2014, DOI 10.1155/2014/842037
   Binder PS, 2016, AM J OBSTET GYNECOL, V215, DOI 10.1016/j.ajog.2016.07.035
   Bodalal Z, 2019, ABDOM RADIOL, V44, P1960, DOI 10.1007/s00261-019-02028-w
   Bojarski M., END END LEARNING SEL
   Brinker TJ, 2019, EUR J CANCER, V113, P47, DOI 10.1016/j.ejca.2019.04.001
   Buchanan BG, 2005, AI MAG, V26, P53
   Cambria E, 2014, IEEE COMPUT INTELL M, V9, P48, DOI 10.1109/MCI.2014.2307227
   Castelli M, 2020, COMPLEXITY, V2020, DOI 10.1155/2020/8049504
   Chambers D, 2019, BMJ OPEN, V9, DOI 10.1136/bmjopen-2018-027743
   Chan JK, 2020, SOC GYN ONC ANN M VI
   Chen JX, 2016, COMPUT SCI ENG, V18, P4, DOI 10.1109/MCSE.2016.74
   Cheng L, 2018, MOL MED REP, V18, P3289, DOI 10.3892/mmr.2018.9300
   Comly N, 2009, PREDICTING WEIGHT LO
   Corzo C, 2018, J MINIM INVAS GYN, V25, P308, DOI 10.1016/j.jmig.2017.07.022
   Dagogo-Jack I, 2018, NAT REV CLIN ONCOL, V15, P81, DOI 10.1038/nrclinonc.2017.166
   Davis A, 2014, GYNECOL ONCOL, V133, P624, DOI 10.1016/j.ygyno.2014.02.038
   Deo RC, 2015, CIRCULATION, V132, P1920, DOI 10.1161/CIRCULATIONAHA.115.001593
   Dong JW, 2019, ONCOL REP, V41, P3233, DOI 10.3892/or.2019.7108
   Dzobo K, 2020, OMICS, V24, P247, DOI 10.1089/omi.2019.0038
   Enshaei A, 2015, ANN SURG ONCOL, V22, P3970, DOI 10.1245/s10434-015-4475-6
   Esteva A, 2017, NATURE, V542, P115, DOI 10.1038/nature21056
   Fazal MI, 2018, EUR J RADIOL, V105, P246, DOI 10.1016/j.ejrad.2018.06.020
   Ferrucci DA, 2012, IBM J RES DEV, V56, DOI 10.1147/JRD.2012.2184356
   fitgenieapp, FITGENIE
   FitzHenry F, 2013, MED CARE, V51, P509, DOI 10.1097/MLR.0b013e31828d1210
   Getz G, 2013, NATURE, V497, P67, DOI 10.1038/nature12113
   Gunakan E, 2019, INT J GYNECOL CANCER, V29, P320, DOI 10.1136/ijgc-2018-000033
   Haenssle HA, 2018, ANN ONCOL, V29, P1836, DOI 10.1093/annonc/mdy166
   Harrer S, 2019, TRENDS PHARMACOL SCI, V40, P577, DOI 10.1016/j.tips.2019.05.005
   Hovold J., 2005, P 15 NORD C COMP LIN, P41
   Hu LM, 2019, JNCI-J NATL CANCER I, V111, P923, DOI 10.1093/jnci/djy225
   Jiang F, 2017, STROKE VASC NEUROL, V2, P230, DOI 10.1136/svn-2017-000101
   Joachims T., 1998, Machine Learning: ECML-98. 10th European Conference on Machine Learning. Proceedings, P137
   Kawakami E, 2019, CLIN CANCER RES, V25, P3006, DOI 10.1158/1078-0432.CCR-18-3378
   Kehoe S, 2000, EUR J GYNAECOL ONCOL, V21, P583
   Kim MH, 2011, ACTA RADIOL, V52, P1175, DOI 10.1258/ar.2011.110202
   Koh WJ, 2018, J NATL COMPR CANC NE, V16, P170, DOI 10.6004/jnccn.2018.0006
   Kotsiantis SB, 2007, FRONT ARTIF INTEL AP, V160, P3
   Kudva Vidya, 2018, Critical Reviews in Biomedical Engineering, V46, P135, DOI 10.1615/CritRevBiomedEng.2018026019
   Kusy M, 2013, MED BIOL ENG COMPUT, V51, P1357, DOI 10.1007/s11517-013-1108-8
   Levinson Kimberly, 2019, Am Soc Clin Oncol Educ Book, V39, pe126, DOI 10.1200/EDBK_237967
   Lim S, 2017, J GYNECOL ONCOL, V28, DOI 10.3802/jgo.2017.28.e67
   Lin HT, 2019, ECLINICALMEDICINE, V9, P52, DOI 10.1016/j.eclinm.2019.03.001
   Lu HN, 2019, NAT COMMUN, V10, DOI 10.1038/s41467-019-08718-9
   Lu HM, 2018, MOBILE NETW APPL, V23, P368, DOI 10.1007/s11036-017-0932-8
   Makris GM, 2017, DIAGN CYTOPATHOL, V45, P202, DOI 10.1002/dc.23649
   Master N, 2017, INT J DATA SCI ANAL, V4, P35, DOI DOI 10.1007/S41060-017-0055-0
   Matsuo K, 2017, AM J OBSTET GYNECOL, V217, P703, DOI 10.1016/j.ajog.2017.08.012
   McCarthy J, 2006, AI MAG, V27, P12
   McLean G, 2019, COMPUT HUM BEHAV, V99, P28, DOI 10.1016/j.chb.2019.05.009
   Muller G, 2009, 8 BRAZ S GAM DIG ENT
   Murali R, 2019, INT J GYNECOL PATHOL, V38, pS40, DOI 10.1097/PGP.0000000000000491
   Murff HJ, 2011, JAMA-J AM MED ASSOC, V306, P848, DOI 10.1001/jama.2011.1204
   Mysona DP, 2020, GYNECOL ONCOL, V156, P77, DOI 10.1016/j.ygyno.2019.10.017
   Mysona D, 2019, GYNECOL ONCOL, V152, P574, DOI 10.1016/j.ygyno.2018.12.015
   Obrzut B, 2017, BMC CANCER, V17, DOI 10.1186/s12885-017-3806-3
   Onstad MA, 2016, J CLIN ONCOL, V34, P4225, DOI 10.1200/JCO.2016.69.4638
   Pouliakis A, 2014, DIAGN CYTOPATHOL, V42, P582, DOI 10.1002/dc.23077
   Rajkomar A, 2018, NPJ DIGIT MED, V1, DOI 10.1038/s41746-018-0029-1
   Rajpurkar P, 2018, PLOS MED, V15, DOI 10.1371/journal.pmed.1002686
   Razzaki S., COMP STUDY ARTIFICIA
   Safdar NM, 2020, EUR J RADIOL, V122, DOI 10.1016/j.ejrad.2019.108768
   Shaker G, 2018, INT J MOB HUM COMPUT, V10, P10, DOI 10.4018/IJMHCI.2018070102
   Stokes JM, 2020, CELL, V180, P688, DOI 10.1016/j.cell.2020.01.021
   Strobl C, 2007, BMC BIOINFORMATICS, V8, DOI 10.1186/1471-2105-8-25
   Sun Chao-Yang, 2016, Oncotarget, V7, P3245, DOI 10.18632/oncotarget.6569
   Tan CN, 1997, ARTIFICIAL NEURAL NE, P50
   Thomas S, 2016, ARCH PATHOL LAB MED, V140, P836, DOI 10.5858/arpa.2015-0220-OA
   Timmerman D, 1999, ULTRASOUND OBST GYN, V13, P17, DOI 10.1046/j.1469-0705.1999.13010017.x
   TOLLES WE, 1956, ANN NY ACAD SCI, V63, P1211, DOI 10.1111/j.1749-6632.1956.tb32131.x
   Tran LKH, 2020, GYNECOL ONCOL, V157, P340, DOI 10.1016/j.ygyno.2020.02.015
   Tseng CJ, 2017, ARTIF INTELL MED, V78, P47, DOI 10.1016/j.artmed.2017.06.003
   Unger CA, 2016, INT J GYNECOL OBSTET, V135, P299, DOI 10.1016/j.ijgo.2016.06.016
   Van Holsbeke C, 2007, CLIN CANCER RES, V13, P4440, DOI 10.1158/1078-0432.CCR-06-2958
   Vargas HA, 2017, RADIOLOGY, V285, P482, DOI 10.1148/radiol.2017161870
   Vlachokosta AA, 2013, MED BIOL ENG COMPUT, V51, P859, DOI 10.1007/s11517-013-1058-1
   Walker JL, 2009, J CLIN ONCOL, V27, P5331, DOI 10.1200/JCO.2009.22.3248
   Wang J, 2018, LASER MED SCI, V33, P1381, DOI 10.1007/s10103-018-2500-2
   Wang W, 2018, MWAIS 2018 P ST LOUI
   Xu XJ, 2019, FRONT ONCOL, V9, DOI 10.3389/fonc.2019.01007
   Yang F, 2012, CANCER EPIDEMIOL, V36, P317, DOI 10.1016/j.canep.2011.10.009
   Zhen X, 2017, PHYS MED BIOL, V62, P8246, DOI 10.1088/1361-6560/aa8d09
   Zhou JT, 2018, MOL MED REP, V18, P3589, DOI 10.3892/mmr.2018.9362
NR 92
TC 0
Z9 0
U1 5
U2 5
PU LIPPINCOTT WILLIAMS & WILKINS
PI PHILADELPHIA
PA TWO COMMERCE SQ, 2001 MARKET ST, PHILADELPHIA, PA 19103 USA
SN 0029-7828
EI 1533-9866
J9 OBSTET GYNECOL SURV
JI Obstet. Gynecol. Surv.
PD MAY
PY 2021
VL 76
IS 5
BP 292
EP 301
PG 10
WC Obstetrics & Gynecology
SC Obstetrics & Gynecology
GA SG9XS
UT WOS:000653793600019
PM 34032861
DA 2021-12-12
ER

PT J
AU Williams, S
   Horsfall, HL
   Funnell, JP
   Hanrahan, JG
   Khan, DZ
   Muirhead, W
   Stoyanov, D
   Marcus, HJ
AF Williams, Simon
   Layard Horsfall, Hugo
   Funnell, Jonathan P.
   Hanrahan, John G.
   Khan, Danyal Z.
   Muirhead, William
   Stoyanov, Danail
   Marcus, Hani J.
TI Artificial Intelligence in Brain Tumour Surgery-An Emerging Paradigm
SO CANCERS
LA English
DT Review
DE artificial intelligence; AI; neurosurgery; brain tumour; machine
   learning; deep learning; surgery; oncology
ID CONVOLUTIONAL NEURAL-NETWORKS; QUANTITATIVE RADIOMICS APPROACH;
   COMPUTER-AIDED DETECTION; MACHINE LEARNING-METHODS; MR-IMAGES; AUTOMATIC
   SEGMENTATION; KEYHOLE NEUROSURGERY; PROTOCOL SELECTION; PRIMARY
   DIAGNOSIS; WORKFLOW ANALYSIS
AB Simple Summary</p>
   Artificial intelligence (AI) is the branch of computer science that enables machines to learn, reason, and problem solve. In recent decades, AI has been developed with the aim of improving the management of patients with brain tumours. This review article explores the role AI currently plays in managing patients undergoing brain tumour surgery, and explores how AI may impact this field in the future.</p>
   Artificial intelligence (AI) platforms have the potential to cause a paradigm shift in brain tumour surgery. Brain tumour surgery augmented with AI can result in safer and more effective treatment. In this review article, we explore the current and future role of AI in patients undergoing brain tumour surgery, including aiding diagnosis, optimising the surgical plan, providing support during the operation, and better predicting the prognosis. Finally, we discuss barriers to the successful clinical implementation, the ethical concerns, and we provide our perspective on how the field could be advanced.</p>
C1 [Williams, Simon; Layard Horsfall, Hugo; Funnell, Jonathan P.; Hanrahan, John G.; Khan, Danyal Z.; Muirhead, William; Marcus, Hani J.] Natl Hosp Neurol & Neurosurg, Dept Neurosurg, London WC1N 3BG, England.
   [Williams, Simon; Layard Horsfall, Hugo; Funnell, Jonathan P.; Hanrahan, John G.; Khan, Danyal Z.; Muirhead, William; Stoyanov, Danail; Marcus, Hani J.] Ctr Intervent & Surg Sci WEISS, Wellcome Engn & Phys Sci Res Council EPSRC, London W1W 7TY, England.
RP Williams, S (corresponding author), Natl Hosp Neurol & Neurosurg, Dept Neurosurg, London WC1N 3BG, England.; Williams, S (corresponding author), Ctr Intervent & Surg Sci WEISS, Wellcome Engn & Phys Sci Res Council EPSRC, London W1W 7TY, England.
EM s.c.williams@ucl.ac.uk; hugo.layardhorsfall@ucl.ac.uk;
   jonathan.funnell.13@ucl.ac.uk; j.hanrahan@ucl.ac.uk; d.khan@ucl.ac.uk;
   w.muirhead@ucl.ac.uk; danail.stoyanov@ucl.ac.uk; h.marcus@ucl.ac.uk
OI Khan, Danyal Zaman/0000-0001-9213-2550; Marcus, Hani/0000-0001-8000-392X
FU Wellcome TrustWellcome TrustEuropean Commission [203145Z/16/Z]; EPSRCUK
   Research & Innovation (UKRI)Engineering & Physical Sciences Research
   Council (EPSRC) [NS/A000050/1]; Centre for Interventional and Surgical
   Sciences, University College London - NIHR Biomedical Research Centre at
   University College London - NIHR Academic Clinical Fellowship
FX No specific funding was received for this piece of work. S.W., J.F.,
   J.H., H.L.H., W.M.,D.S., and H.J.M., are supported by the Wellcome
   (203145Z/16/Z) EPSRC (NS/A000050/1) Centre for Interventional and
   Surgical Sciences, University College London. H.J.M. is also funded by
   the NIHR Biomedical Research Centre at University College London. D.Z.K.
   is funded by an NIHR Academic Clinical Fellowship. This research was
   funded in whole, or in part, by the Wellcome Trust (203145Z/16/Z). For
   the purpose of Open Access, the authors have applied a CC BY public
   copyright license to any author accepted manuscript version arising from
   this submission.
CR Abd-Ellah MK, 2019, MAGN RESON IMAGING, V61, P300, DOI 10.1016/j.mri.2019.05.028
   Adler JR, 1997, STEREOT FUNCT NEUROS, V69, P124, DOI 10.1159/000099863
   Akbari H, 2012, J BIOMED OPT, V17, DOI 10.1117/1.JBO.17.7.076005
   Akkus Z, 2017, J DIGIT IMAGING, V30, P469, DOI 10.1007/s10278-017-9984-3
   Ambrosini RD, 2010, J MAGN RESON IMAGING, V31, P85, DOI 10.1002/jmri.22009
   Awad E, 2018, NATURE, V563, P59, DOI 10.1038/s41586-018-0637-6
   Barker J, 2016, MED IMAGE ANAL, V30, P60, DOI 10.1016/j.media.2015.12.002
   Bates DW, 2021, NPJ DIGIT MED, V4, DOI 10.1038/s41746-021-00423-6
   Bauer TW, 2013, ARCH PATHOL LAB MED, V137, P518, DOI 10.5858/arpa.2011-0678-OA
   Beck AH, 2011, SCI TRANSL MED, V3, DOI 10.1126/scitranslmed.3002564
   Beiko J, 2014, NEURO-ONCOLOGY, V16, P81, DOI 10.1093/neuonc/not159
   Bejnordi BE, 2017, JAMA-J AM MED ASSOC, V318, P2199, DOI 10.1001/jama.2017.14585
   Bera K, 2019, NAT REV CLIN ONCOL, V16, P703, DOI 10.1038/s41571-019-0252-y
   Biundo E., SOCIOECONOMIC IMPACT
   Boland GW, 2014, J AM COLL RADIOL, V11, P440, DOI 10.1016/j.jacr.2014.01.021
   Bondiau PY, 2005, INT J RADIAT ONCOL, V61, P289, DOI 10.1016/j.ijrobp.2004.08.055
   Bonrath EM, 2015, BMJ QUAL SAF, V24, P516, DOI 10.1136/bmjqs-2014-003816
   Bousabarah K, 2020, RADIAT ONCOL, V15, DOI 10.1186/s13014-020-01514-6
   Brennen S., IND LED DEBATE UK ME
   Brown AD, 2018, J AM MED INFORM ASSN, V25, P568, DOI 10.1093/jamia/ocx125
   Brown AD, 2017, ACAD RADIOL, V24, P160, DOI 10.1016/j.acra.2016.09.013
   Bychkov D, 2018, SCI REP-UK, V8, DOI 10.1038/s41598-018-21758-3
   Cabitza F, 2017, JAMA-J AM MED ASSOC, V318, P517, DOI 10.1001/jama.2017.7797
   Cameron A, 2016, IEEE T BIO-MED ENG, V63, P1145, DOI 10.1109/TBME.2015.2485779
   Campbell WS, 2012, HUM PATHOL, V43, P1739, DOI 10.1016/j.humpath.2011.12.023
   Campillo-Gimenez B, 2013, STUD HEALTH TECHNOL, V192, P572, DOI 10.3233/978-1-61499-289-9-572
   Chang P, 2018, AM J NEURORADIOL, V39, P1201, DOI 10.3174/ajnr.A5667
   Chari A, 2021, WORLD NEUROSURG, V146, P140, DOI 10.1016/j.wneu.2020.11.028
   Charron O, 2018, COMPUT BIOL MED, V95, P43, DOI 10.1016/j.compbiomed.2018.02.004
   Chartsias A, 2018, IEEE T MED IMAGING, V37, P803, DOI 10.1109/TMI.2017.2764326
   Chen GC, 2018, J BIOMED INFORM, V85, P149, DOI 10.1016/j.jbi.2018.07.024
   Chi AC, 2016, HEAD NECK PATHOL, V10, P451, DOI 10.1007/s12105-016-0722-9
   Cho SJ, 2021, NEURO-ONCOLOGY, V23, P214, DOI 10.1093/neuonc/noaa232
   Choi YS, 2020, EUR RADIOL, V30, P3834, DOI 10.1007/s00330-020-06737-5
   Collins I, 2008, EUR SPINE J, V17, P445, DOI 10.1007/s00586-007-0559-8
   D'Albis T, 2015, INT J COMPUT ASS RAD, V10, P117, DOI 10.1007/s11548-014-1007-y
   Daisy PS, 2021, MED ONCOL, V38, DOI 10.1007/s12032-021-01500-2
   de Matos J, 2021, ELECTRONICS-SWITZ, V10, DOI 10.3390/electronics10050562
   De Momi E, 2010, P I MECH ENG H, V224, P715, DOI 10.1243/09544119JEIM585
   Deeley MA, 2011, PHYS MED BIOL, V56, P4557, DOI 10.1088/0031-9155/56/14/021
   Deo RC, 2015, CIRCULATION, V132, P1920, DOI 10.1161/CIRCULATIONAHA.115.001593
   Dicker DT, 2006, CANCER BIOL THER, V5, P1033, DOI 10.4161/cbt.5.8.3261
   Dikici E, 2020, IEEE J BIOMED HEALTH, V24, P2883, DOI 10.1109/JBHI.2020.2982103
   Dolz J, 2016, COMPUT MED IMAG GRAP, V52, P8, DOI 10.1016/j.compmedimag.2016.03.003
   Emblem KE, 2015, RADIOLOGY, V275, P228, DOI 10.1148/radiol.14140770
   Enchev Y, 2009, NEUROSURG FOCUS, V27, DOI 10.3171/2009.6.FOCUS09109
   Ertosun Mehmet Gunhan, 2015, AMIA Annu Symp Proc, V2015, P1899
   Fabelo H, 2019, SENSORS-BASEL, V19, DOI 10.3390/s19040920
   Fabelo H, 2018, PLOS ONE, V13, DOI 10.1371/journal.pone.0193721
   Fabelo H, 2018, SENSORS-BASEL, V18, DOI 10.3390/s18020430
   Farjam R, 2012, MAGN RESON IMAGING, V30, P824, DOI 10.1016/j.mri.2012.02.024
   Fast E, 2017, THIRTY-FIRST AAAI CONFERENCE ON ARTIFICIAL INTELLIGENCE, P963
   Ferroni P, 2017, MED DECIS MAKING, V37, P234, DOI 10.1177/0272989X16662654
   Floeth FW, 2011, EUR J NUCL MED MOL I, V38, P731, DOI 10.1007/s00259-010-1690-z
   Gennatas ED, 2018, PLOS ONE, V13, DOI 10.1371/journal.pone.0204161
   Georgiadis P, 2008, COMPUT METH PROG BIO, V89, P24, DOI 10.1016/j.cmpb.2007.10.007
   Gerard IJ, 2017, MED IMAGE ANAL, V35, P403, DOI 10.1016/j.media.2016.08.007
   Gillies RJ, 2016, RADIOLOGY, V278, P563, DOI 10.1148/radiol.2015151169
   Glare PA, 2008, J PALLIAT MED, V11, P84, DOI 10.1089/jpm.2008.9992
   Goecks J, 2020, CELL, V181, P92, DOI 10.1016/j.cell.2020.03.022
   Grenda TR, 2016, ANN SURG, V264, P32, DOI 10.1097/SLA.0000000000001592
   Gresham G, 2018, NPJ DIGIT MED, V1, DOI 10.1038/s41746-018-0032-6
   Grovik E, 2020, J MAGN RESON IMAGING, V51, P175, DOI 10.1002/jmri.26766
   Guncar G, 2018, SCI REP-UK, V8, DOI 10.1038/s41598-017-18564-8
   Guo YR, 2014, LECT NOTES COMPUT SC, V8674, P308, DOI 10.1007/978-3-319-10470-6_39
   Gupta A, 2018, JCO CLIN CANCER INFO, V2, DOI 10.1200/CCI.17.00152
   Gvozdanovic A., 2021, J CLIN ONCOL, V39, DOI [10.1200/JCO.2021.39.15_suppl.e13582, DOI 10.1200/JCO.2021.39.15_SUPPL.E13582]
   Han L, 2018, BIOCOMPUT-PAC SYM, P331
   Han ZM, 2016, J BIOMED OPT, V21, DOI 10.1117/1.JBO.21.1.016001
   Harris AHS, 2019, CLIN ORTHOP RELAT R, V477, P452, DOI 10.1097/CORR.0000000000000601
   Hashimoto DA, 2019, ANN SURG, V270, P414, DOI 10.1097/SLA.0000000000003460
   Hashimoto DA, 2018, ANN SURG, V268, pE47, DOI 10.1097/SLA.0000000000002493
   Hashimoto DA, 2018, ANN SURG, V268, P70, DOI 10.1097/SLA.0000000000002693
   Havaei M, 2017, MED IMAGE ANAL, V35, P18, DOI 10.1016/j.media.2016.05.004
   Hengstler M, 2016, TECHNOL FORECAST SOC, V105, P105, DOI 10.1016/j.techfore.2015.12.014
   Hollon TC, 2020, NAT MED, V26, P52, DOI 10.1038/s41591-019-0715-9
   Hopkins BS, 2020, CLIN NEUROL NEUROSUR, V192, DOI 10.1016/j.clineuro.2020.105718
   Horsfall HL, 2021, WORLD NEUROSURG, V146, pE724, DOI 10.1016/j.wneu.2020.10.171
   Howcroft J, 2017, IEEE T NEUR SYS REH, V25, P1812, DOI 10.1109/TNSRE.2017.2687100
   Hsiao RS, 2016, TECHNOL HEALTH CARE, V24, pS307, DOI 10.3233/THC-151088
   Hsieh KLC, 2017, COMPUT BIOL MED, V83, P102, DOI 10.1016/j.compbiomed.2017.02.012
   Hu XB, 2013, EUR SPINE J, V22, P661, DOI 10.1007/s00586-012-2499-1
   Hui LL, 2015, CANCER LETT, V368, P7, DOI 10.1016/j.canlet.2015.07.039
   Ibrahim H, 2021, TRIALS, V22, DOI 10.1186/s13063-020-04951-6
   Izmailova ES, 2021, JCO CLIN CANCER INFO, V5, P728, DOI 10.1200/CCI.21.00019
   Jabbari P, 2019, EXPERT REV CLIN IMMU, V15, P689, DOI 10.1080/1744666X.2019.1623670
   Jamjoom AAB, 2020, NAT MACH INTELL, V2, P194, DOI 10.1038/s42256-020-0169-2
   Ji MB, 2015, SCI TRANSL MED, V7, DOI 10.1126/scitranslmed.aab0195
   Johnson AEW, 2016, P IEEE, V104, P444, DOI 10.1109/JPROC.2015.2501978
   Jordan MI, 2015, SCIENCE, V349, P255, DOI 10.1126/science.aaa8415
   Kaji D., 2017, SPINE J, V17, pS146, DOI [10.1016/j.spinee.2017.07.225, DOI 10.1016/J.SPINEE.2017.07.225]
   Kalagara S, 2019, J NEUROSURG-SPINE, V30, P344, DOI 10.3171/2018.8.SPINE1869
   Kan LK, 2020, BMJ NEUROL OPEN, V2, DOI 10.1136/bmjno-2020-000069
   Keeble S, 2014, INT J CANCER, V135, P1220, DOI 10.1002/ijc.28763
   Ker J, 2019, J CLIN NEUROSCI, V66, P239, DOI 10.1016/j.jocn.2019.05.019
   Khan D.Z., 2021, JNS
   Khurana T, 2020, VALUE HEALTH, V23, pS310
   Kickingereder P, 2019, LANCET ONCOL, V20, P728, DOI 10.1016/S1470-2045(19)30098-1
   Kilkenny MF, 2018, HEALTH INF MANAG J, V47, P103, DOI 10.1177/1833358318774357
   Kim B, 2013, IEEE ENG MED BIO, P3658, DOI 10.1109/EMBC.2013.6610336
   Ko CC, 2021, FRONT NEUROL, V12, DOI 10.3389/fneur.2021.636235
   Krauss A, 2009, J LAPAROENDOSC ADV S, V19, pS117, DOI [10.1089/lap.2008.0198.supp, 10.1089/lap.2008.0198]
   KWOH YS, 1988, IEEE T BIO-MED ENG, V35, P153, DOI 10.1109/10.1354
   Laukamp KR, 2019, EUR RADIOL, V29, P124, DOI 10.1007/s00330-018-5595-8
   Li Q, 2017, J NEUROL CLIN NEUROS, V1, P1
   Liang GS, 2020, BIOMED PHARMACOTHER, V128, DOI 10.1016/j.biopha.2020.110255
   Liu J, 2018, IEEE T BIO-MED ENG, V65, P1943, DOI 10.1109/TBME.2018.2845706
   Longoni C, 2019, J CONSUM RES, V46, P629, DOI 10.1093/jcr/ucz013
   Lu S, 2019, CHINESE J CANCER RES, V31, P797, DOI 10.21147/j.issn.1000-9604.2019.05.09
   Luboz V, 2018, J TISSUE VIABILITY, V27, P54, DOI 10.1016/j.jtv.2017.06.002
   Luke Oakden-Rayner, EXPLORING CHESTXRAY1
   Luo Q, 2018, MEDICINE, V97, DOI 10.1097/MD.0000000000011256
   Lyratzopoulos G, 2013, BRIT J CANCER, V108, P686, DOI 10.1038/bjc.2013.1
   MacSween S., 2003, P 2 AIAA UNM UNL SYS, DOI [10.2514/6.2003-6519, DOI 10.2514/6.2003-6519]
   Macyszyn L, 2016, NEURO-ONCOLOGY, V18, P417, DOI 10.1093/neuonc/nov127
   Maktabi M, 2017, INT J COMPUT ASS RAD, V12, P325, DOI 10.1007/s11548-016-1474-4
   Malhotra K, 2016, J BIOMED INFORM, V61, P267, DOI 10.1016/j.jbi.2016.03.020
   Malon C, 2012, ANAL CELL PATHOL, V35, P97, DOI [10.1155/2012/385271, 10.3233/ACP-2011-0029]
   Manni F, 2020, SENSORS-BASEL, V20, DOI 10.3390/s20236955
   Mao Yitao, 2018, Zhong Nan Da Xue Xue Bao Yi Xue Ban, V43, P1315, DOI 10.11817/j.issn.1672-7347.2018.12.006
   Marcus AP, 2020, SCI REP-UK, V10, DOI 10.1038/s41598-020-62160-2
   Marcus H, 2013, IEEE T BIO-MED ENG, V60, P674, DOI 10.1109/TBME.2013.2243731
   Marcus HJ, 2021, PITUITARY, V24, P839, DOI 10.1007/s11102-021-01162-3
   Marcus HJ, 2020, OPER NEUROSURG, V18, P417, DOI 10.1093/ons/opz177
   Marcus HJ, 2017, NEUROSURG REV, V40, P621, DOI 10.1007/s10143-017-0817-0
   Marcus HJ, 2016, ANN SURG, V263, P1077, DOI 10.1097/SLA.0000000000001532
   Marcus HJ, 2016, BMJ-BRIT MED J, V353, DOI 10.1136/bmj.i2587
   Marcus HJ, 2015, J NEUROSURG, V123, P174, DOI 10.3171/2014.12.JNS141422
   Marcus HJ, 2015, NEUROSURG REV, V38, P367, DOI 10.1007/s10143-014-0602-2
   Merath K, 2020, J GASTROINTEST SURG, V24, P1843, DOI 10.1007/s11605-019-04338-2
   Mesko B, 2020, NPJ DIGIT MED, V3, DOI 10.1038/s41746-020-00333-z
   Miller BA, 2017, J NEUROSURG-PEDIATR, V20, P364, DOI 10.3171/2017.5.PEDS1782
   Mobadersany P, 2018, P NATL ACAD SCI USA, V115, pE2970, DOI 10.1073/pnas.1717139115
   Moisi MD, 2015, GLOB SPINE J, V5, P523, DOI 10.1055/s-0035-1566231
   Morin Olivier, 2019, Neurooncol Adv, V1, pvdz011, DOI 10.1093/noajnl/vdz011
   Mousavi Hojjat Seyed, 2015, J Pathol Inform, V6, P15, DOI 10.4103/2153-3539.153914
   Mukhopadhyay S, 2018, AM J SURG PATHOL, V42, P39, DOI 10.1097/PAS.0000000000000948
   Nagpal K, 2020, JAMA ONCOL, V6, P1372, DOI 10.1001/jamaoncol.2020.2485
   O'Sullivan S, 2019, INT J MED ROBOT COMP, V15, DOI 10.1002/rcs.1968
   Obermeyer Z, 2016, NEW ENGL J MED, V375, P1216, DOI 10.1056/NEJMp1606181
   Oermann EK, 2013, NEUROSURGERY, V72, P944, DOI 10.1227/NEU.0b013e31828ea04b
   Ohri N, 2017, INT J RADIAT ONCOL, V97, P1061, DOI 10.1016/j.ijrobp.2016.12.030
   Orringer D, 2012, J NEUROSURG, V117, P851, DOI 10.3171/2012.8.JNS12234
   Ortega S, 2018, BIOMED OPT EXPRESS, V9, P818, DOI 10.1364/BOE.9.000818
   Ozawa M, 2018, FAM PRACT, V35, P551, DOI 10.1093/fampra/cmx139
   Palmisciano P, 2020, WORLD NEUROSURG, V138, pE627, DOI 10.1016/j.wneu.2020.03.029
   Pandya S, 2009, J NEUROSURG, V111, P1141, DOI 10.3171/2009.2.JNS081334
   Panesar S, 2019, ANN SURG, V270, P223, DOI 10.1097/SLA.0000000000003262
   Panesar SS, 2020, NEUROSURGERY, V87, P33, DOI 10.1093/neuros/nyz471
   Panesar Sandip S, 2019, World Neurosurg X, V2, P100012, DOI 10.1016/j.wnsx.2019.100012
   Pantuck AJ, 2018, ADV THER-GERMANY, V1, DOI 10.1002/adtp.201800104
   Park YW, 2019, EUR RADIOL, V29, P4068, DOI 10.1007/s00330-018-5830-3
   Parker SL, 2018, J NEUROSURG-SPINE, V29, P327, DOI 10.3171/2018.1.SPINE17505
   Parmar C, 2015, FRONT ONCOL, V5, DOI 10.3389/fonc.2015.00272
   Paw I, 2015, CANCER LETT, V362, P1, DOI 10.1016/j.canlet.2015.03.015
   Pereira S, 2016, IEEE T MED IMAGING, V35, P1240, DOI 10.1109/TMI.2016.2538465
   Perez-Ramirez U, 2016, J MAGN RESON IMAGING, V44, P642, DOI 10.1002/jmri.25207
   Piao J, 2016, TRANSP RES PROC, V14, P2168, DOI 10.1016/j.trpro.2016.05.232
   Podnar S, 2019, SCI REP-UK, V9, DOI 10.1038/s41598-019-51147-3
   Ranjith G, 2015, NEURORADIOL J, V28, P106, DOI 10.1177/1971400915576637
   Rasouli JJ, 2021, GLOB SPINE J, V11, P556, DOI 10.1177/2192568220915718
   Reinges MHT, 2004, ACTA NEUROCHIR, V146, P369, DOI 10.1007/s00701-003-0204-1
   Ribeiro MT, 2016, KDD'16: PROCEEDINGS OF THE 22ND ACM SIGKDD INTERNATIONAL CONFERENCE ON KNOWLEDGE DISCOVERY AND DATA MINING, P1135, DOI 10.1145/2939672.2939778
   Rivera SC, 2020, BMJ-BRIT MED J, V370, DOI 10.1136/bmj.m3210
   Ross C., IBMS WATSON RECOMMEN
   Saltz J, 2018, CELL REP, V23, P181, DOI 10.1016/j.celrep.2018.03.086
   Sanai N, 2008, NEUROSURGERY, V62, P753, DOI 10.1227/01.neu.0000318159.21731.cf
   Sarker SK, 2008, SURG ENDOSC, V22, P107, DOI 10.1007/s00464-007-9380-z
   Sawaya R, 1998, NEUROSURGERY, V42, P1044, DOI 10.1097/00006123-199805000-00054
   Schemmel A, 2016, J AM COLL RADIOL, V13, P1210, DOI 10.1016/j.jacr.2016.04.009
   Schork NJ, 2015, NATURE, V520, P609, DOI 10.1038/520609a
   Sedrakyan A, 2016, BMJ-BRIT MED J, V353, DOI 10.1136/bmj.i2372
   Senders JT, 2018, NEUROSURGERY, V83, P181, DOI 10.1093/neuros/nyx384
   Senders JT, 2018, ACTA NEUROCHIR, V160, P29, DOI 10.1007/s00701-017-3385-8
   Senders JT, 2018, WORLD NEUROSURG, V109, P476, DOI 10.1016/j.wneu.2017.09.149
   Shademan A, 2016, SCI TRANSL MED, V8, DOI 10.1126/scitranslmed.aad9398
   Shin HC, 2018, LECT NOTES COMPUT SC, V11037, P1, DOI 10.1007/978-3-030-00536-8_1
   Shofty B, 2018, INT J COMPUT ASS RAD, V13, P563, DOI 10.1007/s11548-017-1691-5
   Siau K., 2018, CUT BUS TECHNOL J, V31, P47
   Singh G, 2021, BRIT J CANCER, V125, P641, DOI 10.1038/s41416-021-01387-w
   Sivaganesan A, 2019, SPINE, V44, P588, DOI 10.1097/BRS.0000000000002883
   Skrobala A, 2014, RADIOTHER ONCOL, V111, P296, DOI 10.1016/j.radonc.2014.03.010
   Snead DRJ, 2016, HISTOPATHOLOGY, V68, P1063, DOI 10.1111/his.12879
   Strauss G, 2006, HNO, V54, P528, DOI 10.1007/s00106-005-1345-8
   Stummer W, 2006, LANCET ONCOL, V7, P392, DOI 10.1016/S1470-2045(06)70665-9
   Sunwoo L, 2017, PLOS ONE, V12, DOI 10.1371/journal.pone.0178265
   Tanno S., KILLER ROBOTS MUST H
   The European Parliament, COMPR EUR IND POL AR
   Tian Q, 2018, J MAGN RESON IMAGING, V48, P1518, DOI 10.1002/jmri.26010
   Tonutti M, 2017, ARTIF INTELL MED, V80, P39, DOI 10.1016/j.artmed.2017.07.004
   Tsvetkov PO, 2021, CANCERS, V13, DOI 10.3390/cancers13061294
   Tsvetkov PO, 2019, METHODS MOL BIOL, V1964, P45, DOI 10.1007/978-1-4939-9179-2_4
   Tsvetkov Philipp O, 2018, Oncotarget, V9, P9391, DOI 10.18632/oncotarget.24317
   Tustison NJ, 2015, NEUROINFORMATICS, V13, P209, DOI 10.1007/s12021-014-9245-2
   Urbanos G, 2021, SENSORS-BASEL, V21, DOI 10.3390/s21113827
   van den Bent MJ, 2011, LANCET ONCOL, V12, P583, DOI 10.1016/S1470-2045(11)70057-2
   van Kempen EJ, 2021, CANCERS, V13, DOI 10.3390/cancers13112606
   Vasey B, 2021, NAT MED, V27, P186, DOI 10.1038/s41591-021-01229-5
   Tran VT, 2019, NPJ DIGIT MED, V2, DOI 10.1038/s41746-019-0132-y
   Vu L., 2020, AMIA ANN S P 2019, V2019, P874
   Wang J, 2015, PLOS ONE, V10, DOI 10.1371/journal.pone.0143308
   Wang XX, 2018, J CLIN ONCOL, V36, DOI 10.1200/JCO.2018.36.15_suppl.12061
   Wang XX, 2017, SCI REP-UK, V7, DOI 10.1038/s41598-017-13773-7
   Wang XY, 2019, FRONT NEUROSCI-SWITZ, V12, DOI 10.3389/fnins.2018.01046
   Wijethilake N, 2020, MED BIOL ENG COMPUT, V58, P1767, DOI 10.1007/s11517-020-02179-9
   Wright AA, 2018, JCO CLIN CANCER INFO, V2, DOI 10.1200/CCI.17.00149
   Wu S, 2019, J CANCER RES CLIN, V145, P543, DOI 10.1007/s00432-018-2787-1
   Wu WM, 2016, FRONT ONCOL, V6, DOI 10.3389/fonc.2016.00071
   Xue J, 2020, NEURO-ONCOLOGY, V22, P505, DOI 10.1093/neuonc/noz234
   Yauney G., 2018, MACH LEARN HEALTHC C, P161
   Yonekura A, 2018, BIOMED ENG LETT, V8, P321, DOI 10.1007/s13534-018-0077-0
   Yu JH, 2017, EUR RADIOL, V27, P3509, DOI 10.1007/s00330-016-4653-3
   Yu JPJ, 2014, J AM COLL RADIOL, V11, P589, DOI 10.1016/j.jacr.2013.12.026
   Zarandi MHF, 2011, APPL SOFT COMPUT, V11, P285, DOI 10.1016/j.asoc.2009.11.019
   Zhang BQ, 2017, NEURO-ONCOLOGY, V19, P109, DOI 10.1093/neuonc/now121
   Zhang C, 2013, PLOS ONE, V8, DOI [10.1371/journal.pone.0056772, 10.1371/journal.pone.0081049]
   Zhang M, 2020, J MAGN RESON IMAGING, V52, P1227, DOI 10.1002/jmri.27129
   Zhang WL, 2015, NEUROIMAGE, V108, P214, DOI 10.1016/j.neuroimage.2014.12.061
   Zhang X, 2017, ONCOTARGET, V8, P47816, DOI 10.18632/oncotarget.18001
   Zhao R., 2021, GLIOMAS, P151
   Zhou H, 2017, NEURO-ONCOLOGY, V19, P862, DOI 10.1093/neuonc/now256
   Zhou ZJ, 2020, RADIOLOGY, V295, P407, DOI 10.1148/radiol.2020191479
   Zhu X, 2012, CHEST, V141, P1466, DOI 10.1378/chest.11-0469
   Zhu YB, 2019, EUR J RADIOL, V116, P128, DOI 10.1016/j.ejrad.2019.04.022
   Zitnik M, 2018, BIOINFORMATICS, V34, P457, DOI 10.1093/bioinformatics/bty294
NR 225
TC 0
Z9 0
U1 5
U2 5
PU MDPI
PI BASEL
PA ST ALBAN-ANLAGE 66, CH-4052 BASEL, SWITZERLAND
EI 2072-6694
J9 CANCERS
JI Cancers
PD OCT
PY 2021
VL 13
IS 19
AR 5010
DI 10.3390/cancers13195010
PG 25
WC Oncology
SC Oncology
GA WH5UO
UT WOS:000707742600001
PM 34638495
OA Green Published, gold
DA 2021-12-12
ER

PT J
AU Zou, J
   Schiebinger, L
AF Zou, James
   Schiebinger, Londa
TI Ensuring that biomedical AI benefits diverse populations
SO EBIOMEDICINE
LA English
DT Review
DE Health disparities; Artificial intelligence; Machine learning; Health
   policy; Race/ethnicity; Genetic ancestry; Sex; Gender
ID ARTIFICIAL-INTELLIGENCE; HEALTH DISPARITIES; PULSE OXIMETRY; RACIAL
   BIAS; ETHICS; SKIN; MICROBIOME; COLOR; SEX
AB Artificial Intelligence (AI) can potentially impact many aspects of human health, from basic research discovery to individual health assessment. It is critical that these advances in technology broadly benefit diverse populations from around the world. This can be challenging because AI algorithms are often developed on non-representative samples and evaluated based on narrow metrics. Here we outline key challenges to biomedical AI in outcome design, data collection and technology evaluation, and use examples from precision health to illustrate how bias and health disparity may arise in each stage. We then suggest both short term approaches-more diverse data collection and AI monitoring-and longer term structural changes in funding, publications, and education to address these challenges. (C) 2021 The Authors. Published by Elsevier B.V.
C1 [Zou, James] Stanford Univ, Dept Biomed Data Sci, Stanford, CA 94305 USA.
   [Schiebinger, Londa] Stanford Univ, Hist Sci, Stanford, CA 94305 USA.
RP Schiebinger, L (corresponding author), Stanford Univ, Hist Sci, Stanford, CA 94305 USA.
EM schieb@stanford.edu
OI Schiebinger, Londa/0000-0003-3438-3081
FU NSFNational Science Foundation (NSF) [1942926, 1763191]; NIHUnited
   States Department of Health & Human ServicesNational Institutes of
   Health (NIH) - USA [P30AG059307, U01MH098953]
FX J.Z. is supported by NSF CCF 1763191, NSF CAREER 1942926, NIH
   P30AG059307, NIH U01MH098953. Funders had no role in data collection,
   analysis, interpretation, writing or the decision to submit this
   manuscript for publication.
CR AHA, 2020, STRUCT RAC HLTH EQ L
   Ahadi S, 2020, NAT MED, V26, P83, DOI 10.1038/s41591-019-0719-5
   American Medical Assocation, AUBM INT HLTH CAR H4
   Amy Moran-Thomas, 2020, BOSTON REV, P157
   [Anonymous], 2020, NAT MACH INTELL, V2, P363, DOI 10.1038/s42256-020-0210-5
   [Anonymous], 2018, COMMUNICATION   1207
   Tran BX, 2019, J CLIN MED, V8, DOI 10.3390/jcm8030360
   Barker A, 2019, United States patent, Patent No. [10,395,352, 10395352]
   Bechtel KL, 2017, United States patent application, Patent No. [15/494,444, 15494444]
   Benjamin R, 2019, SCIENCE, V366, P421, DOI 10.1126/science.aaz3873
   Buolamwini J., 2018, P MACH LEARN RES C F, P77
   Chen IY., 2020, ARXIV PREPRINT ARXIV
   Chin RP, 1999, United States patent., Patent No. [5,924,982, 5924982]
   Choi Byung-Moon, 2020, Anesth Pain Med (Seoul), V15, P371, DOI 10.17085/apm.20028
   Churchwell K, 2020, CIRCULATION, V142, pE454, DOI 10.1161/CIR.0000000000000936
   Colvonen PJ, 2020, SLEEP
   COTE CJ, 1988, ANESTH ANALG, V67, P683
   DeCamp M, 2020, J AM MED INFORM ASSN, V27, P2020, DOI 10.1093/jamia/ocaa094
   Duffy KA, 2020, J WOMENS HEALTH, V29, P868, DOI 10.1089/jwh.2019.8084
   Ethics4EU, 2020, RES REPORT
   Feiner JR, 2007, ANESTH ANALG, V105, pS18, DOI 10.1213/01.ane.0000285988.35174.d9
   Fernandez-Rhodes L, 2020, CIRC RES, V126, P1816, DOI 10.1161/CIRCRESAHA.120.315893
   Ferryman K, 2020, J AM MED INFORM ASSN, V27, P2016, DOI 10.1093/jamia/ocaa133
   German Research Foundation, PROP GUID
   Gibney E, 2020, NATURE, V577, P609, DOI 10.1038/d41586-020-00160-y
   Grosz BJ, 2019, COMMUN ACM, V62, P54, DOI 10.1145/3330794
   Gupta VK, 2017, FRONT MICROBIOL, V8, DOI 10.3389/fmicb.2017.01162
   Hannun AY, 2019, NAT MED, V25, P65, DOI 10.1038/s41591-018-0268-3
   Haque A, 2020, NATURE, V585, P193, DOI 10.1038/s41586-020-2669-y
   Hecht B., 2018, ACM FUTURE COMPUTING
   Hogarth RanaA., 2017, MEDICALIZING BLACKNE
   Izzo Z, 2021, ARXIV PREPRINT ARXIV
   Jones J., 1981, BAD BLOOD TUSKEGEE S
   Kadambi A, 2021, SCIENCE, V372, P30, DOI 10.1126/science.abe9195
   Kim MP, 2019, AIES '19: PROCEEDINGS OF THE 2019 AAAI/ACM CONFERENCE ON AI, ETHICS, AND SOCIETY, P247, DOI 10.1145/3306618.3314287
   Krause J, 2018, OPHTHALMOLOGY, V125, P1264, DOI 10.1016/j.ophtha.2018.01.034
   Larrazabal AJ, 2020, P NATL ACAD SCI USA, V117, P12592, DOI 10.1073/pnas.1919012117
   Leshem A, 2020, MSYSTEMS, V5, DOI 10.1128/mSystems.00665-20
   Lester JC, 2020, BRIT J DERMATOL, V183, P593, DOI 10.1111/bjd.19258
   Lester JC, 2019, BRIT J DERMATOL, V180, P1521, DOI 10.1111/bjd.17608
   Li YY, 2018, FRONT PSYCHIATRY, V9, DOI 10.3389/fpsyt.2018.00669
   Madsen TE., 2017, GENDER GENOME, V1, P122, DOI DOI 10.1089/GG.2017.0005
   McLennan S, 2020, AM J BIOETHICS, V20, P20, DOI 10.1080/15265161.2020.1819470
   McLennan S, 2020, NAT MACH INTELL, V2, P488, DOI 10.1038/s42256-020-0214-1
   Miller K., 2020, STANFORD REPORT
   National Center for Health Statistics, 2018, HLTH US
   NeurIPS, 2020, ACM FUTURE COMPUTING
   Nielsen MW, 2018, NAT HUM BEHAV, V2, P726, DOI 10.1038/s41562-018-0433-1
   Obermeyer Z, 2019, SCIENCE, V366, P447, DOI 10.1126/science.aax2342
   OECD, 2019, HLTH EV SOC IN HLTH, DOI [10.1787/3c8385d0-en, DOI 10.1787/3C8385D0-EN]
   OECD/European Union, 2020, HLTH GLANC EUR 2020, DOI [DOI 10.1787/82129230-EN, 10.1787/82129230-en]
   Public Health England, 2019, HLTH PROFILE ENGLAND
   Rajkomar A, 2018, ANN INTERN MED, V169, P866, DOI 10.7326/M18-1990
   RIES AL, 1989, CHEST, V96, P287, DOI 10.1378/chest.96.2.287
   Roosli E, 2021, J AM MED INFORM ASSN, V28, P190, DOI 10.1093/jamia/ocaa210
   Rose SMSF, 2019, NAT MED, V25, P792, DOI 10.1038/s41591-019-0414-6
   Schiebinger L., 2020, GENDERED INNOVATIONS
   Schiebinger L, 2016, LANCET, V388, P2841, DOI 10.1016/S0140-6736(16)32392-3
   SCHIEBINGER Londa, 1989, MIND HAS NO SEX WOME
   Severinghaus J W, 1987, J Clin Monit, V3, P135, DOI 10.1007/BF00858362
   Sjoding MW, 2020, NEW ENGL J MED, V383, P2477, DOI 10.1056/NEJMc2029240
   Smith Taylor J., 2011, WOMENS HLTH RES PROG
   Stefanick M., 2020, METHOD INTERSECTIONA
   Tannenbaum C, 2019, NATURE, V575, P137, DOI 10.1038/s41586-019-1657-6
   The Lancet, 2020, THE LANCET
   Van Noorden R, 2020, NATURE, V587, P354, DOI 10.1038/d41586-020-03187-3
   Vyas DA, 2020, NEW ENGL J MED, V383, P874, DOI 10.1056/NEJMms2004740
   Wailoo K., 2010, CANC CROSSED COLOR L
   Witting MD, 2008, AM J EMERG MED, V26, P131, DOI 10.1016/j.ajem.2007.04.002
   Wojcik GL, 2019, NATURE, V570, P514, DOI 10.1038/s41586-019-1310-4
   Wu E, 2021, NAT MED, V5, P1
NR 71
TC 2
Z9 2
U1 8
U2 8
PU ELSEVIER
PI AMSTERDAM
PA RADARWEG 29, 1043 NX AMSTERDAM, NETHERLANDS
SN 2352-3964
J9 EBIOMEDICINE
JI EBioMedicine
PD MAY
PY 2021
VL 67
AR 103358
DI 10.1016/j.ebiom.2021.103358
PG 6
WC Medicine, General & Internal; Medicine, Research & Experimental
SC General & Internal Medicine; Research & Experimental Medicine
GA SM4KY
UT WOS:000657577700002
PM 33962897
OA Green Published, gold
DA 2021-12-12
ER

PT J
AU Renz, A
   Vladova, G
AF Renz, Andre
   Vladova, Gergana
TI Reinvigorating the Discourse on Human-Centered Artificial Intelligence
   in Educational Technologies
SO TECHNOLOGY INNOVATION MANAGEMENT REVIEW
LA English
DT Article
DE Artificial intelligence; educational technology; intelligent tutoring
   systems; human-centered AI; design for value approach
AB The increasing relevance of artificial intelligence (AI) applications in various domains has led to high expectations of benefits, ranging from precision, efficiency, and optimization to the completion of routine or time-consuming tasks. Particularly in the field of education, AI applications promise immense innovation potential. A central focus in this field is on analyzing and evaluating learner characteristics to derive learning profiles and create individualized learning environments. The development and implementation of such AI-driven approaches are related to learners' data, and thus involves several privacies, ethics, and morality challenges. In this paper, we introduce the concept of human-centered AI, and consider how an AI system can be developed in line with human values without posing risks to humanity. Because the education market is in the early stages of incorporating AI into educational tools, we believe that this is the right time to raise awareness about the use of principles that foster human-centered values and help in building responsible, ethical, and value-oriented AI.
C1 [Renz, Andre] Univ Calif Berkeley, Berkeley, CA 94720 USA.
   [Vladova, Gergana] Univ Potsdam, Potsdam, Germany.
   [Vladova, Gergana] Weizenbaum Inst Networked Soc Berlin, Res Grp Educ & Adv Training Digital Soc, Berlin, Germany.
OI Vladova, Gergana/0000-0002-4086-1724
FU German Federal Ministry of Education and ResearchFederal Ministry of
   Education & Research (BMBF) [16DII126]
FX This research project was funded by the German Federal Ministry of
   Education and Research (Funding Number: 16DII126). The authors are
   responsible for the content of this publication.
CR Ahmad K., 2020, ARTIFICIAL INTELLIGE
   Aldahwan N., 2020, INT J COMPUTER APPL, V175, P16, DOI [10.1186/s41239-019-0171-0, DOI 10.1186/S41239-019-0171-0]
   Alkhatlan A., 2019, INT J COMPUTER APPL, V181, P1, DOI [10.5120/ijca2019918451, DOI 10.5120/IJCA2019918451]
   [Anonymous], 2020, FORBES INSIGHTS
   Auernhammer J., 2020, SYN DRS INT C 2020, P11, DOI [10.21606/drs.2020.282, DOI 10.21606/DRS.2020.282]
   Avanade, 2017, HUM CTR ART INT AUGM
   BERNERS-LEE Tim, 1999, WEAVING WEB ORIGINAL
   Dembrower K, 2020, LANCET DIGIT HEALTH, V2, pE468, DOI 10.1016/S2589-7500(20)30185-0
   Dietvorst BJ, 2015, J EXP PSYCHOL GEN, V144, P114, DOI 10.1037/xge0000033
   Dignum V, 2019, ARTIFICIAL INTELLIGE, DOI [10.1007/978-3-030-30371-6, DOI 10.1007/978-3-030-30371-6]
   Dubey A, 2020, ISOFT: PROCEEDINGS OF THE 13TH INNOVATIONS IN SOFTWARE ENGINEERING CONFERENCE, DOI 10.1145/3385032.3385044
   EdTechXGlobal, 2016, EDTECHXGLOBAL REP 20
   Floridi L., 2019, SSRN ELECT J, DOI [10.2139/ssrn.3831321, DOI 10.2139/SSRN.3831321]
   Floridi L, 2018, MIND MACH, V28, P689, DOI 10.1007/s11023-018-9482-5
   Forcier L.B., 2016, INTELLIGENCE UNLEASH
   Friedman Batya, 2017, Foundations and Trends in Human-Computer Interaction, V11, P63, DOI 10.1561/1100000015
   Global Executive Panel, 2019, AD AI ED IS ACC MASS
   Gronau E., 2020, INT J LEARN ANAL ART, V2, P14, DOI [10.3991/ijai.v2i1.12675, DOI 10.3991/IJAI.V2I1.12675]
   Haugeland J., 1985, ARTIFICIAL INTELLIGE
   Holmes W., 2018, TECHNOLOGYENHANCED P
   Holmes W., 2019, ARTIFICIAL INTELLIGE
   Jussupow E., 2020, RES PAPERS, V168
   Kosterec M, 2016, FILOZOFIA, V71, P220
   Lim JH, 2017, ASIAPAC SIGN INFO PR, P386, DOI 10.1109/APSIPA.2017.8282063
   Luckin R, 2019, BRIT J EDUC TECHNOL, V50, P2824, DOI 10.1111/bjet.12861
   Popenici Stefan A D, 2017, Res Pract Technol Enhanc Learn, V12, P22, DOI 10.1186/s41039-017-0062-8
   Raykov Y., 2016, MATH ENG APPL SCI, P1061
   Renz A., 2020, ISPIM INN C VIRT JUN
   Renz A, 2020, INT J EDUC TECHNOL H, V17, DOI 10.1186/s41239-020-00193-3
   Schmidt A., 2020, INT C ADV VIS INT, DOI [10.1145/3399715.3400873, DOI 10.1145/3399715.3400873]
   Shneiderman B., 2020, AIS TRANSAC HUM COMP, V12, P109, DOI [10.17705/1thci.00131, DOI 10.17705/1THCI.00131]
   Tavani H.T., 2008, HDB INFORM COMPUTER
   Weitekamp D, 2020, PROCEEDINGS OF THE 2020 CHI CONFERENCE ON HUMAN FACTORS IN COMPUTING SYSTEMS (CHI'20), DOI 10.1145/3313831.3376226
   Xu W., 2019, INTERACTIONS, V26, P42, DOI [10.1145/3328485, DOI 10.1145/3328485]
   Yang S. J., 2021, COMPUTERS ED ARTIFIC, V2
   Zawacki-Richter O, 2019, INT J EDUC TECHNOL H, V16, DOI 10.1186/s41239-019-0171-0
NR 36
TC 0
Z9 0
U1 15
U2 15
PU CARLETON UNIV GRAPHIC SERVICES
PI OTTAWA
PA DUNTON TOWER RM 2122, 1125 COLONEL BY DR, OTTAWA, ON K1A 5B6, CANADA
SN 1927-0321
J9 TECHNOL INNOV MANAG
JI Technol. Innov. Manag. Rev.
PD MAY
PY 2021
VL 11
IS 5
BP 5
EP 16
DI 10.22215/timreview/1438
PG 12
WC Management
SC Business & Economics
GA SO1KO
UT WOS:000658738700002
OA gold
DA 2021-12-12
ER

PT J
AU Zheng, B
   Wu, MN
   Zhu, SJ
   Zhou, HX
   Hao, XL
   Fei, FQ
   Jia, Y
   Wu, J
   Yang, WH
   Pan, XP
AF Zheng, Bo
   Wu, Mao-nian
   Zhu, Shao-jun
   Zhou, Hong-xia
   Hao, Xiu-lan
   Fei, Fang-qin
   Jia, Yun
   Wu, Jian
   Yang, Wei-hua
   Pan, Xue-ping
TI Attitudes of medical workers in China toward artificial intelligence in
   ophthalmology: a comparative survey
SO BMC HEALTH SERVICES RESEARCH
LA English
DT Article
DE Artificial intelligence; Ophthalmic artificial intelligence; Artificial
   intelligence in ophthalmology; Artificial intelligence in medicine;
   Replacing doctors; Doctor replacement; Medical ethics
AB Background In the development of artificial intelligence in ophthalmology, the ophthalmic AI-related recognition issues are prominent, but there is a lack of research into people's familiarity with and their attitudes toward ophthalmic AI. This survey aims to assess medical workers' and other professional technicians' familiarity with, attitudes toward, and concerns about AI in ophthalmology. Methods This is a cross-sectional study design study. An electronic questionnaire was designed through the app Questionnaire Star, and was sent to respondents through WeChat, China's version of Facebook or WhatsApp. The participation was voluntary and anonymous. The questionnaire consisted of four parts, namely the respondents' background, their basic understanding of AI, their attitudes toward AI, and their concerns about AI. A total of 562 respondents were counted, with 562 valid questionnaires returned. The results of the questionnaires are displayed in an Excel 2003 form. Results There were 291 medical workers and 271 other professional technicians completed the questionnaire. About 1/3 of the respondents understood AI and ophthalmic AI. The percentages of people who understood ophthalmic AI among medical workers and other professional technicians were about 42.6 % and 15.6 %, respectively. About 66.0 % of the respondents thought that AI in ophthalmology would partly replace doctors, about 59.07 % having a relatively high acceptance level of ophthalmic AI. Meanwhile, among those with AI in ophthalmology application experiences (30.6 %), above 70 % of respondents held a full acceptance attitude toward AI in ophthalmology. The respondents expressed medical ethics concerns about AI in ophthalmology. And among the respondents who understood AI in ophthalmology, almost all the people said that there was a need to increase the study of medical ethics issues in the ophthalmic AI field. Conclusions The survey results revealed that the medical workers had a higher understanding level of AI in ophthalmology than other professional technicians, making it necessary to popularize ophthalmic AI education among other professional technicians. Most of the respondents did not have any experience in ophthalmic AI but generally had a relatively high acceptance level of AI in ophthalmology, and there was a need to strengthen research into medical ethics issues.
C1 [Zheng, Bo; Wu, Mao-nian; Zhu, Shao-jun; Zhou, Hong-xia; Hao, Xiu-lan] Huzhou Univ, Sch Informat Engn, Huzhou 313000, Zhejiang, Peoples R China.
   [Zheng, Bo; Zhu, Shao-jun; Zhou, Hong-xia; Hao, Xiu-lan] Huzhou Univ, Zhejiang Prov Key Lab Smart Management & Applicat, Huzhou 313000, Zhejiang, Peoples R China.
   [Wu, Mao-nian; Zhou, Hong-xia] Hehai Univ, Coll Comp & Informat, Nanjing 210013, Peoples R China.
   [Fei, Fang-qin] Huzhou Univ, Dept Endocrinol, Affiliated Hosp 1, Huzhou 313000, Zhejiang, Peoples R China.
   [Jia, Yun] Huzhou Univ, Sch Med, Huzhou 313000, Zhejiang, Peoples R China.
   [Wu, Jian] Zhejiang Univ, Real Doctor AI Res Ctr, Hangzhou 310000, Zhejiang, Peoples R China.
   [Yang, Wei-hua] Nanjing Med Univ, Affiliated Eye Hosp, 138 Hanzhong Rd, Nanjing 210029, Jiangsu, Peoples R China.
   [Pan, Xue-ping] First Peoples Hosp Huzhou, Huzhou 313000, Zhejiang, Peoples R China.
RP Yang, WH (corresponding author), Nanjing Med Univ, Affiliated Eye Hosp, 138 Hanzhong Rd, Nanjing 210029, Jiangsu, Peoples R China.
EM benben0606@139.com
OI Zheng, Bo/0000-0002-9654-1500
FU National Natural Science Foundation of ChinaNational Natural Science
   Foundation of China (NSFC) [61906066]; Natural Science Foundation of
   Zhejiang ProvinceNatural Science Foundation of Zhejiang Province
   [LQ18F020002]; Zhejiang Basic Public Welfare Research Program
   [LGF18H120003]; Zhejiang Medical and Health Research Project
   [2020PY027]; Huzhou Science and Technology Planning Program [2019GY13]
FX The National Natural Science Foundation of China (61906066) mainly
   studies vision prediction after cataract surgery. The Natural Science
   Foundation of Zhejiang Province (LQ18F020002) mainly studies DR images
   labeling and diagnosis based on it. The Zhejiang Basic Public Welfare
   Research Program (LGF18H120003) mainly studies intelligent diagnostic
   systems of DR. The Zhejiang Medical and Health Research Project
   (2020PY027) and the Huzhou Science and Technology Planning Program
   (2019GY13) mainly study the cross field application and promotion of
   artificial intelligence and ophthalmological diagnostic technologies.
   All the above foundations focus on the cross field application of
   artificial intelligence in medicine (especially in ophthalmology) and
   need to know about people's knowledge of artificial intelligence,
   artificial intelligence in medicine and artificial intelligence in
   ophthalmology, which is why the support for the study.
CR Abramoff MD, 2018, NPJ DIGIT MED, V1, DOI 10.1038/s41746-018-0040-6
   Beede Emma, 2020, HEALTHCARE AISYSTEMS
   dos Santos DP, 2019, EUR RADIOL, V29, P1640, DOI 10.1007/s00330-018-5601-1
   Esteva A, 2017, NATURE, V542, P115, DOI 10.1038/nature21056
   Gao K, 2019, COMPUT METH PROG BIO, V176, P69, DOI 10.1016/j.cmpb.2019.04.027
   Girshick R, 2014, PROC CVPR IEEE, P580, DOI 10.1109/CVPR.2014.81
   Gong B, 2019, ACAD RADIOL, V26, P566, DOI 10.1016/j.acra.2018.10.007
   Gulshan V, 2016, JAMA-J AM MED ASSOC, V316, P2402, DOI 10.1001/jama.2016.17216
   Gurovich Y, 2019, NAT MED, V25, P60, DOI 10.1038/s41591-018-0279-0
   He KM, 2016, PROC CVPR IEEE, P770, DOI 10.1109/CVPR.2016.90
   Huang G, 2017, PROC CVPR IEEE, P2261, DOI 10.1109/CVPR.2017.243
   Kermany DS, 2018, CELL, V172, P1122, DOI 10.1016/j.cell.2018.02.010
   Keskinbora KH, 2019, J CLIN NEUROSCI, V64, P277, DOI 10.1016/j.jocn.2019.03.001
   Krizhevsky A., 2012, ADV NEURAL INFORM PR, VVol. 25, P1097, DOI [10.1145/3065386, DOI 10.1145/3065386]
   Liang HY, 2019, NAT MED, V25, P433, DOI 10.1038/s41591-018-0335-9
   Lin XL, 2020, TRANSL VIS SCI TECHN, V9, DOI 10.1167/tvst.9.9.34
   Long EP, 2017, NAT BIOMED ENG, V1, DOI 10.1038/s41551-016-0024
   Long J, 2015, PROC CVPR IEEE, P3431, DOI 10.1109/CVPR.2015.7298965
   Orringer DA, 2017, NAT BIOMED ENG, V1, DOI 10.1038/s41551-016-0027
   Pekala M, 2019, COMPUT BIOL MED, V114, DOI 10.1016/j.compbiomed.2019.103445
   Poplin R, 2018, NAT BIOMED ENG, V2, P158, DOI 10.1038/s41551-018-0195-0
   Propaganda Department, REG PRESS C NAT HLTH
   Puig D., 2019, NEUROCOMPUTING
   REDMON J, 2016, PROC CVPR IEEE, P779, DOI DOI 10.1109/CVPR.2016.91
   Ronneberger O, 2015, LECT NOTES COMPUT SC, V9351, P234, DOI 10.1007/978-3-319-24574-4_28
   Saima Abid, 2019, Pakistan Journal of Public Health, V9, P19, DOI 10.32413/pjph.v9i1.295
   Shi X., 2015, P ADV NEUR INF PROC, DOI DOI 10.1007/978-3-319-21233-3_6
   Simonyan K., 2014, ARXIV14091556, V1556
   Szegedy C, 2015, PROC CVPR IEEE, P1, DOI 10.1109/CVPR.2015.7298594
   Turing A. M., 2009, PARSING TURING TEST, P23, DOI DOI 10.1007/978-1-4020-6710-5_3
   Vayena E, 2018, PLOS MED, V15, DOI 10.1371/journal.pmed.1002689
   Xu JG, 2020, COMPUT BIOL MED, V127, DOI 10.1016/j.compbiomed.2020.104056
   Yang WH, 2019, DIABETES THER, V10, P1811, DOI 10.1007/s13300-019-0652-0
   Yeung S, 2019, NPJ DIGIT MED, V2, DOI 10.1038/s41746-019-0087-z
   Zhang HY, 2019, COMPUT METH PROG BIO, V182, DOI 10.1016/j.cmpb.2019.07.006
   Zhao H, 2020, COMPUT METH PROG BIO, V183, DOI 10.1016/j.cmpb.2019.105096
NR 36
TC 0
Z9 0
U1 3
U2 3
PU BMC
PI LONDON
PA CAMPUS, 4 CRINAN ST, LONDON N1 9XW, ENGLAND
EI 1472-6963
J9 BMC HEALTH SERV RES
JI BMC Health Serv. Res.
PD OCT 9
PY 2021
VL 21
IS 1
AR 1067
DI 10.1186/s12913-021-07044-5
PG 13
WC Health Care Sciences & Services
SC Health Care Sciences & Services
GA WD8ZR
UT WOS:000705223200006
PM 34627239
OA Green Published, gold
DA 2021-12-12
ER

PT J
AU Thomasian, NM
   Eickhoff, C
   Adashi, EY
AF Thomasian, Nicole M.
   Eickhoff, Carsten
   Adashi, Eli Y.
TI Advancing health equity with artificial intelligence
SO JOURNAL OF PUBLIC HEALTH POLICY
LA English
DT Article; Early Access
DE Health equity; Artificial intelligence; Machine learning; Health policy;
   Algorithmic bias
ID BIAS; AI
AB Population and public health are in the midst of an artificial intelligence revolution capable of radically altering existing models of care delivery and practice. Just as AI seeks to mirror human cognition through its data-driven analytics, it can also reflect the biases present in our collective conscience. In this Viewpoint, we use past and counterfactual examples to illustrate the sequelae of unmitigated bias in healthcare artificial intelligence. Past examples indicate that if the benefits of emerging AI technologies are to be realized, consensus around the regulation of algorithmic bias at the policy level is needed to ensure their ethical integration into the health system. This paper puts forth regulatory strategies for uprooting bias in healthcare AI that can inform ongoing efforts to establish a framework for federal oversight. We highlight three overarching oversight principles in bias mitigation that maps to each phase of the algorithm life cycle.
C1 [Thomasian, Nicole M.; Adashi, Eli Y.] Brown Univ, Warren Alpert Med Sch, 222 Richmond St, Providence, RI 02906 USA.
   [Thomasian, Nicole M.] Harvard Univ, Harvard Kennedy Sch Govt, Cambridge, MA 02138 USA.
   [Eickhoff, Carsten] Brown Univ, Ctr Biomed Informat, Providence, RI 02912 USA.
   [Eickhoff, Carsten] Brown Univ, Dept Comp Sci, Providence, RI 02912 USA.
RP Thomasian, NM (corresponding author), Brown Univ, Warren Alpert Med Sch, 222 Richmond St, Providence, RI 02906 USA.; Thomasian, NM (corresponding author), Harvard Univ, Harvard Kennedy Sch Govt, Cambridge, MA 02138 USA.
EM nicole_thomasian@brown.edu
OI Thomasian, Nicole/0000-0001-9563-4580
CR Adamson AS, 2018, JAMA DERMATOL, V154, P1247, DOI 10.1001/jamadermatol.2018.2348
   AlDallal S, 2018, INT J GEN MED, V11, P337, DOI 10.2147/IJGM.S169611
   American College of Radiology Data Science Institute, FDA CLEAR AI ALG
   Bai HX, 2021, RADIOLOGY, V299, pE219, DOI 10.1148/radiol.2020204214
   Benjamens S, 2020, NPJ DIGIT MED, V3, DOI 10.1038/s41746-020-00324-0
   Esteva A, 2019, NAT MED, V25, P24, DOI 10.1038/s41591-018-0316-z
   Friedman B, 1996, ACM T INFORM SYST, V14, P330, DOI 10.1145/230538.230561
   Gerke S, 2020, NPJ DIGIT MED, V3, DOI 10.1038/s41746-020-0262-2
   Grobman WA, 2007, OBSTET GYNECOL, V109, P806, DOI 10.1097/01.AOG.0000259312.36053.02
   Kakani P, 2020, JAMA-J AM MED ASSOC, V324, P1000, DOI 10.1001/jama.2020.14978
   Kong XY, 2018, EBIOMEDICINE, V27, P94, DOI 10.1016/j.ebiom.2017.12.015
   Kovalerchuk B, 2018, IEEE INT CONF BIG DA, P4940, DOI 10.1109/BigData.2018.8622433
   Liu XX, 2020, NAT MED, V26, P1364, DOI 10.1038/s41591-020-1034-x
   Mettler S., 2011, SUBMERGED STATE INVI, DOI [10.7208/chicago/9780226521664.001.0001, DOI 10.7208/CHICAGO/9780226521664.001.0001]
   Mhasawade V, 2021, NAT MACH INTELL, V3, P659, DOI 10.1038/s42256-021-00373-4
   Mongan John, 2020, Radiol Artif Intell, V2, pe200029, DOI 10.1148/ryai.2020200029
   Muhammad KG., 2010, CONDEMNATION BLACKNE, DOI [10.2307/j.ctvjsf4fx, DOI 10.2307/J.CTVJSF4FX]
   Obermeyer Z, 2019, SCIENCE, V366, P447, DOI 10.1126/science.aax2342
   Rajkomar A, 2018, ANN INTERN MED, V169, P866, DOI 10.7326/M18-1990
   Reyes Mauricio, 2020, Radiol Artif Intell, V2, pe190043, DOI 10.1148/ryai.2020190043
   Ribeiro MT, 2016, KDD'16: PROCEEDINGS OF THE 22ND ACM SIGKDD INTERNATIONAL CONFERENCE ON KNOWLEDGE DISCOVERY AND DATA MINING, P1135, DOI 10.1145/2939672.2939778
   Sabin JA, 2012, AM J PUBLIC HEALTH, V102, P988, DOI 10.2105/AJPH.2011.300621
   Schneider HJ, 2011, J CLIN ENDOCR METAB, V96, P2074, DOI 10.1210/jc.2011-0237
   Selvaraju RR, 2017, IEEE I CONF COMP VIS, P618, DOI 10.1109/ICCV.2017.74
   Sheller MJ, 2020, SCI REP-UK, V10, DOI 10.1038/s41598-020-69250-1
   Stiglic G, 2020, WIRES DATA MIN KNOWL, V10, DOI 10.1002/widm.1379
   Sujan M, 2019, BMJ HEALTH CARE INFO, V26, DOI 10.1136/bmjhci-2019-100081
   Tamayo-Sarver JH, 2003, AM J PUBLIC HEALTH, V93, P2067, DOI 10.2105/AJPH.93.12.2067
   Ting DSW, 2020, NAT MED, V26, P459, DOI 10.1038/s41591-020-0824-5
   US Food and Drug Administration, 2021, ARTIF INTELL
   Vyas DA, 2020, NEW ENGL J MED, V383, P874, DOI 10.1056/NEJMms2004740
   Wei R, 2020, NEUROENDOCRINOLOGY, V110, P328, DOI 10.1159/000502211
   Xu J, 2021, J HEALTHC INFORM RES, V5, P1, DOI 10.1007/s41666-020-00082-4
   Zemel R., 2012, INNOVATIONS THEORETI, P214, DOI [10.1145/2090236.2090255, DOI 10.1145/2090236.2090255]
NR 34
TC 0
Z9 0
U1 0
U2 0
PU PALGRAVE MACMILLAN LTD
PI BASINGSTOKE
PA BRUNEL RD BLDG, HOUNDMILLS, BASINGSTOKE RG21 6XS, HANTS, ENGLAND
SN 0197-5897
EI 1745-655X
J9 J PUBLIC HEALTH POL
JI J. Public Health Policy
DI 10.1057/s41271-021-00319-5
EA NOV 2021
PG 10
WC Health Care Sciences & Services; Health Policy & Services; Public,
   Environmental & Occupational Health
SC Health Care Sciences & Services; Public, Environmental & Occupational
   Health
GA XB6DH
UT WOS:000721417300003
PM 34811466
OA Bronze, Green Published
DA 2021-12-12
ER

PT J
AU Johnson, SLJ
AF Johnson, Sandra L. J.
TI AI AND MACHINE LEARNING IN MEDICINE: ETHICAL CONSIDERATIONS
SO CURRENT ALLERGY & CLINICAL IMMUNOLOGY
LA English
DT Article
ID ARTIFICIAL-INTELLIGENCE
C1 [Johnson, Sandra L. J.] Univ Sydney, Fac Med, Discipline Child & Adolescent Hlth, Sydney, NSW, Australia.
RP Johnson, SLJ (corresponding author), Univ Sydney, Fac Med, Discipline Child & Adolescent Hlth, Sydney, NSW, Australia.
EM sandra.johnson@sydney.edu.au
OI Johnson, Sandra L J/0000-0001-5583-908X
CR Adadi A, 2018, IEEE ACCESS, V6, P52138, DOI 10.1109/ACCESS.2018.2870052
   [Anonymous], 2019, LANCET DIGIT HEALTH, V1, pE100, DOI 10.1016/S2589-7500(19)30063-9
   [Anonymous], IEEE GLOB IN ETH AUT
   [Anonymous], 2017, PRINC MED ETH
   Atanasov P., 2018, VALUE HEALTH, V21, P1
   Australian Alliance for Artificial Intelligence in Healthcare, SAF QUAL ETH PROGR
   Australian Human Rights Commission, 2019, CISC VIS NETW IND GL
   Boggs W., 2018, MACHINE LEARNING MOD
   Bramer M., 2016, PRINCIPLES DATA MINI, V3rd
   Childress J.F., 1994, PRINCIPLES BIOMEDICA
   Cios KJ, 2002, ARTIF INTELL MED, V26, P1, DOI 10.1016/S0933-3657(02)00049-0
   Collins GS, 2019, LANCET, V393, P1577, DOI 10.1016/S0140-6736(19)30037-6
   Dwyer P, 1998, MED J AUSTRALIA, V169, P292, DOI 10.5694/j.1326-5377.1998.tb140275.x
   European Commission, DAT PROT EU
   Fraser H, 2018, LANCET, V392, P2263, DOI 10.1016/S0140-6736(18)32819-8
   Goertzel B., 2007, ARTIFICIAL GEN INTEL
   Hinton G., 2018, JAMA, V20
   Johnson SLJ, 2019, J LEGAL MED, V39, P427, DOI 10.1080/01947648.2019.1690604
   Kaushal R, 2003, ARCH INTERN MED, V163, P1409, DOI 10.1001/archinte.163.12.1409
   Lyell D, 2017, J AM MED INFORM ASSN, V24, P423, DOI 10.1093/jamia/ocw105
   Lyell D, 2017, BMC MED INFORM DECIS, V17, DOI 10.1186/s12911-017-0425-5
   McMillan John, 2019, J Med Ethics, V45, P355, DOI 10.1136/medethics-2019-105613
   Mosier KL, 1996, PROCEEDINGS OF THE HUMAN FACTORS AND ERGONOMICS SOCIETY - 40TH ANNUAL MEETING, VOLS 1 AND 2, P204
   National Science Technology Council, 2016, NAT ART INT RES DEV
   Reynolds RJ, 2018, DEV MED CHILD NEUROL, V60, P858, DOI 10.1111/dmcn.13917
   Schwab K., 2017, 4 IND REVOLUTION BOO
   Stewart J, 2018, EMERG MED AUSTRALAS, V30, P870, DOI 10.1111/1742-6723.13145
   UK Department for Digital Cultural Media & Sport, 2018, CULT MED SPORT DAT E
   Vanian J., 2018, FORTUNE, P54
   Wark T., 2019, ARTIFICIAL INTELLIGE
   Wood F., 2019, EFFECTIVE ETHICAL DE
   Yu KH, 2018, NAT BIOMED ENG, V2, P719, DOI 10.1038/s41551-018-0305-z
   2018, LANCET, V392, P95, DOI DOI 10.1016/S0140-6736(18)31562-9.
NR 33
TC 0
Z9 0
U1 0
U2 2
PU ALLERGY SOC SOUTH AFRICA
PI CAPE TOWN
PA PO BOX 88, OBSERVATORY 7935, CAPE TOWN, 00000, SOUTH AFRICA
SN 1609-3607
J9 CURR ALLERGY CLIN IM
JI Curr. Allergy Clin. Immunol.
PD JUN
PY 2020
VL 33
IS 2
BP 114
EP 117
PG 4
WC Allergy
SC Allergy
GA OH6OJ
UT WOS:000582712400010
DA 2021-12-12
ER

PT J
AU Buruk, B
   Ekmekci, PE
   Arda, B
AF Buruk, Banu
   Ekmekci, Perihan Elif
   Arda, Berna
TI A critical perspective on guidelines for responsible and trustworthy
   artificial intelligence
SO MEDICINE HEALTH CARE AND PHILOSOPHY
LA English
DT Article
DE Artificial intelligence (AI); Ethics guidelines; Ethical values;
   Technology ethics
AB Artificial intelligence (AI) is among the fastest developing areas of advanced technology in medicine. The most important qualia of AI which makes it different from other advanced technology products is its ability to improve its original program and decision-making algorithms via deep learning abilities. This difference is the reason that AI technology stands out from the ethical issues of other advanced technology artifacts. The ethical issues of AI technology vary from privacy and confidentiality of personal data to ethical status and value of AI entities in a wide spectrum, depending on their capability of deep learning and scope of the domains in which they operate. Developing ethical norms and guidelines for planning, development, production, and usage of AI technology has become an important issue to overcome these problems. In this respect three outstanding documents have been produced: 1. The Montreal Declaration for Responsible Development of Artificial Intelligence 2. Ethics Guidelines for Trustworthy AI 3. Asilomar Artificial Intelligence Principles In this study, these three documents will be analyzed with respect to the ethical principles and values they involve, their perspectives for approaching ethical issues, and their prospects for ethical reasoning when one or more of these values and principles are in conflict. Then, the sufficiency of these guidelines for addressing current or prospective ethical issues emerging from the existence of AI technology in medicine will be evaluated. The discussion will be pursued in terms of the ambiguity of interlocutors and efficiency for working out ethical dilemmas occurring in practical life.
C1 [Buruk, Banu; Ekmekci, Perihan Elif] TOBB ETU Univ Med Sch, Dept Hist Med & Eth, Ankara, Turkey.
   [Arda, Berna] Ankara Univ, Dept Hist Med & Eth, Med Sch, Ankara, Turkey.
RP Buruk, B (corresponding author), TOBB ETU Univ Med Sch, Dept Hist Med & Eth, Ankara, Turkey.
EM banuburuk@gmail.com; drpelifek@gmail.com;
   berna.arda@medicine.ankara.edu.tr
RI Arda, Berna/AAG-5275-2020; Ekmekci, Perihan Elif/O-7742-2016
OI Arda, Berna/0000-0003-2043-2444; Ekmekci, Perihan
   Elif/0000-0002-0777-3861
CR [Anonymous], 2019, ARTIFICIAL INTELLIGE
   Anyoha R., 2017, CAN MACHINES THINK CAN MACHINES THINK
   Bostrom N., 2014, SUPERINTELLIGENCE PA
   Chassignol M, 2018, PROCEDIA COMPUT SCI, V136, P16, DOI 10.1016/j.procs.2018.08.233
   Chimuka G, 2019, WORLD PAT INF, V59, DOI 10.1016/j.wpi.2019.101926
   Council of Europa (CE), 1997, OV CONV CONV PROT HU
   Dignum V, 2018, ETHICS INF TECHNOL, V20, P1, DOI 10.1007/s10676-018-9450-z
   European Commission (EC), 2018, HIGH LEV EXP GROUP A
   European Commission (EC), 2019, EGTAI ETH GUID TRUST
   Felzmann H, 2019, BIG DATA SOC, V6, DOI 10.1177/2053951719860542
   Future of Life, 2016, FUTURE LIFE BENEFITS
   Future of Life, 2017, PRINC AI DISC AS 201
   Future of Life, 2017, AAIP AS AI PRINC 201
   Goering S, 2016, CELL, V167, P882, DOI 10.1016/j.cell.2016.10.029
   Guan Jian, 2019, Chinese Medical Sciences Journal, V34, P76, DOI 10.24920/003611
   Haleem A., 2019, CURRENT MED RES PRAC, V9, P231, DOI [10.1016/j.cmrp.2019.11.005., DOI 10.1016/J.CMRP.2019.11.005]
   IEEE, 2019, GLOB IN ETH AUT INT
   Dorado-Diaz PI, 2019, REV ESP CARDIOL, V72, P1065, DOI 10.1016/j.rec.2019.05.014
   Jiang F, 2017, STROKE VASC NEUROL, V2, P230, DOI 10.1136/svn-2017-000101
   Jobin A, 2019, NAT MACH INTELL, V1, P389, DOI 10.1038/s42256-019-0088-2
   Lee Y, 2019, COMPUT HUM BEHAV, V101, P180, DOI 10.1016/j.chb.2019.06.009
   Luxton DD, 2016, ARTIFICIAL INTELLIGENCE IN BEHAVIORAL AND MENTAL HEALTH CARE, P255, DOI 10.1016/B978-0-12-420248-1.00011-8
   Madannejad R, 2019, CHEM-BIOL INTERACT, V307, P206, DOI 10.1016/j.cbi.2019.04.036
   MARCUS Gary, 2019, REBOOTING AI
   MDRDAI, 2018, MONTR DECL RESP DEV
   MDRDAI, 2018, COC APPR METH
   Moor J, 2006, AI MAG, V27, P87
   Patle BK, 2019, DEF TECHNOL, V15, P582, DOI 10.1016/j.dt.2019.04.011
   Say C, 2018, YAPAY ZEKANN DOUU 50, P83
   Simpson B, 2016, INF COMMUN TECHNOL L, V25, P50, DOI 10.1080/13600834.2015.1134144
   Tegmark M., 2017, LIFE 3 0 BEING HUMAN
   Turing A, 1950, MIND, V49, P433, DOI [DOI 10.1093/MIND/LIX.236.433, 10.1093/mind/LIX.236.433]
   Wall LD, 2018, J ECON BUS, V100, P55, DOI 10.1016/j.jeconbus.2018.05.003
   WMA, 1964, DECL HELS ETH PRINC
NR 34
TC 3
Z9 3
U1 19
U2 44
PU SPRINGER
PI DORDRECHT
PA VAN GODEWIJCKSTRAAT 30, 3311 GZ DORDRECHT, NETHERLANDS
SN 1386-7423
EI 1572-8633
J9 MED HEALTH CARE PHIL
JI Med. Health Care Philos.
PD SEP
PY 2020
VL 23
IS 3
BP 387
EP 399
DI 10.1007/s11019-020-09948-1
EA MAR 2020
PG 13
WC Ethics; History & Philosophy Of Science
SC Social Sciences - Other Topics; History & Philosophy of Science
GA NC0VU
UT WOS:000523332900001
PM 32236794
DA 2021-12-12
ER

PT J
AU Quinn, TP
   Senadeera, M
   Jacobs, S
   Coghlan, S
   Le, V
AF Quinn, Thomas P.
   Senadeera, Manisha
   Jacobs, Stephan
   Coghlan, Simon
   Vuong Le
TI Trust and medical AI: the challenges we face and the expertise needed to
   overcome them
SO JOURNAL OF THE AMERICAN MEDICAL INFORMATICS ASSOCIATION
LA English
DT Article
DE AI; machine learning; challenges; ethics
ID ARTIFICIAL-INTELLIGENCE; CARE; ROBOTS; BIAS
AB Artificial intelligence (AI) is increasingly of tremendous interest in the medical field. How-ever, failures of medical AI could have serious consequences for both clinical outcomes and the patient experience. These consequences could erode public trust in AI, which could in turn undermine trust in our healthcare institutions. This article makes 2 contributions. First, it describes the major conceptual, technical, and humanistic challenges in medical AI. Second, it proposes a solution that hinges on the education and accreditation of new expert groups who specialize in the development, verification, and operation of medical AI technologies. These groups will be required to maintain trust in our healthcare institutions.
C1 [Quinn, Thomas P.; Senadeera, Manisha; Jacobs, Stephan; Vuong Le] Deakin Univ, Appl Artificial Intelligence Inst, Geelong, Vic, Australia.
   [Coghlan, Simon] Univ Melbourne, Sch Comp & Informat Syst, Ctr AI & Digital Eth, Melbourne, Vic, Australia.
RP Quinn, TP (corresponding author), Deakin Univ, Appl Artificial Intelligence Inst, Geelong, Vic, Australia.
EM contacttomquinn@gmail.com
OI Senadeera, Manisha/0000-0002-5923-6857; Le, Vuong/0000-0003-1582-1269;
   Quinn, Thomas/0000-0003-0286-6329
CR Alvarez-Melis D, 2018, P 32 C NEUR INF PROC
   Babel B, 2019, TECHNICAL REPORT
   BARNETT GO, 1982, NEW ENGL J MED, V307, P493, DOI 10.1056/NEJM198208193070808
   Beauchamp T.L., 2001, PRINCIPLES BIOMEDICA
   Bjerring JC, 2020, PHILOS TECHNOL, DOI [10.1007/s13347-019-00391-6, DOI 10.1007/S13347-019-00391-6]
   Bottou L, 2014, MACH LEARN, V94, P133, DOI 10.1007/s10994-013-5335-x
   Carter SM, 2016, J MED ETHICS, V42, P705, DOI 10.1136/medethics-2015-102928
   Dalton-Brown S, 2020, CAMB Q HEALTHC ETHIC, V29, P115, DOI 10.1017/S0963180119000847
   DeCamp M, 2020, J AM MED INFORM ASSN, V27, P2020, DOI 10.1093/jamia/ocaa094
   Elwyn G, 2012, J GEN INTERN MED, V27, P1361, DOI 10.1007/s11606-012-2077-6
   EMANUEL EJ, 1992, JAMA-J AM MED ASSOC, V267, P2221, DOI 10.1001/jama.267.16.2221
   Evans D, 2003, J CLIN NURS, V12, P77, DOI 10.1046/j.1365-2702.2003.00662.x
   FDA, 2019, PROPOSED REGULATORY
   Goddard K, 2012, J AM MED INFORM ASSN, V19, P121, DOI 10.1136/amiajnl-2011-000089
   Grote T, 2020, J MED ETHICS, V46, P205, DOI 10.1136/medethics-2019-105586
   Gunning D, 2019, AI MAG, V40, P44, DOI 10.1609/aimag.v40i2.2850
   Howard A, 2018, SCI ENG ETHICS, V24, P1521, DOI 10.1007/s11948-017-9975-2
   Ii P, SSRN SCHOLARLY PAPER, DOI 10.2139/ssrn.3542052
   Keane PA, 2018, NPJ DIGIT MED, V1, DOI 10.1038/s41746-018-0048-y
   Kelly CJ, 2019, BMC MED, V17, DOI 10.1186/s12916-019-1426-2
   Langan, 1991, ETHICS TRUST PROFESS
   LEVESON NG, 1993, COMPUTER, V26, P18, DOI 10.1109/MC.1993.274940
   Ma XJ, 2021, PATTERN RECOGN, V110, DOI 10.1016/j.patcog.2020.107332
   McDougall RJ, 2019, J MED ETHICS, V45, P156, DOI 10.1136/medethics-2018-105118
   Nagendran M, 2020, BMJ-BRIT MED J, V368, DOI 10.1136/bmj.m689
   Park SH, 2019, J EDUC EVAL HEALTH P, V16, DOI 10.3352/jeehp.2019.16.18
   Parks JA, 2010, HYPATIA, V25, P100, DOI 10.1111/j.1527-2001.2009.01086.x
   Payrovnaziri SN, 2020, J AM MED INFORM ASSN, V27, P1173, DOI 10.1093/jamia/ocaa053
   Ploug T, 2020, MED HEALTH CARE PHIL, V23, P107, DOI 10.1007/s11019-019-09912-8
   Powles J, 2017, HEALTH TECHNOL-GER, V7, P351, DOI 10.1007/s12553-017-0179-1
   Ramsey P, 2002, PATIENT PERSON EXPLO, V2nd
   Reddy S, 2020, J AM MED INFORM ASSN, V27, P491, DOI 10.1093/jamia/ocz192
   Sekhar MS, 2013, ANN MED HEALTH SCI R, V3, P295, DOI 10.4103/2141-9248.113688
   Sparrow R, 2016, AI SOC, V31, P445, DOI 10.1007/s00146-015-0625-4
   Umbrello AFD S., 2018, SSRN SCHOLARLY PAPER
   Vayena E, 2018, PLOS MED, V15, DOI 10.1371/journal.pmed.1002689
NR 36
TC 4
Z9 4
U1 28
U2 33
PU OXFORD UNIV PRESS
PI OXFORD
PA GREAT CLARENDON ST, OXFORD OX2 6DP, ENGLAND
SN 1067-5027
EI 1527-974X
J9 J AM MED INFORM ASSN
JI J. Am. Med. Inf. Assoc.
PD APR
PY 2021
VL 28
IS 4
BP 890
EP 894
DI 10.1093/jamia/ocaa268
PG 5
WC Computer Science, Information Systems; Computer Science,
   Interdisciplinary Applications; Health Care Sciences & Services;
   Information Science & Library Science; Medical Informatics
SC Computer Science; Health Care Sciences & Services; Information Science &
   Library Science; Medical Informatics
GA SA0GD
UT WOS:000648977500027
PM 33340404
OA Green Submitted
DA 2021-12-12
ER

PT J
AU Gampala, S
   Vankeshwaram, V
   Gadula, SSP
AF Gampala, Sravani
   Vankeshwaram, Varun
   Gadula, Satya Siva P.
TI Is Artificial Intelligence the New Friend for Radiologists? A Review
   Article
SO CUREUS
LA English
DT Review
DE artificial intelligence in radiology; machine learning; deep learning
AB Artificial intelligence (AI) is a path-breaking advancement for many industries, including the health care sector. The expeditious development of information technology and data processing has led to the formation of recent tools known as artificial intelligence. Radiology has been a portal for medical technological advancements, and AI will likely be no dissimilar. Radiology is the platform for many technological advances in the medical field; AI can undoubtedly impact every step of a radiologist's workflow. AI can simplify every activity like ordering and scheduling, protocoling and acquisition, image interpretation, reporting, communication, and billing. AI has eminent potential to augment efficiency and accuracy throughout radiology, but it also possesses inherent drawbacks and biases.
   We collected studies that were published in the past five years using PubMed as our database. We chose studies that were relevant to artificial intelligence in radiology. We mainly focused on the overview of AI in radiology, components included in the functioning of AI, AI assisting in the radiologists' workflow, ethical aspects of AI, challenges, and biases that AI experiencing together with some clinical applications of AI. Of all 33 studies, we found 15 articles discussed the overview and components of AI, five articles about AI affecting radiologist's workflow, five articles related to challenges and biases in AI, two articles discussed ethical aspects of AI, and six articles about practical implications of AI.
   We found out that the application of AI could make time-dependent tasks that can be performed effortlessly, permitting radiologists more time and opportunities to engage in patient care via increased time for consultation and development in imaging and extracting useful data from those images. AI could only be an aid to radiologists but will not replace a radiologist. Radiologists who use AI to their benefit, rather than to avoid it out of fear, might supersede those radiologists who do not. Substantial research should be done regarding the practical implications of AI algorithms for residents curriculum and the benefits of AI in radiology.
C1 [Gampala, Sravani] GSL Med Coll, Radiol, Rajahmundry, India.
   [Vankeshwaram, Varun] Zaporozhye State Med Univ, Med, Zaporozhye, India.
   [Gadula, Satya Siva P.] GSL Med Coll, Internal Med, Rajahmundry, India.
RP Gampala, S (corresponding author), GSL Med Coll, Radiol, Rajahmundry, India.
EM sravanigampala@gmail.com
CR [Anonymous], 2013, J AM COLL RADIOL, V10, P220, DOI 10.1016/j.jacr.2012.11.004
   Bejnordi BE, 2017, JAMA-J AM MED ASSOC, V318, P2199, DOI 10.1001/jama.2017.14585
   Beregi JP, 2018, DIAGN INTERV IMAG, V99, P727, DOI 10.1016/j.diii.2018.10.003
   Challen R, 2019, BMJ QUAL SAF, V28, P231, DOI 10.1136/bmjqs-2018-008370
   Charron O, 2018, COMPUT BIOL MED, V95, P43, DOI 10.1016/j.compbiomed.2018.02.004
   Crigger Elliott, 2019, AMA J Ethics, V21, pE188, DOI 10.1001/amajethics.2019.188
   Curtis C, 2018, J AM COLL RADIOL, V15, P1310, DOI 10.1016/j.jacr.2017.08.021
   Deig CR, 2019, HEMATOL ONCOL CLIN N, V33, P1095, DOI 10.1016/j.hoc.2019.08.003
   Geis JR, 2019, CAN ASSOC RADIOL J, V70, P329, DOI 10.1016/j.carj.2019.08.010
   Geras KJ, 2019, RADIOLOGY, V293, P246, DOI 10.1148/radiol.2019182627
   Giger ML, 2018, J AM COLL RADIOL, V15, P512, DOI 10.1016/j.jacr.2017.12.028
   Hamm CA, 2020, RADIOLOGE, V60, P48, DOI 10.1007/s00117-019-00613-0
   Herent P, 2019, DIAGN INTERV IMAG, V100, P219, DOI 10.1016/j.diii.2019.02.008
   Hosny A, 2018, NAT REV CANCER, V18, P500, DOI 10.1038/s41568-018-0016-5
   Jermyn M, 2016, J BIOMED OPT, V21, DOI 10.1117/1.JBO.21.9.094002
   KAHN CE, 1994, RADIOGRAPHICS, V14, P849, DOI 10.1148/radiographics.14.4.7938772
   Lau Annie Y S, 2019, Yearb Med Inform, V28, P174, DOI 10.1055/s-0039-1677935
   [刘晓鹏 Liu Xiaopeng], 2019, [中国肺癌杂志, Chinese Journal of Lung Cancer], V22, P319
   Lu WZ, 2019, PHYS MED BIOL, V64, DOI 10.1088/1361-6560/ab3242
   Magrabi Farah, 2019, Yearb Med Inform, V28, P128, DOI 10.1055/s-0039-1677903
   Noguerol TM, 2019, J AM COLL RADIOL, V16, P1239, DOI 10.1016/j.jacr.2019.05.047
   McBee MP, 2018, ACAD RADIOL, V25, P1472, DOI 10.1016/j.acra.2018.02.018
   Panch T, 2019, J GLOB HEALTH, V9, DOI 10.7189/jogh.09.020318
   Rajpurkar P, 2018, PLOS MED, V15, DOI 10.1371/journal.pmed.1002686
   Mehrizi MHR, 2021, EUR RADIOL, V31, P1805, DOI 10.1007/s00330-020-07230-9
   Rizzo Stefania, 2018, Eur Radiol Exp, V2, P36, DOI 10.1186/s41747-018-0068-z
   Rodriguez-Ruiz A, 2019, JNCI-J NATL CANCER I, V111, P916, DOI 10.1093/jnci/djy222
   Setzer FC, 2020, J ENDODONT, V46, P987, DOI 10.1016/j.joen.2020.03.025
   Sogani J, 2020, CLIN IMAG, V59, pA3, DOI 10.1016/j.clinimag.2019.08.001
   Syed AB, 2018, SEMIN MUSCULOSKEL R, V22, P540, DOI 10.1055/s-0038-1673383
   Ueda D, 2019, JPN J RADIOL, V37, P15, DOI 10.1007/s11604-018-0795-3
   Urakawa T, 2019, SKELETAL RADIOL, V48, P239, DOI 10.1007/s00256-018-3016-3
   Wong SH, 2019, EUR RADIOL, V29, P141, DOI 10.1007/s00330-018-5644-3
   Zhu B, 2018, NATURE, V555, P487, DOI 10.1038/nature25988
NR 34
TC 2
Z9 2
U1 7
U2 8
PU CUREUS INC
PI PALO ALTO
PA PO BOX 61002, PALO ALTO, CA 94306 USA
EI 2168-8184
J9 CUREUS
JI Cureus
PD OCT 24
PY 2020
VL 12
IS 10
AR e11137
DI 10.7759/cureus.11137
PG 7
WC Medicine, General & Internal
SC General & Internal Medicine
GA OG9YM
UT WOS:000582230400018
PM 33240726
OA gold, Green Published
DA 2021-12-12
ER

PT J
AU King, TC
   Aggarwal, N
   Taddeo, M
   Floridi, L
AF King, Thomas C.
   Aggarwal, Nikita
   Taddeo, Mariarosaria
   Floridi, Luciano
TI Artificial Intelligence Crime: An Interdisciplinary Analysis of
   Foreseeable Threats and Solutions
SO SCIENCE AND ENGINEERING ETHICS
LA English
DT Article
DE AI and law; AI-Crime; Artificial intelligence; Dual-use; Ethics; Machine
   learning
ID DISINHIBITION; ROBOTS; RISE; RAPE; BOTS; AI
AB Artificial intelligence (AI) research and regulation seek to balance the benefits of innovation against any potential harms and disruption. However, one unintended consequence of the recent surge in AI research is the potential re-orientation of AI technologies to facilitate criminal acts, term in this article AI-Crime (AIC). AIC is theoretically feasible thanks to published experiments in automating fraud targeted at social media users, as well as demonstrations of AI-driven manipulation of simulated markets. However, because AIC is still a relatively young and inherently interdisciplinary area-spanning socio-legal studies to formal science-there is little certainty of what an AIC future might look like. This article offers the first systematic, interdisciplinary literature analysis of the foreseeable threats of AIC, providing ethicists, policy-makers, and law enforcement organisations with a synthesis of the current problems, and a possible solution space.
C1 [King, Thomas C.; Aggarwal, Nikita; Taddeo, Mariarosaria; Floridi, Luciano] Univ Oxford, Oxford Internet Inst, 1 St Giles, Oxford OX1 3JS, England.
   [Aggarwal, Nikita] Univ Oxford, Fac Law, St Cross Bldg St Cross Rd, Oxford OX1 3UL, England.
   [Taddeo, Mariarosaria; Floridi, Luciano] Alan Turing Inst, 96 Euston Rd, London NW1 2DB, England.
RP Floridi, L (corresponding author), Univ Oxford, Oxford Internet Inst, 1 St Giles, Oxford OX1 3JS, England.; Floridi, L (corresponding author), Alan Turing Inst, 96 Euston Rd, London NW1 2DB, England.
EM luciano.floridi@oii.ox.ac.uk
RI Floridi, Luciano/G-7699-2014
OI Floridi, Luciano/0000-0002-5444-2280
FU EPSRCUK Research & Innovation (UKRI)Engineering & Physical Sciences
   Research Council (EPSRC) [EP/N023013/1] Funding Source: UKRI
CR Alaieri F, 2016, LECT NOTES ARTIF INT, V9979, P159, DOI 10.1007/978-3-319-47437-3_16
   Alazab M, 2016, TRENDS ISS CRIME CRI
   Alvisi L, 2013, P IEEE S SECUR PRIV, P382, DOI 10.1109/SP.2013.33
   Andrighetto G, 2013, PLOS ONE, V8, DOI 10.1371/journal.pone.0064941
   Archbold JF, 2018, CRIMINAL PLEADING EV
   Arkin R. C., 2008, 2008 3rd ACM/IEEE International Conference on Human-Robot Interaction (HRI 2008), P121
   Arkin Ronald, 2012, GITMRL1201, P1, DOI [10.21236/ADA558872, DOI 10.21236/ADA558872]
   Ashworth Andrew, 2010, IRISH JURIST, V45, P1
   Bendel O, 2017, AI SOC
   Bilge L., 2009, P WWW, P551, DOI DOI 10.1145/1526709.1526784
   Boshmaf Y, 2012, COMPUTER NETWORKS, V57, P556
   Boshmaf Y., 2012, P 5 USENIX WORKSH LA, P1
   Bradshaw JM., 1997, SOFTW AGENTS, V13, P375
   Brundage M, 2018, MALICIOUS USE ARTIFI
   Cath C, 2018, SCI ENG ETHICS, V24, P505, DOI 10.1007/s11948-017-9901-7
   Chantler A., 2006, TECHNICAL REPORT
   Chen Y. P., 2004, P 2 ANN C PRIV SEC T
   Chen YC, 2005, INTERNET RES, V15, P246, DOI 10.1108/10662240510602672
   Chesney R., 2018, LAWFARE         0221
   Chu Z, 2010, 26TH ANNUAL COMPUTER SECURITY APPLICATIONS CONFERENCE (ACSAC 2010), P21
   Cliff Dave, 2012, Large-Scale Complex IT Systems. Development, Operation and Management. 17th Monterey Workshop 2012. Revised Selected Papers, P29, DOI 10.1007/978-3-642-34059-8_2
   D'Arcy S., 2017, INDEPENDENT
   Danaher J, 2017, CRIM LAW PHILOS, V11, P71, DOI 10.1007/s11572-014-9362-x
   Darling K., 2017, ROBOT ETHICS 2 0
   De Angeli A, 2008, INTERACT COMPUT, V20, P302, DOI 10.1016/j.intcom.2008.02.004
   De Angeli A, 2009, PSYCHNOLOGY J, V7, P49
   Delamaire L., 2009, BANK BANK SYST, V4, P57
   DeLimaSalge C. A., 2017, COMMUN ACM, V60, P29
   Dennett, 1987, INTENTIONAL STANCE
   Dennis L., 2013, P 2013 INT C AUT AG, P499
   Dennis L, 2016, ROBOT AUTON SYST, V77, P1, DOI 10.1016/j.robot.2015.11.012
   Devlin K, 2015, CONVERSATION
   Edmonds B, 2013, HDB COMPLEXITY PUBLI
   Europol, 2017, SER ORG CRIM THREAT
   Ezrachi A., 2016, 242017 U TENN LEG ST, DOI DOI 10.2139/SSRN.2949434
   Farmer JD, 2013, QUANT FINANC, V13, P325, DOI 10.1080/14697688.2012.757636
   Ferguson CJ, 2009, AGGRESS VIOLENT BEH, V14, P323, DOI 10.1016/j.avb.2009.04.008
   Ferrara E., 2015, MANIPULATION ABUSE S, P1, DOI [10.1145/2749279.2749283, DOI 10.1145/2749279.2749283]
   Ferrara E, 2016, COMMUN ACM, V59, P96, DOI 10.1145/2818717
   Floridi, 2017, PHILOS TECHNOLOGY, V30, P123, DOI DOI 10.1007/S13347-017-0259-1
   Floridi L, 2004, MIND MACH, V14, P349, DOI 10.1023/B:MIND.0000035461.63578.9d
   Floridi L., 2017, PHILOS TECHNOLOGY, V30, P1, DOI DOI 10.1007/s13347-017-0257-3
   Floridi L., 2013, ETHICS INFORM
   Floridi L, 2016, PHILOS T ROYAL SOC A
   Floridi L., 2010, CAMBRIDGE HDB INFORM
   Floridi L, 2016, PHILOS T R SOC A, V374, DOI 10.1098/rsta.2016.0360
   Floridi L, 2009, MIND MACH, V19, P145, DOI 10.1007/s11023-008-9130-6
   Freier NG, 2008, CHI 2008: 26TH ANNUAL CHI CONFERENCE ON HUMAN FACTORS IN COMPUTING SYSTEMS VOLS 1 AND 2, CONFERENCE PROCEEDINGS, P343
   Freitas P. M., 2014, LECT NOTES COMPUTER
   Gauci M, 2014, AAMAS'14: PROCEEDINGS OF THE 2014 INTERNATIONAL CONFERENCE ON AUTONOMOUS AGENTS & MULTIAGENT SYSTEMS, P421
   Gless S, 2016, NEW CRIM LAW REV, V19, P412, DOI 10.1525/nclr.2016.19.3.412
   Golder SA, 2011, SCIENCE, V333, P1878, DOI 10.1126/science.1202775
   Graeff E. C, 2014, MED TRANS 8 PUBL MED
   Hagger M., 2008, J LAW INFORM SCI, V19, P73
   Hallevy G, 2012, J LAW INFORM SCI, V21, P200
   Haugen G. M. S, 2017, MANIPULATION DECEPTI
   HAY GA, 1974, J LAW ECON, V17, P13, DOI 10.1086/466782
   Hildebrandt M, 2008, CRIM LAW PHILOS, V2, P163, DOI 10.1007/s11572-007-9042-1
   IBM, 2018, COGN SEC WATS CYB SE
   Jagatic TN, 2007, COMMUN ACM, V50, P94, DOI 10.1145/1290958.1290968
   Janoff-Bulman R, 2007, PEACE CONFL, V13, P429, DOI 10.1080/10781910701665766
   Joh E. E., 2016, UCLA L REV DISCOURSE, V64, P516
   Kerr IR, 2005, PRESENCE-TELEOP VIRT, V14, P647, DOI 10.1162/105474605775196544
   Kerr IR, 2004, U OTTAWA LAW TECHNOL, V1, P284
   Kolosnjaji B., 2018, ADVERSARIAL MALWARE
   Lessig, 1999, CODE OTHER LAWS CYBE
   Lin Tom C.W., 2017, EMORY LJ, V66, P1284
   Luhmann N., 1995, SOCIAL SYSTEMS
   Mackey TK, 2017, AM J PUBLIC HEALTH, V107, pe1
   Marrero T., 2016, TAMPA BAY TIMES
   Martinez-Miranda E, 2016, IEEE CONF EVOL ADAPT, P103, DOI 10.1109/EAIS.2016.7502499
   McAllister A, 2017, MINN LAW REV, V101, P2527
   McCarthy J., 1955, PROPOSAL DARTMOUTH S, DOI [10.1609/aimag.v27i4.1904, DOI 10.1609/AIMAG.V27I4.1904]
   McKelvey F., 2017, 20176 COMP PROP RES
   Meneguzzi F., 2009, P 8 INT C AUT AG MUL, V1, P177
   MOOR JH, 1985, METAPHILOSOPHY, V16, P266, DOI 10.1111/j.1467-9973.1985.tb00173.x
   Neff G, 2016, INT J COMMUN-US, V10, P4915
   Nunamaker JE, 2011, J MANAGE INFORM SYST, V28, P17, DOI 10.2753/MIS0742-1222280102
   Office of the Assistant Secretary for Planning and Evaluation, 2016, CANC SURV ENGL AD DI, P1
   Pagallo U, 2017, 26 INT JOINT C ART I, P17
   Pagallo U, 2017, MINDS MACHINES
   Pagallo U, 2011, AI SOC, V26, P347, DOI 10.1007/s00146-010-0316-0
   Ratkiewicz J., 2011, P INT AAAI C WEB SOC, V5
   Rehm M, 2008, INTERACT COMPUT, V20, P311, DOI 10.1016/j.intcom.2008.02.005
   Searle J, 1983, INTENTIONALITY ESSAY
   Seymour J, 2016, WEAPONIZING DATA SCI
   Sharkey N, 2010, IEEE COMPUTER MAGAZI, V43, P6
   Solis Gary D., 2016, LAW ARMED CONFLICT I
   Spatt C, 2014, ANNU REV FINANC ECON, V6, P405, DOI 10.1146/annurev-financial-110613-034232
   Taddeo M, 2005, J EXP THEOR ARTIF IN, V17, P419, DOI 10.1080/09528130500284053
   Taddeo M, 2018, SCIENCE, V361, P751, DOI 10.1126/science.aat5991
   Taddeo M, 2018, NATURE, V556, P296, DOI 10.1038/d41586-018-04602-6
   Taddeo M, 2017, MIND MACH, V27, P387, DOI 10.1007/s11023-017-9446-1
   Tonti G, 2003, LECT NOTES COMPUT SC, V2870, P419
   Turing A, 1950, MIND, V49, P433, DOI [DOI 10.1093/MIND/LIX.236.433, 10.1093/mind/LIX.236.433]
   Uszok A, 2003, IEEE 4TH INTERNATIONAL WORKSHOP ON POLICIES FOR DISTRIBUTED SYSTEMS AND NETWORKS, PROCEEDINGS, P93, DOI 10.1109/POLICY.2003.1206963
   van de Poel IV, 2012, SCI ENG ETHICS, V18, P49, DOI 10.1007/s11948-011-9276-0
   van Lier B, 2016, INT J TECHNOETHICS, V7, P34, DOI 10.4018/IJT.2016010103
   van Riemsdijk MB, 2015, PROCEEDINGS OF THE 2015 INTERNATIONAL CONFERENCE ON AUTONOMOUS AGENTS & MULTIAGENT SYSTEMS (AAMAS'15), P423
   Vanderelst D, 2016, COGNITIVE SYSTEMS RE
   Vanderelst D., 2016, DARK SIDE ETHICAL RO
   Veletsianos G, 2008, INTERACT COMPUT, V20, P292, DOI 10.1016/j.intcom.2008.02.007
   Wang Y, 2018, J PERS SOC PSYCHOL, V114, P246, DOI 10.1037/pspa0000098
   Weizenbaum, 1976, COMPUTER POWER HUMAN
   Wellman M, 2017, MIND MACH, V27, P609, DOI 10.1007/s11023-017-9419-4
   Whitby B, 2008, INTERACT COMPUT, V20, P326, DOI 10.1016/j.intcom.2008.02.002
   Williams R, 2017, LORDS SELECT COMMITT
   Yang G-Z, 2018, SCI ROBOT, V3, P14, DOI DOI 10.1126/SCIR0B0TICS.AAR7650
   Zhao, 2012, SOCIAL TURING TESTS
   Zhou W, 2011, DECIS SUPPORT SYST, V50, P570, DOI 10.1016/j.dss.2010.08.007
NR 110
TC 24
Z9 24
U1 21
U2 78
PU SPRINGER
PI DORDRECHT
PA VAN GODEWIJCKSTRAAT 30, 3311 GZ DORDRECHT, NETHERLANDS
SN 1353-3452
EI 1471-5546
J9 SCI ENG ETHICS
JI Sci. Eng. Ethics
PD FEB
PY 2020
VL 26
IS 1
BP 89
EP 120
DI 10.1007/s11948-018-00081-0
PG 32
WC Ethics; Engineering, Multidisciplinary; History & Philosophy Of Science;
   Multidisciplinary Sciences; Philosophy
SC Social Sciences - Other Topics; Engineering; History & Philosophy of
   Science; Science & Technology - Other Topics; Philosophy
GA KI9KG
UT WOS:000511675100004
PM 30767109
OA Green Published, hybrid
DA 2021-12-12
ER

PT J
AU Apiola, MV
   Sutinen, E
AF Apiola, Mikko-Ville
   Sutinen, Erkki
TI Towards Constructivist Design of Artificial Intelligence: Perspectives
   and Ideas
SO CONSTRUCTIVIST FOUNDATIONS
LA English
DT Editorial Material
AB As artificial intelligence (AI) continues to have a fundamental impact in our world and lives, a crucial need arises for integrating ethical and constructivist principles in the design of AI systems, and related computational thinking. We discuss aspects and examples of ethical and constructivist design of AI in the context of the target article, and especially in the domains of future-oriented ethical design and computing education.
C1 [Apiola, Mikko-Ville] Univ Turku, Comp Sci, Turku, Finland.
   [Sutinen, Erkki] Univ Turku, Comp Sci Interact Design, Turku, Finland.
RP Apiola, MV (corresponding author), Univ Turku, Comp Sci, Turku, Finland.
EM mikko.apiola@utu.fi; erkki.sutinen@utu.fi
CR Apiola M, 2021, COMPUT APPL ENG EDUC, V29, P83, DOI 10.1002/cae.22291
   Chen B., 2016, J LEARN ANAL, V3, P139
   Dweck C. S., 1999, SELF THEORIES THEIR
   Ertmer PA, 2013, PERFORM IMPROV Q, V26, P43, DOI 10.1002/piq.21143
   Pope N., 2020, IEEE FIE2020 FRONT E
   Seligman M. E. P., 2011, FLOURISH VISIONARY N
NR 6
TC 0
Z9 0
U1 1
U2 1
PU ALEXANDER RIEGLER
PI BRUSSELS
PA CENTER LEO APOSTEL INTERDISCIPLINARY STUDIES, VRIJE UNIVERSITEIT
   BRUSSEL, KRIJGSKUNDESTRAAT 33, BRUSSELS, B-1160, BELGIUM
SN 1782-348X
J9 CONSTR FOUND
JI Constr. Found.
PD NOV
PY 2020
VL 16
IS 1
BP 55
EP 56
PG 2
WC Philosophy
SC Philosophy
GA OW8CN
UT WOS:000593107700013
DA 2021-12-12
ER

PT J
AU Johnson, SLJ
AF Johnson, Sandra L. J.
TI AI, Machine Learning, and Ethics in Health Care
SO JOURNAL OF LEGAL MEDICINE
LA English
DT Article
ID ARTIFICIAL-INTELLIGENCE; SYSTEMS
C1 [Johnson, Sandra L. J.] Australasian Coll Legal Med, Corinda, Australia.
   [Johnson, Sandra L. J.] Univ Sydney, Fac Med & Hlth, Sydney, NSW, Australia.
   [Johnson, Sandra L. J.] Child Dev Paediat, Pennant Hills, NSW, Australia.
RP Johnson, SLJ (corresponding author), Australasian Coll Legal Med, Corinda, Australia.; Johnson, SLJ (corresponding author), Univ Sydney, Fac Med & Hlth, Sydney, NSW, Australia.; Johnson, SLJ (corresponding author), Child Dev Paediat, Pennant Hills, NSW, Australia.
EM sandra.johnson@sydney.edu.au
OI Johnson, Sandra L J/0000-0001-5583-908X
CR Adadi A, 2018, IEEE ACCESS, V6, P52138, DOI 10.1109/ACCESS.2018.2870052
   Anderson M., 2019, AMA J ETH, V21, P125
   [Anonymous], 2019, LANCET DIGIT HEALTH, V1, pE100, DOI 10.1016/S2589-7500(19)30063-9
   [Anonymous], 2018, LANCET, V392, P253, DOI 10.1016/S0140-6736(18)31653-2
   [Anonymous], 2019, ROYAL AUSTR NZ COLL
   [Anonymous], 2019, EU ETHICS GUIDELINES
   Arevalo J, 2015, IEEE ENG MED BIO, P797, DOI 10.1109/EMBC.2015.7318482
   Atanasov P., 2018, VALUE HEALTH, V21, P1
   Barocas Solon, 2018, FAT ML WORKSHOP SERI
   Boggs Will, 2018, MEDSCAPE
   Bryson Joanna, 2018, AI FUTURE GENERATION
   Challen R, 2019, BMJ QUAL SAF, V28, P231, DOI 10.1136/bmjqs-2018-008370
   Char DS, 2018, NEW ENGL J MED, V378, P981, DOI 10.1056/NEJMp1714229
   Chen Yalan, 2017, Adv Exp Med Biol, V1028, P1, DOI 10.1007/978-981-10-6041-0_1
   Childress J.F., 1994, PRINCIPLES BIOMEDICA
   Cios KJ, 2002, ARTIF INTELL MED, V26, P1, DOI 10.1016/S0933-3657(02)00049-0
   Collins GS, 2019, LANCET, V393, P1577, DOI 10.1016/S0140-6736(19)30037-6
   Courtland Rachel, 2018, NATURE, V558, P558
   Dwyer P, 1998, MED J AUSTRALIA, V169, P292, DOI 10.5694/j.1326-5377.1998.tb140275.x
   European Commission, DAT PROT EU
   Fernandez-Luque L, 2018, INT J MED INFORM, V114, P136, DOI 10.1016/j.ijmedinf.2018.01.015
   Fraser H, 2018, LANCET, V392, P2263, DOI 10.1016/S0140-6736(18)32819-8
   Goertzel Ben, 2007, ARTIFICIAL GEN INTEL, pvi
   Jordan MI, 2015, SCIENCE, V349, P255, DOI 10.1126/science.aaa8415
   Kaushal R, 2003, ARCH INTERN MED, V163, P1409, DOI 10.1001/archinte.163.12.1409
   Lawton George, 2012, IEEE INTELLIGENT SYS
   Lodge Jess, 2018, ABC NEWS AUSTR  0716
   Lyell D, 2017, J AM MED INFORM ASSN, V24, P423, DOI 10.1093/jamia/ocw105
   Lyell D, 2017, BMC MED INFORM DECIS, V17, DOI 10.1186/s12911-017-0425-5
   Magrabi F, 2013, INT J MED INFORM, V82, pE139, DOI 10.1016/j.ijmedinf.2012.11.014
   McMillan John, 2019, J Med Ethics, V45, P355, DOI 10.1136/medethics-2019-105613
   MOSIER KL, 1996, AUTOMATION HUMAN PER, P204
   Moustris GP, 2011, INT J MED ROBOT COMP, V7, P375, DOI 10.1002/rcs.408
   National Science and Technology Council, 2016, NAT ART INT RES DEV
   Quang D, 2015, BIOINFORMATICS, V31, P761, DOI 10.1093/bioinformatics/btu703
   Reynolds RJ, 2018, DEV MED CHILD NEUROL, V60, P858, DOI 10.1111/dmcn.13917
   Samala RK, 2016, MED PHYS, V43, P6654, DOI 10.1118/1.4967345
   Schwab K., 2016, 4 IND REVOLUTION
   Stewart J, 2018, EMERG MED AUSTRALAS, V30, P870, DOI 10.1111/1742-6723.13145
   Sullivan Danny, 2015, MACHINE LEARNING WOR
   Talia D, 2016, COMPUT SCI REV TR, P1
   Vanian Jonathan, UNMASKING AIS BIAS P
   Walsh Toby, 2019, CISC VIS NETW IND GL
   Wendler D, 2008, ARCH PEDIAT ADOL MED, V162, P9, DOI 10.1001/archpediatrics.2007.3
   Yu Kin-Hsing, 2018, JAMA-J AM MED ASSOC, V320, P1101
   Yu KH, 2018, NAT BIOMED ENG, V2, P719, DOI 10.1038/s41551-018-0305-z
   Zeng Yi, 2017, NATL SCI REV, P490
NR 47
TC 4
Z9 4
U1 5
U2 16
PU TAYLOR & FRANCIS INC
PI PHILADELPHIA
PA 530 WALNUT STREET, STE 850, PHILADELPHIA, PA 19106 USA
SN 0194-7648
EI 1521-057X
J9 J LEGAL MED
JI J. Legal Med.
PD OCT 2
PY 2019
VL 39
IS 4
BP 427
EP 441
DI 10.1080/01947648.2019.1690604
PG 15
WC Law; Social Sciences, Biomedical
SC Government & Law; Biomedical Social Sciences
GA KC7HA
UT WOS:000507343200004
PM 31940250
DA 2021-12-12
ER

PT J
AU Tan, L
   Tivey, D
   Kopunic, H
   Babidge, W
   Langley, S
   Maddern, G
AF Tan, Lorwai
   Tivey, David
   Kopunic, Helena
   Babidge, Wendy
   Langley, Sally
   Maddern, Guy
TI Artificial intelligence technology in surgery: part 1
SO ANZ JOURNAL OF SURGERY
LA English
DT Review
DE artificial intelligence; machine learning; surgery
ID BIG DATA; HEALTH
AB Artificial intelligence (AI) is one of the disruptive technologies of the fourth Industrial Revolution that is changing our work practices. This technology is in use in highly diverse industries including health care, defence, insurance and e-commerce. This review focuses on the relevance of AI to surgery. AI will aid surgeons with diagnostic decision-making, patient selection for surgery as well as improve patient pre- and post-operative care and management. Ethical considerations of AI with respect to patient rights and data privacy are highlighted. A further challenge is how best to present to national regulators a pragmatic way to assess AI as 'software as a medical device'. This relates to the ramifications for the adoption of AI technology in clinical practice, and its subsequent public funding support and reimbursement. It is evident that AI technology has important applications in surgery in the 21st century. The establishment of a key work programme in this area will be important if surgeons are to fully utilize AI in surgery.
C1 [Tan, Lorwai; Tivey, David; Kopunic, Helena; Babidge, Wendy; Maddern, Guy] Royal Australasian Coll Surg, Res Audit & Acad Surg, 199 Ward St, Adelaide, SA 5006, Australia.
   [Tivey, David; Babidge, Wendy; Maddern, Guy] Univ Adelaide, Queen Elizabeth Hosp, Discipline Surg, Adelaide, SA, Australia.
   [Langley, Sally] Christchurch Hosp, Plast & Reconstruct Surg Dept, Christchurch, New Zealand.
RP Maddern, G (corresponding author), Royal Australasian Coll Surg, Res Audit & Acad Surg, 199 Ward St, Adelaide, SA 5006, Australia.
EM college.asernip@surgeons.org
RI Tivey, David/A-6354-2017
OI Tivey, David/0000-0003-2213-2576; Tan, Lorwai/0000-0001-8434-2988
CR Alagappan M, 2018, WORLD J GASTRO ENDOS, V10, P239, DOI 10.4253/wjge.v10.i10.239
   Behring M, 2019, CANCER-AM CANCER SOC, V125, P4452, DOI 10.1002/cncr.32495
   Bronsert M, 2020, AM J SURG, V220, P114, DOI 10.1016/j.amjsurg.2019.10.009
   Buchlak QD, 2020, NEUROSURG REV, V43, P1235, DOI 10.1007/s10143-019-01163-8
   Bur AM, 2019, OTOLARYNG HEAD NECK, V160, P603, DOI 10.1177/0194599819827507
   Cahan EM, 2019, NPJ DIGIT MED, V2, DOI 10.1038/s41746-019-0157-2
   Char DS, 2018, NEW ENGL J MED, V378, P981, DOI 10.1056/NEJMp1714229
   Choy G, 2018, RADIOLOGY, V288, P318, DOI 10.1148/radiol.2018171820
   Dare T, 2019, NZ MED STUDENT J, P5
   DataRobot, 2019, HEALTHCARE OVERVIEW, P1
   De Fauw J, 2018, NAT MED, V24, P1342, DOI 10.1038/s41591-018-0107-6
   De Mauro A, 2016, LIBR REV, V65, P122, DOI 10.1108/LR-06-2015-0061
   Dreyer KJ, 2017, RADIOLOGY, V285, P713, DOI 10.1148/radiol.2017171183
   Feehan LM, 2018, JMIR MHEALTH UHEALTH, V6, DOI 10.2196/10527
   Gavaghan C., 2019, GOVT USE ARTIFICIAL
   Hashimoto DA, 2018, ANN SURG, V268, P70, DOI 10.1097/SLA.0000000000002693
   Hopkins BS, 2020, J NEUROSURG-SPINE, V32, P399, DOI 10.3171/2019.9.SPINE19860
   Hyer JM, 2020, J AM COLL SURGEONS, V230, P43, DOI 10.1016/j.jamcollsurg.2019.09.015
   International Medical Device Regulators Forum, 2016, SOFTW MED DEV SAMD C
   Jamei M, 2017, PLOS ONE, V12, DOI 10.1371/journal.pone.0181173
   Klonoff David C, 2019, J Diabetes Sci Technol, V13, P159, DOI 10.1177/1932296818822215
   Lu HN, 2019, NAT COMMUN, V10, DOI 10.1038/s41467-019-08718-9
   Magrabi Farah, 2019, Yearb Med Inform, V28, P128, DOI 10.1055/s-0039-1677903
   Mao QQ, 2018, BMJ OPEN, V8, DOI 10.1136/bmjopen-2017-017833
   Mell T, 2011, NIST DEFINITION CLOU
   Ministry of Business Innovation and Employment New Zealand, 2018, ART INT SHAP FUT NZ
   Morgan DJ, 2019, JAMA NETW OPEN, V2, DOI 10.1001/jamanetworkopen.2019.0348
   Parwaiz M, 2019, NZ MED STUDENT J, P8
   Privacy Commissioner NZG, 2018, PRINC SAF EFF US DAT
   Ronquillo JG, 2017, MILBANK Q, V95, P535, DOI 10.1111/1468-0009.12278
   Schleiger E., 2019, ARTIFICIAL INTELLIGE
   Syeda-Mahmood T, 2018, J AM COLL RADIOL, V15, P569, DOI 10.1016/j.jacr.2018.01.028
   TE MANA RARAUNGA Maori Data Sovereignty Network, 2015, MANA RARAUNGA MAOR D
   Techcopedia, 2019, ARTIFICIAL INTELLIGE
   The Privacy Advisor. Professionals TIAoP, 2020, EC EXPL PERS DAT PRI
   Tsilimigras DI, 2019, ANN SURG ONCOL, V27, P1110
   Tsilimigras DI, 2020, ANN SURG ONCOL, V27, P866, DOI 10.1245/s10434-019-08025-z
   Turing A, 1950, MIND, V49, P433, DOI [DOI 10.1093/MIND/LIX.236.433, 10.1093/mind/LIX.236.433]
   US Food and Drug Administration, 2018, DEV SOFTW PREC PROGR
   Warren J, 2019, NZ MED STUDENT J, P10
   Watson DS, 2019, BMJ-BRIT MED J, V364, DOI 10.1136/bmj.l886
   Wikipedia, 2019, DEEP NEUR NETW DNN
   Wikipedia, 2019, NATURAL LANGUAGE PRO
   Wikipedia, 2019, ART NEUR NETW ANN
   Wikipedia, 2019, MACHINE LEARNING
   Wood F., 2019, EFFECTIVE ETHICAL DE
   World Economic Forum , 2017, DEEP LEARN VIS TASKS
   World Economic Forum, 2018, ADV DIAGN PERS MED N
   World Economic Forum, 2016, BLOCKCH WHAT IT IS I
   Yoo TK, 2019, NPJ DIGIT MED, V2, DOI 10.1038/s41746-019-0135-8
NR 50
TC 0
Z9 0
U1 2
U2 10
PU WILEY
PI HOBOKEN
PA 111 RIVER ST, HOBOKEN 07030-5774, NJ USA
SN 1445-1433
EI 1445-2197
J9 ANZ J SURG
JI ANZ J. Surg.
PD DEC
PY 2020
VL 90
IS 12
BP 2409
EP 2414
DI 10.1111/ans.16343
EA SEP 2020
PG 6
WC Surgery
SC Surgery
GA PH5AE
UT WOS:000573823900001
PM 33000556
DA 2021-12-12
ER

PT J
AU Dinnar, S
   Dede, C
   Johnson, E
   Straub, C
   Korjus, K
AF Dinnar, Samuel Mooly
   Dede, Chris
   Johnson, Emmanuel
   Straub, Carrie
   Korjus, Kristjan
TI Artificial Intelligence and Technology in Teaching Negotiation
SO NEGOTIATION JOURNAL
LA English
DT Article
DE negotiation; artificial intelligence; AI; machine learning; avatars;
   computer-controlled negotiation agents; ethics; affective computing;
   teaching
AB Artificial intelligence (AI), machine learning (ML), affective computing, and big-data techniques are improving the ways that humans negotiate and learn to negotiate. These technologies, long deployed in industry and academic research, are now being adopted for educational use. We describe several systems that help human negotiators evaluate and learn from role-play simulations as well as applications that help human instructors teach negotiators at the individual, team, and organizational levels. AI can enable the personalization of negotiation instruction, taking into consideration factors such as culture and bias. These tools will enable improvements not only in the teaching of negotiation, but also in teaching humans how to program and collaborate with technology-based negotiation systems, including avatars and computer-controlled negotiation agents. These advances will provide theoretical and practical insights, require serious consideration of ethical issues, and revolutionize the way we practice and teach negotiation.
C1 [Dinnar, Samuel Mooly] Harvard Law Sch, Program Negotiat, Cambridge, MA USA.
   [Dinnar, Samuel Mooly] MIT, Program Grad Engn Leadership, 77 Massachusetts Ave, Cambridge, MA 02139 USA.
   [Dede, Chris] Harvards Grad Sch Educ, Learning Technol, Cambridge, MA USA.
   [Dede, Chris] Mursion Inc, San Francisco, CA USA.
   [Johnson, Emmanuel] Univ Southern Calif, Comp Sci, Los Angeles, CA 90007 USA.
   [Straub, Carrie] Mursion Inc, Educ Programs & Res, San Francisco, CA USA.
   [Straub, Carrie] Univ Cent Florida, TeachLivE, Orlando, FL 32816 USA.
   [Korjus, Kristjan] Pactum AI Inc, Mountain View, CA USA.
RP Dinnar, S (corresponding author), Harvard Law Sch, Program Negotiat, Cambridge, MA USA.; Dinnar, S (corresponding author), MIT, Program Grad Engn Leadership, 77 Massachusetts Ave, Cambridge, MA 02139 USA.
EM sdinnar@meedance.com; chris_dede@gse.harvard.edu;
   chris_dede@gse.harvard.edu; carrie.straub@mursion.com;
   kristjan@pactum.com
OI Dinnar, Samuel/0000-0001-7598-2238; Dede, Chris/0000-0003-0322-2461
CR Bailenson JN, 2006, PRESENCE-VIRTUAL AUG, V15, P359, DOI 10.1162/pres.15.4.359
   Bondie R., J RES TEACHER ED
   Druckman D, 2013, NEGOTIATION J, V29, P61, DOI 10.1111/nejo.12005
   Ebner N., 2016, STAR WARS TRISOLAN M
   Gratch J, 2016, LECT NOTES ARTIF INT, V10011, P283, DOI 10.1007/978-3-319-47665-0_25
   Greene G., 2020, ETHICS EMOTIONAL INT
   Haring KS, 2019, IEEE ROMAN
   Johnson E, 2019, LECT NOTES ARTIF INT, V11626, P122, DOI 10.1007/978-3-030-23207-8_23
   McGarr O, 2020, J EDUC TEACHING, V46, P159, DOI 10.1080/02607476.2020.1724654
   Movius Hallam, 2009, BUILT WIN CREATING W
   Nagendran A, 2014, PRESENCE-TELEOP VIRT, V23, P109, DOI 10.1162/PRES_a_00177
   National Academy of Education, 2017, BIG DAT ED BAL BEN E
   Picard, 1997, AFFECTIVE COMPUTING
   Rees MR, 2019, ACAD MANAGE PERSPECT, V33, P26, DOI 10.5465/amp.2017.0055
   Williams GR, 2008, NEGOTIATION J, V24, P71, DOI 10.1111/j.1571-9979.2007.00167.x
NR 15
TC 1
Z9 1
U1 7
U2 11
PU WILEY
PI HOBOKEN
PA 111 RIVER ST, HOBOKEN 07030-5774, NJ USA
SN 0748-4526
EI 1571-9979
J9 NEGOTIATION J
JI Negot. J.
PD JAN
PY 2021
VL 37
IS 1
SI SI
BP 65
EP 82
DI 10.1111/nejo.12351
EA JAN 2021
PG 18
WC Management; Social Sciences, Interdisciplinary
SC Business & Economics; Social Sciences - Other Topics
GA QE0QL
UT WOS:000606958800001
DA 2021-12-12
ER

PT J
AU Safdar, NM
   Banja, JD
   Meltzer, CC
AF Safdar, Nabile M.
   Banja, John D.
   Meltzer, Carolyn C.
TI Ethical considerations in artificial intelligence
SO EUROPEAN JOURNAL OF RADIOLOGY
LA English
DT Review
DE Artificial intelligence; Machine learning; Ethics; Radiology
AB With artificial intelligence (AI) precipitously perched at the apex of the hype curve, the promise of transforming the disparate fields of healthcare, finance, journalism, and security and law enforcement, among others, is enormous. For healthcare - particularly radiology - AI is anticipated to facilitate improved diagnostics, workflow, and therapeutic planning and monitoring. And, while it is also causing some trepidation among radiologists regarding its uncertain impact on the demand and training of our current and future workforce, most of us welcome the potential to harness AI for transformative improvements in our ability to diagnose disease more accurately and earlier in the populations we serve.
C1 [Safdar, Nabile M.; Meltzer, Carolyn C.] Emory Univ, Dept Radiol & Imaging Sci, Atlanta, GA 30322 USA.
   [Banja, John D.] Emory Univ, Dept Rehabil Med, Atlanta, GA 30322 USA.
   [Safdar, Nabile M.] Emory Univ, Dept Biomed Informat, Atlanta, GA 30322 USA.
   [Meltzer, Carolyn C.] Emory Univ, Dept Psychiat & Behav Sci, Atlanta, GA 30322 USA.
   [Meltzer, Carolyn C.] Emory Univ, Dept Neurol, Atlanta, GA 30322 USA.
   [Banja, John D.] Emory Univ, Ctr Eth, Atlanta, GA 30322 USA.
RP Meltzer, CC (corresponding author), Emory Univ Hosp, 1364 Clifton Rd,Suite D-112, Atlanta, GA 30322 USA.
EM cmeltze@emory.edu
CR [Anonymous], 2019, GDPR REC ART
   Beauchamp T.L., 2013, PRINCIPLES BIOMEDICA, V7th ed.
   Brundage M., 2018, ARXIV180207228
   Buolamwini J., 2018, GENDER SHADES INTERS, P77
   Cartwright-Smith L., 2016, VANDERBILT J ENTERTA, V19, P207
   Ford RogerAllan, 2016, MICH TELECOMM TECH L, V23, P1
   Geis, ETHICS AI RADIOLOGY
   Hall MA, 2009, JAMA-J AM MED ASSOC, V301, P1282, DOI 10.1001/jama.2009.389
   Harris S, FUNDING ANAL CO DEV
   Langlotz CP, 2019, RADIOLOGY, V291, P781, DOI 10.1148/radiol.2019190613
   Meyer D., FORTUNE
   Milchenko M, 2013, NEUROINFORMATICS, V11, P65, DOI 10.1007/s12021-012-9160-3
   Na LY, 2018, JAMA NETW OPEN, V1, DOI 10.1001/jamanetworkopen.2018.6040
   Neamatullah I, 2008, BMC MED INFORM DECIS, V8, DOI 10.1186/1472-6947-8-32
   Newman L. Hay, WIRED
   Ng A., 2019, RSNA SPOTL COURS SAN
   Park SH, 2018, RADIOLOGY, V286, P800, DOI 10.1148/radiol.2017171920
   Roberts J., YAHOO FINANCE
   Rothstein MA, 2010, AM J BIOETHICS, V10, P3, DOI 10.1080/15265161.2010.494215
   Tang A, 2018, CAN ASSOC RADIOL J, V69, P120, DOI 10.1016/j.carj.2018.02.002
   Winslade William J, 1985, Neb Law Rev, V64, P578
NR 21
TC 17
Z9 17
U1 15
U2 45
PU ELSEVIER IRELAND LTD
PI CLARE
PA ELSEVIER HOUSE, BROOKVALE PLAZA, EAST PARK SHANNON, CO, CLARE, 00000,
   IRELAND
SN 0720-048X
EI 1872-7727
J9 EUR J RADIOL
JI Eur. J. Radiol.
PD JAN
PY 2020
VL 122
AR 108768
DI 10.1016/j.ejrad.2019.108768
PG 3
WC Radiology, Nuclear Medicine & Medical Imaging
SC Radiology, Nuclear Medicine & Medical Imaging
GA JZ5OL
UT WOS:000505150900005
PM 31786504
DA 2021-12-12
ER

PT J
AU Gruson, D
   Helleputte, T
   Rousseau, P
   Gruson, D
AF Gruson, Damien
   Helleputte, Thibault
   Rousseau, Patrick
   Gruson, David
TI Data science, artificial intelligence, and machine learning:
   Opportunities for laboratory medicine and the value of positive
   regulation
SO CLINICAL BIOCHEMISTRY
LA English
DT Review
DE Artificial intelligence; Machine learning; Deep learning; Big data;
   Health; Ethics; Biomarker
ID DIAGNOSIS; MANAGEMENT
AB Artificial intelligence (AI) and data science are rapidly developing in healthcare, as is their translation into laboratory medicine. Our review article presents an overview of the data science domain while discussing the reasons for its emergence. We also present several perspectives of its applications in clinical laboratories, along with potential ethical challenges related to AI and data science.
C1 [Gruson, Damien; Rousseau, Patrick] Clin Univ St Luc, Dept Lab Med, Brussels, Belgium.
   [Gruson, Damien; Rousseau, Patrick] Catholic Univ Louvain, Brussels, Belgium.
   [Gruson, Damien] Clin Univ St Luc, Inst Rech Expt & Clin, Pole Rech Endocrinol Diabet & Nutr, Brussels, Belgium.
   [Helleputte, Thibault] DNAlytics, Data Driven Precis Med, Louvain La Neuve, Belgium.
   [Gruson, David] Paris Descartes Univ, Genet Regulat, Paris, France.
RP Gruson, D (corresponding author), Catholic Univ Louvain, Pole Rech Endocrinol Diabet Nutr EDIN, Tour Claude Bernard,54 Ave Hippocrate, B-1200 Brussels, Belgium.
EM damien.gruson@uclouvain.be
CR Abeel T, 2010, BIOINFORMATICS, V26, P392, DOI 10.1093/bioinformatics/btp630
   Ahmed I, 2018, JMIR MHEALTH UHEALTH, V6, DOI 10.2196/mhealth.6432
   Ang JC, 2016, IEEE ACM T COMPUT BI, V13, P971, DOI 10.1109/TCBB.2015.2478454
   Azencott CA, 2018, PHILOS T R SOC A, V376, DOI 10.1098/rsta.2017.0350
   Ben Guebila M, 2016, NPJ SYST BIOL APPL, V2, DOI 10.1038/npjsba.2016.13
   Buzaev Igor Vyacheslavovich, 2016, Chronic Dis Transl Med, V2, P166, DOI 10.1016/j.cdtm.2016.09.007
   Caragea Doina, 2004, Int J Hybrid Intell Syst, V1, P80
   Char DS, 2018, NEW ENGL J MED, V378, P981, DOI 10.1056/NEJMp1714229
   De Sanctis R, 2018, BIOMED RES INT, V2018, DOI 10.1155/2018/2786163
   Dogan MV, 2018, PLOS ONE, V13, DOI 10.1371/journal.pone.0190549
   Dudchenko A, 2017, STUD HEALTH TECHNOL, V237, P209, DOI 10.3233/978-1-61499-761-0-209
   Fernandez A., 2018, LEARNING IMBALANCED
   Fiore LD, 2016, NEW ENGL J MED, V374, P2152, DOI 10.1056/NEJMra1510057
   Flaumenhaft Y, 2018, HEALTH POLICY, V122, P815, DOI 10.1016/j.healthpol.2018.05.002
   Fraccaro P, 2015, STUD HEALTH TECHNOL, V216, P701, DOI 10.3233/978-1-61499-564-7-701
   Gruson David, 2018, Rev Prat, V68, P1152
   Henglin M, 2017, CIRC-CARDIOVASC IMAG, V10, DOI 10.1161/CIRCIMAGING.117.005614
   John B, 2018, BMJ-BRIT MED J, V360, DOI 10.1136/bmj.k941
   Kayaalp M, 2018, BALK MED J, V35, P8, DOI 10.4274/balkanmedj.2017.0966
   Krittanawong C, 2017, J AM COLL CARDIOL, V69, P2657, DOI 10.1016/j.jacc.2017.03.571
   Kudva Vidya, 2018, Critical Reviews in Biomedical Engineering, V46, P135, DOI 10.1615/CritRevBiomedEng.2018026019
   Kusy M, 2013, MED BIOL ENG COMPUT, V51, P1357, DOI 10.1007/s11517-013-1108-8
   Kyrgiou M, 2016, GYNECOL ONCOL, V141, P29, DOI 10.1016/j.ygyno.2015.12.032
   Lauwerys BR, 2015, PLOS ONE, V10, DOI 10.1371/journal.pone.0122104
   Lee K, 2018, BMC BIOINFORMATICS, V19, DOI 10.1186/s12859-018-2029-1
   Linnhoff- Popien C., 2018, DIGITAL MARKETPLACES, DOI [10.1007/978-3-662-49275-8, DOI 10.1007/978-3-662-49275-8]
   Liu RN, 2018, MECH SYST SIGNAL PR, V108, P33, DOI 10.1016/j.ymssp.2018.02.016
   Mesko B, 2018, BMC HEALTH SERV RES, V18, DOI 10.1186/s12913-018-3359-4
   Miller DD, 2018, AM J MED, V131, P129, DOI 10.1016/j.amjmed.2017.10.035
   Ming Y, 2018, SENSORS-BASEL, V18, DOI 10.3390/s18103520
   Mitchell T.M., 1997, MACH LEARN, P414
   Patricio M, 2018, BMC CANCER, V18, DOI 10.1186/s12885-017-3877-1
   Peteiro-Barral D, 2013, PROG ARTIF INTELL, V2, P1, DOI 10.1007/s13748-012-0035-5
   Raghupathi W, 2014, HEALTH INF SCI SYST, V2, DOI 10.1186/2047-2501-2-3
   Russell S. J., 2003, ARTIF INTELL, P1081
   Sajda P, 2006, ANNU REV BIOMED ENG, V8, P537, DOI 10.1146/annurev.bioeng.8.061505.095802
   Salerno J, 2017, ANN EPIDEMIOL, V27, P297, DOI 10.1016/j.annepidem.2017.05.002
   Sanchez-Pinto LN, 2018, CHEST, V154, P1239, DOI 10.1016/j.chest.2018.04.037
   Shameer K, 2018, HEART, V104, P1156, DOI 10.1136/heartjnl-2017-311198
   Shirts Brian H, 2015, J Pathol Inform, V6, P9, DOI 10.4103/2153-3539.151919
   Sonja Marjanovic, 2018, Rand Health Q, V7, P3
   van de Vijver MJ, 2002, NEW ENGL J MED, V347, P1999, DOI 10.1056/NEJMoa021967
   van't Veer LJ, 2002, NATURE, V415, P530, DOI 10.1038/415530a
   Wanty C, 2013, J PEDIATR GASTR NUTR, V56, P537, DOI 10.1097/MPG.0b013e318282a22c
   Wu M., 2018, BIOSCIENCE REP, V38
NR 45
TC 26
Z9 29
U1 12
U2 64
PU PERGAMON-ELSEVIER SCIENCE LTD
PI OXFORD
PA THE BOULEVARD, LANGFORD LANE, KIDLINGTON, OXFORD OX5 1GB, ENGLAND
SN 0009-9120
EI 1873-2933
J9 CLIN BIOCHEM
JI Clin. Biochem.
PD JUL
PY 2019
VL 69
BP 1
EP 7
DI 10.1016/j.clinbiochem.2019.04.013
PG 7
WC Medical Laboratory Technology
SC Medical Laboratory Technology
GA IE1TI
UT WOS:000472168300001
PM 31022391
DA 2021-12-12
ER

PT C
AU Parsheera, S
AF Parsheera, Smriti
GP IEEE
TI A GENDERED PERSPECTIVE ON ARTIFICIAL INTELLIGENCE
SO 2018 ITU KALEIDOSCOPE: MACHINE LEARNING FOR A 5G FUTURE (ITU K)
LA English
DT Proceedings Paper
CT ITU Kaleidoscope - Machine Learning for a 5G Future (ITU K)
CY NOV 26-28, 2018
CL Secretaria Modernizacion Presidencia Nacl, Santa Fe, ARGENTINA
SP Univ Tecnologica Nacl, UTN Santa Fe, IEEE, IEEE Commun Soc, ITU
HO Secretaria Modernizacion Presidencia Nacl
DE Artificial intelligence; gender; ethics; fairness
AB Availability of vast amounts of data and corresponding advances in machine learning have brought about a new phase in the development of artificial intelligence (AI). While recognizing the field's tremendous potential we must also understand and question the process of knowledge making in AI. Focusing on the role of gender in AI, this paper discusses the imbalanced power structures in AI processes and the consequences of that imbalance. We propose a three-stage pathway towards bridging this gap. The first, is to develop a set of publicly developed standards on AI, which should embed the concept of "fairness by design". Second, is to invest in research and development in formulating technological tools that can help translate the ethical principles into actual practice. The third, and perhaps most challenging, is to strive towards reducing gendered distortions in the underlying datasets to reduce biases and stereotypes in future AI projects.
C1 [Parsheera, Smriti] Natl Inst Publ Finance & Policy, New Delhi, India.
RP Parsheera, S (corresponding author), Natl Inst Publ Finance & Policy, New Delhi, India.
CR Abbasi A., 2018, HARVARD BUSINESS REV
   Adam A, 2005, GENDER, ETHICS AND INFORMATION TECHNOLOGY, P1, DOI 10.1057/9780230000520
   Adam Alison, 1998, ARTIFICIAL KNOWLEDGE
   [Anonymous], 2018, ECONOMIST
   Bolukbasi T, 2016, ADV NEUR IN, V29
   Cavoukian A., 2011, PRIVACY DESIGN 7 FDN
   Copeland B. J., 2018, ARTIFICIAL INTELLIGE
   Dutton T., 2018, MEDIUM 0628
   Glenn Marie, 2017, FEW GOOD MEN WHY IS
   Grosz B.J., 2016, ARTIFICIAL INTELLIGE
   HARAWAY Donna, 1991, SIMIANS CYBORGS WOME
   Harding S., 2015, OBJECTIVITY DIVERSIT
   Kay Matthew, 2015, ACM CHI C HUM FACT C
   Maass A, 2008, EUR J SOC PSYCHOL, V38, P231, DOI 10.1002/ejsp.440
   Marchetti-Bowick Micol, 2009, IS YOUR ROOMBA MALE, V2
   McCarthy J., 2007, WHAT IS ARTIFICIAL I
   McCarthy John, 1955, PROPOSAL DARTMOUTH S
   Morse Jack, 2017, GOOGLE TRANSLATE MIG
   Nilsson Nils J., 2010, QUEST ARTIFICIAL INT
   NITI Aayog, 2018, DISC PAP NAT STRAT A
   Parkhi Sachin, 2016, ACM SURVEY PHD PRODU
   Russell S., 2010, ARTIF INTELL, V3rd
   Sczesny S, 2016, FRONT PSYCHOL, V7, DOI 10.3389/fpsyg.2016.00025
   SEARLE JR, 1980, BEHAV BRAIN SCI, V3, P417, DOI 10.1017/S0140525X00006038
   Shin Jamin, 2018, REDUCING GENDER BIAS
   Turing A, 1950, MIND, V49, P433, DOI [DOI 10.1093/MIND/LIX.236.433, 10.1093/mind/LIX.236.433]
   Vassallo Trae, 2015, ELEPHANT VALLEY SURV
   Wang Fei-Yue, 2010, IEEE INTELLIGENT SYS, V26
   Weinberger David, 2018, PLAYING AI FAIRNESS
   Zhao Jieyu, 2017, MEN ALSO SHOPPING RE
NR 30
TC 0
Z9 0
U1 0
U2 8
PU IEEE
PI NEW YORK
PA 345 E 47TH ST, NEW YORK, NY 10017 USA
BN 978-92-61-26921-0
PY 2018
PG 7
WC Computer Science, Artificial Intelligence; Computer Science, Theory &
   Methods; Engineering, Electrical & Electronic
SC Computer Science; Engineering
GA BM0JM
UT WOS:000458804300002
DA 2021-12-12
ER

PT J
AU Henman, P
AF Henman, Paul
TI Improving public services using artificial intelligence: possibilities,
   pitfalls, governance
SO ASIA PACIFIC JOURNAL OF PUBLIC ADMINISTRATION
LA English
DT Article
DE artificial intelligence (AI); chatbots; automated decision making;
   ethical AI; algorithms; digital government
ID DECISION-MAKING; RISK-ASSESSMENT
AB Artificial intelligence arising from the use of machine learning is rapidly being developed and deployed by governments to enhance operations, public services, and compliance and security activities. This article reviews how artificial intelligence is being used in public sector for automated decision making, for chatbots to provide information and advice, and for public safety and security. It then outlines four public administration challenges to deploying artificial intelligence in public administration: accuracy, bias and discrimination; legality, due process and administrative justice; responsibility, accountability, transparency and explainability; and power, compliance and control. The article outlines technological and governance innovations that are being developed to address these challenges.
C1 [Henman, Paul] Univ Queensland, Sch Social Sci, St Lucia, Qld 4072, Australia.
RP Henman, P (corresponding author), Univ Queensland, Sch Social Sci, St Lucia, Qld 4072, Australia.
EM p.henman@uq.edu.au
OI Henman, Paul/0000-0002-9923-6587
CR ABDULJABBAR R, 2019, SUSTAINABILITY-BASEL, V11, DOI [DOI 10.3390/su11010189, DOI 10.3390/SU11010189]
   Access Now, 2018, HUMAN RIGHTS AGE ART
   Ada Lovelace Institute, 2020, EXAMINING BLACK BOX
   Adadi A, 2018, IEEE ACCESS, V6, P52138, DOI 10.1109/ACCESS.2018.2870052
   Adler M, 2009, E-JUSTICE: INFORMATION AND COMMUNICATION TECHNOLOGIES IN THE COURT SYSTEM, P65
   Alimadadi A, 2020, PHYSIOL GENOMICS, V52, P200, DOI 10.1152/physiolgenomics.00029.2020
   Allen J.A., 2019, FORDHAM URBAN LAW J, V46, P219
   Bacchini F, 2019, J INF COMMUN ETHICS, V17, P321, DOI 10.1108/JICES-05-2018-0050
   Benjamin R., 2019, RACE TECHNOLOGY
   Bowker G. C., 2000, SORTING THINGS OUT
   Boyd D, 2012, INFORM COMMUN SOC, V15, P662, DOI 10.1080/1369118X.2012.678878
   Burrows R, 2014, BIG DATA SOC, V1, DOI 10.1177/2053951714540280
   Carney T, 2019, ALTERN LAW J, V44, P4, DOI 10.1177/1037969X18815913
   Cavoukian Ann, 2012, PRIVACY PROTECTION M, P170
   China. Ministry of Science & Technology, 2019, DEV RESPONSIBLE ARTI
   Clark L, 2012, WIRED
   Creemers R, 2018, 3175792 SSRN
   Cuccaro-Alamin S, 2017, CHILD YOUTH SERV REV, V79, P291, DOI 10.1016/j.childyouth.2017.06.027
   Dastin J., 2018, REUTERS 1009
   de Sousa WG, 2019, GOV INFORM Q, V36, DOI 10.1016/j.giq.2019.07.004
   Desouza K. C., 2019, DELIVERING ARTIFICIA
   Devitt S.K., 2019, GOOD DATA, P96
   EC. High-Level Expert Group on Artificial Intelligence, 2019, ETHICAL GUIDELINES T
   Engstrom DavidFreeman., 2020, GOVT ALGORITHM ARTIF
   Eubanks V., 2018, AUTOMATING INEQUALIT
   Finkel A., 2018, SPEECH ARTIFICIAL IN
   Fjeld J., 2020, BERKMAN KLEIN CTR RE, V2020-1
   Garson B., 1989, ELECT SWEATSHOP
   Gillespie T, 2014, INSIDE TECHNOL, P167
   Gitelman L, 2013, INFRASTRUCT SER, P1
   Goldhaber-Fiebert J., 2019, IMPACT EVALUATION PR
   Government Data Service & Office of Artificial Intelligence, 2019, GUIDE USING ARTIFICI
   Hallensleben S., 2020, PRINCIPLES PRACTICE
   Harcourt B.E., 2008, PREDICTION PROFILING
   Henman P., 2005, J E GOVT, V2, P79, DOI DOI 10.1300/J399V02N01_05
   Henman P., 2017, COMPUTER SAYS DEBT C
   Henman P., 2010, GOVERNING ELECT
   Henman P, 2008, J SOC POLICY, V37, P187, DOI 10.1017/S0047279407001705
   Horton, 2016, TELEGRAPH
   Human Rights Commissioner, 2018, NEW TECHNOLOGY HUMAN
   Hupe, 2020, DISCRETION QUEST CON, P1
   Kaminski M. E., 2019, BERKELEY TECH L J, V34, P188, DOI 10.15779/Z38TD9N83H
   Latonero M., 2018, DATA SOC
   Leslie D., 2019, UNDERSTANDING ARTIFI
   Lyon D., 2003, SURVEILLANCE SOCIAL
   Mayer-Schonberger V., 2013, BIG DATA REVOLUTION
   Miller Katie, 2016, AIAL FORUM, V86, P20
   Mittelstadt BD, 2016, BIG DATA SOC, V3, P1, DOI 10.1177/2053951716679679
   Morley J, 2020, SCI ENG ETHICS, V26, P2141, DOI 10.1007/s11948-019-00165-5
   Nand, 2017, DEVELOPING PREDICTIV
   OECD, 2019, WHAT ARE OECD PRINCI
   Pasquale F., 2015, BLACK BOX SOC
   Personal Data Protection Commission, 2018, DISCUSSION PAPER ART
   Qiu SL, 2019, APPL SCI-BASEL, V9, DOI 10.3390/app9050909
   Samek W, 2017, ARXIVPREPRINTARXIV08
   Schauer F, 2003, PROFILES PROBABILITI
   Schleiger E., 2019, ARTIFICIAL INTELLIGE
   Schwartz IM, 2017, CHILD YOUTH SERV REV, V81, P309, DOI 10.1016/j.childyouth.2017.08.020
   Select Committee on Artificial Intelligence, 2019, NATL ARTIFICIAL INTE
   Senatore A, 2019, ETHICS NEXT BIG THIN
   Sun TQ, 2019, GOV INFORM Q, V36, P368, DOI 10.1016/j.giq.2018.09.008
   Surden H, 2020, OXFORD HDB ETHICS
   Surden H, 2018, GA ST UL REV, V35, P1305
   Wachter S, 2017, INT DATA PRIV LAW, V7, P76, DOI 10.1093/idpl/ipx005
   Weizenbaum J., 1984, COMPUTER POWER HUMAN
NR 65
TC 12
Z9 12
U1 27
U2 36
PU ROUTLEDGE JOURNALS, TAYLOR & FRANCIS LTD
PI ABINGDON
PA 2-4 PARK SQUARE, MILTON PARK, ABINGDON OX14 4RN, OXON, ENGLAND
SN 2327-6665
EI 2327-6673
J9 ASIA PAC J PUBLIC AM
JI Asia Pac. J. Public Adm.
PY 2020
VL 42
IS 4
BP 209
EP 221
DI 10.1080/23276665.2020.1816188
PG 13
WC Public Administration
SC Public Administration
GA OS4PW
UT WOS:000590147900002
OA Bronze
DA 2021-12-12
ER

PT J
AU Kenny, LM
   Nevin, M
   Fitzpatrick, K
AF Kenny, Lizbeth M.
   Nevin, Mark
   Fitzpatrick, Kirsten
TI Ethics and standards in the use of artificial intelligence in medicine
   on behalf of the Royal Australian and New Zealand College of
   Radiologists
SO JOURNAL OF MEDICAL IMAGING AND RADIATION ONCOLOGY
LA English
DT Article
DE artificial intelligence; clinical radiology; ethics; machine learning;
   radiation oncology
AB Introduction The Royal Australian and New Zealand College of Radiologists (RANZCR) led the medical community in Australia and New Zealand in considering the impact of machine learning and artificial intelligence (AI) in health care. RANZCR identified that medical leadership was largely absent from these discussions, with a notable absence of activity from governments in the Australasian region up to 2019. The clinical radiology and radiation oncology sectors were considered ripe for the adoption of AI, and this raised a range of concerns about how to ensure the ethical application of AI and to guide its safe and appropriate use in our two specialties. Methods RANZCR's Artificial Intelligence Committee undertook a landscape review in 2019 anddetermined that AI within clinical radiology and radiation oncology had the potential to grow rapidly and significantly impact the professions. In order to address this, RANZCR drafted ethical principles on the use of AI and standards to guide deployment and engaged in extensive stakeholder consultation to ensure a range of perspectives were received and considered. Results RANZCR published two key bodies of work: The Ethical Principles of Artificial Intelligence in Medicine, and the Standards of Practice for Artificial Intelligence in Clinical Radiology. Conclusion RANZCR's publications in this area have established a solid foundation to prepare for the application of AI, however more work is needed. We will continue to assess the evolution of AI and ML within our professions, strive to guide the upskilling of clinical radiologists and radiation oncologists, advocate for appropriate regulation and produce guidance to ensure that patient care is delivered safely.
C1 [Kenny, Lizbeth M.] Royal Brisbane & Womens Hosp, Herston, Qld, Australia.
   [Kenny, Lizbeth M.] Univ Queensland, Sch Med, Herston, Qld, Australia.
   [Nevin, Mark; Fitzpatrick, Kirsten] Royal Australian & New Zealand Coll Radiolgists, Level 9,51 Druitt St, Sydney, NSW 2131, Australia.
RP Fitzpatrick, K (corresponding author), Royal Australian & New Zealand Coll Radiolgists, Level 9,51 Druitt St, Sydney, NSW 2131, Australia.
EM kirsten.fitzpatrick@ranzcr.edu.au
RI Kenny, Lizbeth/J-5987-2015
OI Kenny, Lizbeth/0000-0002-7556-0542
CR [Anonymous], ETHICS GUIDELINES TR
   [Anonymous], 2019, RANZCR REACCREDITATI
   [Anonymous], Ethics of AI in Radiology
   [Anonymous], Australia's Ethics Framework: A Discussion Paper
   [Anonymous], ARTIFICIAL INTELLIGE
   [Anonymous], EXECUTIVE ORDER 1396
   [Anonymous], RANZCR FACULTY CLIN
   [Anonymous], AI In the UK: Ready Willing and Able
   [Anonymous], ETHICAL STANDARDS AR
   [Anonymous], RANZCR STRATEGY 2021
   [Anonymous], ETHICAL PRINCIPLES A
   [Anonymous], EUROPEAN LANDSCAPE W
   [Anonymous], MEANINGFUL ARTIFICIA
   [Anonymous], STANDARDS PRACTICE C
   [Anonymous], RANZCR RESPONSE AUST
   [Anonymous], RANZCR FACULTY RAD O
   [Anonymous], RANZCR STRUCTURE GOV
   [Anonymous], RANZCR ARTIFICIAL IN
   [Anonymous], ISO INFORM TECHNOLOG
   Coiera Enrico, 2019, Yearb Med Inform, V28, P14, DOI 10.1055/s-0039-1677892
NR 20
TC 0
Z9 0
U1 2
U2 2
PU WILEY
PI HOBOKEN
PA 111 RIVER ST, HOBOKEN 07030-5774, NJ USA
SN 1754-9477
EI 1754-9485
J9 J MED IMAG RADIAT ON
JI J. Med. Imag. Radiat. Oncol.
PD AUG
PY 2021
VL 65
IS 5
SI SI
BP 486
EP 494
DI 10.1111/1754-9485.13289
PG 9
WC Radiology, Nuclear Medicine & Medical Imaging
SC Radiology, Nuclear Medicine & Medical Imaging
GA TT2DX
UT WOS:000680161500003
PM 34342139
OA hybrid
DA 2021-12-12
ER

PT J
AU Wu, XH
   Liu, LX
   Zhao, LQ
   Guo, C
   Li, RY
   Wang, T
   Yang, XN
   Xie, PC
   Liu, YZ
   Lin, HT
AF Wu, Xiaohang
   Liu, Lixue
   Zhao, Lanqin
   Guo, Chong
   Li, Ruiyang
   Wang, Ting
   Yang, Xiaonan
   Xie, Peichen
   Liu, Yizhi
   Lin, Haotian
TI Application of artificial intelligence in anterior segment ophthalmic
   diseases: diversity and standardization
SO ANNALS OF TRANSLATIONAL MEDICINE
LA English
DT Review
DE Artificial intelligence (AI); anterior eye segment; computer-assisted
   diagnosis; machine learning (ML)
ID MACHINE LEARNING CLASSIFIERS; DIABETIC-RETINOPATHY; KERATOCONUS
   DETECTION; GLAUCOMA; CLASSIFICATION; CATARACT; IMAGES; TOMOGRAPHY;
   DEFINITION; VALIDATION
AB Artificial intelligence (AI) based on machine learning (ML) and deep learning (DL) techniques has gained tremendous global interest in this era. Recent studies have demonstrated the potential of AI systems to provide improved capability in various tasks, especially in image recognition field. As an image-centric subspecialty, ophthalmology has become one of the frontiers of AI research. Trained on optical coherence tomography, slit-lamp images and even ordinary eye images, AI can achieve robust performance in the detection of glaucoma, corneal arcus and cataracts. Moreover, AI models based on other forms of data also performed satisfactorily. Nevertheless, several challenges with AI application in ophthalmology have also arisen, including standardization of data sets, validation and applicability of AI models, and ethical issues. In this review, we provided a summary of the state-of-the-art AI application in anterior segment ophthalmic diseases, potential challenges in clinical implementation and our prospects.
C1 [Wu, Xiaohang; Liu, Lixue; Zhao, Lanqin; Guo, Chong; Li, Ruiyang; Wang, Ting; Yang, Xiaonan; Liu, Yizhi; Lin, Haotian] Sun Yat Sen Univ, Zhongshan Ophthalm Ctr, State Key Lab Ophthalmol, Guangzhou, Peoples R China.
   [Xie, Peichen] Sun Yat Sen Univ, Zhongshan Sch Med, Guangzhou, Peoples R China.
   [Lin, Haotian] Sun Yat Sen Univ, Ctr Precis Med, Guangzhou, Peoples R China.
RP Liu, YZ; Lin, HT (corresponding author), Sun Yat Sen Univ, Zhongshan Ophthalm Ctr, 54 Xianlie Rd, Guangzhou, Peoples R China.
EM yizhi_liu@aliyun.com; haot.lin@hotmail.com
FU National Key Research and Development Program [2018YFC0116500]; Key
   Research Plan for the National Natural Science Foundation of China in
   Cultivation Project [91846109]; Science Foundation of China for
   Excellent Young Scientists [81822010]; National Natural Science
   Foundation of ChinaNational Natural Science Foundation of China (NSFC)
   [81770967, 81873675, 81800810]; Science and Technology Planning Projects
   of Guangdong Province [2019B030316012, 2018B010109008, 2017B030314025];
   Guangdong Science and Technology Innovation Leading Talents
   [2017TX04R031]; Natural Science Foundation of Guangdong ProvinceNational
   Natural Science Foundation of Guangdong Province [2018A030310104]
FX This study was supported by the National Key Research and Development
   Program (2018YFC0116500), the Key Research Plan for the National Natural
   Science Foundation of China in Cultivation Project (91846109), the
   Science Foundation of China for Excellent Young Scientists (81822010),
   the National Natural Science Foundation of China (81770967, 81873675,
   81800810), the Science and Technology Planning Projects of Guangdong
   Province (2019B030316012, 2018B010109008, 2017B030314025), Guangdong
   Science and Technology Innovation Leading Talents (2017TX04R031), the
   Natural Science Foundation of Guangdong Province (2018A030310104). The
   sponsor or funding organization had no role in the design or conduct of
   this research.
CR Abramoff MD, 2016, INVEST OPHTH VIS SCI, V57, P5200, DOI 10.1167/iovs.16-19964
   Acharya RU, 2010, J MED SYST, V34, P619, DOI 10.1007/s10916-009-9275-8
   Aloudat Mohammad, 2018, Annu Int Conf IEEE Eng Med Biol Soc, V2018, P5406, DOI 10.1109/EMBC.2018.8513645
   Ambrosio R, 2011, J REFRACT SURG, V27, P753, DOI 10.3928/1081597X-20110721-01
   Arbelaez MC, 2012, OPHTHALMOLOGY, V119, P2231, DOI 10.1016/j.ophtha.2012.06.005
   Bower KS, 2014, CURR OPIN OPHTHALMOL, V25, P251, DOI 10.1097/ICU.0000000000000055
   Casson RJ, 2012, CLIN EXP OPHTHALMOL, V40, P341, DOI 10.1111/j.1442-9071.2012.02773.x
   De Moraes CG, 2016, OPHTHALMOLOGY, V123, P744, DOI 10.1016/j.ophtha.2015.11.020
   Derakhshani R, 2012, IEEE ENG MED BIO, P1490, DOI 10.1109/EMBC.2012.6346223
   Esteva A, 2017, NATURE, V542, P115, DOI 10.1038/nature21056
   Findl O, 2004, J CATARACT REFR SURG, V30, P863, DOI 10.1016/j.jcrs.2003.08.027
   Fu HZ, 2019, AM J OPHTHALMOL, V203, P37, DOI 10.1016/j.ajo.2019.02.028
   Fu HZ, 2017, IEEE T MED IMAGING, V36, P1930, DOI 10.1109/TMI.2017.2703147
   Fu HZ, 2016, IEEE ENG MED BIO, P1288, DOI 10.1109/EMBC.2016.7590942
   Gao XT, 2015, IEEE T BIO-MED ENG, V62, P2693, DOI 10.1109/TBME.2015.2444389
   Graham N., 1979, ARTIFICIAL INTELLIGE
   Grus FH, 2005, INVEST OPHTH VIS SCI, V46, P863, DOI 10.1167/iovs.04-0448
   Grus FH, 1999, ELECTROPHORESIS, V20, P875, DOI 10.1002/(SICI)1522-2683(19990101)20:4/5<875::AID-ELPS875>3.0.CO;2-V
   Gulshan V, 2016, JAMA-J AM MED ASSOC, V316, P2402, DOI 10.1001/jama.2016.17216
   He JX, 2019, NAT MED, V25, P30, DOI 10.1038/s41591-018-0307-0
   Jiang JW, 2018, PLOS ONE, V13, DOI 10.1371/journal.pone.0201142
   Jiang JW, 2017, BIOMED ENG ONLINE, V16, DOI 10.1186/s12938-017-0420-1
   Koh YW, 2012, J BIOMED OPT, V17, DOI 10.1117/1.JBO.17.8.086008
   Kovacs I, 2016, J CATARACT REFR SURG, V42, P275, DOI 10.1016/j.jcrs.2015.09.020
   Kumar SVM, 2018, J MED SYST, V42, DOI 10.1007/s10916-018-0980-z
   Lakhani P, 2017, RADIOLOGY, V284, P574, DOI 10.1148/radiol.2017162326
   Lantz B., 2013, MACHINE LEARNING R
   LeCun Y, 2015, NATURE, V521, P436, DOI 10.1038/nature14539
   Lee CM, 2017, CURR OPIN OPHTHALMOL, V28, P98, DOI 10.1097/ICU.0000000000000340
   Lee JG, 2017, KOREAN J RADIOL, V18, P570, DOI 10.3348/kjr.2017.18.4.570
   Limwattananon C, 2018, JAMA OPHTHALMOL, V136, P796, DOI 10.1001/jamaophthalmol.2018.1843
   Lin HT, 2019, ECLINICALMEDICINE, V9, P52, DOI 10.1016/j.eclinm.2019.03.001
   Liu XY, 2017, PLOS ONE, V12, DOI 10.1371/journal.pone.0168606
   Liu YC, 2017, LANCET, V390, P600, DOI 10.1016/S0140-6736(17)30544-5
   Long EP, 2017, NAT BIOMED ENG, V1, DOI 10.1038/s41551-016-0024
   Long EP, 2017, BMC OPHTHALMOL, V17, DOI 10.1186/s12886-017-0468-5
   Lopes BT, 2018, AM J OPHTHALMOL, V195, P223, DOI 10.1016/j.ajo.2018.08.005
   Martin KR, 2018, AM J OPHTHALMOL, V194, P46, DOI 10.1016/j.ajo.2018.07.005
   Mohammadi SF, 2012, J CATARACT REFR SURG, V38, P403, DOI 10.1016/j.jcrs.2011.09.036
   Niwas SI, 2016, COMPUT METH PROG BIO, V130, P65, DOI 10.1016/j.cmpb.2016.03.018
   Niwas SI, 2016, IEEE J BIOMED HEALTH, V20, P343, DOI 10.1109/JBHI.2014.2387207
   Nongpiur ME, 2013, OPHTHALMOLOGY, V120, P48, DOI 10.1016/j.ophtha.2012.07.005
   Peteiro-Barral D, 2017, MED BIOL ENG COMPUT, V55, P527, DOI 10.1007/s11517-016-1534-5
   Poplin R, 2018, NAT BIOMED ENG, V2, P158, DOI 10.1038/s41551-018-0195-0
   Rabinowitz YS, 1998, SURV OPHTHALMOL, V42, P297, DOI 10.1016/S0039-6257(97)00119-7
   Rajkomar A, 2019, NEW ENGL J MED, V380, P1347, DOI 10.1056/NEJMra1814259
   Remeseiro B, 2013, COMPUT METH PROG BIO, V111, P93, DOI 10.1016/j.cmpb.2013.04.007
   Remeseiro B, 2012, COMPUT MATH METHOD M, V2012, DOI 10.1155/2012/207315
   Remeseiro B, 2014, IEEE J BIOMED HEALTH, V18, P1485, DOI 10.1109/JBHI.2013.2294732
   Romero-Jimenez M, 2010, CONTACT LENS ANTERIO, V33, P157, DOI 10.1016/j.clae.2010.04.006
   Rozema JJ, 2016, CORNEA, V35, P860, DOI 10.1097/ICO.0000000000000802
   Sachdev G, 2015, J CATARACT REFR SURG, V41, P2014, DOI 10.1016/j.jcrs.2015.08.006
   SAMUEL AL, 1959, IBM J RES DEV, V3, P211, DOI 10.1147/rd.33.0210
   Brea MLS, 2016, COMPUT MATH METHOD M, V2016, DOI 10.1155/2016/3695014
   Brea MLS, 2016, ARTIF INTELL MED, V71, P30, DOI 10.1016/j.artmed.2016.06.004
   Savini G, 2008, CLIN OPHTHALMOL, V2, P31
   Smadja D, 2013, AM J OPHTHALMOL, V156, P237, DOI 10.1016/j.ajo.2013.03.034
   Souza MB, 2010, CLINICS, V65, P1223, DOI 10.1590/S1807-59322010001200002
   Thompson AM, 2004, BRIT J OPHTHALMOL, V88, P1042, DOI 10.1136/bjo.2003.032581
   Ting DSW, 2019, PROG RETIN EYE RES, V72, DOI 10.1016/j.preteyeres.2019.04.003
   Ting DSW, 2017, JAMA-J AM MED ASSOC, V318, P2211, DOI 10.1001/jama.2017.18152
   Tsubota K, 2017, OCUL SURF, V15, P65, DOI 10.1016/j.jtos.2016.09.003
   Vo HV, 2019, P IEEE C COMP VIS PA
   Wang LM, 2017, SCI REP-UK, V7, DOI 10.1038/srep41545
   Wang MY, 2019, INVEST OPHTH VIS SCI, V60, P365, DOI 10.1167/iovs.18-25568
   Weinreb RN, 2014, JAMA-J AM MED ASSOC, V311, P1901, DOI 10.1001/jama.2014.3192
   Wu XH, 2019, BRIT J OPHTHALMOL, V103, P1553, DOI 10.1136/bjophthalmol-2019-314729
   Wu XL, 2018, IEEE ACCESS, V6, P13449, DOI 10.1109/ACCESS.2018.2808941
   Xu X, 2020, IEEE J BIOMED HEALTH, V24, P556, DOI 10.1109/JBHI.2019.2914690
   Xu YW, 2013, IEEE ENG MED BIO, P7380, DOI 10.1109/EMBC.2013.6611263
   Yedidya T, 2007, LECT NOTES COMPUT SC, V4791, P792
   Yedidya T, 2009, LECT NOTES COMPUT SC, V5762, P976
   Zhai X, 2019, S4L SELF SUPERVISED
   Zhang K, 2018, J MED INTERNET RES, V20, DOI 10.2196/11144
NR 74
TC 6
Z9 6
U1 3
U2 9
PU AME PUBL CO
PI SHATIN
PA FLAT-RM C 16F, KINGS WING PLAZA 1, NO 3 KWAN ST, SHATIN, HONG KONG
   00000, PEOPLES R CHINA
SN 2305-5839
EI 2305-5847
J9 ANN TRANSL MED
JI ANN. TRANSL. MED.
PD JUN
PY 2020
VL 8
IS 11
AR 714
DI 10.21037/atm-20-976
PG 12
WC Oncology; Medicine, Research & Experimental
SC Oncology; Research & Experimental Medicine
GA MA3RJ
UT WOS:000541834200054
PM 32617334
OA Green Published, gold
DA 2021-12-12
ER

PT J
AU Verheij, B
AF Verheij, Bart
TI Artificial intelligence as law Presidential address to the seventeenth
   international conference on artificial intelligence and law
SO ARTIFICIAL INTELLIGENCE AND LAW
LA English
DT Review
DE Artificial intelligence; Law; Knowledge representation and reasoning;
   Machine learning; Natural language processing; Argumentation
ID BAYESIAN NETWORKS; LEGAL EVIDENCE; ARGUMENTATION; KNOWLEDGE; MODEL
AB Information technology is so ubiquitous and AI's progress so inspiring that also legal professionals experience its benefits and have high expectations. At the same time, the powers of AI have been rising so strongly that it is no longer obvious that AI applications (whether in the law or elsewhere) help promoting a good society; in fact they are sometimes harmful. Hence many argue that safeguards are needed for AI to be trustworthy, social, responsible, humane, ethical. In short: AI should be good for us. But how to establish proper safeguards for AI? One strong answer readily available is: consider the problems and solutions studied in AI & Law. AI & Law has worked on the design of social, explainable, responsible AI aligned with human values for decades already, AI & Law addresses the hardest problems across the breadth of AI (in reasoning, knowledge, learning and language), and AI & Law inspires new solutions (argumentation, schemes and norms, rules and cases, interpretation). It is argued that the study of AI as Law supports the development of an AI that is good for us, making AI & Law more relevant than ever.
C1 [Verheij, Bart] Univ Groningen, Bernoulli Inst Math Comp Sci & Artificial Intelli, Dept Artificial Intelligence, Y Groningen, Netherlands.
RP Verheij, B (corresponding author), Univ Groningen, Bernoulli Inst Math Comp Sci & Artificial Intelli, Dept Artificial Intelligence, Y Groningen, Netherlands.
EM bart.verheij@rug.nl
CR Aletras N, 2016, PEERJ COMPUT SCI, DOI 10.7717/peerj-cs.93
   Ashley K.D., 2013, ICAIL 13 P 14 INT C, P176, DOI [10.1145/2514601.2514622, DOI 10.1145/2514601.2514622]
   Ashley K.D., 1987, P 1 INT C ART INT LA, P60
   Ashley KD, 2017, ARTIFICIAL INTELLIGENCE AND LEGAL ANALYTICS: NEW TOOLS FOR LAW PRACTICE IN THE DIGITAL AGE, P1, DOI 10.1017/9781316761380
   ASHLEY KEVIN D., 1990, MODELING LEGAL ARGUM
   Athan T., 2013, ICAIL, V13, P3
   Atkinson K, 2017, AI MAG, V38, P25, DOI 10.1609/aimag.v38i3.2704
   Atkinson K, 2005, ARTIF INTELL LAW, V13, P93, DOI 10.1007/s10506-006-9003-3
   Baroni P., 2018, HDB FORMAL ARGUMENTA
   Bench-Capon T, 2003, ARTIF INTELL, V150, P97, DOI 10.1016/S0004-3702(03)00108-5
   Bench-Capon T., 1993, Fourth International Conference on Artificial Intelligence and Law. Proceedings of the Conference, P292
   Bench-Capon T., 1987, P 1 INT C ART INT LA, P190
   Bench-Capon TJM, 2003, J LOGIC COMPUT, V13, P429, DOI 10.1093/logcom/13.3.429
   Bench-Capon T, 2012, ARTIF INTELL LAW, V20, DOI 10.1007/s10506-012-9131-x
   Berman D. H., 1995, Fifth International Conference on Artificial Intelligence and Law. Proceedings of the Conference, P42
   Bex F, 2012, ARGUMENTATION, V26, P325, DOI 10.1007/s10503-011-9257-0
   Bex FJ, 2010, ARTIF INTELL LAW, V18, P123, DOI 10.1007/s10506-010-9092-x
   Bex FJ, 2011, LAW PHILOS LIBR, V92, P1, DOI 10.1007/978-94-007-0140-3
   Biagioli C., 2005, P 10 INT C ART INT L, P133
   Boer A., 2002, Legal Knowledge and Information Systems. JURIX 2002: 15th Annual Conference, P1
   Boer A, 2003, P 9 INT C ART INT LA, P60
   BRANTING LK, 1991, INT J MAN MACH STUD, V34, P797, DOI 10.1016/0020-7373(91)90012-V
   Branting LK, 1993, ARTIF INTELL LAW, V2, P1
   Breuker J., 2004, Artificial Intelligence and Law, V12, P241, DOI 10.1007/s10506-006-0002-1
   Bruninghaus S., 2003, P 9 INT C ART INT LA, P233
   Casanovas P, 2016, SEMANT WEB, V7, P213, DOI 10.3233/SW-160224
   Chesnevar CI, 2000, ACM COMPUT SURV, V32, P337, DOI 10.1145/371578.371581
   Conrad JG, 2015, P 15 INT C ART INT L, P181
   Cyras K, 2016, FIFTEENTH INTERNATIONAL CONFERENCE ON THE PRINCIPLES OF KNOWLEDGE REPRESENTATION AND REASONING, P549
   Davis E, 2015, COMMUN ACM, V58, P92, DOI 10.1145/2701413
   DiBello M., 2018, HDB LEGAL REASONING, P447
   DUNG PM, 1995, ARTIF INTELL, V77, P321, DOI 10.1016/0004-3702(94)00041-X
   Fenton N, 2013, COGNITIVE SCI, V37, P61, DOI 10.1111/cogs.12004
   Francescom E, 2010, LECT NOTES ARTIF INT, V6036, P95, DOI 10.1007/978-3-642-12837-0_6
   Francesconi E, 2010, LECT NOTES ARTIF INT, V6036, P1, DOI 10.1007/978-3-642-12837-0
   Francesconi E, 2007, ARTIF INTELL LAW, V15, P1, DOI 10.1007/s10506-007-9038-0
   Gardner A., 1987, ARTIFICIAL INTELLIGE
   Gordon TF, 1995, PLEADINGS GAME ARTIF
   Gordon TF, 2007, ARTIF INTELL, V171, P875, DOI 10.1016/j.artint.2007.04.010
   Governatori G, 2010, LOG J IGPL, V18, P157, DOI 10.1093/jigpal/jzp075
   Grabmair M, 2015, P 15 INT C ART INT L, P69
   Grabmair M., 2011, P 13 INT C ART INT L, P161
   Hafner C. D., 2002, Artificial Intelligence and Law, V10, P19, DOI 10.1023/A:1019516031847
   Hage J, 1999, INT J HUM-COMPUT ST, V51, P1043, DOI 10.1006/ijhc.1999.0297
   Hage J, 1997, REASONING RULES ESSA
   Hitchcock D., 2006, ARGUING TOULMIN MODE, V10
   Hoekstra R., 2007, LOAIT, P43
   Jaap C., 1993, ARTIF INTELL LAW, P113
   Katz DM, 2017, PLOS ONE, V12, DOI 10.1371/journal.pone.0174698
   Keppens J, 2006, EXPERT SYST APPL, V30, P203, DOI 10.1016/j.eswa.2005.07.011
   Keppens J., 2019, P 17 INT C ART INT L, P42, DOI [10.1145/3322640.3326716, DOI 10.1145/3322640.3326716]
   Keppens J, 2012, ARTIF INTELL LAW, V20, P109, DOI 10.1007/s10506-012-9121-z
   Krabbe W., 2014, HDB ARGUMENTATION TH
   Lauritsen M, 2015, ARTIF INTELL LAW, V23, P23, DOI 10.1007/s10506-015-9163-0
   Lodder A, 2005, HARVARD NEGOTIATION, V10, P287
   Loui R. P., 1995, Artificial Intelligence and Law, V3, P159, DOI 10.1007/BF00872529
   LOUI RP, 1997, P 6 INT C ART INT LA, P207
   McCarty L. T., 1989, Second International Conference on Artificial Intelligence and Law. Proceedings of the Conference, P180
   McCarty LT, 1997, P 6 INT C ART INT LA, P215
   Medvedeva M, 2020, ARTIF INTELL LAW, V28, P237, DOI 10.1007/s10506-019-09255-y
   Mochales R, 2011, ARTIF INTELL LAW, V19, P1, DOI 10.1007/s10506-010-9104-x
   Oskamp A., 1989, Second International Conference on Artificial Intelligence and Law. Proceedings of the Conference, P54
   Palau R., 2009, INT C ART INT LAW, P98
   Pollock J. L., 1995, COGNITIVE CARPENTRY
   Prakken H., 1996, Artificial Intelligence and Law, V4, P331, DOI 10.1007/BF00118496
   Prakken H., 1998, Artificial Intelligence and Law, V6, P231, DOI 10.1023/A:1008278309945
   Prakken H, 1997, LOGICAL TOOLS MODELL
   Reed C., 2004, International Journal on Artificial Intelligence Tools (Architectures, Languages, Algorithms), V13, P961, DOI 10.1142/S0218213004001922
   Rissland E.L., 1983, P 8 INT JOINT C ART, P90
   Rissland EL, 1988, HARVARD J LAW TECHNO, V1, P223
   Roth B, 2003, THESIS
   Sartor G, 2011, LAW GOV TECHNOL SER, V4, P1, DOI 10.1007/978-94-007-1887-6
   Sartor G, 2005, TREATISE LEGAL PHILO, V5
   Scheuer O, 2010, INT J COMP-SUPP COLL, V5, P43, DOI 10.1007/s11412-009-9080-x
   Schweighofer E, 2001, P 8 INT C ART INT LA, P78, DOI DOI 10.1145/383535.383544
   SERGOT MJ, 1986, COMMUN ACM, V29, P370, DOI 10.1145/5689.5920
   SIMARI GR, 1992, ARTIF INTELL, V53, P125, DOI 10.1016/0004-3702(92)90069-A
   Skalak D.B., 1992, ARTIF INTELL LAW, V1, P3, DOI [10.1007/BF00118477, DOI 10.1007/BF00118477]
   Stranieri A., 1999, Artificial Intelligence and Law, V7, P153, DOI 10.1023/A:1008325826599
   Toulmin S.E., 1958, USES ARGUMENT
   Tran V, 2020, ARTIF INTELL LAW, V28, P441, DOI 10.1007/s10506-020-09262-4
   Valente A., 1995, LEGAL KNOWLEDGE ENG
   van Bruggen JM, 2003, COMP SUPP COMP W SER, P25
   van den Herik HJ, 1991, KUNNEN COMPUTERS REC
   van der Meyden R., 2013, HDB DEONTIC LOGIC NO
   van Kralingen RW, 1995, FRAME BASED CONCEPTU
   Verheij B, 2003, ARTIF INTELL, V150, P291, DOI 10.1016/S0004-3702(03)00107-3
   Verheij B, 2003, J LOGIC COMPUT, V13, P319, DOI 10.1093/logcom/13.3.319
   Verheij B., 1998, Artificial Intelligence and Law, V6, P3, DOI 10.1023/A:1008247812801
   Verheij B, 2018, ARGUMENTS GOOD ARTIF
   Verheij B., 1996, P BIANN INT C FORM A, P357
   Verheij B., 2017, P 16 INT C ART INT L, P199
   Verheij B, 2005, VIRTUAL ARGUMENTS DE
   Verheij B, 2020, TOP COGN SCI, V12, P1175, DOI 10.1111/tops.12436
   Verheij B, 2016, ARTIF INTELL LAW, V24, P387, DOI 10.1007/s10506-016-9189-y
   Verheij B, 2009, ARGUMENTATION IN ARTIFICIAL INTELLIGENCE, P219, DOI 10.1007/978-0-387-98197-0_11
   Verheij B, 2017, ARTIF INTELL LAW, V25, P127, DOI 10.1007/s10506-017-9199-4
   Visser PRS, 1995, KNOWLEDGE SPECIFICAT
   Vlek CS, 2014, ARTIF INTELL LAW, V22, P375, DOI 10.1007/s10506-014-9161-7
   Vlek CS, 2016, ARTIF INTELL LAW, V24, P285, DOI 10.1007/s10506-016-9183-4
   Vreeswijk GAW, 1997, ARTIF INTELL, V90, P225, DOI 10.1016/S0004-3702(96)00041-0
   Walton D, 2008, ARGUMENTATION SCHEMES, P1, DOI 10.1017/CBO9780511802034
   Wyner A, 2009, INT WORKSH CONTR NAT, P281
   Wyner A, 2010, LECT NOTES ARTIF INT, V6036, P60, DOI 10.1007/978-3-642-12837-0_4
   Wyner A, 2008, ARTIF INTELL LAW, V16, P361, DOI 10.1007/s10506-008-9070-8
   Zurek T, 2013, P 14 INT C ART INT L, P160, DOI DOI 10.1145/2514601.2514619
NR 107
TC 6
Z9 7
U1 11
U2 16
PU SPRINGER
PI DORDRECHT
PA VAN GODEWIJCKSTRAAT 30, 3311 GZ DORDRECHT, NETHERLANDS
SN 0924-8463
EI 1572-8382
J9 ARTIF INTELL LAW
JI Artif. Intell. Law
PD JUN
PY 2020
VL 28
IS 2
BP 181
EP 206
DI 10.1007/s10506-020-09266-0
EA MAY 2020
PG 26
WC Computer Science, Artificial Intelligence; Computer Science,
   Interdisciplinary Applications; Law
SC Computer Science; Government & Law
GA LU0DH
UT WOS:000532898000001
OA Green Published, hybrid
DA 2021-12-12
ER

PT J
AU Stahl, BC
   Andreou, A
   Brey, P
   Hatzakis, T
   Kirichenko, A
   Macnish, K
   Shaelou, SL
   Patel, A
   Ryan, M
   Wright, D
AF Stahl, B. C.
   Andreou, A.
   Brey, P.
   Hatzakis, T.
   Kirichenko, A.
   Macnish, K.
   Shaelou, S. Laulhe
   Patel, A.
   Ryan, M.
   Wright, D.
TI Artificial intelligence for human flourishing - Beyond principles for
   machine learning
SO JOURNAL OF BUSINESS RESEARCH
LA English
DT Article
DE Ethics; Artificial intelligence; Big data; Human rights; Governance
ID ETHICS; PRIVACY; TECHNOLOGY; REFLECTION; ROBOTS
AB The technical and economic benefits of artificial intelligence (AI) are counterbalanced by legal, social and ethical issues. It is challenging to conceptually capture and empirically measure both benefits and downsides. We therefore provide an account of the findings and implications of a multi-dimensional study of AI, comprising 10 case studies, five scenarios, an ethical impact analysis of AI, a human rights analysis of AI and a technical analysis of known and potential threats and vulnerabilities. Based on our findings, we separate AI ethics discourse into three streams: (1) specific issues related to the application of machine learning, (2) social and political questions arising in a digitally enabled society and (3) metaphysical questions about the nature of reality and humanity. Human rights principles and legislation have a key role to play in addressing the ethics of AI. This work helps to steer AI to contribute to human flourishing.
C1 [Stahl, B. C.] De Montfort Univ, Crit Res Technol, Leicester, Leics, England.
   [Stahl, B. C.] De Montfort Univ, Ctr Comp & Social Responsibil, Leicester, Leics, England.
   [Brey, P.] Univ Twente, Dept Philosophy, Philosophy Technol, Enschede, Netherlands.
   [Macnish, K.] Univ Twente, Eth & Technol, Enschede, Netherlands.
   [Hatzakis, T.; Wright, D.] Trilateral Res, London, England.
   [Kirichenko, A.; Patel, A.] F Secure, Helsinki, Finland.
   [Andreou, A.] Aequitas, Limassol, Cyprus.
   [Shaelou, S. Laulhe] Univ Cent Lancashire, Pyla, Cyprus.
   [Ryan, M.] Wageningen Univ & Res, Wageningen, Netherlands.
RP Stahl, BC (corresponding author), De Montfort Univ, Leicester LE2 9BH, Leics, England.
EM bstahl@dmu.ac.uk
RI Stahl, Bernd Carsten/AAK-4828-2021
OI Stahl, Bernd Carsten/0000-0002-4058-4456; /0000-0003-4850-0111
FU European UnionEuropean Commission [786641]
FX This research has received funding from the European Union's Horizon
   2020 Framework Programme for Research and Innovation under the Specific
   Grant Agreement No. 786641 (SHERPA).
CR Adam A., 2001, INFORM ORG, V11, P235, DOI DOI 10.1016/S14717727(01)000069
   ALLEA Royal Society, 2019, 4 ALLEA ROYAL SOC
   Andersen IE., 1999, SCI PUBL POLICY, V26, P331, DOI DOI 10.3152/147154399781782301
   Andreou A., 2019, D1 5 CURRENT HUMAN R, DOI [10.21253/DMU.8181827.v1., DOI 10.21253/DMU.8181827.V1]
   Antoniou J., 2019, ORBIT J, V2
   Aristotle, 2007, NICOMACHEAN ETHICS
   Asilomar Conference, 2017, AS AI PRINC
   Baum S., 2017, 3070741 SSRN
   Beard M., 2018, ETHICAL DESIGN PRINC
   Beauchamp T, 2009, PRINCIPLES BIOMEDICA, V6th
   Becker H., 2003, INT HDB SOCIAL IMPAC
   Bevir M., 2012, GOVERNANCE VERY SHOR
   Boden M, 2017, CONNECT SCI, V29, P124, DOI 10.1080/09540091.2016.1271400
   Boenink M, 2010, STUDIES ETHICS LAW T, V4, P1, DOI DOI 10.2202/1941-6008.1098
   Bostrom N., 2016, SUPERINTELLIGENCE PA
   Brey P., 2000, CEPE2000 COMPUTER ET
   Brinkman B, 2017, COMMUN ACM, V60, P105, DOI 10.1145/3072528
   BSR, 2018, WORKING PAPER
   Bynum T. W., 2006, Ethics and Information Technology, V8, P157, DOI 10.1007/s10676-006-9107-1
   Bynum Terrell Ward, 2003, COMPUTER ETHICS PROF
   Cairns G., 2017, SCENARIO THINKING PR
   Capurro R., 2006, Ethics and Information Technology, V8, P175, DOI 10.1007/s10676-006-9108-0
   Carter O, 2018, SCIENCE, V359, P400, DOI 10.1126/science.aar4163
   Cath C. J. N., 2016, 2906249 SSRN ID
   Cavoukian A, 2017, HEALTH TECHNOL-GER, V7, P329, DOI 10.1007/s12553-017-0207-1
   CDEI, 2019, INT REP REV BIAS ALG
   Clarke R, 2019, COMPUT LAW SECUR REV, V35, P398, DOI 10.1016/j.clsr.2019.04.008
   Clarke R, 2019, COMPUT LAW SECUR REV, V35, P410, DOI 10.1016/j.clsr.2019.04.007
   CLOUSER KD, 1990, J MED PHILOS, V15, P219, DOI 10.1093/jmp/15.2.219
   CNIL, 2017, ALG ART INT CNILS RE
   CNIL, 2015, PRIV IMP ASS PIA GOO
   CNIL, 2017, CAN HUM KEEP UPP HAN
   Council of Europe, 2019, UNB ART INT 10 STEPS
   Decker M, 2008, AI SOC, V22, P315, DOI 10.1007/s00146-007-0151-0
   Defense Innovation Board, 2019, AI PRINC REC ETH US
   Dehaene S, 2017, SCIENCE, V358, P486, DOI 10.1126/science.aan8871
   Doherty NF, 2006, EUR J INFORM SYST, V15, P569, DOI 10.1057/palgrave.ejis.3000653
   Drahos, 2000, GLOBAL BUSINESS REGU
   Elsevier, 2018, ARTIFICIAI INTELLIGE
   Finn R.L., 2013, EUROPEAN DATA PROTEC, P3, DOI [10.1007/978-94-007-5170-5, DOI 10.1007/978-94-007-5170-5]
   Floridi L., 1999, Ethics and Information Technology, V1, P37
   Floridi L., 2010, CAMBRIDGE HDB INFORM
   Anabo IF, 2019, ETHICS INF TECHNOL, V21, P137, DOI 10.1007/s10676-018-9495-z
   Garriga E, 2004, J BUS ETHICS, V53, P51, DOI 10.1023/B:BUSI.0000039399.90587.34
   Gilligan C, 1990, DIFFERENT VOICE PSYC
   Grunwald A, 2009, HBK PHILOS SCI, V9, P1103, DOI 10.1016/B978-0-444-51667-1.50044-6
   Haenlein M, 2019, CALIF MANAGE REV, V61, P5, DOI 10.1177/0008125619864925
   Hagendorff T., 2019, ARXIV190303425CSSTAT
   Hansen M, 2016, IFIP ADV INF COMM TE, V498, P27, DOI 10.1007/978-3-319-55783-0_3
   Hatzakis T., 2019, ORBIT J, V2
   High-Level Expert Group on Artificial Intelligence The, 2019, ETHICS GUIDELINES TR
   Information Commissioner's Office, 2008, PRIVACY BY DESIGN
   Iphofen R, 2021, CONTEMP SOC SCI, V16, P170, DOI 10.1080/21582041.2018.1563803
   Isaak J, 2018, COMPUTER, V51, P56, DOI 10.1109/MC.2018.3191268
   ISO, 2008, 385002008 BS ISOIEC
   Jiya T., 2019, ORBIT J, V2
   Jobin A, 2019, NAT MACH INTELL, V1, P389, DOI 10.1038/s42256-019-0088-2
   Johnson D. G., 2001, COMPUTER ETHICS, V3rd
   Johnson K, 2019, FORDHAM LAW REV, V88, P499
   Kanceviciene N., 2019, ORBIT J, V2
   Kant I, 1797, GRUNDLEGUNG METAPHYS
   Kant I, 1788, KRITIK PRAKTISCHEN V
   Kaplan A, 2019, BUS HORIZONS, V62, P15, DOI 10.1016/j.bushor.2018.08.004
   Khatri V, 2010, COMMUN ACM, V53, P148, DOI 10.1145/1629175.1629210
   Koops BJ, 2016, U PA J INT LAW, V38, P483
   Kurzweil R., 2006, SINGULARITY IS NEAR
   Latimer J, 2017, THEOR CULT SOC, V34, P245, DOI 10.1177/0263276417735160
   Latonero M., 2018, DATA SOC
   Liu C., 2019, 3423057 SSRN
   Livingstone D, 2015, TRANSHUMANISM HIST D
   Locke John L., 2010, EAVESDROPPING INTIMA
   Macnish K., 2019, ORBIT J, V2
   Macnish K., 2020, BIG DATA DEMOCRACY
   Macnish K., 2020, POLICING ERA SMART S, P199, DOI [10.1007/978-3-030-50613-1_9., DOI 10.1007/978-3-030-50613-1_9]
   Macnish K., 2019, REPORT ETHICAL TENSI, DOI [10.21253/DMU.8181827.v2., DOI 10.21253/DMU.8181827.V2]
   Macnish K., 2019, SHERPA DELIVERABLE 1, DOI [10.21253/DMU.8181827.v2., DOI 10.21253/DMU.8181827.V2]
   Macnish K, 2020, MORAL PHILOS POLIT, V7, P9, DOI 10.1515/mopp-2019-0025
   Macnish K, 2012, ETHICS INF TECHNOL, V14, P151, DOI 10.1007/s10676-012-9291-0
   Martin P, 2017, INTERNET INTERV, V8, P35, DOI 10.1016/j.invent.2017.03.001
   Metcalf J., 2016, PERSPECTIVES BIG DAT
   Mill J.S., 1861, UTILITARIANISM
   Mingers J, 2010, MIS QUART, V34, P833
   Mittelstadt B., 2019, EXPLAINING EXPLANATI
   Mittelstadt B, 2019, NAT MACH INTELL, V1, P501, DOI 10.1038/s42256-019-0114-4
   Mittelstadt BD, 2016, BIG DATA SOC, V3, P1, DOI 10.1177/2053951716679679
   MOOR JH, 1985, METAPHILOSOPHY, V16, P266, DOI 10.1111/j.1467-9973.1985.tb00173.x
   Moor JH, 2002, METAPHILOSOPHY, V33, P4, DOI 10.1111/1467-9973.00213
   Morley J., 2019, ARXIVE METHODS RES T
   National Commission for the Protection of Human Subjects of Biomedical and Behavioral Research, 1979, BELM REP ETH PRINC G
   Nerurkar M., 2016, INT REV INFORM ETHIC, V24
   OECD, 2017, REC OECD COUNC HLTH
   Patel A., 2019, SHERPA DELIVERABLE D
   Ramirez R, 2015, FUTURES, V71, P70, DOI 10.1016/j.futures.2015.06.006
   Rehg W, 2015, ETHICS INF TECHNOL, V17, P27, DOI 10.1007/s10676-014-9359-0
   Roessler B., 2015, SOCIAL DIMENSIONS PR
   Ryan M., 2019, ORBIT J, V2
   Ryan M, 2021, J INF COMMUN ETHICS, V19, P61, DOI 10.1108/JICES-12-2019-0138
   Santiago N., 2020, SHERPA DELPHI STUDY
   Sharkey A, 2012, ETHICS INF TECHNOL, V14, P27, DOI 10.1007/s10676-010-9234-6
   Solove DJ, 2002, CALIF LAW REV, V90, P1087, DOI 10.2307/3481326
   Sparrow R, 2009, IEEE TECHNOL SOC MAG, V28, P25, DOI 10.1109/MTS.2009.931862
   Stahl BC, 2018, IEEE SECUR PRIV, V16, P26, DOI 10.1109/MSP.2018.2701164
   Stahl BC, 2016, ROBOT AUTON SYST, V86, P152, DOI 10.1016/j.robot.2016.08.018
   Stahl BC, 2012, J ASSOC INF SYST, V13, P636
   Tavani HT, 2008, HDB INFORM COMPUTER, P131
   Taylor L, 2016, PHILOS T R SOC A, V374, DOI 10.1098/rsta.2016.0126
   The British Academy and the Royal Society, 2017, DAT MAN US GOV 21 CE
   US-ACM, 2017, STAT ALG TRANSP ACC
   van Est R., 2017, HUMAN RIGHTS ROBOT A
   Varley-Winter O, 2016, PHILOS T R SOC A, V374, DOI 10.1098/rsta.2016.0116
   WALSHAM G, 1995, EUR J INFORM SYST, V4, P74, DOI 10.1057/ejis.1995.9
   World Economic Forum, 2019, CISC VIS NETW IND GL
   Wright D., 2019, SHERPA DELIVERABLE 1
   Wright D, 2020, TECHNOL FORECAST SOC, V154, DOI 10.1016/j.techfore.2020.119972
   Wright D, 2011, ETHICS INF TECHNOL, V13, P199, DOI 10.1007/s10676-010-9242-6
   Yin RK., 2003, CASE STUDY RES DESIG, V26, P93, DOI 10.1097/FCH.0b013-31822dda9
NR 116
TC 9
Z9 9
U1 14
U2 23
PU ELSEVIER SCIENCE INC
PI NEW YORK
PA STE 800, 230 PARK AVE, NEW YORK, NY 10169 USA
SN 0148-2963
EI 1873-7978
J9 J BUS RES
JI J. Bus. Res.
PD JAN
PY 2021
VL 124
BP 374
EP 388
DI 10.1016/j.jbusres.2020.11.030
PG 15
WC Business
SC Business & Economics
GA PP1DI
UT WOS:000605608800031
OA Green Published, hybrid
DA 2021-12-12
ER

PT C
AU Doherty, M
   Esmaeili, B
AF Doherty, Mike
   Esmaeili, Behzad
GP IEEE
TI APPLICATION OF ARTIFICIAL INTELLIGENCE IN ELECTRICAL SAFETY
SO 2020 IEEE IAS ELECTRICAL SAFETY WORKSHOP (ESW)
SE IEEE IAS Electrical Safety Workshop
LA English
DT Proceedings Paper
CT IEEE-Industry-Applications-Society (IAS) Electrical Safety Workshop
   (ESW)
CY MAR 02-06, 2020
CL Reno, NV
SP IEEE Ind Applicat Soc
DE Artificial Intelligence (AI); Machine Learning; Data Mining
ID COMPUTER VISION; CIVIL INFRASTRUCTURE; DECISION; RISK
AB As artificial intelligence (AI) becomes more sophisticated in imitating human cognitive processes (e.g., problem solving, object detection, and learning), it has transformed several industry sectors and has had a growing impact on the way construction projects are delivered. One of the areas that has great potential to advance breakthroughs for innovative improvements is in electrical safety. Data generated from images captured from mobile devices, unmanned aerial vehicles, wearable sensors, building information modeling (BIM), and others present an opportunity for construction safety professionals and in many other sectors to analyze and benefit from the insights generated from the data using AI, machine learning and deep learning systems. For example, AI-based algorithms can be used to scan images from jobsites for safety hazards, such as workers not wearing protective equipment, and correlate the images with accident records; identify unsafe worker behavior and suggest training and education priorities; or track the real-time interactions of workers, machinery, and objects on the site and alert supervisors of potential safety issues. Using AI to execute the existing Shock and Arc Flash Risk Assessment Procedure templates from CSA Z462 and NFPA 70E as real-world scenarios and the potential ethical factors from the workers perspectives will also be discussed. Considering AI's immense potential, this study aims to synthesize emerging trends of artificial intelligence in electrical safety.
C1 [Doherty, Mike] eHazard, Oshawa, ON, Canada.
   [Esmaeili, Behzad] George Mason Univ, Fairfax, VA 22030 USA.
RP Doherty, M (corresponding author), eHazard, Oshawa, ON, Canada.
EM mike.doherty@e-hazard.com; besmaeil@gmu.edu
CR Al-Kaff A, 2018, EXPERT SYST APPL, V92, P447, DOI 10.1016/j.eswa.2017.09.033
   Angela Morley, 2017, PROPOSED ETHICAL FRA
   Anikushina V, 2018, PROCEDIA COMPUT SCI, V123, P24, DOI 10.1016/j.procs.2018.01.005
   [Anonymous], Z4622018 CSA
   [Anonymous], 70E2018 NEPA NAT FIR
   Ayhan BU, 2019, SAFETY SCI, V118, P273, DOI 10.1016/j.ssci.2019.05.027
   Brunette E., 2009, P 4 INT C AUT ROB AG, P385
   Cambria E, 2014, IEEE COMPUT INTELL M, V9, P48, DOI 10.1109/MCI.2014.2307227
   Cheng CW, 2012, ACCIDENT ANAL PREV, V48, P214, DOI 10.1016/j.aap.2011.04.014
   Cheng H., 2013, 2005 IEEE INT VEH S, P583
   Chokor A, 2016, PROCEDIA ENGINEER, V145, P1588, DOI 10.1016/j.proeng.2016.04.200
   Chowdhury GG, 2003, ANNU REV INFORM SCI, V37, P51, DOI 10.1002/aris.1440370103
   DINSMORE J, 1990, POETICS, V19, P13, DOI 10.1016/0304-422X(90)90029-5
   Falk Dan, 2019, ARTIFICIAL INTELLIGE
   Feng DM, 2018, ENG STRUCT, V156, P105, DOI 10.1016/j.engstruct.2017.11.018
   Garcia-Pulido JA, 2017, EXPERT SYST APPL, V76, P152, DOI 10.1016/j.eswa.2017.01.017
   Gordon M., 1993, US PATENT, P1
   Guan YQ, 2017, ENRGY PROCED, V127, P201, DOI 10.1016/j.egypro.2017.08.096
   Ham Y, 2019, AUTOMAT CONSTR, V105, DOI 10.1016/j.autcon.2019.102831
   Harris Richard, 2019, GOOGLE SEARCHES WAYS
   Heimberger M, 2017, IMAGE VISION COMPUT, V68, P88, DOI 10.1016/j.imavis.2017.07.002
   Jiao YR, 2019, COMPUT IND, V108, P1, DOI 10.1016/j.compind.2019.02.011
   Johnson Khari, 2019, BOOK REV AIQ EXPLAIN
   Klashanov F, 2016, PROCEDIA ENGINEER, V165, P1016, DOI 10.1016/j.proeng.2016.11.813
   Laganowska M, 2019, TRANSP RES PROC, V40, P1449, DOI 10.1016/j.trpro.2019.07.200
   Marucci-Wellman HR, 2017, ACCIDENT ANAL PREV, V98, P359, DOI 10.1016/j.aap.2016.10.014
   Moeslund TB, 2001, COMPUT VIS IMAGE UND, V81, P231, DOI 10.1006/cviu.2000.0897
   Patricio DI, 2018, COMPUT ELECTRON AGR, V153, P69, DOI 10.1016/j.compag.2018.08.001
   Perry Alex, 2019, MICROSOFT DUMPS 1 BI
   Poh CQX, 2018, AUTOMAT CONSTR, V93, P375, DOI 10.1016/j.autcon.2018.03.022
   Salehi H, 2019, THESIS MICHIGAN STAT
   Salehi H, 2018, ENG STRUCT, V171, P170, DOI 10.1016/j.engstruct.2018.05.084
   Sarkar S, 2019, SAFETY SCI, V118, P57, DOI 10.1016/j.ssci.2019.05.009
   Spencer BF, 2019, ENGINEERING-PRC, V5, P199, DOI 10.1016/j.eng.2018.11.030
   Sun YR, 2003, ARTIF INTELL, V146, P77, DOI 10.1016/S0004-3702(02)00399-5
   Tango F, 2013, IEEE T INTELL TRANSP, V14, P894, DOI 10.1109/TITS.2013.2247760
   Tixier AJP, 2016, AUTOMAT CONSTR, V62, P45, DOI 10.1016/j.autcon.2015.11.001
   Van Vleck TT, 2019, INT J MED INFORM, V129, P334, DOI 10.1016/j.ijmedinf.2019.06.028
   Vero AL, 2016, ARXIV PREPRINT ARXIV
   VYBORNY CJ, 1994, AM J ROENTGENOL, V162, P699, DOI 10.2214/ajr.162.3.8109525
   WAH BW, 1993, IEEE T KNOWL DATA EN, V5, P138, DOI 10.1109/69.204098
   Wu DS, 2017, ENG APPL ARTIF INTEL, V65, P433, DOI 10.1016/j.engappai.2017.09.001
   Wu JX, 2019, AUTOMAT CONSTR, V106, DOI 10.1016/j.autcon.2019.102894
   Yuen JKK, 2014, APPL SOFT COMPUT, V24, P31, DOI 10.1016/j.asoc.2014.05.031
   Zhang F, 2019, AUTOMAT CONSTR, V99, P238, DOI 10.1016/j.autcon.2018.12.016
   Zhang S, 2017, URBAN BOOK SERIES, P1, DOI DOI 10.1007/978-3-319-47145-7_1
   Zitnik M, 2019, INFORM FUSION, V50, P71, DOI 10.1016/j.inffus.2018.09.012
   Zou Y, 2017, AUTOMAT CONSTR, V80, P66, DOI 10.1016/j.autcon.2017.04.003
NR 48
TC 0
Z9 0
U1 0
U2 0
PU IEEE
PI NEW YORK
PA 345 E 47TH ST, NEW YORK, NY 10017 USA
SN 2326-3288
BN 978-1-7281-6438-0
J9 IEEE IAS ELECTR SAFE
PY 2020
PG 6
WC Engineering, Electrical & Electronic
SC Engineering
GA BS1TN
UT WOS:000696157100016
DA 2021-12-12
ER

PT J
AU Amato, C
   Ammar, HB
   Churchill, E
   Karpas, E
   Kido, T
   Kuniavsky, M
   Lawless, WF
   Oliehoek, FA
   Rossi, F
   Russell, S
   Srivastava, S
   Takadama, K
   van Allen, P
   Venable, KB
   Tuyls, K
   Vrancx, P
   Zhang, SQ
AF Amato, Christopher
   Ammar, Haitham Bou
   Churchill, Elizabeth
   Karpas, Erez
   Kido, Takashi
   Kuniavsky, Mike
   Lawless, W. F.
   Oliehoek, Frans A.
   Rossi, Francesca
   Russell, Stephen
   Srivastava, Siddharth
   Takadama, Keiki
   van Allen, Philip
   Venable, K. Brent
   Tuyls, Karl
   Vrancx, Peter
   Zhang, Shiqi
TI Reports on the 2018 AAAI Spring Symposium Series
SO AI MAGAZINE
LA English
DT Article
AB The Association for the Advancement of Artificial Intelligence, in cooperation with Stanford University's Department of Computer Science, presented the 2018 Spring Symposium Series, held March 26-28, 2018, on the campus of Stanford University. The seven symposia held were AI and Society: Ethics, Safety, and Trustworthiness in Intelligent Agents; Artificial Intelligence for the Internet of Everything; Beyond Machine Intelligence: Understanding Cognitive Bias and Humanity for WellBeing AI; Data-Efficient Reinforcement Learning; The Design of the User Experience for Artificial Intelligence (the UX of AI); Integrated Representation, Reasoning, Learning, and Execution for Goal-Directed Autonomy; Learning, Inference, and Control of Multiagent Systems. This report, compiled from organizers of the symposia, summarizes the research of the symposia that took place.
C1 [Amato, Christopher] Northeastern Univ, Boston, MA 02115 USA.
   [Ammar, Haitham Bou] PROWLER io, Reinforcement Learning, Cambridge, England.
   [Churchill, Elizabeth] Google, UX, Mountain View, CA USA.
   [Karpas, Erez] Technion Israel Inst Technol, Haifa, Israel.
   [Kido, Takashi] Stanford Univ, Stanford, CA 94305 USA.
   [Kuniavsky, Mike] Parc, Palo Alto, CA USA.
   [Lawless, W. F.] Paine Coll, Augusta, GA USA.
   [Oliehoek, Frans A.] Delft Univ Technol, Delft, Netherlands.
   [Oliehoek, Frans A.] Univ Liverpool, Liverpool, Merseyside, England.
   [Rossi, Francesca] IBM TJ Watson Res Ctr, Ossining, NY USA.
   [Rossi, Francesca] Univ Padua, Comp Sci, Padua, Italy.
   [Russell, Stephen] US Army Res Lab, Adelphi, MD USA.
   [Srivastava, Siddharth] Arizona State Univ, Tempe, AZ 85287 USA.
   [Takadama, Keiki] Univ Electrocommun, Tokyo, Japan.
   [Tuyls, Karl] Google DeepMind, London, England.
   [van Allen, Philip] Art Ctr Coll Design, Media Design Practices Dept, Pasadena, CA USA.
   [Venable, K. Brent] Tulane Univ, Comp Sci, New Orleans, LA 70118 USA.
   [Venable, K. Brent] Florida Inst Human & Machine Cognit IHMC, Pensacola, FL USA.
   [Vrancx, Peter] PROWLER io, Cambridge, England.
   [Zhang, Shiqi] Cleveland State Univ, Cleveland, OH 44115 USA.
RP Amato, C (corresponding author), Northeastern Univ, Boston, MA 02115 USA.
RI Vrancx, Peter/K-3118-2013; Rossi, Francesca/AAZ-1857-2020
OI Vrancx, Peter/0000-0002-9876-3684; Oliehoek, Frans/0000-0003-4372-5055
NR 0
TC 0
Z9 0
U1 1
U2 10
PU AMER ASSOC ARTIFICIAL INTELL
PI MENLO PK
PA 445 BURGESS DRIVE, MENLO PK, CA 94025-3496 USA
SN 0738-4602
J9 AI MAG
JI AI Mag.
PD WIN
PY 2018
VL 39
IS 4
BP 29
EP 35
DI 10.1609/aimag.v39i4.2824
PG 7
WC Computer Science, Artificial Intelligence
SC Computer Science
GA HE7ZM
UT WOS:000453661300007
OA Green Published, Bronze
DA 2021-12-12
ER

PT J
AU Qin, F
   Li, K
   Yan, JY
AF Qin, Fen
   Li, Kai
   Yan, Jianyuan
TI Understanding user trust in artificial intelligence-based educational
   systems: Evidence from China
SO BRITISH JOURNAL OF EDUCATIONAL TECHNOLOGY
LA English
DT Article
ID TUTORING SYSTEMS; TECHNOLOGY; KNOWLEDGE
AB Artificial Intelligence (AI) has penetrated the field of education. Trust has long been regarded as a driver for the acceptance of technology. Netnography and interviews were used to investigate trust in AI-based educational systems from the perspective of users. We identified the factors influencing trust in AI-based educational systems and categorized them as being related to technology, context and individual. Technology-related factors encompass functionality, helpfulness, interpretability, dependability and interaction interface. Context-related factors encompass benevolence of educational organizations, data management, teachers' competencies, official norms and knowledge characteristics. Individual-related factors encompass perception of the nature of learning, propensity to interact with teachers, perception of AI and autonomy orientation. The results from this paper will contribute to the literature on trust in technology and AI ethics in education.
C1 [Qin, Fen; Li, Kai; Yan, Jianyuan] Nankai Univ, Sch Business, Tianjin, Peoples R China.
RP Li, K (corresponding author), Nankai Univ, Sch Business, Tianjin, Peoples R China.
EM likai@nankai.edu.cn
FU National Social Science Foundation of China [18BGL267]
FX The authors would like to thank the editor-in-chief, the guest editor
   and two anonymous reviewers for their help in improving the paper. This
   paper is supported by the National Social Science Foundation of China
   (18BGL267).
CR Baratta A, 2017, J LANG IDENTITY EDUC, V16, P416, DOI 10.1080/15348458.2017.1359608
   Brinkman BG, 2011, ANAL SOC ISS PUB POL, V11, P61, DOI 10.1111/j.1530-2415.2010.01222.x
   Brynjolfsson E., 2017, HARVARD BUS REV, P1
   Cheng XS, 2017, INFORM TECHNOL PEOPL, V30, P691, DOI 10.1108/ITP-01-2016-0024
   Chung HJ, 2017, COMPUTER, V50, P100, DOI 10.1109/MC.2017.3571053
   Conati C., 2018, P INT C MACH LEARN W, P21
   Cooper CW., 2003, TEACHER ED Q, V30, P101
   CORBIN J, 1990, Z SOZIOL, V19, P418, DOI 10.1007/BF00988593
   Cukurova M, 2019, BRIT J EDUC TECHNOL, V50, P3032, DOI 10.1111/bjet.12829
   Di Mitri D, 2017, SEVENTH INTERNATIONAL LEARNING ANALYTICS & KNOWLEDGE CONFERENCE (LAK'17), P188, DOI 10.1145/3027385.3027447
   du Boulay B, 2019, BRIT J EDUC TECHNOL, V50, P2902, DOI 10.1111/bjet.12860
   European Commission,, 2019, ETH GUID TRUSTW AI
   Feldman J, 2015, ARTIF INTELL REV, V44, P157, DOI 10.1007/s10462-014-9422-6
   Forcier L.B., 2016, INTELLIGENCE UNLEASH
   Goksel N., 2019, HDB RES LEARNING AGE, P224, DOI DOI 10.4018/978-1-5225-8431-5.CH014
   Hancock PA, 2011, ERGON DES, V19, P24, DOI 10.1177/1064804611415045
   Hastie H, 2016, AAMAS'16: PROCEEDINGS OF THE 2016 INTERNATIONAL CONFERENCE ON AUTONOMOUS AGENTS & MULTIAGENT SYSTEMS, P931, DOI 10.5555/2936924.2937061
   Hengstler M, 2016, TECHNOL FORECAST SOC, V105, P105, DOI 10.1016/j.techfore.2015.12.014
   Hinojo-Lucena FJ, 2019, EDUC SCI, V9, DOI 10.3390/educsci9010051
   Jameson J, 2006, BRIT J EDUC TECHNOL, V37, P949, DOI 10.1111/j.1467-8535.2006.00669.x
   Jobin A, 2019, NAT MACH INTELL, V1, P389, DOI 10.1038/s42256-019-0088-2
   Kozinets RV, 2002, J MARKETING RES, V39, P61, DOI 10.1509/jmkr.39.1.61.18935
   Lankton NK, 2015, J ASSOC INF SYST, V16, P880, DOI 10.17705/1jais.00411
   Lee JD, 2004, HUM FACTORS, V46, P50, DOI 10.1518/hfes.46.1.50.30392
   McKnight D. H., 2011, ACM TRANS MANAG INF, DOI [10.1145/1985347.1985353, DOI 10.1145/1985347.1985353]
   MUIR BM, 1987, INT J MAN MACH STUD, V27, P527, DOI 10.1016/S0020-7373(87)80013-5
   Nichols M., 2018, PERSONALIZED GUIDANC, P109
   Nye BD, 2015, INT J ARTIF INTELL E, V25, P177, DOI 10.1007/s40593-014-0028-6
   Pavlou P.A., 2004, INFORM SYST RES, V15, P667
   Garcia MP, 2018, IFIP ADV INF COMM TE, V519, P628, DOI 10.1007/978-3-319-92007-8_53
   Richards D, 2019, BRIT J EDUC TECHNOL, V50, P2885, DOI 10.1111/bjet.12863
   Robert LP, 2009, J MANAGE INFORM SYST, V26, P241, DOI 10.2753/MIS0742-1222260210
   Roll I, 2016, INT J ARTIF INTELL E, V26, P582, DOI 10.1007/s40593-016-0110-3
   Rousseau DM, 1998, ACAD MANAGE REV, V23, P393, DOI 10.5465/AMR.1998.926617
   Serholt S, 2017, AI SOC, V32, P613, DOI 10.1007/s00146-016-0667-2
   Si CY, 2018, PROC CVPR IEEE, P118, DOI 10.1109/CVPR.2018.00020
   Starcic AI, 2019, BRIT J EDUC TECHNOL, V50, P2974, DOI 10.1111/bjet.12879
   Sullivan FR, 2019, BRIT J EDUC TECHNOL, V50, P3047, DOI 10.1111/bjet.12875
   Sun TQ, 2019, GOV INFORM Q, V36, P368, DOI 10.1016/j.giq.2018.09.008
   Vance A, 2008, J MANAGE INFORM SYST, V24, P73, DOI 10.2753/MIS0742-1222240403
   Weller A, 2017, ABS179801870 CORR
   Xie H, 2019, COMPUT EDUC, V140, DOI 10.1016/j.compedu.2019.103599
   Xu ZH, 2019, BRIT J EDUC TECHNOL, V50, P3119, DOI 10.1111/bjet.12758
   Zarifis A., 2019, EMERALD OPEN RES, V1, P15, DOI [10.35241/emeraldopenres.13249.1, DOI 10.35241/EMERALDOPENRES.13249.1]
NR 44
TC 3
Z9 3
U1 12
U2 56
PU WILEY
PI HOBOKEN
PA 111 RIVER ST, HOBOKEN 07030-5774, NJ USA
SN 0007-1013
EI 1467-8535
J9 BRIT J EDUC TECHNOL
JI Br. J. Educ. Technol.
PD SEP
PY 2020
VL 51
IS 5
BP 1693
EP 1710
DI 10.1111/bjet.12994
EA JUL 2020
PG 18
WC Education & Educational Research
SC Education & Educational Research
GA NF6MJ
UT WOS:000553590900001
DA 2021-12-12
ER

PT C
AU Kuwajima, H
   Ishikawa, F
AF Kuwajima, Hiroshi
   Ishikawa, Fuyuki
BE Wolter, K
   Schieferdecker, I
   Gallina, B
   Cukier, M
   Natella, R
   Ivaki, N
   Laranjeiro, N
TI Adapting SQuaRE for Quality Assessment of Artificial Intelligence
   Systems
SO 2019 IEEE 30TH INTERNATIONAL SYMPOSIUM ON SOFTWARE RELIABILITY
   ENGINEERING WORKSHOPS (ISSREW 2019)
SE IEEE International Symposium on Software Reliability Engineering
   Workshops
LA English
DT Proceedings Paper
CT 30th IEEE International Symposium on Software Reliability Engineering
   (ISSRE)
CY OCT 28-31, 2019
CL Berlin, GERMANY
SP IEEE, IEEE Comp Soc, Bosch, Concordia, iRights Lab, German Testing Board e V, Verteilte Intelligente Systeme e V, IEEE Reliablil Soc
DE machine learning; artificial intelligence; software quality; SQuaRE;
   ethics
AB More and more software practitioners are tackling towards industrial applications of artificial intelligence (AI) systems, especially those based on machine learning (ML). However, many of existing principles and approaches to traditional systems do not work effectively for the system behavior obtained by training not by logical design. In addition, unique kinds of requirements are emerging such as fairness and explainability. To provide clear guidance to understand and tackle these difficulties, we present an analysis on what quality concepts we should evaluate for AI systems. We base our discussion on ISO/IEC 25000 series, known as SQuaRE, and identify how it should be adapted for the unique nature of ML and Ethics guidelines for trustworthy AI from European Commission. We thus provide holistic insights for quality of AI systems by incorporating the ML nature and AI ethics to the traditional software quality concepts.
C1 [Kuwajima, Hiroshi] DENSO Corp, Tokyo, Japan.
   [Kuwajima, Hiroshi] Tokyo Inst Technol, Tokyo, Japan.
   [Ishikawa, Fuyuki] Natl Inst Informat, Tokyo, Japan.
RP Kuwajima, H (corresponding author), DENSO Corp, Tokyo, Japan.; Kuwajima, H (corresponding author), Tokyo Inst Technol, Tokyo, Japan.
EM hiroshi.kuwajima.j7d@jp.denso.com; f-ishikawa@nii.ac.jp
CR [Anonymous], 2014, 250002014 ISO IEC
   Breck E., 2017, NIPS 2016 WORKSH REL
   Corbett-Davies S., 2018, MEASURE MISMEASURE F
   Czarnecki K, 2018, LECT NOTES COMPUT SC, V11094, P439, DOI 10.1007/978-3-319-99229-7_37
   Gunning D., 2016, IJCAI 2016 WORKSH DE
   Ishikawa F., 2018, JOINT INT WORKSH CON
   Kuwajima H, 2019, PROG ARTIF INTELL, V8, P273, DOI 10.1007/s13748-019-00179-x
   Liu Q, 2018, IEEE ACCESS, V6, P12103, DOI 10.1109/ACCESS.2018.2805680
   Polyzotis N, 2017, SIGMOD'17: PROCEEDINGS OF THE 2017 ACM INTERNATIONAL CONFERENCE ON MANAGEMENT OF DATA, P1723, DOI 10.1145/3035918.3054782
   Ribeiro MT, 2016, KDD'16: PROCEEDINGS OF THE 22ND ACM SIGKDD INTERNATIONAL CONFERENCE ON KNOWLEDGE DISCOVERY AND DATA MINING, P1135, DOI 10.1145/2939672.2939778
   Sculley D., 2014, NIPS 2014 WORKSH SOF
   Szegedy C., 2015, EXPLAINING HARNESSIN
   Zhang J. M., 2019, MACHINE LEARNING TES
   Zinkevich M, 2017, NIPS 2016 WORKSH REL
NR 14
TC 1
Z9 1
U1 0
U2 0
PU IEEE COMPUTER SOC
PI LOS ALAMITOS
PA 10662 LOS VAQUEROS CIRCLE, PO BOX 3014, LOS ALAMITOS, CA 90720-1264 USA
SN 2375-821X
BN 978-1-7281-5138-0
J9 IEEE INT SYMP SOFTW
PY 2019
BP 13
EP 18
DI 10.1109/ISSREW.2019.00035
PG 6
WC Computer Science, Software Engineering
SC Computer Science
GA BS3NH
UT WOS:000713551400003
OA Green Submitted
DA 2021-12-12
ER

PT J
AU Gandedkar, NH
   Wong, MT
   Darendeliler, MA
AF Gandedkar, Narayan H.
   Wong, Matthew T.
   Darendeliler, M. Ali
TI Role of virtual reality (VR), augmented reality (AR) and artificial
   intelligence (AI) in tertiary education and research of orthodontics: An
   insight Narayan H. Gandedkar, Matthew T. Wong, and M. Ali Darendeliler
SO SEMINARS IN ORTHODONTICS
LA English
DT Article
ID DENTAL EDUCATION; SIMULATORS
AB Virtual Reality (VR), Augmented Reality (AR) and Artificial Intelligence (AI) are modern days technological phenomenon that are equipped with powerful ability to revolutionize education and research. The present insight not only outlines the caveats of traditional teaching, but explores the current and potential applications of VR, AR, and AI in the field of orthodontic teaching and research. The digital technology world immersed in artificial intelligence not only enhances the ability of both student and educator in assimilating and imparting knowledge, respectively, but also, helps to create a symbiotic relationship with each other. Also, emphasis is laid on understanding and implementing the interaction of strategic framework, professionalism and patient care delivery in the era of AI, VR, and AR in order to support dynamic engagements in a pedagogical, ethically-appropriate, community-centred, culturally-sensitive and economically-feasible teaching and research milieu (Semin Orthod 2021; 27:69-77) (c) 2021 Elsevier Inc. All rights reserved.
C1 [Gandedkar, Narayan H.; Wong, Matthew T.; Darendeliler, M. Ali] Univ Sydney, Discipline Orthodont, Fac Med & Hlth, Sydney Dent Hosp,Sch Dent,Sydney Local Hlth Dist, Sydney, NSW, Australia.
RP Gandedkar, NH (corresponding author), Univ Sydney, Discipline Orthodont, Fac Med & Hlth, Sydney Dent Hosp,Sch Dent,Sydney Local Hlth Dist, Sydney, NSW, Australia.
EM Narayan.gandedkar@sydney.edu.au
RI Gandedkar/AAR-3828-2020
OI Gandedkar/0000-0002-8429-7758; Wong, Matthew/0000-0002-0324-8664
CR Centenero SAH, 2012, J CRANIO MAXILL SURG, V40, P162, DOI 10.1016/j.jcms.2011.03.014
   Acker D, 1967, IMPROV COLL U TEACH, V15, P111
   [Anonymous], 2011, EUR J DENT EDUC, V15, P90, DOI 10.1111/j.1600-0579.2010.00645.x
   Bertolami Charles N, 2002, J Dent Educ, V66, P918
   Bull Susan, 2016, Res Pract Technol Enhanc Learn, V11, P10, DOI 10.1186/s41039-016-0035-3
   Campisi CA, 2020, AUGMENTED REALITY ME, P111
   Checa D, 2020, MULTIMED TOOLS APPL, V79, P5501, DOI 10.1007/s11042-019-08348-9
   Cheng L, FRONT ROBOT AI, V7, P222
   Coles TR, 2011, IEEE T HAPTICS, V4, P51, DOI [10.1109/TOH.2010.19, 10.1109/ToH.2010.19]
   Coy A, 2019, 15 INT C ITS, P3
   Densen Peter, 2011, Trans Am Clin Climatol Assoc, V122, P48
   DiMaio S, 2007, NEUROIMAGE, V37, pS144, DOI 10.1016/j.neuroimage.2007.04.026
   Epp CD, 2015, IEEE T LEARN TECHNOL, V8, P242, DOI 10.1109/TLT.2015.2411604
   Escobar-Castillejos D, 2016, J MED SYST, V40, DOI 10.1007/s10916-016-0459-8
   Forcier L.B., 2016, INTELLIGENCE UNLEASH
   Gandedkar N, 2017, J CONT ORTHOD, V1, P12
   Gazibara T, 2015, J MED SYST, V39, DOI 10.1007/s10916-015-0302-7
   Geroimenko V, 2020, AUGMENTED REALITY ED
   Hooshyar D, 2020, COMPUT EDUC, V154, DOI 10.1016/j.compedu.2020.103878
   Iacopino AM, 2007, J DENT EDUC, V71, P450
   Ifenthaler D, 2019, INT J LEARN ANAL ART, V1, P28, DOI 10.3991/ijai.v1i1.10978
   Imafuku R, 2015, INT J MED EDUC, V6, P47, DOI 10.5116/ijme.5523.2b9e
   Nkambou R, 2010, STUD COMPUT INTELL, V308, P15
   Nkambou Roger, 2010, ADV INTELLIGENT TUTO, V1st
   Panadero E, 2017, FRONT PSYCHOL, V8, DOI 10.3389/fpsyg.2017.00422
   Park Wook Joo, 2018, Eur J Dent, V12, P594, DOI 10.4103/ejd.ejd_325_18
   Pedro F., 2019, ARTIFICIAL INTELLIGE
   Prinsloo P., 2017, E LEARNING DIGITAL M, V14, P138, DOI DOI 10.1177/2042753017731355
   Radianti J, 2020, COMPUT EDUC, V147, DOI 10.1016/j.compedu.2019.103778
   Renz A, DEMYSTIFICATION ARTI
   Roy E, 2017, SAUDI DENT J, V29, P41, DOI 10.1016/j.sdentj.2017.02.001
   Ruikar DD, 2018, J MED SYST, V42, DOI 10.1007/s10916-018-1019-1
   Schulz C, RADIOL RES PRACT
   Shah P, 2019, NPJ DIGIT MED, V2, DOI 10.1038/s41746-019-0148-3
   Sleeman D., 1982, INTELLIGENT TUTORING
   Towers A, 2019, BRIT DENT J, V226, P358, DOI 10.1038/s41415-019-0041-0
   Tse B, 2010, DES DEV HAPT DENT TR, P101
   Tucker S, 2010, J ORAL MAXIL SURG, V68, P2412, DOI 10.1016/j.joms.2009.09.058
   Turing AM, 1937, P LOND MATH SOC, V42, P230, DOI 10.1112/plms/s2-42.1.230
   Wako TN, ED MANAGEMENT INFORM
   Woolf B. P., 2010, BUILDING INTELLIGENT
   Xia James J, 2005, Atlas Oral Maxillofac Surg Clin North Am, V13, P25, DOI 10.1016/j.cxom.2004.10.004
   Zawacki-Richter O, 2019, INT J EDUC TECHNOL H, V16, DOI 10.1186/s41239-019-0171-0
   Zhang W, 2020, BAS PROGR COMP USAS, P99
NR 44
TC 0
Z9 0
U1 4
U2 4
PU ELSEVIER INC
PI SAN DIEGO
PA 525 B STREET, STE 1900, SAN DIEGO, CA 92101-4495 USA
SN 1073-8746
EI 1558-4631
J9 SEMIN ORTHOD
JI Semin. Orthod.
PD JUN
PY 2021
VL 27
IS 2
BP 69
EP 77
DI 10.1053/j.sodo.2021.05.003
PG 9
WC Dentistry, Oral Surgery & Medicine
SC Dentistry, Oral Surgery & Medicine
GA TC4IG
UT WOS:000668603600003
DA 2021-12-12
ER

PT J
AU Emmert-Streib, F
AF Emmert-Streib, Frank
TI From the Digital Data Revolution toward a Digital Society: Pervasiveness
   of Artificial Intelligence
SO MACHINE LEARNING AND KNOWLEDGE EXTRACTION
LA English
DT Article
DE artificial intelligence; machine learning; data science; social data;
   natural language processing; industry 4; 0; ethical AI
ID COMPUTATIONAL SOCIAL-SCIENCE; TO-MACHINE COMMUNICATIONS; BIG DATA;
   PREDICTIVE-MAINTENANCE; NEXT-GENERATION; INDUSTRY 4.0; NETWORK; FUTURE;
   CLASSIFICATION; DIAGNOSIS
AB Technological progress has led to powerful computers and communication technologies that penetrate nowadays all areas of science, industry and our private lives. As a consequence, all these areas are generating digital traces of data amounting to big data resources. This opens unprecedented opportunities but also challenges toward the analysis, management, interpretation and responsible usage of such data. In this paper, we discuss these developments and the fields that have been particularly effected by the digital revolution. Our discussion is AI-centered showing domain-specific prospects but also intricacies for the method development in artificial intelligence. For instance, we discuss recent breakthroughs in deep learning algorithms and artificial intelligence as well as advances in text mining and natural language processing, e.g., word-embedding methods that enable the processing of large amounts of text data from diverse sources such as governmental reports, blog entries in social media or clinical health records of patients. Furthermore, we discuss the necessity of further improving general artificial intelligence approaches and for utilizing advanced learning paradigms. This leads to arguments for the establishment of statistical artificial intelligence. Finally, we provide an outlook on important aspects of future challenges that are of crucial importance for the development of all fields, including ethical AI and the influence of bias on AI systems. As potential end-point of this development, we define digital society as the asymptotic limiting state of digital economy that emerges from fully connected information and communication technologies enabling the pervasiveness of AI. Overall, our discussion provides a perspective on the elaborate relatedness of digital data and AI systems.
C1 [Emmert-Streib, Frank] Tampere Univ, Predict Soc & Data Analyt Lab, Fac Informat Technol & Commun Sci, Tampere 33720, Finland.
   [Emmert-Streib, Frank] Inst Biosci & Med Technol, Tampere 33520, Finland.
RP Emmert-Streib, F (corresponding author), Tampere Univ, Predict Soc & Data Analyt Lab, Fac Informat Technol & Commun Sci, Tampere 33720, Finland.; Emmert-Streib, F (corresponding author), Inst Biosci & Med Technol, Tampere 33520, Finland.
EM v@bio-complexity.com
RI Emmert-Streib, Frank/G-8099-2011
OI Emmert-Streib, Frank/0000-0003-0745-5641
CR Abu-Mostafa Y.S, 2012, LEARNING DATA, V4
   Adadi A, 2018, IEEE ACCESS, V6, P52138, DOI 10.1109/ACCESS.2018.2870052
   Ali F, 2021, FUTURE GENER COMP SY, V114, P23, DOI 10.1016/j.future.2020.07.047
   Ali F, 2020, INFORM FUSION, V63, P208, DOI 10.1016/j.inffus.2020.06.008
   [Anonymous], 2014, IEEE INTL CONF IND I
   Baggerly KA, 2009, ANN APPL STAT, V3, P1309, DOI 10.1214/09-AOAS291
   Baldi P., 2012, J MACH LEARN RES, P37, DOI DOI 10.1561/2200000006
   Barricelli BR, 2019, IEEE ACCESS, V7, P167653, DOI 10.1109/ACCESS.2019.2953499
   Bharadwaj A, 2013, MIS QUART, V37, P471, DOI 10.25300/MISQ/2013/37:2.3
   Bishop C. M., 2006, PATTERN RECOGN
   Botsman R., 2010, WHATS MINE IS YOURS
   Brockman J., 2020, POSSIBLE MINDS 25 WA
   Brynjolfsson E., 2014, 2 MACHINE AGE WORK P
   Buccafurri F, 2015, COMPUT HUM BEHAV, V52, P87, DOI 10.1016/j.chb.2015.05.045
   Bughin J., 2018, NOTES AI FRONTIER MO
   Bukht R., 2017, SSRN ELECT J, DOI [10.2139/ssrn.3431732, DOI 10.2139/SSRN.3431732]
   Card SK, 2018, PSYCHOL HUMAN COMPUT
   Carmigniani J, 2011, MULTIMED TOOLS APPL, V51, P341, DOI 10.1007/s11042-010-0660-6
   Caruana R, 1997, MACH LEARN, V28, P41, DOI 10.1023/A:1007379606734
   Challen R, 2019, BMJ QUAL SAF, V28, P231, DOI 10.1136/bmjqs-2018-008370
   Chang RM, 2014, DECIS SUPPORT SYST, V63, P67, DOI 10.1016/j.dss.2013.08.008
   Chen CE, 2019, JAMA INTERN MED, V179, P838, DOI 10.1001/jamainternmed.2018.7235
   Chen HC, 2012, MIS QUART, V36, P1165
   Chen M, 2012, KSII T INTERNET INF, V6, P480, DOI 10.3837/tiis.2012.02.002
   Cheng MM, 2016, INT J HOSP MANAG, V57, P60, DOI 10.1016/j.ijhm.2016.06.003
   Cohen G., 2017, ARXIV170205373
   Conte R, 2012, EUR PHYS J-SPEC TOP, V214, P325, DOI 10.1140/epjst/e2012-01697-8
   Courtland R, 2018, NATURE, V558, P357, DOI 10.1038/d41586-018-05469-3
   Dehmer M, 2011, APPL STAT NETWORK BI
   Devlin J., 2018, ARXIV181004805
   Djahel S, 2015, IEEE COMMUN SURV TUT, V17, P125, DOI 10.1109/COMST.2014.2339817
   Du Y., 2019, LECT NOTES COMPUTER, P563
   Dufva T, 2019, FUTURES, V107, P17, DOI 10.1016/j.futures.2018.11.001
   Ejaz W, 2017, IEEE COMMUN MAG, V55, P84, DOI 10.1109/MCOM.2017.1600218CM
   El Emam K, 2015, BMJ-BRIT MED J, V350, DOI 10.1136/bmj.h1139
   Emmert-Streib F, 2010, IET SYST BIOL, V4, P277, DOI 10.1049/iet-syb.2010.0028
   Emmert-Streib F., 2021, FRONT BIG DATA, V4, P10
   Emmert-Streib F., 2020, WIRES DATA MIN KNOWL, V10, DOI DOI 10.1002/widm.1368
   Emmert-Streib Frank, 2020, Front Artif Intell, V3, P524339, DOI 10.3389/frai.2020.524339
   Emmert-Streib F, 2019, MACH LEARN KNOW EXTR, V1, DOI 10.3390/make1030054
   Emmert-Streib F, 2019, MACH LEARN KNOW EXTR, V1, P359, DOI 10.3390/make1010021
   Emmert-Streib Frank, 2020, Front Artif Intell, V3, P4, DOI 10.3389/frai.2020.00004
   Emmert-Streib F, 2019, FRONT CELL DEV BIOL, V7, DOI 10.3389/fcell.2019.00349
   Emmert-Streib F, 2019, MACH LEARN KNOW EXTR, V1, DOI 10.3390/make1010032
   Emmert-Streib F, 2018, FRONT BIG DATA, V1, DOI 10.3389/fdata.2018.00002
   Emmert-Streib F, 2016, FRONT GENET, V7, DOI 10.3389/fgene.2016.00012
   Esteva A, 2017, NATURE, V542, P115, DOI 10.1038/nature21056
   Fogel AL, 2018, NPJ DIGIT MED, V1, DOI 10.1038/s41746-017-0012-2
   Franks B., 2012, TAMING BIG DATA TIDA, VVolume 49
   Grall A, 2002, IEEE T RELIAB, V51, P141, DOI 10.1109/TR.2002.1011518
   GRANOVETTER M, 1985, AM J SOCIOL, V91, P481, DOI 10.1086/228311
   Gu S., P 2017 IEEE INT C RO, P3389
   Gulshan V, 2016, JAMA-J AM MED ASSOC, V316, P2402, DOI 10.1001/jama.2016.17216
   Halper F., 2017, ADV ANAL MOVING AI M ADV ANAL MOVING AI M
   Han T, 2019, KNOWL-BASED SYST, V165, P474, DOI 10.1016/j.knosys.2018.12.019
   Hastie T., 2009, ELEMENTS STAT LEARNI
   Helbing D, 2015, THINKING AHEAD ESSAY
   Helbing D., 2019, DIGITAL ENLIGHTENMEN, P47
   Herrlich P, 2013, EMBO REP, V14, P759, DOI 10.1038/embor.2013.116
   Holzinger A., 2018, LECT NOTES COMPUT SC, P1, DOI DOI 10.1007/978-3-319-99740-7_1
   Holzinger Andreas, 2016, Brain Inform, V3, P119, DOI 10.1007/s40708-016-0042-6
   Hrazdil K, 2013, ECON LETT, V118, P77, DOI 10.1016/j.econlet.2012.09.022
   Huynh BQ, 2016, J MED IMAGING, V3, DOI 10.1117/1.JMI.3.3.034501
   Isaak J, 2018, COMPUTER, V51, P56, DOI 10.1109/MC.2018.3191268
   Jangirala S, 2020, IEEE T DEPEND SECURE, V17, P942, DOI 10.1109/TDSC.2018.2828306
   Joy B., 2000, WIRED
   Kagermann H, 2013, RECOMMENDATIONS IMPL
   Kankanhalli A, 2019, GOV INFORM Q, V36, P304, DOI 10.1016/j.giq.2019.02.003
   Kingma D.P., 2014, ARXIV PREPRINT ARXIV
   Kitchin R., 2014, DATA REVOLUTION BIG
   Knobel, 2008, DIGITAL LITERACIES C
   Kostkova P, 2015, FRONT PUBLIC HEALTH, V3, DOI 10.3389/fpubh.2015.00134
   Krizhevsky A., 2012, ADV NEURAL INFORM PR, VVol. 25, P1097, DOI [10.1145/3065386, DOI 10.1145/3065386]
   Kumar V, 2018, J MED SYST, V42, DOI 10.1007/s10916-018-0987-5
   Labovitz DL, 2017, STROKE, V48, P1416, DOI 10.1161/STROKEAHA.116.016281
   Lau J. H., 2016, P 1 WORKSH REPR LEAR, DOI DOI 10.18653/V1/W16
   Lee H., 2009, 2009 INT C INF PROC, P1096
   Lee H, 2017, BMC MED INFORM DECIS, V17, DOI 10.1186/s12911-017-0499-0
   Lee WJ, 2019, PROC CIRP, V80, P506, DOI 10.1016/j.procir.2018.12.019
   Lerman K, 2019, ARXIV PREPRINT ARXIV
   Li Y., 2017, CORR
   Lim WM, 2020, AUSTRALAS MARK J, V28, P4, DOI 10.1016/j.ausmj.2020.06.007
   Liu Y, 2019, IEEE ACCESS, V7, P49088, DOI 10.1109/ACCESS.2019.2909828
   Lu Y, 2017, J IND INF INTEGR, V6, P1, DOI 10.1016/j.jii.2017.04.005
   Ma YY, 2013, INT STAT REV, V81, P134, DOI 10.1111/j.1751-5823.2012.00182.x
   Ma'ayan A, 2014, TRENDS PHARMACOL SCI, V35, P450, DOI 10.1016/j.tips.2014.07.001
   Madakam S., 2015, J COMPUT COMMUN, V3, P164, DOI [DOI 10.4236/JCC.2015.35021, 10.4236/jcc.2015.35021]
   Mahler R.P.S., 2007, STAT MULTISOURCE MUL
   Makridakis S, 2017, FUTURES, V90, P46, DOI 10.1016/j.futures.2017.03.006
   Marcus G, 2019, REBOOTING AI BUILDIN
   Marx V, 2013, NATURE, V498, P255, DOI 10.1038/498255a
   Marzese DM, 2015, EXPERT REV MOL DIAGN, V15, P647, DOI 10.1586/14737159.2015.1027194
   Mateos MA, 2012, 2012 IEEE INT VEH S, P902
   Matz SC, 2017, P NATL ACAD SCI USA, V114, P12714, DOI 10.1073/pnas.1710966114
   Mesenbourg T.L., 2001, MEASURING DIGITAL EC, P5
   Mikolov T., 2013, ADV NEURAL INFORM PR, P3111
   Milosevic Z., 2019, IEEE INT ENTERP DIST, P105, DOI DOI 10.1109/EDOC.2019.00022
   Mnih V, 2015, NATURE, V518, P529, DOI 10.1038/nature14236
   Monostori L., 2018, INT ACAD PRODUCTION, DOI [10.1007/978-3-642-35950-7_16790-1, DOI 10.1007/978-3-642-35950-7_16790-1]
   Ntoutsi E., 2020, WIRES DATA MIN KNOWL, V10, P3, DOI [10.1002/widm.1356, DOI 10.1002/widm.1356]
   Olshannikova Ekaterina, 2017, Journal of Big Data, V4, DOI 10.1186/s40537-017-0063-x
   Pan SJ, 2010, IEEE T KNOWL DATA EN, V22, P1345, DOI 10.1109/TKDE.2009.191
   Perera N, 2020, FRONT CELL DEV BIOL, V8, DOI 10.3389/fcell.2020.00673
   Petricoin EF, 2004, CURR OPIN BIOTECH, V15, P24, DOI 10.1016/j.copbio.2004.01.005
   Quackenbush J, 2011, HUMAN GENOME BOOK ES
   SCHENA M, 1995, SCIENCE, V270, P467, DOI 10.1126/science.270.5235.467
   Schlagwein D, 2020, J ASSOC INF SCI TECH, V71, P817, DOI 10.1002/asi.24300
   Shah DV, 2015, ANN AM ACAD POLIT SS, V659, P6, DOI 10.1177/0002716215572084
   Shearer C., 2000, J DATA WAREHOUSE, V5, P13
   Shendure J, 2008, NAT BIOTECHNOL, V26, P1135, DOI 10.1038/nbt1486
   Skobelev P.O., 2017, IND 4 0, V2, P307
   Steinhubl SR, 2018, NPJ DIGIT MED, V1, DOI 10.1038/s41746-017-0005-1
   Stojmenovic I, 2014, IEEE INTERNET THINGS, V1, P122, DOI 10.1109/JIOT.2014.2311693
   Taeihagh A, 2017, J DEV SOC, V33, P191, DOI 10.1177/0169796X17710072
   Theodoridis S., 2003, PATTERN RECOGN
   Tripathi S., 2020, 200714791 ARXIV 200714791 ARXIV
   Tukey J., 1977, EXPLORATORY DATA ANA
   Tuptuk N, 2018, J MANUF SYST, V47, P93, DOI 10.1016/j.jmsy.2018.04.007
   UNCTAD, 2019, DIG EC REP 2019 VAL
   van Engelen JE, 2020, MACH LEARN, V109, P373, DOI 10.1007/s10994-019-05855-6
   Vayena E, 2018, AM J BIOETHICS, V18, P49, DOI 10.1080/15265161.2018.1498955
   Wan JF, 2013, COMPUT SCI INF SYST, V10, P1105, DOI 10.2298/CSIS120326018W
   Wang Y, 2017, ADV MANUF, V5, P311, DOI 10.1007/s40436-017-0204-7
   Wang Z, 2009, NAT REV GENET, V10, P57, DOI 10.1038/nrg2484
   Weiss Karl, 2016, Journal of Big Data, V3, DOI 10.1186/s40537-016-0043-6
   Winfield AFT, 2018, PHILOS T R SOC A, V376, DOI 10.1098/rsta.2018.0085
   Wu FJ, 2011, PERVASIVE MOB COMPUT, V7, P397, DOI 10.1016/j.pmcj.2011.03.003
   Xu LD, 2018, INT J PROD RES, V56, P2941, DOI 10.1080/00207543.2018.1444806
   Yapo A, 2018, P 51 HAW INT C SYST
NR 129
TC 2
Z9 2
U1 5
U2 5
PU MDPI
PI BASEL
PA ST ALBAN-ANLAGE 66, CH-4052 BASEL, SWITZERLAND
EI 2504-4990
J9 MACH LEARN KNOW EXTR
JI Mach. Learn. Knowl. Extr.
PD MAR
PY 2021
VL 3
IS 1
BP 284
EP 298
DI 10.3390/make3010014
PG 15
WC Computer Science, Artificial Intelligence; Computer Science,
   Interdisciplinary Applications; Engineering, Electrical & Electronic
SC Computer Science; Engineering
GA TX0MF
UT WOS:000682783500014
OA gold
DA 2021-12-12
ER

PT J
AU Khakurel, J
   Penzenstadler, B
   Porras, J
   Knutas, A
   Zhang, WL
AF Khakurel, Jayden
   Penzenstadler, Birgit
   Porras, Jari
   Knutas, Antti
   Zhang, Wenlu
TI The Rise of Artificial Intelligence under the Lens of Sustainability
SO TECHNOLOGIES
LA English
DT Article
DE sustainability; artificial intelligence; machine learning; ethics;
   social impacts
ID ETHICS; ROBOTS; REQUIREMENTS; HEALTH; POWER
AB Since the 1950s, artificial intelligence (AI) has been a recurring topic in research. However, this field has only recently gained significant momentum because of the advances in technology and algorithms, along with new AI techniques such as machine learning methods for structured data, modern deep learning, and natural language processing for unstructured data. Although companies are eager to join the fray of this new AI trend and take advantage of its potential benefits, it is unclear what implications AI will have on society now and in the long term. Using the five dimensions of sustainability to structure the analysis, we explore the impacts of AI on several domains. We find that there is a significant impact on all five dimensions, with positive and negative impacts, and that value, collaboration, sharing responsibilities; ethics will play a vital role in any future sustainable development of AI in society. Our exploration provides a foundation for in-depth discussions and future research collaborations.
C1 [Khakurel, Jayden; Porras, Jari; Knutas, Antti] Lappeenranta Univ Technol, Sch Engn Sci, Lappeenranta 53850, Finland.
   [Penzenstadler, Birgit; Zhang, Wenlu] Calif State Univ Long Beach, Comp Engn & Comp Sci, Long Beach, CA 90840 USA.
RP Khakurel, J (corresponding author), Lappeenranta Univ Technol, Sch Engn Sci, Lappeenranta 53850, Finland.; Penzenstadler, B (corresponding author), Calif State Univ Long Beach, Comp Engn & Comp Sci, Long Beach, CA 90840 USA.
EM jayden.khakurel@lut.fi; birgit.penzenstadler@csulb.edu;
   jari.porras@lut.fi; Antti.knutas@lut.fi; Wenlu.Zhang@csulb.edu
RI Knutas, Antti/L-5808-2019; Penzenstadler, Birgit S/B-1582-2015;
   Khakurel, Jayden/I-4463-2019
OI Knutas, Antti/0000-0002-6953-0021; Penzenstadler, Birgit
   S/0000-0002-5771-0455; Khakurel, Jayden/0000-0002-1397-5478
CR Al-Jarrah O, 2006, WASTE MANAGE, V26, P299, DOI 10.1016/j.wasman.2005.01.026
   Alexandris K, 1999, J SPORT MANAGE, V13, P317, DOI 10.1123/jsm.13.4.317
   ANDERSON RE, 1993, COMMUN ACM, V36, P98, DOI 10.1145/151220.151231
   Andrews W., 2018, CRAFT ARTIFICIAL INT
   Bannai A, 2014, SCAND J WORK ENV HEA, V40, P5, DOI 10.5271/sjweh.3388
   Becker C, 2016, IEEE SOFTWARE, V33, P56, DOI 10.1109/MS.2015.158
   Booch G., DONT FEAR SUPERINTEL
   Borenstein J, 2017, AI SOC, V32, P499, DOI 10.1007/s00146-016-0684-1
   Bostrom N, 2011, CAMBRIDGE HDB ARTIFI, P316
   Bundesregierung D., ECKPUNKTE BUNDESREGI
   Carrico G., 2018, EUR VIEW, V17, P29, DOI [10.1177/1781685818764821, DOI 10.1177/1781685818764821]
   Chen TL, 2017, PLOS ONE, V12, DOI 10.1371/journal.pone.0182736
   Cheng A.-S., 2010, P AM SOC INF SCI TEC, V47, P1, DOI [DOI 10.1002/meet.14504701232, 10.1002/meet.14504701232, DOI 10.1002/MEET.14504701232]
   Chowdhury A.P., 10 AREAS ARTIFICIAL
   Copeland B.J., 2004, ESSENTIAL TURING SEM
   Copeland S, 2018, AI SOC, V33, P101, DOI 10.1007/s00146-017-0744-1
   Cully A, 2015, NATURE, V521, P503, DOI 10.1038/nature14422
   Department of Public Information United Nations, 2015, SUST DEV GOALS 2015
   Dignum V, 2018, ETHICS INF TECHNOL, V20, P1, DOI 10.1007/s10676-018-9450-z
   Duan Yan, 2016, ARXIV161102779
   Ehrenfeld J., 2006, CHANGETHIS, V25, P1
   Fan WG, 2014, COMMUN ACM, V57, P74, DOI 10.1145/2602574
   Fisher DH, 2017, THIRTY-FIRST AAAI CONFERENCE ON ARTIFICIAL INTELLIGENCE, P4852
   Frieden J, 1996, IMPACT INT EC NATL P
   Gale CR, 2018, AGE AGEING, V47, P392, DOI 10.1093/ageing/afx188
   Gibney E., 2018, NATURE, DOI [10.1038/d41586-018-05791-w, DOI 10.1038/D41586-018-05791-W]
   Goertzel Ben, 2007, ADV ARTIFICIAL GEN I, P1
   Greg C., TECH SECTOR BACKS BR
   Guiltinan J, 2009, J BUS ETHICS, V89, P19, DOI 10.1007/s10551-008-9907-9
   Hallevy G, 2010, SSRN ELECT J, DOI [10.2139/ssrn.1564096, DOI 10.2139/SSRN.1564096]
   Hanley N., 1997, ENV EC THEORY PRACTI, P1
   Harari Y. N., 2017, GUARDIAN
   Hasse C, 2019, AI SOC, V34, P355, DOI 10.1007/s00146-018-0854-4
   Hawking S., S HAWKING AI WILL BE
   Hilty LM, 2015, ADV INTELL SYST, V310, P3, DOI 10.1007/978-3-319-09228-7_1
   Hoehndorf R., 2017, DATA SCI, V1, P27, DOI [DOI 10.3233/DS-170004, 10.3233/DS-170004]
   Huang MH, 2018, J SERV RES-US, V21, P155, DOI 10.1177/1094670517752459
   Iglinski H, 2017, PROCEDIA ENGINEER, V192, P353, DOI 10.1016/j.proeng.2017.06.061
   Ivanov S., 2017, YB VARNA U MANAGEMEN, V10
   Jiang F, 2017, STROKE VASC NEUROL, V2, P230, DOI 10.1136/svn-2017-000101
   Kevin K., AI CAN BRING 2 IND R
   Khakurel J, 2018, INFORM TECHNOL PEOPL, V31, P791, DOI 10.1108/ITP-03-2017-0076
   Kingston J., 2018, ARXIV180207782
   Kirkpatrick K, 2017, COMMUN ACM, V60, P18, DOI 10.1145/3105442
   Kumar S, 2012, INT J SOFT COMPUT EN
   Lammers J, 2016, PERS SOC PSYCHOL B, V42, P498, DOI 10.1177/0146167216634064
   Lebeuf C, 2018, IEEE SOFTWARE, V35, P18, DOI 10.1109/MS.2017.4541027
   LeCun Y, 2015, NATURE, V521, P436, DOI 10.1038/nature14539
   Lee CC, 2009, EDUC GERONTOL, V35, P15, DOI 10.1080/03601270802300091
   Leiserowitz AA, 2006, ANNU REV ENV RESOUR, V31, P413, DOI 10.1146/annurev.energy.31.102505.133552
   Lightman A., 2018, PRAISE WASTING TIME
   McCarthy J, 2006, AI MAG, V27, P12
   McClure PK, 2018, SOC SCI COMPUT REV, V36, P139, DOI 10.1177/0894439317698637
   Morgan C., RES SAY FAKE NEWS HA
   Muller VC, 2014, J EXP THEOR ARTIF IN, V26, P297, DOI 10.1080/0952813X.2014.895110
   Norouzzadeh MS, 2018, P NATL ACAD SCI USA, V115, pE5716, DOI 10.1073/pnas.1719367115
   Organisation for Economic Co operation and Development, 1998, MAINT PROSP AG SOC O
   Packard V., 1960, THE WASTE MAKERS
   Pamela B., RUTLEDGE CAMBRIDGE A
   Papadopoulos Ioannis, 2014, World Review of Entrepreneurship, Management and Sustainable Development, V10, P334, DOI 10.1504/WREMSD.2014.060391
   Pavaloiu A., 2017, ARXIV PREPRINT ARXIV, P15
   Penzenstadler B., 2013, P 2013 2 INT WORKSH
   Penzenstadler B, 2018, INFORM SOFTWARE TECH, V95, P130, DOI 10.1016/j.infsof.2017.11.011
   Popenici Stefan A D, 2017, Res Pract Technol Enhanc Learn, V12, P22, DOI 10.1186/s41039-017-0062-8
   Ramchandran G, 2017, AI SOC, V32, P421, DOI 10.1007/s00146-016-0650-y
   Rescher N., 1969, UPA NICHOLAS RESCHER
   Roberts K., 2000, WORLD LEISURE J, V42, P3, DOI DOI 10.1080/04419057.2000.9674190
   Rokeach M., 1973, NATURE HUMAN VALUES
   Schor J.B., 1992, CONTEMP SOCIOL, V21, P843, DOI [10.2307/2075676, DOI 10.2307/2075676]
   Serholt S, 2017, AI SOC, V32, P613, DOI 10.1007/s00146-016-0667-2
   Seyff N, 2018, INT REQUIR ENG CONF, P304, DOI 10.1109/RE.2018.00038
   Shead S., S HAWKING AND ELON M
   Silver D, 2016, NATURE, V529, P484, DOI 10.1038/nature16961
   Simard PY, 2003, PROC INT CONF DOC, P958
   Simonite T., AI SOFTWARE LEARNS M
   Simpson J. A., 2015, APA HDB PERSONALITY, V3, P393, DOI DOI 10.1037/14344-015
   Song JT, 2014, ANN OCCUP ENVIRON ME, V26, DOI 10.1186/2052-4374-26-2
   Sorell T, 2014, ETHICS INF TECHNOL, V16, P183, DOI 10.1007/s10676-014-9344-7
   Strelkova O., 2017, 3 TYPES ARTIFICIAL I, P1
   Tegman M., 2018, GET EMPOWERED NOT OV
   Tegmark M., 2017, LIFE 3 0 BEING HUMAN
   Tredinnick L., 2017, BUS INFORM REV, V34, P37
   Tufekci Zeynep, 2016, MACHINE INTELLIGENCE
   UN, 2018, SUST DEV GOALS REP 2
   United Nations, 2015, MILL DEV GOALS REP 2
   United Nations, 2009, MILL DEV GOALS REP 2
   Varol O, 2017, EPJ DATA SCI, V6, DOI 10.1140/epjds/s13688-017-0111-y
   Villani C., MEANINGFUL ARTIFICIA
   WBCSD, 2000, EC CREAT MOR VAL LES
   WCED, 1987, MED CONFL SURVIV, V4, P300
   WEIZENBAUM J, 1966, COMMUN ACM, V9, P36, DOI 10.1145/365153.365168
   Wisskirchen G., 2017, ARTIFICIAL INTELLIGE
   Yamin AE, 2005, AM J PUBLIC HEALTH, V95, P1156, DOI 10.2105/AJPH.2004.055111
NR 93
TC 16
Z9 16
U1 11
U2 26
PU MDPI
PI BASEL
PA ST ALBAN-ANLAGE 66, CH-4052 BASEL, SWITZERLAND
SN 2227-7080
J9 TECHNOLOGIES
JI Technologies
PD DEC
PY 2018
VL 6
IS 4
AR 100
DI 10.3390/technologies6040100
PG 18
WC Engineering, Multidisciplinary
SC Engineering
GA HF6HC
UT WOS:000454335200012
OA gold, Green Published
DA 2021-12-12
ER

PT J
AU van de Leur, RR
   Boonstra, MJ
   Bagheri, A
   Roudijk, RW
   Sammani, A
   Taha, K
   Doevendans, PAFM
   van der Harst, P
   van Dam, PM
   Hassink, RJ
   van Es, R
   Asselbergs, FW
AF van de Leur, Rutger R.
   Boonstra, Machteld J.
   Bagheri, Ayoub
   Roudijk, Rob W.
   Sammani, Arjan
   Taha, Karim
   Doevendans, Pieter A. F. M.
   van der Harst, Pim
   van Dam, Peter M.
   Hassink, Rutger J.
   van Es, Rene
   Asselbergs, Folkert W.
TI Big Data and Artificial Intelligence: Opportunities and Threats in
   Electrophysiology
SO ARRHYTHMIA & ELECTROPHYSIOLOGY REVIEW
LA English
DT Article
DE Artificial intelligence; deep learning; neural networks; cardiology;
   electrophysiology; ECG; big data
ID ATRIAL-FIBRILLATION; ELECTROCARDIOGRAM INTERPRETATION; INTERINDIVIDUAL
   VARIABILITY; EXTERNAL VALIDATION; BRUGADA-SYNDROME; LEAD PLACEMENT;
   TASK-FORCE; ECG; ACCURACY; ASSOCIATION
AB The combination of big data and artificial intelligence (AI) is having an increasing impact on the field of electrophysiology. Algorithms are created to improve the automated diagnosis of clinical ECGs or ambulatory rhythm devices. Furthermore, the use of AI during invasive electrophysiological studies or combining several diagnostic modalities into AI algorithms to aid diagnostics are being investigated. However, the clinical performance and applicability of created algorithms are yet unknown. In this narrative review, opportunities and threats of AI in the field of electrophysiology are described, mainly focusing on ECGs. Current opportunities are discussed with their potential clinical benefits as well as the challenges. Challenges in data acquisition, model performance, (external) validity, clinical implementation, algorithm interpretation as well as the ethical aspects of AI research are discussed. This article aims to guide clinicians in the evaluation of new AI applications for electrophysiology before their clinical implementation.
C1 [van de Leur, Rutger R.; Boonstra, Machteld J.; Bagheri, Ayoub; Roudijk, Rob W.; Sammani, Arjan; Taha, Karim; Doevendans, Pieter A. F. M.; van der Harst, Pim; van Dam, Peter M.; Hassink, Rutger J.; van Es, Rene; Asselbergs, Folkert W.] Univ Utrecht, Univ Med Ctr Utrecht, Dept Cardiol, Div Heart & Lungs, Utrecht, Netherlands.
   [Bagheri, Ayoub] Univ Utrecht, Dept Methodol & Stat, Utrecht, Netherlands.
   [Roudijk, Rob W.; Taha, Karim; Doevendans, Pieter A. F. M.] Netherlands Heart Inst, Utrecht, Netherlands.
   [Asselbergs, Folkert W.] UCL, Fac Populat Hlth Sci, Inst Cardiovasc Sci, London, England.
   [Doevendans, Pieter A. F. M.] Minist Def, Cent Mil Hosp Utrecht, Utrecht, Netherlands.
   [Asselbergs, Folkert W.] UCL, Hlth Data Res UK, London, England.
   [Asselbergs, Folkert W.] UCL, Inst Hlth Informat, London, England.
RP Asselbergs, FW (corresponding author), Univ Med Ctr Utrecht, Dept Cardiol, Div Heart & Lungs, NL-3508 GA Utrecht, Netherlands.
EM f.w.asselbergs@umcutrecht.nl
RI van de Leur, Rutger/AAY-9557-2021; Asselbergs, Folkert W./ABD-6752-2021
OI van de Leur, Rutger/0000-0002-4779-5870; Asselbergs, Folkert
   W./0000-0002-1692-8669; van Es, Rene/0000-0001-9950-4388; Sammani,
   Arjan/0000-0002-5557-9342; Doevendans, Pieter/0000-0002-6257-7169
FU Netherlands Organisation for Health Research and Development
   (ZonMw)Netherlands Organization for Health Research and Development
   [104021004]; Netherlands Cardiovascular Research Initiative; Dutch Heart
   FoundationNetherlands Heart Foundation [CVON2015-12, 2018B007]; UCL
   Hospitals NIHR Biomedical Research Center; UMC Utrecht Alexandre Suerman
   MD/PhD programme
FX This study was partly supported by The Netherlands Organisation for
   Health Research and Development (ZonMw, grant number 104021004) and
   partly supported by the Netherlands Cardiovascular Research Initiative,
   an initiative with support of the Dutch Heart Foundation (grant numbers
   CVON2015-12 eDETECT and QRS-VISION 2018B007). FWA is supported by UCL
   Hospitals NIHR Biomedical Research Center. AS is supported by the UMC
   Utrecht Alexandre Suerman MD/PhD programme.
CR Anh D, 2006, J ELECTROCARDIOL, V39, P343, DOI 10.1016/j.jelectrocard.2006.02.002
   [Anonymous], 2018, LANCET RESP MED, V6, P801, DOI 10.1016/S2213-2600(18)30425-9
   Attia ZI, 2019, CIRC-ARRHYTHMIA ELEC, V12, DOI 10.1161/CIRCEP.119.007284
   Attia ZI, 2019, LANCET, V394, P861, DOI 10.1016/S0140-6736(19)31721-0
   Attia ZI, 2019, J CARDIOVASC ELECTR, V30, P668, DOI 10.1111/jce.13889
   Attia ZI, 2019, NAT MED, V25, P70, DOI 10.1038/s41591-018-0240-2
   Attia ZI, 2018, PLOS ONE, V13, DOI 10.1371/journal.pone.0201059
   Bae MH, 2012, CLIN CARDIOL, V35, P348, DOI 10.1002/clc.22000
   Balthazar P, 2018, J AM COLL RADIOL, V15, P580, DOI 10.1016/j.jacr.2017.11.035
   Baltruschat IM, 2019, SCI REP-UK, V9, DOI 10.1038/s41598-019-42294-8
   Bansal A, 2018, J ARRYTHM, V34, P129, DOI 10.1002/joa3.12035
   Brasier N, 2019, EUROPACE, V21, P41, DOI 10.1093/europace/euy176
   Bumgarner JM, 2018, J AM COLL CARDIOL, V71, P2381, DOI 10.1016/j.jacc.2018.03.003
   Caliebe A, 2019, BMC MED RES METHODOL, V19, DOI 10.1186/s12874-019-0774-0
   Cantwell CD, 2019, COMPUT BIOL MED, V104, P339, DOI 10.1016/j.compbiomed.2018.10.015
   Carter RE, 2019, NPJ DIGIT MED, V2, DOI 10.1038/s41746-019-0120-2
   Carvalho DV, 2019, ELECTRONICS-SWITZ, V8, DOI 10.3390/electronics8080832
   CHANARIN N, 1990, CLIN CARDIOL, V13, P668, DOI 10.1002/clc.4960130916
   Clifford GD, 2012, PHYSIOL MEAS, V33, P1419, DOI 10.1088/0967-3334/33/9/1419
   Collins GS, 2016, STAT MED, V35, P214, DOI 10.1002/sim.6787
   Couderc JP, 2015, HEART RHYTHM, V12, P195, DOI 10.1016/j.hrthm.2014.08.035
   Das MK, 2009, HEART RHYTHM, V6, pS8, DOI 10.1016/j.hrthm.2008.10.019
   De Fauw J, 2018, NAT MED, V24, P1342, DOI 10.1038/s41591-018-0107-6
   Dores H, 2017, REV PORT CARDIOL, V36, P443, DOI 10.1016/j.repc.2016.07.013
   Filos A, SYSTEMATIC COMP BAYE
   Freedman B, 2017, CIRCULATION, V135, P1851, DOI 10.1161/CIRCULATIONAHA.116.026693
   Gal Y, 2017, PR MACH LEARN RES, V70
   Galloway C, 2019, EUR HEART J, V40, P3096
   Galloway CD, 2019, JAMA CARDIOL, V4, P428, DOI 10.1001/jamacardio.2019.0640
   Garcia-Niebla J, 2012, AM J CARDIOL, V110, P318, DOI 10.1016/j.amjcard.2012.04.038
   Guglin ME, 2006, INT J CARDIOL, V106, P232, DOI 10.1016/j.ijcard.2005.02.007
   Hannun AY, 2019, NAT MED, V25, P65, DOI 10.1038/s41591-018-0268-3
   Hashimoto DA, 2018, ANN SURG, V268, P70, DOI 10.1097/SLA.0000000000002693
   Hastie T., 2009, ELEMENTS STAT LEARNI, DOI 10.1007/978-0-387-84858-7.
   Helbing D., 2015, SSRN, DOI [10.2139/ssrn.2594352., DOI 10.2139/SSRN.2594352]
   Hemingway H, 2018, EUR HEART J, V39, P1481, DOI 10.1093/eurheartj/ehx487
   HERMAN MV, 1991, CLIN CARDIOL, V14, P469
   Hill AC, 2011, J PEDIATR-US, V159, P783, DOI 10.1016/j.jpeds.2011.05.014
   HILL NE, 1987, HEART LUNG, V16, P561
   Hoekema R, 1999, METHOD INFORM MED, V38, P119
   Hoekema R, 1999, J ELECTROCARDIOL, V32, P137
   Hong SD, 2020, COMPUT BIOL MED, V122, DOI 10.1016/j.compbiomed.2020.103801
   Ibanez Borja, 2017, Rev Esp Cardiol (Engl Ed), V70, P1082, DOI 10.1016/j.rec.2017.11.010
   Jain R, 2014, CURR CARDIOL REV, V10, P277, DOI 10.2174/1573403X10666140514103451
   Kadish AH, 2001, J AM COLL CARDIOL, V38, P2091, DOI 10.1016/S0735-1097(01)01680-1
   Katritsis G, 2018, ARRHYTH ELECTROPHYSI, V7, P261, DOI 10.15420/aer.2018.44.3
   Kligfield P, 2007, J AM COLL CARDIOL, V49, P1109, DOI 10.1016/j.jacc.2007.01.024
   Ko WY, 2020, J AM COLL CARDIOL, V75, P722, DOI 10.1016/j.jacc.2019.12.030
   Korkmaz A, 2017, J ELECTROCARDIOL, V50, P282, DOI 10.1016/j.jelectrocard.2017.01.005
   Kwon JM, 2020, J AM HEART ASSOC, V9, DOI 10.1161/JAHA.119.014717
   Leibig C, 2017, SCI REP-UK, V7, DOI 10.1038/s41598-017-17876-z
   Li Q, 2014, COMPUT METH PROG BIO, V117, P435, DOI 10.1016/j.cmpb.2014.09.002
   Lopes RD, 2017, AM HEART J, V189, P137, DOI 10.1016/j.ahj.2017.04.008
   Lu MT, 2019, JAMA NETW OPEN, V2, DOI 10.1001/jamanetworkopen.2019.7416
   Macfarlane PW, 2014, J ELECTROCARDIOL, V47, P809, DOI 10.1016/j.jelectrocard.2014.08.003
   Mairesse GH, 2017, EUROPACE, V19, P1589, DOI 10.1093/europace/eux177
   Mandel JC, 2016, J AM MED INFORM ASSN, V23, P899, DOI 10.1093/jamia/ocv189
   McCall B, 2018, LANCET, V391, P1249, DOI 10.1016/S0140-6736(18)30739-6
   McManus DD, 2016, J CARDIOVASC ELECTR, V27, P51, DOI 10.1111/jce.12842
   Minchole A, 2019, FRONT PHYSIOL, V10, DOI 10.3389/fphys.2019.01103
   Moeyersons J, 2019, COMPUT METH PROG BIO, V182, DOI 10.1016/j.cmpb.2019.105050
   Moons KGM, 2012, HEART, V98, P691, DOI 10.1136/heartjnl-2011-301247
   Noseworthy PA, 2020, CIRC-ARRHYTHMIA ELEC, V13, DOI 10.1161/CIRCEP.119.007988
   OAKDENRAYNER L, 2017, WORDPRESS LUKE OAKDE
   Park SH, 2018, RADIOLOGY, V286, P800, DOI 10.1148/radiol.2017171920
   PEBERDY MA, 1993, AM J EMERG MED, V11, P403, DOI 10.1016/0735-6757(93)90177-D
   Perez MV, 2019, NEW ENGL J MED, V381, P1909, DOI 10.1056/NEJMoa1901183
   Perlman O, 2016, IEEE J BIOMED HEALTH, V20, P1513, DOI 10.1109/JBHI.2015.2478076
   Priori SG, 2015, EUR HEART J, V36, P2793, DOI 10.1093/eurheartj/ehv316
   Raghunath S, 2020, NAT MED, V26, P886, DOI 10.1038/s41591-020-0870-z
   Rajaganeshan R, 2008, INT J CLIN PRACT, V62, P65, DOI 10.1111/j.1742-1241.2007.01390..x
   RAUTAHARJU PM, 1980, J ELECTROCARDIOL, V13, P109, DOI 10.1016/S0022-0736(80)80040-9
   Redmond SJ, 2012, PHYSIOL MEAS, V33, P1517, DOI 10.1088/0967-3334/33/9/1517
   Ribeiro AH, 2020, NAT COMMUN, V11, DOI 10.1038/s41467-020-15432-4
   Rijnbeek PR, 2014, J ELECTROCARDIOL, V47, P914, DOI 10.1016/j.jelectrocard.2014.07.022
   Rjoob K, 2019, J ELECTROCARDIOL, V57, P39, DOI 10.1016/j.jelectrocard.2019.08.017
   Rocher L, 2019, NAT COMMUN, V10, DOI 10.1038/s41467-019-10933-3
   Salerno SM, 2003, ANN INTERN MED, V138, P751, DOI 10.7326/0003-4819-138-9-200305060-00013
   Sbrollini A, 2019, BIOMED ENG ONLINE, V18, DOI 10.1186/s12938-019-0630-9
   Schlapfer J, 2017, J AM COLL CARDIOL, V70, P1183, DOI 10.1016/j.jacc.2017.07.723
   Selvaraju RR, 2017, IEEE I CONF COMP VIS, P618, DOI 10.1109/ICCV.2017.74
   Sendak MP, 2020, NPJ DIGIT MED, V3, DOI 10.1038/s41746-020-0253-3
   Shah AP, 2007, J ELECTROCARDIOL, V40, P385, DOI 10.1016/j.jelectrocard.2007.03.008
   Shimizu W, 2000, J CARDIOVASC ELECTR, V11, P396, DOI 10.1111/j.1540-8167.2000.tb00334.x
   Springenberg J.T., 2015, 3 INT C LEARN REPR I
   Strodthoff N, 2019, PHYSIOL MEAS, V40, DOI 10.1088/1361-6579/aaf34d
   Sturmfels P., 2020, DISTILL, DOI 10.23915/distill.00022
   Tagasovska N., 2019, ADV NEURAL INFORM PR
   THAKOR NV, 1984, IEEE T BIO-MED ENG, V31, P702, DOI 10.1109/TBME.1984.325393
   THAKOR NV, 1983, MED BIOL ENG COMPUT, V21, P343, DOI 10.1007/BF02478504
   Nguyen UC, 2015, J ELECTROCARDIOL, V48, P617, DOI 10.1016/j.jelectrocard.2015.05.004
   van de Leur RR, 2020, J AM HEART ASSOC, V9, DOI 10.1161/JAHA.119.015138
   van den Broek HT, 2019, J CARDIOVASC TRANSL, V12, P517, DOI 10.1007/s12265-019-09899-w
   van der Ploeg T, 2014, BMC MED RES METHODOL, V14, DOI 10.1186/1471-2288-14-137
   van Es R, 2019, INT J CARDIOVAS IMAG, V35, P225, DOI 10.1007/s10554-019-01541-9
   van Oosterom A, 2000, J ELECTROCARDIOL, V33, P219, DOI 10.1054/jelc.2000.20356
   Vayena E, 2018, J LAW MED ETHICS, V46, P119, DOI 10.1177/1073110518766026
   Vayena E, 2017, J BIOETHIC INQ, V14, P501, DOI 10.1007/s11673-017-9809-6
   Viskin S, 2005, HEART RHYTHM, V2, P569, DOI 10.1016/j.hrthm.2005.02.011
   Walsh KA, 2018, CLIN RES CARDIOL, V107, P578, DOI 10.1007/s00392-018-1220-8
   Wang XS, 2017, PROC CVPR IEEE, P3462, DOI 10.1109/CVPR.2017.369
   Wasserlauf J, 2019, CIRC-ARRHYTHMIA ELEC, V12, DOI 10.1161/CIRCEP.118.006834
   Wegner FK, 2020, EUR J INTERN MED, V73, P72, DOI 10.1016/j.ejim.2019.11.018
   WILLEMS JL, 1991, NEW ENGL J MED, V325, P1767, DOI 10.1056/NEJM199112193252503
   Wu JMT, 2020, J AMB INTEL HUM COMP, DOI 10.1007/s12652-020-01826-1
   Xia HN, 2011, COMPUT CARDIOL CONF, V38, P369
   Yan BP, 2018, J AM HEART ASSOC, V7, DOI 10.1161/JAHA.118.008585
   Yao XX, 2020, AM HEART J, V219, P31, DOI 10.1016/j.ahj.2019.10.007
   Zhang K, 2020, J ELECTROCARDIOL, V59, P28, DOI 10.1016/j.jelectrocard.2019.12.009
   Zollei L, 2001, P 2001 IEEE COMP SOC, pII, DOI 10.1109/CVPR.2001.991032
NR 110
TC 2
Z9 2
U1 4
U2 4
PU RADCLIFFE CARDIOLOGY
PI BUCKS
PA UNIT F, BOURNE END BUSINESS PARK, BOURNE END, BUCKS, SL8 5AS, ENGLAND
SN 2050-3369
EI 2050-3377
J9 ARRHYTH ELECTROPHYSI
JI Arrhythm. Electrophysiol. Rev.
PD FAL
PY 2020
VL 9
IS 3
BP 146
EP 154
DI 10.15420/aer.2020.26
PG 9
WC Cardiac & Cardiovascular Systems
SC Cardiovascular System & Cardiology
GA OS6EP
UT WOS:000590255000006
PM 33240510
OA gold, Green Submitted, Green Published
DA 2021-12-12
ER

PT J
AU Elliot, VH
   Paananen, M
   Staron, M
AF Elliot, Viktor H.
   Paananen, Mari
   Staron, Miroslaw
TI Artificial Intelligence for Decision-Makers
SO JOURNAL OF EMERGING TECHNOLOGIES IN ACCOUNTING
LA English
DT Article
DE decision-making; accounting data; artificial intelligence
AB We propose an exercise with the purpose of providing a basic understanding of key concepts within AI and extending the understanding of AI beyond mathematics. The exercise allows participants to carry out analysis based on accounting data using visualization tools as well as to develop their own machine learning algorithms that can mimic their decisions. Finally, we also problematize the use of AI in decision-making, with such aspects as biases in data and/or ethical concerns.
C1 [Elliot, Viktor H.; Paananen, Mari; Staron, Miroslaw] Univ Gothenburg, Gothenburg, Sweden.
RP Elliot, VH (corresponding author), Univ Gothenburg, Gothenburg, Sweden.
FU AI Competence for Sweden
FX This research has been partially sponsored by AI Competence for Sweden
   (http://www.aicompetence.se).
CR Ashuri B, 2010, J CONSTR ENG M, V136, P1227, DOI 10.1061/(ASCE)CO.1943-7862.0000231
   Athanasakou V. E, 2019, WORKING PAPER, DOI [10.2139/ssrn, DOI 10.2139/SSRN]
   Baginski S, 2016, REV ACCOUNT STUD, V21, P165, DOI 10.1007/s11142-015-9347-6
   Bettis RA, 2017, J MANAGE, V43, P2620, DOI 10.1177/0149206316679253
   Brochet F, 2016, ACCOUNT REV, V91, P1023, DOI 10.2308/accr-51387
   Brochet F, 2015, REV ACCOUNT STUD, V20, P1122, DOI 10.1007/s11142-015-9329-8
   Choudhry R, 2008, PROC WRLD ACAD SCI E, V29, P315
   Davis AK, 2015, REV ACCOUNT STUD, V20, P639, DOI 10.1007/s11142-014-9309-4
   Dyer T, 2017, J ACCOUNT ECON, V64, P221, DOI 10.1016/j.jacceco.2017.07.002
   E&Y Academic Resource Center, 2019, INT ACC SECT MID M
   EISENHARDT KM, 1992, STRATEGIC MANAGE J, V13, P17, DOI 10.1002/smj.4250130904
   Engelbart D., 1962, AUGMENTING HUMAN INT
   Hassan T. A, 2017, AGGREGATE IDIOSYNCRA
   Hope OK, 2016, REV ACCOUNT STUD, V21, P1005, DOI 10.1007/s11142-016-9371-1
   HOPWOOD AG, 1987, ACCOUNT ORG SOC, V12, P207, DOI 10.1016/0361-3682(87)90038-9
   Impink J, 2019, WORKING PAPER, DOI [10.2139/ssrn.2742059, DOI 10.2139/SSRN.2742059]
   Jensen ML, 2010, J MANAGE INFORM SYST, V27, P175, DOI 10.2753/MIS0742-1222270108
   Loughran T, 2014, J FINANC, V69, P1643, DOI 10.1111/jofi.12162
   Lucci S., 2013, ARTIFICIAL INTELLIGE
   Luft J, 2007, HANDBOOK OF MANAGEMENT ACCOUNTING RESEARCH, VOL 1, P269, DOI 10.1016/S1751-3243(06)01009-1
   MARCH JG, 1987, ACCOUNT ORG SOC, V12, P153, DOI 10.1016/0361-3682(87)90004-3
   Marshall TE, 2018, J EMERG TECHNOL ACCO, V15, P199, DOI 10.2308/jeta-52095
   Miller S. M., 2018, ASIAN MANAGEMENT INS, V5, P1
   MINTZBERG H, 1976, ADMIN SCI QUART, V21, P246, DOI 10.2307/2392045
   Mosier K. L., 2018, AUTOMATION HUMAN PER
   Mouritsen J, 2016, ACCOUNT ORG SOC, V49, P21, DOI 10.1016/j.aos.2016.02.002
   Nahapiet J., 1980, ORGAN SCI, V5, P5, DOI https://doi.org/10.1016/0361-3682(80)90017-3
   Paraense ALO, 2007, PROCEEDINGS OF THE 7TH INTERNATIONAL CONFERENCE ON INTELLIGENT SYSTEMS DESIGN AND APPLICATIONS, P84, DOI 10.1109/ISDA.2007.16
   Rezaee Z, 2018, J EMERG TECHNOL ACCO, V15, P183, DOI 10.2308/jeta-51967
   Scapens R., 2000, MANAGEMENT ACCOUNTIN, V11, P3, DOI DOI 10.1006/MARE.1999.0119
   Simon H.A., 1960, NEW SCI MANAGEMENT D
   SKAGESTAD P, 1993, J SOC EVOL SYST, V16, P157, DOI 10.1016/1061-7361(93)90026-N
   Socea AD, 2012, PROCD SOC BEHV, V58, P47, DOI 10.1016/j.sbspro.2012.09.977
NR 33
TC 1
Z9 1
U1 6
U2 11
PU AMER ACCOUNTING ASSOC
PI SARASOTA
PA 5717 BESSIE DR, SARASOTA, FL 34233 USA
SN 1554-1908
EI 1558-7940
J9 J EMERG TECHNOL ACCO
JI J. Emerg. Technol. Account.
PD SPR
PY 2020
VL 17
IS 1
BP 51
EP 55
DI 10.2308/jeta-52666
PG 5
WC Business, Finance
SC Business & Economics
GA NS7SI
UT WOS:000572456900007
DA 2021-12-12
ER

PT J
AU Tran, BX
   Vu, GT
   Ha, GI
   Vuong, QH
   Ho, MT
   Vuong, TT
   La, VP
   Ho, MT
   Nghiem, KCP
   Nguyen, HLT
   Latkin, CA
   Tam, WWS
   Cheung, NM
   Nguyen, HKT
   Ho, CSH
   Ho, RCM
AF Bach Xuan Tran
   Giang Thu Vu
   Giang Hai Ha
   Quan-Hoang Vuong
   Manh-Tung Ho
   Thu-Trang Vuong
   Viet-Phuong La
   Manh-Toan Ho
   Nghiem, Kien-Cuong P.
   Huong Lan Thi Nguyen
   Latkin, Carl A.
   Tam, Wilson W. S.
   Cheung, Ngai-Man
   Nguyen, Hong-Kong T.
   Ho, Cyrus S. H.
   Ho, Roger C. M.
TI Global Evolution of Research in Artificial Intelligence in Health and
   Medicine: A Bibliometric Study
SO JOURNAL OF CLINICAL MEDICINE
LA English
DT Article
DE bibliometric analysis; artificial intelligence; health; medicine;
   global; mapping; AI ethics
ID AUGMENTATION
AB The increasing application of Artificial Intelligence (AI) in health and medicine has attracted a great deal of research interest in recent decades. This study aims to provide a global and historical picture of research concerning AI in health and medicine. A total of 27,451 papers that were published between 1977 and 2018 (84.6% were dated 2008-2018) were retrieved from the Web of Science platform. The descriptive analysis examined the publication volume, and authors and countries collaboration. A global network of authors' keywords and content analysis of related scientific literature highlighted major techniques, including Robotic, Machine learning, Artificial neural network, Artificial intelligence, Natural language process, and their most frequent applications in Clinical Prediction and Treatment. The number of cancer-related publications was the highest, followed by Heart Diseases and Stroke, Vision impairment, Alzheimer's, and Depression. Moreover, the shortage in the research of AI application to some high burden diseases suggests future directions in AI research. This study offers a first and comprehensive picture of the global efforts directed towards this increasingly important and prolific field of research and suggests the development of global and national protocols and regulations on the justification and adaptation of medical AI products.
C1 [Bach Xuan Tran] Hanoi Med Univ, Inst Prevent Med & Publ Hlth, Hanoi 100000, Vietnam.
   [Bach Xuan Tran; Latkin, Carl A.] Johns Hopkins Univ, Bloomberg Sch Publ Hlth, Baltimore, MD 21205 USA.
   [Giang Thu Vu; Cheung, Ngai-Man] Nguyen Tat Thanh Univ, Ctr Excellence Artificial Intelligence Med, Ho Chi Minh City 700000, Vietnam.
   [Giang Thu Vu; Tam, Wilson W. S.] Nguyen Tat Thanh Univ, Ctr Excellence Evidence Based Med, Ho Chi Minh City 700000, Vietnam.
   [Giang Hai Ha; Huong Lan Thi Nguyen] Duy Tan Univ, Inst Global Hlth Innovat, Da Nang 550000, Vietnam.
   [Quan-Hoang Vuong; Manh-Tung Ho; Viet-Phuong La; Manh-Toan Ho] Phenikaa Univ, Ctr Interdisciplinary Social Res, Hanoi 100803, Vietnam.
   [Quan-Hoang Vuong; Manh-Tung Ho; Viet-Phuong La; Manh-Toan Ho] Phenikaa Univ, Fac Econ & Finance, Hanoi 100803, Vietnam.
   [Thu-Trang Vuong] Sci Po Paris, Campus Dijon, F-21000 Dijon, France.
   [Nghiem, Kien-Cuong P.] Vietnam Germany Hosp, 16 Phu Doan St, Hanoi 100000, Vietnam.
   [Tam, Wilson W. S.] Natl Univ Singapore, Alice Lee Ctr Nursing Studies, Yong Loo Lin Sch Med, Singapore 119228, Singapore.
   [Cheung, Ngai-Man] Singapore Univ Technol & Design, Informat Syst Technol & Design ISTD Pillar, Singapore 487372, Singapore.
   [Nguyen, Hong-Kong T.] Vuong & Associates, AISDL, 3-161 Thinh Quang, Hanoi 100000, Vietnam.
   [Ho, Cyrus S. H.] Natl Univ Singapore Hosp, Dept Psychol Med, Singapore 119228, Singapore.
   [Ho, Roger C. M.] Nguyen Tat Thanh Univ, Ctr Excellence Behav Med, Ho Chi Minh City 700000, Vietnam.
   [Ho, Roger C. M.] Natl Univ Singapore, Yong Loo Lin Sch Med, Dept Psychol Med, Singapore 119228, Singapore.
   [Ho, Roger C. M.] Natl Univ Singapore, Biomed Global Inst Healthcare Res & Technol BIGHE, Singapore 117599, Singapore.
RP Tran, BX (corresponding author), Hanoi Med Univ, Inst Prevent Med & Publ Hlth, Hanoi 100000, Vietnam.; Tran, BX (corresponding author), Johns Hopkins Univ, Bloomberg Sch Publ Hlth, Baltimore, MD 21205 USA.
EM bach.ipmph@gmail.com; giang.coentt@gmail.com; giang.ighi@gmail.com;
   hoang.vuongquan@phenikaa-uni.edu.vn; tung.homanh@phenikaa-uni.edu.vn;
   thutrang.vuong@sciencespo.fr; lvphuong@gmail.com;
   toan.homanh@phenikaa-uni.edu.vn; kimcuongvd@gmail.com;
   huong.ighi@gmail.com; carl.latkin@jhu.edu; nurtwsw@nus.edu.sg;
   ngaiman_cheung@sutd.edu.sg; htn2107@caa.columbia.edu;
   cyrushosh@gmail.com; pcmrhcm@nus.edu.sg
RI Tung, Ho Manh/J-4581-2019; Nguyen, Hong Kong/W-4635-2019; TAM, Wilson
   W.S./H-5890-2019; Ho, Roger C./ABD-9061-2021; Toan, Ho Manh/T-5435-2019;
   Ho, Roger/ABD-8859-2021; La, Viet-Phuong/U-7155-2018; Vuong,
   Quan-Hoang/F-2115-2010; Ho, Cyrus SH/AAN-9344-2020
OI Tung, Ho Manh/0000-0002-4432-9081; Nguyen, Hong
   Kong/0000-0003-4075-9823; TAM, Wilson W.S./0000-0003-0641-3060; Ho,
   Roger C./0000-0001-9629-4493; Toan, Ho Manh/0000-0002-8292-0120; La,
   Viet-Phuong/0000-0002-4301-9292; Vuong, Quan-Hoang/0000-0003-0790-1576;
   Ho, Cyrus SH/0000-0002-7092-9566; Tran, Bach/0000-0001-7827-8449;
   Cheung, Ngai-Man (Man)/0000-0003-0135-3791
CR Athreya A, 2018, IEEE COMPUT INTELL M, V13, P20, DOI 10.1109/MCI.2018.2840660
   Begovic M., 2018, LETS TALK ARTIFICIAL, V2019
   Brynjolfsson E., 2014, 2 MACHINE AGE WORK P
   Cao XT, 2015, LANCET, V385, pE5, DOI 10.1016/S0140-6736(14)62383-7
   Chen YC, 2011, SCIENTOMETRICS, V86, P365, DOI 10.1007/s11192-010-0289-2
   Clavirate Analytics, 2018, WEB SCI
   Cynthia Y., 2017, BJPSYCH ADV, V23, P324, DOI DOI 10.1192/APT.BP.115.015610
   Dai Z., 2017, P ADV NEUR INF PROC
   Dixit M.N., 2017, P IEEE C COMP VIS PA
   Eghbal Mohammad Jafar, 2012, Iran Endod J, V7, P56
   Elsevier, 2018, ART INT KNOWL IS CRE
   Elsevier, 2018, SCOPUS
   Esteva A, 2017, NATURE, V542, P115, DOI 10.1038/nature21056
   European Commission, 2018, US CHIN EU PLANS WE
   Fleming N, 2018, NATURE, V557, pS55, DOI 10.1038/d41586-018-05267-x
   Frankish K, 2014, CAMBRIDGE HANDBOOK OF ARTIFICIAL INTELLIGENCE, P1
   Frid-Adar M, 2018, NEUROCOMPUTING, V321, P321, DOI 10.1016/j.neucom.2018.09.013
   Gidaris S., 2018, ARXIV180307728
   Goodfellow IJ, 2014, ADV NEUR IN, V27, P2672
   Gunn A A, 1976, J R Coll Surg Edinb, V21, P170
   Hamet P, 2017, METABOLISM, V69, pS36, DOI 10.1016/j.metabol.2017.01.011
   Ho CSH, 2016, FRONT PSYCHIATRY, V7, DOI 10.3389/fpsyt.2016.00074
   Ho Tung Manh, 2017, F1000Res, V6, P1559, DOI 10.12688/f1000research.12404.1
   Jeelani S, 2015, J PHARM BIOALLIED SC, V7, P381, DOI 10.4103/0975-7406.163460
   Jiang F, 2017, STROKE VASC NEUROL, V2, P230, DOI 10.1136/svn-2017-000101
   Komorowski M, 2018, NAT MED, V24, P1716, DOI 10.1038/s41591-018-0213-5
   Kyu HH, 2018, LANCET, V392, P1859, DOI [10.1016/S0140-6736(18)32335-3, 10.1016/s0140-6736(18)32335-3]
   Libbrecht MW, 2015, NAT REV GENET, V16, P321, DOI 10.1038/nrg3920
   Lim S.K., 2018, P IEEE INT C DAT MIN
   Liu B., 2018, P IEEE C COMP VIS PA
   Liu D, 2018, TRANSL PSYCHIAT, V8, DOI 10.1038/s41398-017-0056-8
   Mudaly T., 2013, P 1 INT C ENT SYST E, P1
   Neill DB, 2013, IEEE INTELL SYST, V28, P92, DOI 10.1109/MIS.2013.51
   Nejati H, 2018, 2018 IEEE INTERNATIONAL CONFERENCE ON ACOUSTICS, SPEECH AND SIGNAL PROCESSING (ICASSP), P1010, DOI 10.1109/ICASSP.2018.8461927
   Niu JQ, 2016, ISPRS INT J GEO-INF, V5, DOI 10.3390/ijgi5050066
   Nuffield Council on Bioethics, BIOETH BRIEF NOT ART
   Pathak D., 2016, P IEEE C COMP VIS PA
   Pearson T., 2011, REPLICATE WATSON HAR
   Pesapane F, 2018, INSIGHTS IMAGING, V9, P745, DOI 10.1007/s13244-018-0645-y
   Peykari N, 2015, J RES MED SCI, V20, P253
   Vuong QH, 2018, SCI DATA, V5, DOI 10.1038/sdata.2018.188
   Ramesh AN, 2004, ANN ROY COLL SURG, V86, P334, DOI 10.1308/147870804290
   Shaban-Nejad A, 2018, NPJ DIGIT MED, V1, DOI 10.1038/s41746-018-0058-9
   Sharifi V., 2008, Eastern Mediterranean Health Journal, V14, P1060
   Do TT, 2018, IEEE T MULTIMEDIA, V20, P2849, DOI 10.1109/TMM.2018.2814346
   Tran N.-T., 2019, P 33 AAAI C ART INT
   Trivikram C., 2017, I MANAG J PATTERN RE, V4, P9
   Viktor M.-S., 2013, BIG DATA REVOLUTION
   Yao Q, 2014, HEALTH RES POLICY SY, V12, DOI 10.1186/1478-4505-12-26
   Yu KH, 2018, NAT BIOMED ENG, V2, P719, DOI 10.1038/s41551-018-0305-z
NR 50
TC 65
Z9 67
U1 47
U2 116
PU MDPI
PI BASEL
PA ST ALBAN-ANLAGE 66, CH-4052 BASEL, SWITZERLAND
EI 2077-0383
J9 J CLIN MED
JI J. Clin. Med.
PD MAR 14
PY 2019
VL 8
IS 3
AR 360
DI 10.3390/jcm8030360
PG 18
WC Medicine, General & Internal
SC General & Internal Medicine
GA HT3AQ
UT WOS:000464436300005
PM 30875745
OA Green Published, Green Submitted, gold
DA 2021-12-12
ER

PT J
AU Arnold, MH
AF Arnold, Mark Henderson
TI Teasing out Artificial Intelligence in Medicine: An Ethical Critique of
   Artificial Intelligence and Machine Learning in Medicine
SO JOURNAL OF BIOETHICAL INQUIRY
LA English
DT Article
DE Artificial intelligence; Machine learning; Ontology; Epistemology;
   Ethics; Medical practice
ID HEALTH INFORMATION; NEURAL-NETWORKS; NO LONGER; CARE; PATIENT; RECORDS;
   IMPACT; COPY; TECHNOLOGY; PHYSICIANS
AB The rapid adoption and implementation of artificial intelligence in medicine creates an ontologically distinct situation from prior care models. There are both potential advantages and disadvantages with such technology in advancing the interests of patients, with resultant ontological and epistemic concerns for physicians and patients relating to the instatiation of AI as a dependent, semi- or fully-autonomous agent in the encounter. The concept of libertarian paternalism potentially exercised by AI (and those who control it) has created challenges to conventional assessments of patient and physician autonomy. The unclear legal relationship between AI and its users cannot be settled presently, an progress in AI and its implementation in patient care will necessitate an iterative discourse to preserve humanitarian concerns in future models of care. This paper proposes that physicians should neither uncritically accept nor unreasonably resist developments in AI but must actively engage and contribute to the discourse, since AI will affect their roles and the nature of their work. One's moral imaginative capacity must be engaged in the questions of beneficence, autonomy, and justice of AI and whether its integration in healthcare has the potential to augment or interfere with the ends of medical practice.
C1 [Arnold, Mark Henderson] Univ Sydney, Fac Med & Hlth, Sydney Med Sch, Sch Rural Hlth Dubbo Orange, Sydney, NSW, Australia.
   [Arnold, Mark Henderson] Univ Sydney, Sch Publ Hlth, Sydney Hlth Eth, Sydney, NSW, Australia.
RP Arnold, MH (corresponding author), Univ Sydney, Sch Publ Hlth, Sydney Hlth Eth, Sydney, NSW, Australia.
EM mark.arnold@sydney.edu.au
OI Arnold, Mark Henderson/0000-0003-0546-8924
CR Adamson AS, 2018, JAMA DERMATOL, V154, P1247, DOI 10.1001/jamadermatol.2018.2348
   Alam K, 2018, J RURAL STUD, V60, P60, DOI 10.1016/j.jrurstud.2018.02.009
   Allhoff F, 2005, AM J BIOETHICS, V5, P50, DOI 10.1080/15265160590927688
   Arnold M., 2020, EUROPEAN J PERSON CT, V8, P34
   Arnold M, 2020, J BIOETHIC INQ, V17, P815, DOI 10.1007/s11673-020-10026-7
   Arnold MH, 2019, AUST J GEN PRACT, V48, P732, DOI 10.31128/AJGP-03-19-4885
   Ash JS, 2004, J AM MED INFORM ASSN, V11, P104, DOI 10.1197/jamia.M1471
   Ashton M, 2018, NEW ENGL J MED, V379, P1789, DOI 10.1056/NEJMp1809698
   Babbott S, 2014, J AM MED INFORM ASSN, V21, pE100, DOI 10.1136/amiajnl-2013-001875
   Baeroe K, 2020, B WORLD HEALTH ORGAN, V98, P257, DOI 10.2471/BLT.19.237289
   Bates DW, 2018, JAMA INTERN MED, V178, P1472, DOI 10.1001/jamainternmed.2018.3945
   BAXT WG, 1995, LANCET, V346, P1135, DOI 10.1016/S0140-6736(95)91804-3
   Beam AL, 2018, JAMA-J AM MED ASSOC, V319, P1317, DOI 10.1001/jama.2017.18391
   Becker A, 2019, HEALTH POLICY TECHN, V8, P198, DOI 10.1016/j.hlpt.2019.03.004
   BENHABIB J, 1981, REV ECON STUD, V48, P459, DOI 10.2307/2297158
   Benzmuller C., 2016, P 25 INT JOINT C ART
   Biller-Andorno N, 2019, NEW ENGL J MED, V381, P1480, DOI 10.1056/NEJMms1904869
   Borenstein J, 2016, SCI ENG ETHICS, V22, P31, DOI 10.1007/s11948-015-9636-2
   Braun Matthias, 2020, J Med Ethics, DOI 10.1136/medethics-2019-105860
   Brisson GE, 2018, J GEN INTERN MED, V33, P563, DOI 10.1007/s11606-017-4278-5
   Brisson GE, 2016, JAMA INTERN MED, V176, P1395, DOI 10.1001/jamainternmed.2016.3878
   Bronsema J, 2015, PLOS ONE, V10, DOI 10.1371/journal.pone.0145891
   Broome J, 1990, P AR SOC
   Buch VH, 2018, BRIT J GEN PRACT, V68, P143, DOI 10.3399/bjgp18X695213
   Canham LE, 2018, ACAD PEDIATR, V18, pe38
   Caplan A, 2017, PLOS BIOL, V15, DOI 10.1371/journal.pbio.2002040
   Char DS, 2018, NEW ENGL J MED, V378, P981, DOI 10.1056/NEJMp1714229
   Ching T, 2018, J R SOC INTERFACE, V15, DOI 10.1098/rsif.2017.0387
   Cohen Michael R, 2017, Hosp Pharm, V52, P7, DOI 10.1310/hpj5201-7
   Coiera E, 2019, LANCET ONCOL, V20, P166, DOI 10.1016/S1470-2045(18)30835-0
   Coiera E, 2018, LANCET, V392, P2331, DOI 10.1016/S0140-6736(18)31925-1
   Colicchio TK, 2019, J AM MED INFORM ASSN, V26, P172, DOI 10.1093/jamia/ocy155
   Colineau N, 2010, NEW REV HYPERMEDIA M, V16, P141, DOI 10.1080/13614568.2010.496131
   Collins JL, 2010, AM BEHAV SCI, V53, P1344, DOI 10.1177/0002764210361689
   Dar-Nimrod I, 2011, PSYCHOL BULL, V137, P800, DOI 10.1037/a0021860
   Davis M, 2019, PUBLIC UNDERST SCI, V28, P357, DOI 10.1177/0963662518817187
   De Simone DM, 2019, J NURS REGUL, V10, P34, DOI 10.1016/S2155-8256(19)30146-2
   Deane K.D, 2019, USING NEW AUTOANTIBO
   Dhillon NK, 2019, JAMA SURG, V154, P365, DOI 10.1001/jamasurg.2018.4700
   Dhillon NK, 2018, JAMA SURG, V153, P1052, DOI 10.1001/jamasurg.2018.1752
   Dhir V, 2015, ARTHRITIS RES THER, V17, DOI 10.1186/s13075-015-0668-4
   Dorsey ER, 2016, JAMA NEUROL, V73, P15, DOI 10.1001/jamaneurol.2015.3449
   Doval H, 2018, ARGENTINE J CARDIOLO, V86, P453
   Downes L, 2013, HARVARD BUS REV, V91, P44
   DYER O, 2019, BMJ-BRIT MED J, V367, P84495, DOI DOI 10.1136/BMJ.L6767
   Emanuel EJ, 2019, JAMA-J AM MED ASSOC, V321, P2281, DOI 10.1001/jama.2019.4914
   ERCAL F, 1994, IEEE T BIO-MED ENG, V41, P837, DOI 10.1109/10.312091
   European Group on Ethics in Science and New Technologies, 2018, STAT ART INT ROB AUT
   Evans Emily L, 2018, AMA J Ethics, V20, pE857, DOI 10.1001/amajethics.2018.857
   Farnan JM, 2013, ANN INTERN MED, V158, P620, DOI 10.7326/0003-4819-158-8-201304160-00100
   Fensel D., 2001, ONTOLOGIES, P11, DOI [10.1007/978-3-662-04396-7, DOI 10.1007/978-3-662-04396-7_2, DOI 10.1007/978-3-662-04396-7]
   Ferguson T, 2007, E PATIENTS THEY CAN
   Fleetwood J, 2017, AM J PUBLIC HEALTH, V107, P532, DOI 10.2105/AJPH.2016.303628
   Fogel AL, 2018, NPJ DIGIT MED, V1, DOI 10.1038/s41746-017-0012-2
   Fonseka TM, 2019, AUST NZ J PSYCHIAT, V53, P954, DOI 10.1177/0004867419864428
   Fox Susannah, 2011, SOCIAL LIFE HLTH INF
   Fraccaro P, 2018, BMC MED INFORM DECIS, V18, DOI 10.1186/s12911-018-0589-7
   FRANK JW, 1994, DAEDALUS, V123, P1
   Fraser H, 2018, LANCET, V392, P2263, DOI 10.1016/S0140-6736(18)32819-8
   Gardner GG, 1996, BRIT J OPHTHALMOL, V80, P940, DOI 10.1136/bjo.80.11.940
   Gichoya J.W, 2018, PHRONESIS AI RADIOLO
   Gill KS, 2018, AI SOC, V33, P459, DOI 10.1007/s00146-018-0866-0
   Goddard K, 2012, J AM MED INFORM ASSN, V19, P121, DOI 10.1136/amiajnl-2011-000089
   Goldenberg I, 2006, J CARDIOVASC ELECTR, V17, P333, DOI 10.1111/j.1540-8167.2006.00408.x
   Goldhahn J, 2018, BMJ-BRIT MED J, V363, DOI 10.1136/bmj.k4563
   Gonzalez WJ, 2017, MIND MACH, V27, P397, DOI 10.1007/s11023-017-9439-0
   Graddy R, 2018, JAMA INTERN MED, V178, P1643, DOI 10.1001/jamainternmed.2018.4626
   Gray NJ, 2005, SOC SCI MED, V60, P1467, DOI 10.1016/j.socscimed.2004.08.010
   Grote T, 2020, J MED ETHICS, V46, P205, DOI 10.1136/medethics-2019-105586
   Grundmann R, 2017, MINERVA, V55, P25, DOI 10.1007/s11024-016-9308-7
   Hamet P, 2017, METABOLISM, V69, pS36, DOI 10.1016/j.metabol.2017.01.011
   Hartzband P, 2008, NEW ENGL J MED, V358, P1656, DOI 10.1056/NEJMp0802221
   Hassan NU, 2018, SEISENSE J MANAG, V1, P29
   Hausman DM, 2010, J POLIT PHILOS, V18, P123, DOI 10.1111/j.1467-9760.2009.00351.x
   Hay MC, 2008, ARTHRIT RHEUM-ARTHR, V59, P575, DOI 10.1002/art.23533
   Helbing D., 2019, DIGITAL ENLIGHTENMEN, P73, DOI DOI 10.1007/978-3-319-90869-4_7
   Herr TM, 2019, J AM MED INFORM ASSN, V26, P143, DOI 10.1093/jamia/ocy156
   Heywood A, 2019, GLOBAL BIOSECURITY, V1, DOI [10.31646/gbio.48, DOI 10.31646/GBI0.48]
   Hilgers Mathieu, 2011, INT SOC SCI J, V61, P351, DOI DOI 10.1111/J.1468-2451.2011.01776.X
   Hirschtick RE, 2006, JAMA-J AM MED ASSOC, V295, P2335, DOI 10.1001/jama.295.20.2335
   Hoffman BL, 2018, J HEALTH COMMUN, V23, P244, DOI 10.1080/10810730.2018.1426660
   Hofmann B, 2018, LIFE SCI SOC POLICY, V14, DOI 10.1186/s40504-018-0069-y
   Huang S., 2017, P ICLR, P1
   Hughes H, 2018, COMMUN RES PRACT, V4, P183, DOI 10.1080/22041451.2017.1287032
   Hughes O, 2017, WANNACRY IMPACT NHS
   Hwang TJ, 2019, JAMA-J AM MED ASSOC, V322, P2285, DOI 10.1001/jama.2019.16842
   Ickenroth MHP, 2010, BMC FAM PRACT, V11, DOI 10.1186/1471-2296-11-77
   Illich I, 1975, MED NEMESIS EXPROPRI
   Introna L, 2005, STANFORD ENCY PHILOS
   Israni ST, 2019, JAMA-J AM MED ASSOC, V321, P29, DOI 10.1001/jama.2018.19398
   James JT, 2013, J PATIENT SAF, V9, P122, DOI 10.1097/PTS.0b013e3182948a69
   Kaczmarczyk JM, 2013, TEACH LEARN MED, V25, P165, DOI 10.1080/10401334.2013.770741
   Karches KE, 2018, THEOR MED BIOETH, V39, P91, DOI 10.1007/s11017-018-9442-3
   Kim MO, 2017, J AM MED INFORM ASSN, V24, P246, DOI 10.1093/jamia/ocw154
   Klincewizc M., 2016, STUDIELOGIC GRAMMA, V48, P171, DOI [10.1515/slgr-2016-0061, DOI 10.1515/SLGR-2016-0061]
   Kluge Eike-Henner, 2018, Yearb Med Inform, V27, P37, DOI 10.1055/s-0038-1641196
   Kose U., 2017, INT VIRT C ADV SCI R, P200, DOI [10.18638/scieconf.2017.5.1.454, DOI 10.18638/SCIECONF.2017.5.1.454]
   Koutsouleris N, 2016, LANCET PSYCHIAT, V3, P935, DOI 10.1016/S2215-0366(16)30171-7
   Kovachev LS, 2017, J BIOMEDICAL CLIN RE, V10, P79
   Krishan B, 2002, GOOGLE PATENTS
   Kublickis P, 2007, GOOGLE PATENTS
   Kuo KM, 2017, J MED SYST, V41, DOI 10.1007/s10916-017-0833-1
   Lakhani P, 2017, RADIOLOGY, V284, P574, DOI 10.1148/radiol.2017162326
   Lamanna Camillo, 2018, AMA J Ethics, V20, pE902, DOI 10.1001/amajethics.2018.902
   Laranjo L, 2018, J AM MED INFORM ASSN, V25, P1248, DOI 10.1093/jamia/ocy072
   LaRosa E, 2018, P 2018 AAAI ACM C AI
   Leach M, 2019, RUGBY WIFE SLAMS NAZ
   Leben D, 2017, ETHICS INF TECHNOL, V19, P107, DOI 10.1007/s10676-017-9419-3
   LeDrew S, 2018, RELATIVISM POSTTRUTH, P143
   Liern VS, 2019, METODE SCI STUD J, P47, DOI 10.7203/metode.9.10940
   Liu J, 2016, J AMB INTEL HUM COMP, V7, P139, DOI 10.1007/s12652-015-0315-6
   Loper PL, 2018, JAMA PEDIATR, V172, P1009, DOI 10.1001/jamapediatrics.2018.2080
   Luxton DD, 2019, AMA J ETHICS, V21, P131
   Mandl KD, 2019, JAMA-J AM MED ASSOC, V321, P739, DOI 10.1001/jama.2019.0286
   Mann SP, 2016, PHILOS T R SOC A, V374, DOI 10.1098/rsta.2016.0130
   Martin M, 2019, CLIN J AM SOC NEPHRO, V14, P115, DOI 10.2215/CJN.13841217
   Martinez-Martin Nicole, 2018, AMA J Ethics, V20, pE804, DOI 10.1001/amajethics.2018.804
   Mason J.C, 2002, GOOGLE PATENTS
   Masters K, 2017, MED TEACH, V39, P681, DOI 10.1080/0142159X.2017.1324142
   McCann SK, 2010, TRIALS, V11, DOI 10.1186/1745-6215-11-31
   Mechanic D, 1996, JAMA-J AM MED ASSOC, V275, P1693, DOI 10.1001/jama.275.21.1693
   Merriman D.A, 1999, GOOGLE PATENTS
   Meyer S, 2008, HEALTH SOCIOL REV, V17, P177, DOI 10.5172/hesr.451.17.2.177
   Min S, 2017, BRIEF BIOINFORM, V18, P851, DOI 10.1093/bib/bbw068
   Mintz Y, 2019, MINIM INVASIV THER, V28, P73, DOI 10.1080/13645706.2019.1575882
   Mittelman M, 2018, BMJ-BRIT MED J, V363, DOI 10.1136/bmj.k4669
   Mohapatra S, 2015, PEPPERDINE LAW REV, V43, P1017
   Mosaly PR, 2019, INT J HUM-COMPUT INT, V35, P1883, DOI 10.1080/10447318.2019.1575081
   Mosier KL, 1996, PROCEEDINGS OF THE HUMAN FACTORS AND ERGONOMICS SOCIETY - 40TH ANNUAL MEETING, VOLS 1 AND 2, P204
   Moynihan R, 2002, BRIT MED J, V324, P886, DOI 10.1136/bmj.324.7342.886
   Moynihan R, 2003, BRIT MED J, V326, P45, DOI 10.1136/bmj.326.7379.45
   Muller VC, 2016, SYNTH LIBR, V376, P553, DOI 10.1007/978-3-319-26485-1_33
   Nagler J, 2018, ETHICS TIMES CRISIS, DOI [10.2139/ssrn.3112742, DOI 10.2139/SSRN.3112742]
   O'Donnell HC, 2009, J GEN INTERN MED, V24, P63, DOI 10.1007/s11606-008-0843-2
   O'Malley AS, 2010, J GEN INTERN MED, V25, P177, DOI 10.1007/s11606-009-1195-2
   Osborne R, 2018, BMJ-BRIT MED J, V361, DOI 10.1136/bmj.k1656
   Papadakos P.J, 2017, DISTRACTED DOCTORING, P1
   Parasuraman R, 2010, HUM FACTORS, V52, P381, DOI 10.1177/0018720810376055
   Parikh RB, 2019, JAMA-J AM MED ASSOC, V322, P2377, DOI 10.1001/jama.2019.18058
   PARKINSON P, 1995, SYDNEY LAW REV, V17, P433
   Passos IC, 2016, J AFFECT DISORDERS, V193, P109, DOI 10.1016/j.jad.2015.12.066
   Polito Jacquelyn M, 2012, Neurodiagn J, V52, P34
   Rannenberg K, 2009, SPRINGER SCI BUSINES
   Rasmussen KB, 2012, PHILOS STUD, V159, P205, DOI 10.1007/s11098-011-9698-1
   Rassolian M, 2017, JAMA INTERN MED, V177, P1036, DOI 10.1001/jamainternmed.2017.1391
   Reddy S, 2020, J AM MED INFORM ASSN, V27, P491, DOI 10.1093/jamia/ocz192
   Risse M, 2019, HUM RIGHTS QUART, V41, P1
   Ritschl V, 2018, ARTHRITIS RES THER, V20, DOI 10.1186/s13075-018-1732-7
   Robertson I, 2010, BMJ-BRIT MED J, V341, pc5689
   Rosenstein A. H, 2005, NURSMANAGE, V36, P18
   Rycroft-Malone J, 2004, J ADV NURS, V47, P81, DOI 10.1111/j.1365-2648.2004.03068.x
   Sade RM, 2010, J CLIN ETHIC, V21, P39
   Salla E, 2018, ISPIM INN S
   Savulescu, 2015, ARTIF INTELL, P79
   Schaefer GO, 2009, JAMA-J AM MED ASSOC, V302, P67, DOI 10.1001/jama.2009.931
   Schenarts PJ, 2012, J SURG EDUC, V69, P105, DOI 10.1016/j.jsurg.2011.10.008
   Schiff Daniel, 2019, AMA J Ethics, V21, pE138, DOI 10.1001/amajethics.2019.138
   Schirrmeister RT, 2017, HUM BRAIN MAPP, V38, P5391, DOI 10.1002/hbm.23730
   Schonberger D, 2019, INT J LAW INFORM TEC, V27, P171, DOI 10.1093/ijlit/eaz004
   Schwarzer G, 2000, STAT MED, V19, P541, DOI 10.1002/(SICI)1097-0258(20000229)19:4<541::AID-SIM355>3.3.CO;2-M
   Scott-Samuel Alex, 2003, J Epidemiol Community Health, V57, P935, DOI 10.1136/jech.57.12.935
   Selwyn N, 2016, TEACH HIGH EDUC, V21, P1006, DOI 10.1080/13562517.2016.1213229
   Shanafelt TD, 2017, JAMA-J AM MED ASSOC, V317, P901, DOI 10.1001/jama.2017.0076
   Shanafelt TD, 2015, MAYO CLIN P
   Sharma L, 2016, J OPER MANAG, V41, P25, DOI 10.1016/j.jom.2015.10.001
   Sikora C, 2017, 7 INT C AFF COMP INT
   SLOMSKI A, 2019, JAMA-J AM MED ASSOC, V321, P1149, DOI DOI 10.1001/JAMA.2019.2492
   Smith SW, 2014, J AM MED INFORM ASSN, V21, P117, DOI 10.1136/amiajnl-2012-001419
   Souto-Otero M, 2016, EUR EDUC RES J, V15, P14, DOI 10.1177/1474904115617768
   Stanila L, 2018, J E EUROPEAN CRIMINA, P19
   Steels Luc, 2018, ARTIF INTELL, P10
   Stenmark M, 1997, RELIG STUD, V33, P15, DOI 10.1017/S0034412596003666
   Stern RJ, 2016, JAMA INTERN MED, V176, P1397, DOI 10.1001/jamainternmed.2016.3886
   Sunstein CR, 2003, U CHICAGO LAW REV, V70, P1159, DOI 10.2307/1600573
   Suslo R, 2017, FAM MED PRIM CARE RE, V19, P313, DOI 10.5114/fmpcr.2017.69297
   Suziedelyte A, 2012, SOC SCI MED, V75, P1828, DOI 10.1016/j.socscimed.2012.07.022
   Swinglehurst Deborah, 2014, BMJ Open, V4, pe006017, DOI 10.1136/bmjopen-2014-006017
   Thielke Stephen, 2007, Int J Med Inform, V76 Suppl 1, pS122, DOI 10.1016/j.ijmedinf.2006.06.004
   Thornton JD, 2013, CRIT CARE MED, V41, P382, DOI 10.1097/CCM.0b013e3182711a1c
   Tsou AY, 2017, APPL CLIN INFORM, V8, P12, DOI 10.4338/ACI-2016-09-R-0150
   van Dijck J, 2014, SURVEILL SOC, V12, P197, DOI 10.24908/ss.v12i2.4776
   van Wynsberghe A, 2019, SCI ENG ETHICS, V25, P719, DOI 10.1007/s11948-018-0030-8
   Venditti L.F., 2019, THESIS
   Verghese A, 2018, JAMA-J AM MED ASSOC, V319, P19, DOI 10.1001/jama.2017.19198
   Walker K, 2014, EMERG MED AUSTRALAS, V26, P543, DOI 10.1111/1742-6723.12314
   Wallach W, 2008, AI SOC, V22, P565, DOI 10.1007/s00146-007-0099-0
   Walsh CG, 2017, CLIN PSYCHOL SCI, V5, P457, DOI 10.1177/2167702617691560
   Wang YC, 2018, AM J PUBLIC HEALTH, V108, P930, DOI 10.2105/AJPH.2018.304406
   Wangberg SC, 2008, HEALTH PROMOT INT, V23, P70, DOI 10.1093/heapro/dam039
   Wasserman RC, 2011, ACAD PEDIATR, V11, P280, DOI 10.1016/j.acap.2011.02.007
   Weis Justin M, 2014, Chest, V145, P632, DOI 10.1378/chest.13-0886
   West CP, 2018, J INTERN MED, V283, P516, DOI 10.1111/joim.12752
   Wu DCN, 2019, PUBLIC HEALTH NUTR, V22, P466, DOI 10.1017/S1368980018003373
   Yeung K, 2017, INFORM COMMUN SOC, V20, P118, DOI 10.1080/1369118X.2016.1186713
   Zhao JY, 2018, J SURG RES, V232, P389, DOI 10.1016/j.jss.2018.06.072
   Zhou SH, 2000, EUR SPINE J, V9, P242, DOI 10.1007/s005860000140
NR 197
TC 7
Z9 7
U1 13
U2 20
PU SPRINGER
PI NEW YORK
PA ONE NEW YORK PLAZA, SUITE 4600, NEW YORK, NY, UNITED STATES
SN 1176-7529
EI 1872-4353
J9 J BIOETHIC INQ
JI J. Bioethical Inq.
PD MAR
PY 2021
VL 18
IS 1
SI SI
BP 121
EP 139
DI 10.1007/s11673-020-10080-1
EA JAN 2021
PG 19
WC Ethics; Medical Ethics; Social Issues; Social Sciences, Biomedical
SC Social Sciences - Other Topics; Medical Ethics; Social Issues;
   Biomedical Social Sciences
GA RM7QT
UT WOS:000605860200001
PM 33415596
OA Bronze, Green Published
DA 2021-12-12
ER

PT J
AU Cox, AM
   Pinfield, S
   Rutter, S
AF Cox, Andrew M.
   Pinfield, Stephen
   Rutter, Sophie
TI The intelligent library Thought leaders' views on the likely impact of
   artificial intelligence on academic libraries
SO LIBRARY HI TECH
LA English
DT Article
DE Academic libraries; University libraries; Data mining; Artificial
   intelligence; Librarians; Machine learning
ID TEXT
AB Purpose The last few years have seen a surge of interest in artificial intelligence (AI). The purpose of this paper is to capture a snapshot of perceptions of the potential impact of AI on academic libraries and to reflect on its implications for library work. Design/methodology/approach The data for the study were interviews with 33 library directors, library commentators and experts in education and publishing. Findings Interviewees identified impacts of AI on search and resource discovery, on scholarly publishing and on learning. Challenges included libraries being left outside the focus of development, ethical concerns, intelligibility of decisions and data quality. Some threat to jobs was perceived. A number of potential roles for academic libraries were identified such as data acquisition and curation, AI tool acquisition and infrastructure building, aiding user navigation and data literacy. Originality/value This is one of the first papers to examine current expectations around the impact of AI on academic libraries. The authors propose the paradigm of the intelligent library to capture the potential impact of AI for libraries.
C1 [Cox, Andrew M.] Univ Sheffield, Informat Sch, Sheffield, S Yorkshire, England.
   [Pinfield, Stephen] Univ Sheffield, Sheffield, S Yorkshire, England.
   [Rutter, Sophie] Univ Leeds, Leeds, W Yorkshire, England.
RP Cox, AM (corresponding author), Univ Sheffield, Informat Sch, Sheffield, S Yorkshire, England.
EM a.m.cox@sheffield.ac.uk
RI Cox, Andrew/J-9568-2016
OI Cox, Andrew/0000-0002-2587-245X; Pinfield, Stephen/0000-0003-4696-764X
CR Adams Becker S., 2017, NMC HORIZON REPORT 2
   Anderson CB, 2017, J BUS FINANC LIBR, V22, P149, DOI 10.1080/08963568.2017.1285749
   Andrews W., 2018, ARTIFICIAL INTELLIGE
   Arlitsch K, 2017, J LIBR ADM, V57, P789, DOI 10.1080/01930826.2017.1362912
   Braun V., 2006, QUAL RES PSYCHOL, V3, P77, DOI [DOI 10.1191/1478088706QP063OA, 10.1191/1478088706qp063oa]
   Campolo A., 2017, AI NOW 2017 REPORT
   Caspers M., 2017, BASELINE REPORT POLI
   Chen S.X., 2017, AALL SPECTRUM, V21, P16
   Clay J., 2018, CHALLENGE INTELLIGEN
   Dyas-Correia S, 2014, SERIALS REV, V40, P210, DOI 10.1080/00987913.2014.950041
   El Zein A, 2018, NUTRIENTS, V10, DOI 10.3390/nu10091163
   Fernandez Peter, 2016, Library Hi Tech News, V33, P5, DOI 10.1108/LHTN-05-2016-0024
   Frey CB, 2017, TECHNOL FORECAST SOC, V114, P254, DOI 10.1016/j.techfore.2016.08.019
   Hare J., 2017, SURVEY ANAL ENTERPRI
   House of Commons Science and Technology Committee, 2016, ROBOTICS ARTIFICIAL
   Johnson DG, 2017, J ASSOC INF SCI TECH, V68, P2267, DOI 10.1002/asi.23867
   Luckin R, 2017, NAT HUM BEHAV, V1, DOI 10.1038/s41562-016-0028
   Marcus G., 2018, NY TIMES, pA21
   McDonald D., 2012, VALUE BENEFITS TEXT
   Neylon C, 2012, PLOS BIOL, V10, DOI 10.1371/journal.pbio.1001417
   Pinfield S., 2017, MAPPING FUTURE ACAD
   Popenici Stefan A D, 2017, Res Pract Technol Enhanc Learn, V12, P22, DOI 10.1186/s41039-017-0062-8
   Priem J, 2013, NATURE, V495, P437, DOI 10.1038/495437a
   Rao A., 2017, STRATEGY BUSINESS MA, V87
   Smith A, 2016, LEG INF MANAG, V16, P219, DOI 10.1017/S1472669616000499
   The Royal Society, 2017, MACH LEARN POW PROM
   Tredinnick L., 2017, BUS INFORM REV, V34, P37
   Underwood J., 2011, WHAT IS AIED WHY DOE
   Vincze Joseph, 2017, Library Hi Tech News, V34, P5, DOI 10.1108/LHTN-03-2017-0016
   Wood B.A., 2018, COMPUTERS LIB, V38
NR 30
TC 16
Z9 16
U1 22
U2 168
PU EMERALD GROUP PUBLISHING LTD
PI BINGLEY
PA HOWARD HOUSE, WAGON LANE, BINGLEY BD16 1WA, W YORKSHIRE, ENGLAND
SN 0737-8831
J9 LIBR HI TECH
JI Libr. Hi Tech
PD SEP 16
PY 2019
VL 37
IS 3
BP 418
EP 435
DI 10.1108/LHT-08-2018-0105
PG 18
WC Information Science & Library Science
SC Information Science & Library Science
GA IY3BB
UT WOS:000486265700007
OA Green Accepted
DA 2021-12-12
ER

PT J
AU Chamunyonga, C
   Edwards, C
   Caldwell, P
   Rutledge, P
AF Chamunyonga, Crispen
   Edwards, Christopher
   Caldwell, Peter
   Rutledge, Peta
TI The Impact of Artificial Intelligence and Machine Learning in Radiation
   Therapy: Considerations for Future Curriculum Enhancement
SO JOURNAL OF MEDICAL IMAGING AND RADIATION SCIENCES
LA English
DT Article
DE Radiation therapist; artificial intelligence; machine learning;
   education
ID CLINICAL DECISION-SUPPORT; CARE
AB Artificial intelligence (AI) and machine learning (ML) approaches have caught the attention of many in health care. Current literature suggests there are many potential benefits that could transform future clinical workflows and decision making. Embedding AI and ML concepts in radiation therapy education could be a funda- mental step in equipping radiation therapists (RTs) to engage in competent and safe practice as they utilise clinical technologies. In this discussion paper, the authors provide a brief review of some applications of AI and ML in radiation therapy and discuss pertinent considerations for radiation therapy curriculum enhancement. As the current literature suggests, AI and ML ap- proaches will impose changes to routine clinical radiation therapy tasks. The emphasis in RT education could be on critical evaluation of AI and ML application in routine clinical workflows and gaining an understanding of the impact on quality assurance, provision of quality of care and safety in radiation therapy as well as research. It is also imperative RTs have a broader understanding of AI/ML impact on health care, including ethical and legal considerations. The paper concludes with recommendations and suggestions to deliberately embed AI and ML aspects in RT education to empower future RT practitioners.
C1 [Chamunyonga, Crispen; Edwards, Christopher; Caldwell, Peter; Rutledge, Peta] Queensland Univ Technol, Sch Clin Sci, Brisbane, Qld, Australia.
RP Chamunyonga, C (corresponding author), Queensland Univ Technol QUT, Med Radiat Sci, Sch Clin Sci, GPO Box 2434, Brisbane, Qld 4001, Australia.
EM crispen.chamunyonga@qut.edu.au
RI Edwards, Christopher/D-9390-2018; Caldwell, Peter/AAJ-8777-2020;
   Chamunyonga, Crispen/T-4027-2019
OI Edwards, Christopher/0000-0001-7466-9530; Caldwell,
   Peter/0000-0002-6276-815X; Chamunyonga, Crispen/0000-0002-6714-4362
CR Aly A, 2017, COGN SYST RES, V43, P313, DOI 10.1016/j.cogsys.2016.06.002
   Aly A, 2017, COGN SYST RES, V43, P153, DOI 10.1016/j.cogsys.2016.11.005
   Arimura H, 2019, J RADIAT RES, V60, P150, DOI 10.1093/jrr/rry077
   *ASTRO, 2019, SAF NO INC FRAM SAF
   ASTROnews, 2019, ASTRONEWS
   Bibault JE, 2016, CANCER LETT, V382, P110, DOI 10.1016/j.canlet.2016.05.033
   Boldrini L, 2019, FRONT ONCOL, V9, DOI 10.3389/fonc.2019.00977
   Chanyavanich V, 2011, MED PHYS, V38, P2515, DOI 10.1118/1.3574874
   Chen HC, 2015, MED PHYS, V42, P1048, DOI 10.1118/1.4906197
   Court LE, 2018, JOVE-J VIS EXP, DOI 10.3791/57411
   Currie GM, 2019, J NUCL MED TECHNOL, V47, P217, DOI 10.2967/jnmt.119.232462
   Darlow B, 2015, BMC MED EDUC, V15, DOI 10.1186/s12909-015-0385-3
   DENG J, 2019, BIG DATA RAD ONCOLOG
   Eccles CL, 2019, J MED IMAGING RADIAT, V50, P195, DOI 10.1016/j.jmir.2019.04.001
   Feng M, 2018, FRONT ONCOL, V8, DOI 10.3389/fonc.2018.00110
   Flynn A, 2019, AM J HEALTH-SYST PH, V76, P622, DOI 10.1093/ajhp/zxz018
   Goddard K, 2011, STUD HEALTH TECHNOL, V164, P17, DOI 10.3233/978-1-60750-709-3-17
   Gooding MJ, 2018, MED PHYS, V45, P5105, DOI 10.1002/mp.13200
   Hunt MA, 2012, INT J RADIAT ONCOL, V84, P925, DOI 10.1016/j.ijrobp.2012.01.042
   Jaremko JL, 2019, CAN ASSOC RADIOL J, V70, P107, DOI 10.1016/j.carj.2019.03.001
   Jarrett D, 2019, BRIT J RADIOL, V92, DOI 10.1259/bjr.20190001
   Jiang F, 2017, STROKE VASC NEUROL, V2, P230, DOI 10.1136/svn-2017-000101
   Kirlik G, 2016, INT J RADIAT ONCOL, V96, pS98, DOI 10.1016/j.ijrobp.2016.06.245
   Kolachalama VB, 2018, NPJ DIGIT MED, V1, DOI 10.1038/s41746-018-0061-1
   LeCun Y, 2015, NATURE, V521, P436, DOI 10.1038/nature14539
   Luo Yi, 2019, BJR Open, V1, P20190021, DOI 10.1259/bjro.20190021
   Lustberg T, 2018, RADIOTHER ONCOL, V126, P312, DOI 10.1016/j.radonc.2017.11.012
   Pella A, 2011, MED PHYS, V38, P2859, DOI 10.1118/1.3582947
   Pepito JA, 2019, Int J Nurs Sci, V6, P106, DOI 10.1016/j.ijnss.2018.09.013
   Pesapane F, 2018, INSIGHTS IMAGING, V9, P745, DOI 10.1007/s13244-018-0645-y
   Popenici Stefan A D, 2017, Res Pract Technol Enhanc Learn, V12, P22, DOI 10.1186/s41039-017-0062-8
   Sahiner B, 2019, MED PHYS, V46, pe1, DOI 10.1002/mp.13264
   Shafai-Erfani Ghazal, 2019, Med Dosim, V44, pe64, DOI 10.1016/j.meddos.2019.01.002
   Sharma P, 2018, INT J FERTIL STERIL, V12, P72, DOI 10.22074/ijfs.2018.5160
   Shishehgar Majid, 2018, Smart Health, V7-8, P1, DOI 10.1016/j.smhl.2018.03.002
   Soderlund A, 2019, EUR J PHYSIOTHER, V21, P1, DOI 10.1080/21679169.2019.1569850
   Soukup T, 2018, J MULTIDISCIP HEALTH, V11, P49, DOI 10.2147/JMDH.S117945
   Speer S, 2017, STRAHLENTHER ONKOL, V193, P656, DOI 10.1007/s00066-017-1150-9
   Tack C, 2019, MUSCULOSKEL SCI PRAC, V39, P164, DOI 10.1016/j.msksp.2018.11.012
   Tang A, 2018, CAN ASSOC RADIOL J, V69, P120, DOI 10.1016/j.carj.2018.02.002
   Tang XL, 2018, J APPL CLIN MED PHYS, V19, P6, DOI 10.1002/acm2.12244
   Thompson RF, 2018, RADIOTHER ONCOL, V129, P421, DOI 10.1016/j.radonc.2018.05.030
   Valdes G, 2017, RADIOTHER ONCOL, V125, P392, DOI 10.1016/j.radonc.2017.10.014
   Valdes G, 2017, J APPL CLIN MED PHYS, V18, P279, DOI 10.1002/acm2.12161
   Wang TH, 2019, MED DOSIM, V44, P199, DOI 10.1016/j.meddos.2018.06.008
   Wartman Steven A, 2019, AMA J Ethics, V21, pE146, DOI 10.1001/amajethics.2019.146
   Wilkinson MD, 2016, SCI DATA, V3, DOI 10.1038/sdata.2016.18
   Zhao W, 2019, RADIOTHER ONCOL, V140, P167, DOI 10.1016/j.radonc.2019.06.027
   Zhu JH, 2019, ACTA ONCOL, V58, P257, DOI 10.1080/0284186X.2018.1529421
NR 49
TC 11
Z9 11
U1 3
U2 5
PU ELSEVIER SCIENCE INC
PI NEW YORK
PA STE 800, 230 PARK AVE, NEW YORK, NY 10169 USA
SN 1939-8654
J9 J MED IMAGING RADIAT
JI J. Med. Imaging Radiat. Sci.
PD JUN
PY 2020
VL 51
IS 2
BP 214
EP 220
DI 10.1016/j.jmir.2020.01.008
PG 7
WC Radiology, Nuclear Medicine & Medical Imaging
SC Radiology, Nuclear Medicine & Medical Imaging
GA MM2HU
UT WOS:000549978900007
PM 32115386
DA 2021-12-12
ER

PT J
AU Iqbal, MJ
   Javed, Z
   Sadia, H
   Qureshi, IA
   Irshad, A
   Ahmed, R
   Malik, K
   Raza, S
   Abbas, A
   Pezzani, R
   Sharifi-Rad, J
AF Iqbal, Muhammad Javed
   Javed, Zeeshan
   Sadia, Haleema
   Qureshi, Ijaz A.
   Irshad, Asma
   Ahmed, Rais
   Malik, Kausar
   Raza, Shahid
   Abbas, Asif
   Pezzani, Raffaele
   Sharifi-Rad, Javad
TI Clinical applications of artificial intelligence and machine learning in
   cancer diagnosis: looking into the future
SO CANCER CELL INTERNATIONAL
LA English
DT Review
DE Artificial intelligence; Machine learning; Cancer diagnosis; Treatment;
   Therapeutic interventions
ID BREAST-CANCER; HEALTH-CARE; ROBOTIC SURGERY; BIG DATA; RADIOMICS;
   PREDICTION; SURVIVAL; IMPACT
AB Artificial intelligence (AI) is the use of mathematical algorithms to mimic human cognitive abilities and to address difficult healthcare challenges including complex biological abnormalities like cancer. The exponential growth of AI in the last decade is evidenced to be the potential platform for optimal decision-making by super-intelligence, where the human mind is limited to process huge data in a narrow time range. Cancer is a complex and multifaced disorder with thousands of genetic and epigenetic variations. AI-based algorithms hold great promise to pave the way to identify these genetic mutations and aberrant protein interactions at a very early stage. Modern biomedical research is also focused to bring AI technology to the clinics safely and ethically. AI-based assistance to pathologists and physicians could be the great leap forward towards prediction for disease risk, diagnosis, prognosis, and treatments. Clinical applications of AI and Machine Learning (ML) in cancer diagnosis and treatment are the future of medical guidance towards faster mapping of a new treatment for every individual. By using AI base system approach, researchers can collaborate in real-time and share knowledge digitally to potentially heal millions. In this review, we focused to present game-changing technology of the future in clinics, by connecting biology with Artificial Intelligence and explain how AI-based assistance help oncologist for precise treatment.
C1 [Javed, Zeeshan; Raza, Shahid] Lahore Garrison Univ, Off Res Innovat & Commercializat ORIC, Sect C,DHA Phase 6, Lahore, Pakistan.
   [Pezzani, Raffaele] Univ Padua, Dept Med DIMED, OU Endocrinol, Via Osped 105, I-35128 Padua, Italy.
   [Sharifi-Rad, Javad] Shahid Beheshti Univ Med Sci, Phytochem Res Ctr, Tehran, Iran.
   [Iqbal, Muhammad Javed; Abbas, Asif] Univ Sialkot, Dept Biotechnol, Fac Sci, Sialkot, Pakistan.
   [Sadia, Haleema] Balochistan Univ Informat Technol Engn & Manageme, Dept Biotechnol, Quetta, Pakistan.
   [Qureshi, Ijaz A.] Talon Inst Higher Studies, Lahore, Pakistan.
   [Irshad, Asma] Univ Management Sci & Technol, Dept Life Sci, Lahore, Pakistan.
   [Ahmed, Rais] Cholistan Univ Vet & Anim Sci, Dept Microbiol, Bahawalpur, Pakistan.
   [Malik, Kausar] Univ Punjab, Ctr Excellence Mol Biol, Lahore, Pakistan.
   [Pezzani, Raffaele] Assoc Italiana Ric Oncol Base, Padua, Italy.
   [Sharifi-Rad, Javad] Univ Azuay, Fac Med, Cuenca, Ecuador.
RP Javed, Z (corresponding author), Lahore Garrison Univ, Off Res Innovat & Commercializat ORIC, Sect C,DHA Phase 6, Lahore, Pakistan.; Pezzani, R (corresponding author), Univ Padua, Dept Med DIMED, OU Endocrinol, Via Osped 105, I-35128 Padua, Italy.; Sharifi-Rad, J (corresponding author), Shahid Beheshti Univ Med Sci, Phytochem Res Ctr, Tehran, Iran.
EM zeeshan_javed456@yahoo.com; raffaele.pezzani@gmail.com;
   javad.sharifirad@gmail.com
RI Sharifi-Rad, Javad/D-5747-2016
OI Sharifi-Rad, Javad/0000-0002-7301-8151
CR Anzar I, 2019, BMC MED GENOMICS, V12, DOI 10.1186/s12920-019-0508-5
   Aron J, 2011, INNOVATIVE IS APPLES
   Azavedo E, 2012, BMC MED IMAGING, V12, DOI 10.1186/1471-2342-12-22
   Azuaje F, 2019, NPJ PRECIS ONCOL, V3, DOI 10.1038/s41698-019-0078-1
   Bahl M, 2018, RADIOLOGY, V286, P810, DOI 10.1148/radiol.2017170549
   Barisevicius G, 2018, LECT NOTES COMPUT SC, V11137, P291, DOI 10.1007/978-3-030-00668-6_18
   Bera K, 2019, NAT REV CLIN ONCOL, V16, P703, DOI 10.1038/s41571-019-0252-y
   Bi WL, 2019, CA-CANCER J CLIN, V69, P127, DOI 10.3322/caac.21552
   Brill TM, 2019, J MARKET MANAG-UK, V35, P1401, DOI 10.1080/0267257X.2019.1687571
   Brody H, 2020, NATURE, V585, pS1, DOI 10.1038/d41586-020-02673-y
   Buchanan C., 2020, JMIR NURS, V3, DOI [10.2196/23939, DOI 10.2196/23939]
   Buitrago PA, 2019, LAT AM HIGH PERF COM, P200
   Challen R, 2019, BMJ QUAL SAF, V28, P231, DOI 10.1136/bmjqs-2018-008370
   Char DS, 2020, AM J BIOETHICS, V20, P7, DOI 10.1080/15265161.2020.1819469
   Chen JH, 2017, NEW ENGL J MED, V376, P2507, DOI 10.1056/NEJMp1702071
   Davenport Thomas, 2019, Future Healthc J, V6, P94, DOI 10.7861/futurehosp.6-2-94
   de Joliniere JB, 2016, FRONT SURG, V3, DOI 10.3389/fsurg.2016.00026
   Deng L., 2014, FOND T SIGN PROC, V7, P197, DOI [10.1561/, DOI 10.1561/2000000039]
   Dlamini Z, 2020, COMPUT STRUCT BIOTEC, V18, P2300, DOI 10.1016/j.csbj.2020.08.019
   Fiske A, 2019, J MED INTERNET RES, V21, DOI 10.2196/13216
   Ganggayah MD, 2019, BMC MED INFORM DECIS, V19, DOI 10.1186/s12911-019-0801-4
   Hamet P, 2017, METABOLISM, V69, pS36, DOI 10.1016/j.metabol.2017.01.011
   Harvey Craig, 2016, J Diabetes Sci Technol, V10, P1136, DOI 10.1177/1932296816658058
   Hashimoto DA, 2018, ANN SURG, V268, P70, DOI 10.1097/SLA.0000000000002693
   Hou Q, 2018, EBIOMEDICINE, V32, P234, DOI 10.1016/j.ebiom.2018.05.010
   Jiang F, 2017, STROKE VASC NEUROL, V2, P230, DOI 10.1136/svn-2017-000101
   Joshi Dipali M, 2010, Proceedings of the 2010 2nd International Conference on Electronic Computer Technology (ICECT 2010), P112, DOI 10.1109/ICECTECH.2010.5479975
   Juwara L, 2020, INT J MED INFORM, V141, DOI 10.1016/j.ijmedinf.2020.104170
   Kchouk M., 2017, BIOL MED, V9, P3, DOI [10.4172/0974-8369.1000395, DOI 10.4172/0974-8369.1000395]
   Kepuska V, 2018, 2018 IEEE 8TH ANNUAL COMPUTING AND COMMUNICATION WORKSHOP AND CONFERENCE (CCWC), P99, DOI 10.1109/CCWC.2018.8301638
   Kesler SR, 2017, FRONT HUM NEUROSCI, V11, DOI 10.3389/fnhum.2017.00555
   Kochanny SE, 2020, CANCER
   Kolossvary M, 2018, J THORAC IMAG, V33, P26, DOI 10.1097/RTI.0000000000000268
   Kosvyra A., 2019, EMERG SCI J, V3, P157, DOI DOI 10.28991/ESJ-2019-01178
   Kulski J.K., 2016, NEXT GENERATION SEQU, VVolume 3, P60, DOI DOI 10.5772/61964
   Kumar R, 2017, MACHINE LEARNING COG, P33
   Ladino Gomez Alvaro Mauricio, 2020, SCIMEDICINE J, V2, P1, DOI [DOI 10.28991/SCIMEDJ-2020-0201-6, 10.28991/SciMedJ-2020-0201-6]
   Lambin P, 2017, NAT REV CLIN ONCOL, V14, P749, DOI 10.1038/nrclinonc.2017.141
   Larson JA, 2014, J AM COLL SURGEONS, V218, P290, DOI 10.1016/j.jamcollsurg.2013.11.006
   LeCun Y, 2015, NATURE, V521, P436, DOI 10.1038/nature14539
   Leibovici L, 2007, INT J ANTIMICROB AG, V30, pS93, DOI 10.1016/j.ijantimicag.2007.06.035
   Malhi IS, 2021, BRIT J DERMATOL, V184, P638, DOI 10.1111/bjd.19502
   McCartney M, 2018, BMJ-BRIT MED J, V361, DOI 10.1136/bmj.k1752
   Montazeri M, 2016, TECHNOL HEALTH CARE, V24, P31, DOI 10.3233/THC-151071
   Mukhopadhyay S, 2018, AM J SURG PATHOL, V42, P39, DOI 10.1097/PAS.0000000000000948
   Mutlu M.E., 2016, INT J HUM SCI, V13, P592, DOI [DOI 10.14687/ijhs.v13i1.3549, 10.14687/ijhs.v13i1.3549, DOI 10.14687/IJHS.V13I1.3549]
   Nagarajan N, 2019, BIOMED RES INT, V2019
   Ngiam KY, 2019, LANCET ONCOL, V20, pE262, DOI 10.1016/S1470-2045(19)30149-4
   Patel SK, 2020, FRONT PHARMACOL, V11, DOI 10.3389/fphar.2020.01177
   Pesapane Filippo, 2018, Eur Radiol Exp, V2, P35, DOI 10.1186/s41747-018-0061-6
   Rapakoulia T, 2014, BIOINFORMATICS, V30, P2324, DOI 10.1093/bioinformatics/btu297
   Rawson TM, 2017, CLIN MICROBIOL INFEC, V23, P524, DOI 10.1016/j.cmi.2017.02.028
   Rawson TM, 2019, NAT HUM BEHAV, V3, P543, DOI 10.1038/s41562-019-0583-9
   Recht M, 2017, J AM COLL RADIOL, V14, P1476, DOI 10.1016/j.jacr.2017.07.007
   Sardanelli F., 2017, TRENDS RADIOLOGY EXP, DOI [10.1186/s41747-017-0006-5, DOI 10.1186/S41747-017-0006-5]
   Sardar P, 2019, JACC-CARDIOVASC INTE, V12, P1293, DOI 10.1016/j.jcin.2019.04.048
   Schaduangrat N, 2020, J CHEMINFORMATICS, V12, DOI 10.1186/s13321-020-0408-x
   Schneider G, 2018, NAT REV DRUG DISCOV, V17, P97, DOI 10.1038/nrd.2017.232
   Sturm N, 2020, J CHEMINFORMATICS, V12, DOI 10.1186/s13321-020-00428-5
   Sun JM, 2017, J CHEMINFORMATICS, V9, DOI 10.1186/s13321-017-0203-5
   Theofilatos K, 2015, ARTIF INTELL MED, V63, P181, DOI 10.1016/j.artmed.2014.12.012
   Tugcu V, 2019, TURK J UROL, V45, P265, DOI 10.5152/tud.2019.98254
   Turing AM, 1950, COMPUTERS THOUGHT
   Vaske OM, 2019, JAMA NETW OPEN, V2, DOI 10.1001/jamanetworkopen.2019.13968
   Wan N, 2019, BMC CANCER, V19, DOI 10.1186/s12885-019-6003-8
   Wang Y, 2020, FRONT ONCOL, V10, DOI 10.3389/fonc.2020.00447
   Wiens J, 2018, CLIN INFECT DIS, V66, P149, DOI 10.1093/cid/cix731
   Wood EH, 2020, CURR OPIN OPHTHALMOL, V31, P207, DOI 10.1097/ICU.0000000000000656
   World Health Organization, 2018, LASS FEV RES DEV R D, P13, DOI DOI 10.1016/S1473-3099(14)70780-7
   Yip SSF, 2017, EUR J RADIOL, V97, P8, DOI 10.1016/j.ejrad.2017.10.009
   Yujuan J, 2019, INT C SPAC INF NETW, P47
   Zehir A, 2017, NAT MED, V23, P703, DOI 10.1038/nm.4333
NR 72
TC 8
Z9 8
U1 19
U2 22
PU BMC
PI LONDON
PA CAMPUS, 4 CRINAN ST, LONDON N1 9XW, ENGLAND
EI 1475-2867
J9 CANCER CELL INT
JI Cancer Cell Int.
PD MAY 21
PY 2021
VL 21
IS 1
AR 270
DI 10.1186/s12935-021-01981-1
PG 11
WC Oncology
SC Oncology
GA SM7EU
UT WOS:000657764700001
PM 34020642
OA Green Published, gold
DA 2021-12-12
ER

PT C
AU Opel, S
   Schlichtig, M
   Schulte, C
AF Opel, Simone
   Schlichtig, Michael
   Schulte, Carsten
BE Cutts, Q
   Brinda, T
TI Developing Teaching Materials on Artificial Intelligence by Using a
   Simulation Game (Work in Progress)
SO PROCEEDINGS OF THE 14TH WORKSHOP IN PRIMARY AND SECONDARY COMPUTING
   EDUCATION (WIPSCE)
LA English
DT Proceedings Paper
CT 14th Workshop on Primary and Secondary Computing Education (WiPSCE)
CY OCT 23-25, 2019
CL Glasgow, SCOTLAND
SP Univ Glasgow, J P Morgan, Scottish Informat & Comp Sci Alliance
DE Artificial Intelligence; Machine Learning; Science Year; Simulation
   Game; Societal Issues; Teaching Material; Teaching Concept
ID SCIENCE
AB Issues on Artificial Intelligence (AI) and Machine Learning (ML) are topics which are commonly discussed in public, science and politics. However, these important topics are hardly relevant in school up to now - moreover, also teachers for computer science often have only little reliable knowledge about AI and its social impact on our future. For this reason, we develop and test teaching materials for the "Science Year AI" that contain not only aspects of computer science, but also social and ethical aspects. The teaching materials are designed in such a way that they can be used across disciplines and even by teachers of other subjects. In this paper, we introduce the simulation game for understanding machine learning that forms the core of the material.
C1 [Opel, Simone; Schlichtig, Michael; Schulte, Carsten] Univ Paderborn, Paderborn, Germany.
RP Opel, S (corresponding author), Univ Paderborn, Paderborn, Germany.
EM simone.opel@uni-paderborn.de; michael.schlichtig@uni-paderborn.de;
   carsten.schulte@uni-paderborn.de
OI Opel, Simone/0000-0002-9697-9887
CR Anderson P, 2014, PROCEEDINGS OF THE 45TH ACM TECHNICAL SYMPOSIUM ON COMPUTER SCIENCE EDUCATION (SIGCSE'14), P145
   COBB P, 2003, ED RES, V32, P1, DOI DOI https://doi.org/10.3102/0013189X032001009
   Curzon Paul, 2016, COMPUTER SCI FUN CS4
   GARDNER M, 1962, SCI AM, V206, P138, DOI 10.1038/scientificamerican0362-138
   Grillenberger Andreas, 2018, P 13 WORKSH PRIM SEC
   Heinemann Birte, 2018, P 18 KOL CALL INT C
   Rozenblit L, 2002, COGNITIVE SCI, V26, P521, DOI 10.1207/s15516709cog2605_1
   Scharrer L, 2017, PUBLIC UNDERST SCI, V26, P1003, DOI 10.1177/0963662516680311
   Sulmont Elisabeth, 2019, P 50 ACM TECHN S COM, P948
NR 9
TC 0
Z9 0
U1 3
U2 4
PU ASSOC COMPUTING MACHINERY
PI NEW YORK
PA 1515 BROADWAY, NEW YORK, NY 10036-9998 USA
BN 978-1-4503-7704-1
PY 2019
DI 10.1145/3361721.3362109
PG 2
WC Education, Scientific Disciplines
SC Education & Educational Research
GA BP0GX
UT WOS:000534284800011
DA 2021-12-12
ER

PT J
AU Wamba, SF
   Bawack, RE
   Guthrie, C
   Queiroz, MM
   Carillo, KDA
AF Wamba, Samuel Fosso
   Bawack, Ransome Epie
   Guthrie, Cameron
   Queiroz, Maciel M.
   Carillo, Kevin Daniel Andre
TI Are we preparing for a good AI society? A bibliometric review and
   research agenda
SO TECHNOLOGICAL FORECASTING AND SOCIAL CHANGE
LA English
DT Review
DE Artificial intelligence; Bibliometrics; Knowledge structure; Social
   innovation; Social change
AB Artificial intelligence (AI) may be one of the most disruptive technologies of the 21st century, with the potential to transform every aspect of society. Preparing for a "good AI society" has become a hot topic, with growing public and scientific interest in the principles, policies, incentives, and ethical frameworks necessary for society to enjoy the benefits of AI while minimizing the risks associated with its use. However, despite the renewed interest in artificial intelligence, little is known of the direction in which AI scholarship is moving and whether the field is evolving towards the goal of building a "good AI society". Based on a bibliometric analysis of 40147 documents retrieved from the Web of Science database, this study describes the intellectual, social, and conceptual structure of AI research. It provides 136 evidence-based research questions about how AI research can help understand the social changes brought about by AI and prepare for a "good AI society." The research agenda is organized according to ten social impact domains identified from the literature, including crisis response, economic empowerment, educational challenges, environmental challenges, equality and inclusion, health and hunger, information verification and validation, infrastructure management, public and social sector management, security, and justice.
C1 [Wamba, Samuel Fosso; Guthrie, Cameron; Carillo, Kevin Daniel Andre] TBS Business Sch, Informat Operat & Management Sci, Pl Alphonse, F-31068 Toulouse, France.
   [Bawack, Ransome Epie] Univ Toulouse Capitole, TBS Business Sch, Pl Alphonse Jourdain, F-31068 Toulouse, France.
   [Queiroz, Maciel M.] Paulista Univ UNIP, Postgrad Program Business Adm, BR-04026002 Sao Paulo, Brazil.
RP Wamba, SF (corresponding author), TBS Business Sch, Informat Operat & Management Sci, Pl Alphonse, F-31068 Toulouse, France.
EM s.fosso-wamba@tbs-education.fr
CR Abduljabbar R, 2019, SUSTAINABILITY-BASEL, V11, DOI 10.3390/su11010189
   Adam BL, 2002, CANCER RES, V62, P3609
   Allam Z, 2019, CITIES, V89, P80, DOI 10.1016/j.cities.2019.01.032
   Aria M, 2017, J INFORMETR, V11, P959, DOI 10.1016/j.joi.2017.08.007
   ASIMOV I., 1942, RUNAROUND
   Tran BX, 2019, J CLIN MED, V8, DOI 10.3390/jcm8030360
   Barrat James, 2013, OUR FINAL INVENTION
   Barsalou LW, 1999, BEHAV BRAIN SCI, V22, P577, DOI 10.1017/S0140525X99532147
   Batistic S, 2019, BRIT J MANAGE, V30, P229, DOI 10.1111/1467-8551.12340
   Batty M, 1991, PROMISE EXPERT SYSTE
   Baum SD, 2011, TECHNOL FORECAST SOC, V78, P185, DOI 10.1016/j.techfore.2010.09.006
   Bawack R.E, 2019, 25 AM C INF SYST CAN
   Berendt Bettina, 2019, Paladyn, Journal of Behavioral Robotics, V10, P44, DOI 10.1515/pjbr-2019-0004
   Betz UAK, 2019, TECHNOL FORECAST SOC, V144, P137, DOI 10.1016/j.techfore.2019.04.005
   BIJOCH RW, 1991, IEEE T POWER SYST, V6, P806, DOI 10.1109/59.76729
   Borges A.F, 2020, INT J INF MANAGE, P102
   Bornmann L, 2015, J ASSOC INF SCI TECH, V66, P2215, DOI 10.1002/asi.23329
   BROOKS RA, 1991, ARTIF INTELL, V47, P139, DOI 10.1016/0004-3702(91)90053-M
   Burns MN, 2011, J MED INTERNET RES, V13, DOI 10.2196/jmir.1838
   CALLON M, 1991, SCIENTOMETRICS, V22, P155, DOI 10.1007/BF02019280
   Cath C, 2018, SCI ENG ETHICS, V24, P505, DOI 10.1007/s11948-017-9901-7
   Cellan-Jones R., 2014, STEPHEN HAWKING WARN
   Chan-Olmsted SM, 2019, JMM-INT J MEDIA MANA, V21, P193, DOI 10.1080/14241277.2019.1695619
   Chaouachi A, 2013, IEEE T IND ELECTRON, V60, P1688, DOI 10.1109/TIE.2012.2188873
   Cobo MJ, 2011, J INFORMETR, V5, P146, DOI 10.1016/j.joi.2010.10.002
   Davenport T, 2020, J ACAD MARKET SCI, V48, P24, DOI 10.1007/s11747-019-00696-0
   Davenport TH, 2018, HARVARD BUS REV, V96, P108
   de Sousa WG, 2019, GOV INFORM Q, V36, DOI 10.1016/j.giq.2019.07.004
   Duan YQ, 2019, INT J INFORM MANAGE, V48, P63, DOI 10.1016/j.ijinfomgt.2019.01.021
   Duda R.O., 1973, PATTERN RECOGNITION
   Dwivedi Y.K., 2019, INT J INF MANAG
   Esteva A, 2017, NATURE, V542, P115, DOI 10.1038/nature21056
   Eysenbach G, 2006, PLOS BIOL, V4, P692, DOI 10.1371/journal.pbio.0040157
   Fahimnia B, 2015, INT J PROD ECON, V162, P101, DOI 10.1016/j.ijpe.2015.01.003
   Fakhoury JW, 2020, J AM ACAD DERMATOL
   Fernandez-Luque L, 2018, INT J MED INFORM, V114, P136, DOI 10.1016/j.ijmedinf.2018.01.015
   Floridi L, 2019, HARVARD DATA SCI REV
   Floridi L, 2018, MIND MACH, V28, P689, DOI 10.1007/s11023-018-9482-5
   Fotovatikhah F, 2018, ENG APPL COMP FLUID, V12, P411, DOI 10.1080/19942060.2018.1448896
   Frank MR, 2019, NAT MACH INTELL, V1, P79, DOI 10.1038/s42256-019-0024-5
   Gaviria-Marin M, 2019, TECHNOL FORECAST SOC, V140, P194, DOI 10.1016/j.techfore.2018.07.006
   GILL TG, 1995, MIS QUART, V19, P51, DOI 10.2307/249711
   GLOVER F, 1986, COMPUT OPER RES, V13, P533, DOI 10.1016/0305-0548(86)90048-1
   Goeldner M, 2015, TECHNOL FORECAST SOC, V92, P115, DOI 10.1016/j.techfore.2014.09.005
   Gokmen G, 2010, PROCD SOC BEHV, V2, P902, DOI 10.1016/j.sbspro.2010.03.124
   Grace K, 2018, J ARTIF INTELL RES, V62, P729, DOI 10.1613/jair.1.11222
   Granik M, 2017, 2017 IEEE FIRST UKRAINE CONFERENCE ON ELECTRICAL AND COMPUTER ENGINEERING (UKRCON), P900, DOI 10.1109/UKRCON.2017.8100379
   Grover P, 2020, ANN OPER RES, DOI 10.1007/s10479-020-03683-9
   Gruber TR, 1995, INT J HUM-COMPUT ST, V43, P907, DOI 10.1006/ijhc.1995.1081
   Gursoy D, 2019, INT J INFORM MANAGE, V49, P157, DOI 10.1016/j.ijinfomgt.2019.03.008
   Haefner N, 2021, TECHNOL FORECAST SOC, V162, DOI 10.1016/j.techfore.2020.120392
   Haenlein M, 2019, CALIF MANAGE REV, V61, P5, DOI 10.1177/0008125619864925
   Harzing AW, 2016, SCIENTOMETRICS, V106, P787, DOI 10.1007/s11192-015-1798-9
   Hebb D. O., 1949, ORG BEHAV NEUROPSYCH
   Hirsch JE, 2005, P NATL ACAD SCI USA, V102, P16569, DOI 10.1073/pnas.0507655102
   Horvitz E., 2009, AAAI PRESIDENTIAL PA
   Horvitz E, 2014, 100 YEAR STUDY ARTIF
   Islam J, 2020, ADV ENG SOFTW, V141, DOI 10.1016/j.advengsoft.2019.102767
   Jha K., 2019, ARTIF INTELL AGR, V2, P1, DOI [10.1016/j.aiia.2019.05.004, DOI 10.1016/J.AIIA.2019.05.004]
   Jin XB, 2018, APPL SCI-BASEL, V8, DOI 10.3390/app8030379
   Kankanhalli A, 2019, GOV INFORM Q, V36, P304, DOI 10.1016/j.giq.2019.02.003
   Kaplan A, 2020, BUS HORIZONS, V63, P37, DOI 10.1016/j.bushor.2019.09.003
   Kaplan A, 2019, BUS HORIZONS, V62, P15, DOI 10.1016/j.bushor.2018.08.004
   Kisi O, 2012, COMPUT GEOSCI-UK, V41, P169, DOI 10.1016/j.cageo.2011.08.027
   KLOPMAN G, 1984, J AM CHEM SOC, V106, P7315, DOI 10.1021/ja00336a004
   Krizhevsky A., 2012, ADV NEURAL INFORM PR, VVol. 25, P1097, DOI [10.1145/3065386, DOI 10.1145/3065386]
   Kschischang FR, 2001, IEEE T INFORM THEORY, V47, P498, DOI 10.1109/18.910572
   Kumar SPL, 2017, ENG APPL ARTIF INTEL, V65, P294, DOI 10.1016/j.engappai.2017.08.005
   LeCun Y, 2015, NATURE, V521, P436, DOI 10.1038/nature14539
   Luger E, 2016, 34TH ANNUAL CHI CONFERENCE ON HUMAN FACTORS IN COMPUTING SYSTEMS, CHI 2016, P5286, DOI 10.1145/2858036.2858288
   Ma L, 2009, RENEW SUST ENERG REV, V13, P915, DOI 10.1016/j.rser.2008.02.002
   Makridakis S, 2017, FUTURES, V90, P46, DOI 10.1016/j.futures.2017.03.006
   MANGELS AR, 1993, J AM DIET ASSOC, V93, P284, DOI 10.1016/0002-8223(93)91553-3
   Manning CD, 2015, COMPUT LINGUIST, V41, P701, DOI 10.1162/COLI_a_00239
   Mannsfeld SCB, 2010, NAT MATER, V9, P859, DOI [10.1038/nmat2834, 10.1038/NMAT2834]
   Marda V, 2018, PHILOS T R SOC A, V376, DOI 10.1098/rsta.2018.0087
   Marr, 2018, FORBES
   McCarthy J, 2006, AI MAG, V27, P12
   McCulloch Warren S., 1943, BULL MATH BIOPHYS, V5, P115, DOI 10.1007/BF02459570
   McKinnel DR, 2019, COMPUT ELECTR ENG, V75, P175, DOI 10.1016/j.compeleceng.2019.02.022
   McNeal M.L., 2013, LIBR TECHNOL REPOR, V49, P5
   Minsky M.L, 1969, PERCEPTRONS INTRO CO
   Mishra D, 2018, ANN OPER RES, V270, P313, DOI 10.1007/s10479-016-2236-y
   Mitchell TM, 1999, COMMUN ACM, V42, P30, DOI 10.1145/319382.319388
   Mittelstadt BD, 2016, BIG DATA SOC, V3, P1, DOI 10.1177/2053951716679679
   Montes GA, 2019, TECHNOL FORECAST SOC, V141, P354, DOI 10.1016/j.techfore.2018.11.010
   Moudud-Ul-Huq S., 2014, IUP J ACCOUNT RES AU, V13
   Murphy RR, 2004, IEEE T SYST MAN CY C, V34, P138, DOI 10.1109/TSMCC.2004.826267
   Nel, 2018, NOTES FRONTIER APPL
   Newborn M, 2000, ANN MATH ARTIF INTEL, V28, P27, DOI 10.1023/A:1018939819265
   Nishant R, 2020, INT J INFORM MANAGE, V53, DOI 10.1016/j.ijinfomgt.2020.102104
   Niu JQ, 2016, ISPRS INT J GEO-INF, V5, DOI 10.3390/ijgi5050066
   Nobre GC, 2017, SCIENTOMETRICS, V111, P463, DOI 10.1007/s11192-017-2281-6
   Noyons ECM, 1999, SCIENTOMETRICS, V46, P591, DOI 10.1007/BF02459614
   Patterson DW, 1990, INTRO ARTIFICIAL INT
   Pearl J., 2014, PROBABILISTIC REASON
   Pennebaker JW, 2003, ANNU REV PSYCHOL, V54, P547, DOI 10.1146/annurev.psych.54.101601.145041
   PEUQUET DJ, 1994, ANN ASSOC AM GEOGR, V84, P441, DOI 10.1111/j.1467-8306.1994.tb01869.x
   Pradhan A, 2018, PROCEEDINGS OF THE 2018 CHI CONFERENCE ON HUMAN FACTORS IN COMPUTING SYSTEMS (CHI 2018), DOI 10.1145/3173574.3174033
   Rai A., 2019, MIS QUART, V43, pIII
   RAJARAM NS, 1990, ISA T, V29, P1, DOI 10.1016/0019-0578(90)90023-E
   Redmond M, 2002, EUR J OPER RES, V141, P660, DOI 10.1016/S0377-2217(01)00264-8
   Rey-Marti A, 2016, J BUS RES, V69, P1651, DOI 10.1016/j.jbusres.2015.10.033
   Rossmann B, 2018, TECHNOL FORECAST SOC, V130, P135, DOI 10.1016/j.techfore.2017.10.005
   Rumelhart D. E., 1986, EXPLORATIONS MICROST, V1
   Russell S., 2010, ARTIFICIAL INTELLIGE
   Russell S, 2015, AI MAG, V36, P105, DOI 10.1609/aimag.v36i4.2577
   SCHAPIRE RE, 1990, MACH LEARN, V5, P197, DOI 10.1023/A:1022648800760
   Schuetz S, 2020, J ASSOC INF SYST, V21, P460, DOI 10.17705/1jais.00608
   SEARLE JR, 1980, BEHAV BRAIN SCI, V3, P417, DOI 10.1017/S0140525X00006038
   Sell P.S, 1986, EXPERT SYSTEMS PRACT
   Shukla AK, 2019, ENG APPL ARTIF INTEL, V85, P517, DOI 10.1016/j.engappai.2019.06.010
   Silver D, 2016, NATURE, V529, P484, DOI 10.1038/nature16961
   Simon CJ, 2019, TECHNOL FORECAST SOC, V146, P81, DOI 10.1016/j.techfore.2019.05.003
   Simpson RC, 2005, J REHABIL RES DEV, V42, P423, DOI 10.1682/JRRD.2004.08.0101
   Sipior JC, 2020, INT J INFORM MANAGE, V55, DOI 10.1016/j.ijinfomgt.2020.102170
   Stone P., 2016, 100 YEAR STUDY ARTIF
   Szolovits P., 2019, ARTIF INTELL MED
   Taddeo M, 2018, SCIENCE, V361, P751, DOI 10.1126/science.aat5991
   TAM KY, 1992, MANAGE SCI, V38, P926, DOI 10.1287/mnsc.38.7.926
   van Oorschot JAWH, 2018, TECHNOL FORECAST SOC, V134, P1, DOI 10.1016/j.techfore.2018.04.032
   van Vlokhoven H, 2019, J INFORMETR, V13, P751, DOI 10.1016/j.joi.2019.04.001
   Venkatsubramanian V, 2003, COMPUT CHEM ENG, V27, P293, DOI 10.1016/S0098-1354(02)00160-6
   Wamba S.F, 2019, C E BUS E SERV E SOC
   Wang WY, 2019, J DATABASE MANAGE, V30, P61, DOI 10.4018/JDM.2019010104
   WELD D, 1994, PROCEEDINGS OF THE TWELFTH NATIONAL CONFERENCE ON ARTIFICIAL INTELLIGENCE, VOLS 1 AND 2, P1042
   Werbos P. J., 1974, NEW TOOLS PREDICTION
   WOOLDRIDGE M, 1995, KNOWL ENG REV, V10, P115, DOI 10.1017/S0269888900008122
   Wu L.-.L., 2009, 2009 42 HAW INT C SY
   Zhang Y, 2019, TECHNOL FORECAST SOC, V146, P795, DOI 10.1016/j.techfore.2018.06.007
   Zhao HX, 2012, RENEW SUST ENERG REV, V16, P3586, DOI 10.1016/j.rser.2012.02.049
NR 131
TC 16
Z9 16
U1 39
U2 65
PU ELSEVIER SCIENCE INC
PI NEW YORK
PA STE 800, 230 PARK AVE, NEW YORK, NY 10169 USA
SN 0040-1625
EI 1873-5509
J9 TECHNOL FORECAST SOC
JI Technol. Forecast. Soc. Chang.
PD MAR
PY 2021
VL 164
AR 120482
DI 10.1016/j.techfore.2020.120482
PG 27
WC Business; Regional & Urban Planning
SC Business & Economics; Public Administration
GA QI0YZ
UT WOS:000618702300033
DA 2021-12-12
ER

PT J
AU Benhayoun, L
   Lang, D
AF Benhayoun, Lamiae
   Lang, Daniel
TI Does higher education properly prepare graduates for the growing
   artificial intelligence market? Gaps' identification using text mining
SO HUMAN SYSTEMS MANAGEMENT
LA English
DT Article
DE Artificial intelligence; data science; labour market; higher education;
   natural language processing; text mining; web scraping; skills
ID PERFORMANCE; TECHNOLOGY
AB BACKGROUND: The renewed advent of Artificial Intelligence (AI) is inducing profound changes in the classic categories of technology professions and is creating the need for new specific skills.
   OBJECTIVE: Identify the gaps in terms of skills between academic training on AI in French engineering and Business Schools, and the requirements of the labour market.
   METHOD: Extraction of AI training contents from the schools' websites and scraping of a job advertisements' website. Then, analysis based on a text mining approach with a Python code for Natural Language Processing.
   RESULTS: Categorization of occupations related to AI. Characterization of three classes of skills for the AI market: Technical, Soft and Interdisciplinary. Skills' gaps concern some professional certifications and the mastery of specific tools, research abilities, and awareness of ethical and regulatory dimensions of AI.
   CONCLUSIONS: A deep analysis using algorithms for Natural Language Processing. Results that provide a better understanding of the AI capability components at the individual and the organizational levels. A study that can help shape educational programs to respond to the AI market requirements.
C1 [Benhayoun, Lamiae; Lang, Daniel] Inst Mines Telecom, LITEM, Business Sch, 9 Rue Charles Fourier, F-91011 Evry, France.
RP Benhayoun, L (corresponding author), Inst Mines Telecom, LITEM, Business Sch, 9 Rue Charles Fourier, F-91011 Evry, France.
EM lamiae.benhayoun@imt-bs.eu
CR Ahmed T, 2020, HUM SYST MANAGE, V39, P589, DOI 10.3233/HSM-201052
   Aizenberg IN, 2001, IEEE T NEURAL NETWOR, V12, P647
   Ashraf RU, 2018, HUM SYST MANAGE, V37, P219, DOI 10.3233/HSM-18269
   Bellegarda Jerome R, 2014, NAT INTERACT ROBOT K, P3
   Berger Roland, 2018, 4 FRANC IS AI C STN, P1
   Bolton C., 2018, EC MANAGEMENT FINANC, V13, P51
   Chatterjee S, 2020, EDUC INF TECHNOL, V25, P3443, DOI 10.1007/s10639-020-10159-7
   Choi JY, 2011, IEEE T MULTIMEDIA, V13, P14, DOI 10.1109/TMM.2010.2087320
   Davenport TH, 2018, HARVARD BUS REV, V96, P108
   Debortoli S, 2014, BUS INFORM SYST ENG+, V6, P289, DOI 10.1007/s12599-014-0344-2
   Djikhy S, 2019, HUM SYST MANAGE, V38, P423, DOI 10.3233/HSM-190614
   Feigenbaum EA., EXPERT SYSTEMS 1980S
   Floridi L, 2020, PHILOS TECHNOLOGY, V33, P1, DOI [10.1007/s13347-020-00396-6, DOI 10.1007/S13347-020-00396-6]
   Fountain T, 2019, HARVARD BUS REV, V97, P62
   Fraser J, 2018, 18TH ACM INTERNATIONAL CONFERENCE ON INTELLIGENT VIRTUAL AGENTS (IVA'18), P179, DOI 10.1145/3267851.3267896
   Fujita M, 2001, INT J ROBOT RES, V20, P781, DOI 10.1177/02783640122068092
   Graepel T, 2016, LECT NOTES COMPUT SC, V9852, pXXI
   Haenlein M, 2019, CALIF MANAGE REV, V61, P5, DOI 10.1177/0008125619864925
   Huang HY, 2009, SIGMIS CPR'09: PROCEEDINGS OF THE 2009 ACM SIGMIS COMPUTER PERSONNEL RESEARCH CONFERENCE, P121
   IEEE Spectrum, 2021, IEEE SPECTRUM, P31
   Isabelle P, 2018, CHALLENGE SET FRENCH
   Kilbride J, 2019, IBM NEWSROOM
   Kline RR, 2011, IEEE ANN HIST COMPUT, V33, P5, DOI 10.1109/MAHC.2010.44
   Koong K.S., 2002, J INFORM SYSTEMS ED, V13, P21
   Kowsari K, 2019, INFORMATION, V10, DOI 10.3390/info10040150
   Laville B, RESPONSABILITE NUMER
   Litecky C., 2012, P 50 ANN C COMP PEOP, P35, DOI DOI 10.1145/2214091.2214104
   Malherbe E, 2016, PROCEEDINGS OF THE 2016 IEEE/ACM INTERNATIONAL CONFERENCE ON ADVANCES IN SOCIAL NETWORKS ANALYSIS AND MINING ASONAM 2016, P583, DOI 10.1109/ASONAM.2016.7752295
   Mariani MM, 2020, J BUS RES, V121, P338, DOI 10.1016/j.jbusres.2020.09.012
   Markoff J., 2011, NY TIMES, pAl
   McCarthy J, DARTMOUTH ARTIFICIAL
   McCulloch W.S., 2017, SYST RES BEHAV SCI S, V5, P93
   McLeod R., 2007, MANAGEMENT INFORM SY
   Meng T, 2020, INFORM FUSION, V57, P115, DOI 10.1016/j.inffus.2019.12.001
   Mikalef P, 2019, LECT NOTES BUS INF P, V373, P409, DOI 10.1007/978-3-030-36691-9_34
   ORegan G.\, PILLARS COMPUTING, P219
   Pandey VK, 2020, J CRIT REV, V7, P1170
   Park SH, 2018, RADIOLOGY, V286, P800, DOI 10.1148/radiol.2017171920
   Pence Harry E., 2019, Journal of Educational Technology Systems, V48, P5, DOI 10.1177/0047239519865577
   Popescu S, 2020, HUM SYST MANAGE, V39, P511, DOI 10.3233/HSM-201034
   Rakowska A, 2021, HUM SYST MANAGE, P1
   Rasinen A., 2003, J TECHNOLOGY ED, V15, P31, DOI [10.21061/jte.v15i1.a.3, DOI 10.21061/JTE.V15I1.A.3]
   Reis C, 2020, J BUS RES, V117, P232, DOI 10.1016/j.jbusres.2020.05.053
   Russell Stuart J, ARTIFICIAL INTELLIGE
   Santos S, 2020, ICERI2020 P, P4112
   Scheppler B, 2020, INFORM SPEKTRUM, V43, P152
   Shahzad IA, 2021, HUM SYST MANAGE, V40, P15, DOI 10.3233/HSM-200999
   Tan C. J., 1995, Conference Proceedings of the 1995 International Conference on Supercomputing, P237
   Thrun S., 2007, SPRINGER TRACTS ADV, V36, P1
   Turing A, 1950, MIND, V49, P433, DOI [DOI 10.1093/MIND/LIX.236.433, 10.1093/mind/LIX.236.433]
   von Krogh G, 2018, ACAD MANAG DISCOV, V4, P404, DOI 10.5465/amd.2018.0084
   Wamba-Taguimdje SL, 2020, BUS PROCESS MANAG J, V26, P1893, DOI 10.1108/BPMJ-10-2019-0411
   Weaver W, 2017, COMMUN THEOR, V181, P27
   Weizenbaum J., 1983, Communications of the ACM, V26, P23, DOI 10.1145/357980.357991
   Wilson HJ, 2017, MIT SLOAN MANAGE REV, V58, P14
   Wogu IAP, HDB RES ROLE HUMAN F, P205
   Zafar M., 2012, INFORM MANAGEMET BUS, V4, P159
   Zahra SA, 2002, ACAD MANAGE REV, V27, P185, DOI 10.2307/4134351
   Zawacki-Richter O, 2019, INT J EDUC TECHNOL H, V16, DOI 10.1186/s41239-019-0171-0
NR 59
TC 0
Z9 0
U1 3
U2 3
PU IOS PRESS
PI AMSTERDAM
PA NIEUWE HEMWEG 6B, 1013 BG AMSTERDAM, NETHERLANDS
SN 0167-2533
EI 1875-8703
J9 HUM SYST MANAGE
JI Hum. Syst. Manag.
PY 2021
VL 40
IS 5
BP 639
EP 651
DI 10.3233/HSM-211179
PG 13
WC Management
SC Business & Economics
GA WM3ZB
UT WOS:000711025600002
DA 2021-12-12
ER

PT J
AU Shih, PK
   Lin, CH
   Wu, LY
   Yu, CC
AF Shih, Po-Kang
   Lin, Chun-Hung
   Wu, Leon Yufeng
   Yu, Chih-Chang
TI Learning Ethics in AI-Teaching Non-Engineering Undergraduates through
   Situated Learning
SO SUSTAINABILITY
LA English
DT Article
DE artificial intelligence ethics; situated learning; general education;
   non-engineering students
AB Learning about artificial intelligence (AI) has become one of the most discussed topics in the field of education. However, it has become an equally important learning approach in contemporary education to propose a "general education" agenda that conveys instructional messages about AI basics and ethics, especially for those students without an engineering background. The current study proposes a situated learning design for education on this topic. Through a three-week lesson session and accompanying learning activities, the participants undertook hands-on tasks relating to AI. They were also afforded the opportunity to learn about the current attributes of AI and how these may apply to understanding AI-related ethical issues or problems in daily life. A pre- and post-test design was used to compare the learning effects with respect to different aspects of AI (e.g., AI understanding, cross-domain teamwork, AI attitudes, and AI ethics) among the participants. The study found a positive correlation among all the factors, as well as a strong link between AI understanding and attitudes on the one hand and AI ethics on the other. The implications of these findings are discussed, and suggestions are made for possible future revisions to current instructional design and for future research.
C1 [Shih, Po-Kang] Chung Yuan Christian Univ, Ctr Gen Educ, Taoyuan 320314, Taiwan.
   [Lin, Chun-Hung] Chung Yuan Christian Univ, Ctr Teacher Educ, Taoyuan 320314, Taiwan.
   [Wu, Leon Yufeng] Chung Yuan Christian Univ, Grad Sch Educ, Taoyuan 320314, Taiwan.
   [Yu, Chih-Chang] Chung Yuan Christian Univ, Dept Informat & Comp Engn, Taoyuan 320314, Taiwan.
RP Yu, CC (corresponding author), Chung Yuan Christian Univ, Dept Informat & Comp Engn, Taoyuan 320314, Taiwan.
EM sportgun@cycu.edu.tw; chlin@cycu.edu.tw; leonwu@cycu.edu.tw;
   ccyu@cycu.edu.tw
OI Yu, Chih-chang/0000-0003-1611-0223; Wu, Leon Yufeng/0000-0001-8862-0965
FU Ministry of Science and Technology, Taiwan (R.O.C.)Ministry of Science
   and Technology, Taiwan; Ministry of Education, Taiwan (R.O.C.)Ministry
   of Education, Taiwan [MOST 108-2511-H-033-003-MY2, MOST
   108-2745-8-033-003, MOST 109-2221-E-033-033, PGE1090426]
FX This research was partially funded by the Ministry of Science and
   Technology, Taiwan (R.O.C.) and the Ministry of Education, Taiwan
   (R.O.C.) under grant nos. MOST 108-2511-H-033-003-MY2, MOST
   108-2745-8-033-003-, MOST 109-2221-E-033-033-, and PGE1090426.
CR Abd-El-Khalick F, 1998, SCI EDUC, V82, P417, DOI 10.1002/(SICI)1098-237X(199807)82:4<417::AID-SCE1>3.0.CO;2-E
   Anderson J.R., 1996, EDUC RES-UK, V25, P5, DOI [10.3102/0013189X025004005, DOI 10.3102/0013189X025004005]
   Artemeva N, 2017, ACAD MED, V92, P134, DOI 10.1097/ACM.0000000000001495
   Ben-Ari M., 2004, COMPUTER SCI ED, V14, P85, DOI DOI 10.1080/08993400412331363823
   Brown J.S., 2012, MANAGING IND KNOWLED, P44, DOI [10.4135/9781446217573.n3, DOI 10.4135/9781446217573.N3]
   Burton E, 2017, AI MAG, V38, P22, DOI 10.1609/aimag.v38i2.2731
   Chiu TKF, 2020, SUSTAINABILITY-BASEL, V12, DOI 10.3390/su12145568
   Clevel B.W, 2011, ENGAGING SPACES INNO
   Collins A., 1989, ED RES, V18, P32, DOI DOI 10.3102/0013189X018001032
   Comas-Quinn A, 2009, RECALL, V21, P96, DOI 10.1017/S0958344009000032
   Cope P, 2000, J ADV NURS, V31, P850, DOI 10.1046/j.1365-2648.2000.01343.x
   DeBoer GE, 2000, J RES SCI TEACH, V37, P582, DOI 10.1002/1098-2736(200008)37:6<582::AID-TEA5>3.0.CO;2-L
   Gansler JS, 2009, ASSESSMENT OF THE SBIR PROGRAM AT THE NATIONAL AERONAUTICS AND SPACE ADMINISTRATION, P1
   Glynn S. M., 2005, J GEN EDUC, V54, P150, DOI [10.1353/jge.2005.0021, DOI 10.1353/JGE.2005.0021]
   Goel A, 2017, AI MAG, V38, P3, DOI [10.1609/aimag.v38i2.2740, DOI 10.1609/AIMAG.V38I2.2740]
   Goel L, 2010, DECIS SCI-J INNOV ED, V8, P215, DOI 10.1111/j.1540-4609.2009.00252.x
   Goldsmith J, 2017, THIRTY-FIRST AAAI CONFERENCE ON ARTIFICIAL INTELLIGENCE, P4836
   Hagendorff T, 2020, MIND MACH, V30, P99, DOI 10.1007/s11023-020-09517-8
   Herrington J, 2000, ETR&D-EDUC TECH RES, V48, P23, DOI 10.1007/BF02319856
   Hu CC, 2020, COMPUT EDUC, V150, DOI 10.1016/j.compedu.2020.103840
   Huang C. J., 2005, NANHUA GEN ED RES, V2, P59
   Hung HT, 2020, EDUC TECHNOL SOC, V23, P50
   Hurson A.R, P 2011 IEEE INT C PE, P543
   Jobin A, 2019, NAT MACH INTELL, V1, P389, DOI 10.1038/s42256-019-0088-2
   Johnson DL, 2017, CRIT POLIT THEOR, P59, DOI 10.1007/978-3-319-49043-4_5
   King TC, 2020, SCI ENG ETHICS, V26, P89, DOI 10.1007/s11948-018-00081-0
   Konishi Y, P 2020 CHI C HUM FAC
   Lau C, P INT SERV LEARN C
   LeCun Y, 2015, NATURE, V521, P436, DOI 10.1038/nature14539
   Leonelli S, 2016, PHILOS T R SOC A, V374, DOI 10.1098/rsta.2016.0122
   Lin C.H, P 3 EUR C ED INN ECE
   Liou HH, 2017, EDUC TECHNOL SOC, V20, P110
   Lo K.W.K, P 2017 IEEE GLOB HUM, P1
   Maienschein J, 1998, SCIENCE, V281, P917, DOI 10.1126/science.281.5379.917
   Mater NR, 2020, EDUC STUD-UK, DOI 10.1080/03055698.2020.1793736
   McLellan Hilary., 1996, SITUATED LEARNING PE
   Ongsulee P, P 2017 15 INT C ICT, P1
   Pan J. D., 2005, CHUNG YUAN J, V33, P237
   Pedro F., 2019, GLOBAL ED 2030 AGEND
   Pekka A.P, 2018, WORKING DOCUMENT STA, P1
   PINTRICH PR, 1990, J EDUC PSYCHOL, V82, P33, DOI 10.1037/0022-0663.82.1.33
   Rosenberg S., 2017, WHY IS STILL WAITING
   Sadler TD, 2009, STUD SCI EDUC, V45, P1, DOI 10.1080/03057260802681839
   Sano-Franchini D., 2015, J GEN EDUC, V64, P99, DOI [10.5325/jgeneeduc.64.2.0099, DOI 10.5325/JGENEEDUC.64.2.0099]
   Winn W., 1993, EDUC TECHNOL, V33, P16
   Yang X., 2019, ECNU REV, V2, P347, DOI [10.1177/2096531119878590, DOI 10.1177/2096531119878590]
   Yannier N, 2020, INT J ARTIF INTELL E, V30, P74, DOI 10.1007/s40593-020-00194-3
   Zhang KG, 2018, J COMPUT CIVIL ENG, V32, DOI 10.1061/(ASCE)CP.1943-5487.0000736
NR 48
TC 0
Z9 0
U1 19
U2 22
PU MDPI
PI BASEL
PA ST ALBAN-ANLAGE 66, CH-4052 BASEL, SWITZERLAND
EI 2071-1050
J9 SUSTAINABILITY-BASEL
JI Sustainability
PD APR
PY 2021
VL 13
IS 7
AR 3718
DI 10.3390/su13073718
PG 16
WC Green & Sustainable Science & Technology; Environmental Sciences;
   Environmental Studies
SC Science & Technology - Other Topics; Environmental Sciences & Ecology
GA RL4BT
UT WOS:000638921600001
OA gold
DA 2021-12-12
ER

PT J
AU Pethani, F
AF Pethani, F.
TI Promises and perils of artificial intelligence in dentistry
SO AUSTRALIAN DENTAL JOURNAL
LA English
DT Review
DE artificial intelligence; dentistry; imaging; machine learning; neural
   networks
AB Artificial intelligence (AI) is a subdiscipline of computer science that has made substantial progress in medicine and there is a growing body of AI research in dentistry. Dentists should have an understanding of the foundational concepts and the ability to critically evaluate dental research in AI. Machine learning (ML) is a subfield of AI that most dental AI research is dedicated to. The most prolific area of ML research is automated interpretation of dental imaging. Other areas include providing treatment recommendations, predicting future disease and treatment outcomes. The research impact is limited by small datasets that do not harness the positive correlation between very large datasets and ML performance. There is also a need to standardize research methodologies and utilize performance metrics that are appropriate for the clinical context. In addition to research challenges, this article discusses the ethical, legal and logistical considerations associated with implementation in clinical practice. This includes explainable AI, model bias, data privacy and security. The future implications of AI in dentistry involve a promise for a novel form of practicing dentistry however, the effect of AI on patient outcomes is yet to be determined.
C1 [Pethani, F.] Univ Sydney, Fac Hlth & Med, Sydney Dent Sch, Camperdown, NSW, Australia.
RP Pethani, F (corresponding author), Sydney Dent Schoo, 2 Chalmers St, Surry Hills 2010, Australia.
EM pethani@outlook.com
OI , Farhana/0000-0002-2745-8535
CR Abdalla-Aslan R, 2020, OR SURG OR MED OR PA, V130, P593, DOI 10.1016/j.oooo.2020.05.012
   Abramoff MD, 2018, NPJ DIGIT MED, V1, DOI 10.1038/s41746-018-0040-6
   Ahuja AS, 2019, PEERJ, V7, DOI 10.7717/peerj.7702
   Alharbi N, 2016, INT J PROSTHODONT, V29, P503, DOI 10.11607/ijp.4835
   Buda M, 2018, NEURAL NETWORKS, V106, P249, DOI 10.1016/j.neunet.2018.07.011
   Cantu AG, 2020, J DENT, V100, DOI 10.1016/j.jdent.2020.103425
   Caruana R, 2015, KDD'15: PROCEEDINGS OF THE 21ST ACM SIGKDD INTERNATIONAL CONFERENCE ON KNOWLEDGE DISCOVERY AND DATA MINING, P1721, DOI 10.1145/2783258.2788613
   Casalegno F, 2019, J DENT RES, V98, P1227, DOI 10.1177/0022034519871884
   Chen H, 2012, QUINTESSENCE INT, V43, P649
   Chen SL, 2020, SENSOR MATER, V32, P3185, DOI 10.18494/SAM.2020.2848
   Chen XW, 2014, IEEE ACCESS, V2, P514, DOI 10.1109/ACCESS.2014.2325029
   Collins GS, 2015, CIRCULATION, V131, P211, DOI 10.1161/CIRCULATIONAHA.114.014508
   Cui QW, 2021, J PROSTHET DENT, V126, P83, DOI 10.1016/j.prosdent.2020.04.010
   Culnane C, 2017, HLTH DATA OPEN WORLD
   d'Alessandro B, 2017, BIG DATA-US, V5, P120, DOI 10.1089/big.2016.0048
   Ekert T, 2019, J ENDODONT, V45, P917, DOI 10.1016/j.joen.2019.03.016
   El Naqa I, 2018, MED PHYS, V45, pE834, DOI 10.1002/mp.12811
   Endres MG, 2020, DIAGNOSTICS, V10, DOI 10.3390/diagnostics10060430
   Esteva A, 2017, NATURE, V542, P115, DOI 10.1038/nature21056
   Exarchos KP, 2012, IEEE T INF TECHNOL B, V16, P1127, DOI 10.1109/TITB.2011.2165076
   Flugge TV, 2013, J ORAL MAXIL SURG, V71, P1340, DOI 10.1016/j.joms.2013.04.010
   Ghafur S, 2019, LANCET DIGIT HEALTH, V1, pE10, DOI 10.1016/S2589-7500(19)30005-6
   Gianfrancesco MA, 2018, JAMA INTERN MED, V178, P1544, DOI 10.1001/jamainternmed.2018.3763
   Goodfellow I, 2016, ADAPT COMPUT MACH LE, P1
   Haibe-Kains B, 2020, NATURE, V586, pE14, DOI 10.1038/s41586-020-2766-y
   Hallett KB, 2013, AUST DENT J, V58, P26, DOI 10.1111/adj.12047
   Hand DJ, 2009, MACH LEARN, V77, P103, DOI 10.1007/s10994-009-5119-5
   He HB, 2009, IEEE T KNOWL DATA EN, V21, P1263, DOI 10.1109/TKDE.2008.239
   Hiraiwa T, 2019, DENTOMAXILLOFAC RAD, V48, DOI 10.1259/dmfr.20180218
   Hohenstein N, 2020, INT J RADIAT ONCOL, V108, pE4
   Hu F, 2019, J PROSTHODONT, V28, pE473, DOI 10.1111/jopr.12712
   Hung M, 2019, GERODONTOLOGY, V36, P395, DOI 10.1111/ger.12432
   Huysmans MCDNJM, 2005, CARIES RES, V39, P403, DOI 10.1159/000086848
   Jader G, 2018, SIBGRAPI, P400, DOI 10.1109/SIBGRAPI.2018.00058
   Johari M, 2017, DENTOMAXILLOFAC RAD, V46, DOI 10.1259/dmfr.20160107
   Jung SK, 2016, AM J ORTHOD DENTOFAC, V149, P127, DOI 10.1016/j.ajodo.2015.07.030
   Kell DB., 2017, WHAT WE NEED BUILD E
   Kelly CJ, 2019, BMC MED, V17, DOI 10.1186/s12916-019-1426-2
   Kim DW, 2018, BONE, V116, P207, DOI 10.1016/j.bone.2018.04.020
[truncated: 2,810,944 more chars]
